# Supplementary material for: Facultative mutualism between Paramecium and the intracellular Rickettsiales bacterium Megaera mediated by a horizontally acquired biotin operon
Source: ISME Commun. 2026 Mar 27;6(1):ycag079. doi: 10.1093/ismeco/ycag079 (PMC13134042; doi:10.1093/ismeco/ycag079)
Supplement: Supplementary_material_ycag079 [file supplementary_material_ycag079.zip]

Archive with 16 entries (16 files):
- Figure S2_workflow.pdf
- Figure S3_active-inactive_updated2026.pdf
- Figure S4_expression_level_updated2026.pdf
- Figure S5_saturation_curves_updated2026.pdf
- Figure S6_concatenated_tree_updated.pdf
- Figure_S7_single_genes_trees_updated.pdf
- Legend_supplementary.pdf
- Table S1_BUSCO_new.xlsx
- Table S2_Paramecium_eggNOG.xlsx
- Table S3_All DEGs.xlsx
- Table S4_GO term updated.xlsx
- Table S5_enriched_GO_upregulated updated.xlsx
- Table S6_enriched_GO_downregulated updated.xlsx
- Table S7_Megaera_annotation_TPM_updated.xlsx
- Table S8_HGT candidates.xlsx
- Figure S1_blobology_updated.png
