# Supplementary material for: Facultative mutualism between Paramecium and the intracellular Rickettsiales bacterium Megaera mediated by a horizontally acquired biotin operon
Source: ISME Commun. 2026 Mar 27;6(1):ycag079. doi: 10.1093/ismeco/ycag079 (PMC13134042; doi:10.1093/ismeco/ycag079)
Supplement: Supplementary_material_ycag079 [file supplementary_material_ycag079.zip › Table S1_BUSCO_new.xlsx]

## Sheet: Foglio1
NCBI Taxon name	Strain/Isolate	GenBank assembly	DOI Reference	Complete (C), single-copy (S) or duplicated (D) genes	Fragmented genes (F)	Missing genes (M)	Number of orthologous genes tested
Candidatus Megaera endosymbiont of Mesostigma viride	MegNEIS296	GCA_020410825.1	https://doi.org/10.1038/s41467-022-30385-6	C:94.3%[S:93.8%,D:0.5%]	F:0.5%	M:5.2%	n:563
Alphaproteobacteria bacterium	K_Offshore_surface_m2_020	GCA_016869095.1	https://doi.org/10.1099/mgen.0.000950	C:94.1%[S:93.4%,D:0.7%]	F:0.7%	M:5.2%	n:563
Candidatus Megaera polyxenophila	NDG2	GCA_034366765.1	-	C:94.1%[S:93.1%,D:1.1%]	F:0.7%	M:5.2%	n:563
Rickettsiales bacterium	UWPOB_RICK1	GCA_017302665.1	https://doi.org/10.1099/mgen.0.000950 | https://doi.org/10.1128/MRA.00244-21	C:94.0%[S:93.1%,D:0.9%]	F:0.7%	M:5.3%	n:563
Candidatus Megaera polyxenophila	Lg_Jac 2III	-	this work	C:93.6%[S:92.5%,D:1.1%]	F:1.1%	M:5.3%	n:563
Candidatus Megaera polyxenophila	PCS	GCA_037101405.1	-	C:93.4%[S:92.2%,D:1.2%]	F:0.5%	M:6.0%	n:563
Candidatus Megaera polyxenophila	SAG 25.80_endo	GCA_029982035.1	https://doi.org/10.1093/nar/gkt1274	C:93.1%[S:91.8%,D:1.2%]	F:0.5%	M:6.4%	n:563
Candidatus Megaera polyxenophila	MegCarteria	GCA_020881215.1	https://doi.org/10.1038/s41467-022-30385-6	C:92.7%[S:92.0%,D:0.7%]	F:0.5%	M:6.7%	n:563
Candidatus Megaera polyxenophila	MegCarteria	GCA_913698045.1	https://doi.org/10.1093/nar/gkt1274	C:92.7%[S:92.0%,D:0.7%]	F:0.5%	M:6.7%	n:563
Candidatus Megaera endosymbiont of Mesostigma viride	MegMviri4	GCA_030036565.1	https://doi.org/10.1099/mgen.0.000950	C:91.3%[S:90.8%,D:0.5%]	F:0.5%	M:8.2%	n:563
Candidatus Megaera endosymbiont of Stentor roeselii	MegSroe9	GCA_030036595.1	https://doi.org/10.1099/mgen.0.000950	C:89.2%[S:89.0%,D:0.2%]	F:0.9%	M:9.9%	n:563
Rickettsiales bacterium	49624_E59	GCA_021300375.1	https://doi.org/10.1099/mgen.0.000950 | https://doi.org/10.1016/j.hal.2023.102408	C:88.3%[S:88.1%,D:0.2%]	F:1.1%	M:10.7%	n:563
Rickettsiales bacterium	REEB450	GCA_018970295.1	https://doi.org/10.1099/mgen.0.000950	C:81.7%[S:81.5%,D:0.2%]	F:0.7%	M:17.6%	n:563
Rickettsia sp.	F1-20-MAGs063	GCA_005791235.1	-	C:79.0%[S:78.5%,D:0.5%]	F:1.4%	M:19.5%	n:563
Pseudomonadota bacterium	LL6.bin37	GCA_021804845.1	-	C:78.2%[S:78.0%,D:0.2%]	F:1.2%	M:20.6%	n:563
Alphaproteobacteria bacterium	LLD_060	GCA_009927585.1	https://doi.org/10.1099/mgen.0.000950	C:67.5%[S:67.3%,D:0.2%]	F:2.0%	M:30.6%	n:563
Alphaproteobacteria bacterium	SFB_Fresh_Co_111	GCA_030832275.1	https://doi.org/10.1038/s41396-023-01376-2 | https://doi.org/10.1128/msystems.01270-21	C:63.9%[S:63.8%,D:0.2%]	F:0.9%	M:35.2%	n:563
Rickettsiales bacterium	Gw_Eff_bin_368	GCA_018062005.1	https://doi.org/10.1099/mgen.0.000950 | https://doi.org/10.1128/MRA.00504-21 | https://doi.org/10.1128/MRA.00279-20	C:60.0%[S:59.5%,D:0.5%]	F:2.3%	M:37.7%	n:563
Alphaproteobacteria bacterium	WB4_2_0977	GCA_009923565.1	https://doi.org/10.1099/mgen.0.000950	C:45.6%[S:45.5%,D:0.2%]	F:2.7%	M:51.7%	n:563
Alphaproteobacteria bacterium	WB8_3_131	GCA_010026065.1	https://doi.org/10.1099/mgen.0.000950	C:31.8%[S:31.3%,D:0.5%]	F:2.7%	M:65.5%	n:563
Alphaproteobacteria bacterium	WB9_3_091	GCA_010029695.1	https://doi.org/10.1099/mgen.0.000950	C:25.2%[S:24.9%,D:0.4%]	F:2.1%	M:72.6%	n:563
genomes excluded from analysis due to low quality scores
