# Supplementary material for: Facultative mutualism between Paramecium and the intracellular Rickettsiales bacterium Megaera mediated by a horizontally acquired biotin operon
Source: ISME Commun. 2026 Mar 27;6(1):ycag079. doi: 10.1093/ismeco/ycag079 (PMC13134042; doi:10.1093/ismeco/ycag079)
Supplement: Supplementary_material_ycag079 [file supplementary_material_ycag079.zip › Table S2_Paramecium_eggNOG.xlsx]

## Sheet: eggNOG-mapper Paramecium
query	seed_ortholog	evalue	score	eggNOG_OGs	max_annot_lvl	COG_category	Description	Preferred_name	GOs	EC	KEGG_ko	KEGG_Pathway	KEGG_Module	KEGG_Reaction	KEGG_rclass	BRITE	KEGG_TC	CAZy	BiGG_Reaction	PFAMs
PPRIM.AZ9-3.1.P0010001	5888.CAK79904	1.48e-07	60.5	KOG0266@1|root,KOG0266@2759|Eukaryota	5888.CAK79904|-	B	WD repeat-containing protein	-	-	-	-	-	-	-	-	-	-	-	-	-
PPRIM.AZ9-3.1.P0010005	5888.CAK85783	9.37e-41	158.0	KOG0267@1|root,KOG0267@2759|Eukaryota	2759|Eukaryota	E	microtubule severing	-	-	-	ko:K20478	-	-	-	-	ko00000,ko04131	-	-	-	DUF667,NACHT,NACHT_N,PD40,Pentapeptide,WD40
PPRIM.AZ9-3.1.P0010007	5888.CAK72533	5.57e-289	799.0	KOG0032@1|root,KOG0032@2759|Eukaryota	5888.CAK72533|-	T	protein serine/threonine kinase activity	-	-	2.7.11.1	ko:K13412	ko04626,ko05145,map04626,map05145	-	-	-	ko00000,ko00001,ko01000,ko01001	-	-	-	-
PPRIM.AZ9-3.1.P0010012	5888.CAK72554	0.0	1269.0	2EDMJ@1|root,2SJ7U@2759|Eukaryota,3ZCH5@5878|Ciliophora	2759|Eukaryota	-	-	-	-	-	-	-	-	-	-	-	-	-	-	-
PPRIM.AZ9-3.1.P0010013	5888.CAK72553	2.35e-76	233.0	KOG0079@1|root,KOG0079@2759|Eukaryota	2759|Eukaryota	S	GTPase activity	-	-	-	ko:K07874,ko:K07876	ko04144,ko05134,map04144,map05134	-	-	-	ko00000,ko00001,ko04031,ko04131,ko04147	-	-	-	Ras
PPRIM.AZ9-3.1.P0010016	5888.CAK72550	0.0	865.0	COG2319@1|root,KOG0305@2759|Eukaryota,3ZAY4@5878|Ciliophora	2759|Eukaryota	DO	Anaphase-promoting complex subunit 4 WD40 domain	-	GO:0000151,GO:0000152,GO:0003674,GO:0005488,GO:0005515,GO:0005575,GO:0005622,GO:0005623,GO:0005634,GO:0005680,GO:0005737,GO:0007088,GO:0007346,GO:0008150,GO:0008361,GO:0009893,GO:0009894,GO:0009896,GO:0009987,GO:0010564,GO:0010604,GO:0010638,GO:0010639,GO:0010695,GO:0010697,GO:0010948,GO:0010965,GO:0010997,GO:0016043,GO:0019222,GO:0030071,GO:0030162,GO:0030234,GO:0030332,GO:0031323,GO:0031325,GO:…	-	ko:K03364	ko04110,ko04111,ko04120,ko04914,map04110,map04111,map04120,map04914	M00389	-	-	ko00000,ko00001,ko00002,ko04121	-	-	-	ANAPC4_WD40,WD40
PPRIM.AZ9-3.1.P0010017	5888.CAK72549	1.47e-207	592.0	COG5059@1|root,KOG0245@2759|Eukaryota	2759|Eukaryota	Z	microtubule motor activity	KIF28P	GO:0003674,GO:0003774,GO:0003777,GO:0003824,GO:0005488,GO:0005515,GO:0005543,GO:0005546,GO:0005575,GO:0005622,GO:0005623,GO:0005737,GO:0005739,GO:0005740,GO:0005856,GO:0005871,GO:0005875,GO:0005929,GO:0006810,GO:0006928,GO:0006996,GO:0007005,GO:0007017,GO:0007018,GO:0008150,GO:0008289,GO:0008574,GO:0009987,GO:0010970,GO:0015630,GO:0016020,GO:0016043,GO:0016462,GO:0016787,GO:0016817,GO:0016818,GO:…	-	ko:K10392	-	-	-	-	ko00000,ko04812	-	-	-	FHA,KIF1B,Kinesin
PPRIM.AZ9-3.1.P0010020	5888.CAK72546	1.5e-141	400.0	COG1100@1|root,KOG0098@2759|Eukaryota,3ZBJN@5878|Ciliophora	2759|Eukaryota	U	Rab subfamily of small GTPases	-	-	-	ko:K07877,ko:K07878	ko04152,map04152	-	-	-	ko00000,ko00001,ko04031,ko04131,ko04147	-	-	-	Ras,Roc
PPRIM.AZ9-3.1.P0010021	5888.CAK72545	0.0	914.0	COG4886@1|root,KOG0531@2759|Eukaryota	2759|Eukaryota	L	axoneme assembly	NUD1	GO:0000003,GO:0000073,GO:0000226,GO:0000278,GO:0000280,GO:0003674,GO:0005198,GO:0005200,GO:0005575,GO:0005622,GO:0005623,GO:0005815,GO:0005816,GO:0005856,GO:0006996,GO:0007010,GO:0007017,GO:0007049,GO:0007059,GO:0008150,GO:0009987,GO:0010458,GO:0015630,GO:0016043,GO:0022402,GO:0022414,GO:0031023,GO:0043226,GO:0043228,GO:0043229,GO:0043232,GO:0044422,GO:0044424,GO:0044430,GO:0044446,GO:0044464,GO:…	-	ko:K16606,ko:K17579,ko:K20237	ko04392,map04392	-	-	-	ko00000,ko00001,ko01009,ko04812	-	-	-	LRR_4,LRR_6
PPRIM.AZ9-3.1.P0010023	5888.CAK72543	0.0	1011.0	KOG1222@1|root,KOG1222@2759|Eukaryota,3ZAZA@5878|Ciliophora	2759|Eukaryota	U	Kinesin-associated protein (KAP)	KIFAP3	GO:0000226,GO:0000228,GO:0000793,GO:0000794,GO:0002376,GO:0002478,GO:0002495,GO:0002504,GO:0003008,GO:0003674,GO:0003774,GO:0003777,GO:0003824,GO:0005488,GO:0005515,GO:0005575,GO:0005622,GO:0005623,GO:0005634,GO:0005694,GO:0005737,GO:0005783,GO:0005794,GO:0005813,GO:0005815,GO:0005829,GO:0005856,GO:0005871,GO:0005875,GO:0005886,GO:0005929,GO:0005930,GO:0006810,GO:0006890,GO:0006928,GO:0006996,GO:…	-	-	-	-	-	-	-	-	-	-	KAP
PPRIM.AZ9-3.1.P0010026	5888.CAK92571	0.0	1068.0	KOG0595@1|root,KOG0595@2759|Eukaryota,3ZAT9@5878|Ciliophora	5888.CAK92571|-	OTU	Protein tyrosine kinase	-	-	2.7.11.1	ko:K08269	ko04136,ko04138,ko04139,ko04140,ko04150,ko04212,map04136,map04138,map04139,map04140,map04150,map04212	-	-	-	ko00000,ko00001,ko01000,ko01001,ko03029,ko04131	-	-	-	-
PPRIM.AZ9-3.1.P0010028	5888.CAK92569	1.65e-70	211.0	2D6JP@1|root,2T28G@2759|Eukaryota,3ZFIX@5878|Ciliophora	2759|Eukaryota	S	LITAF-like zinc ribbon domain	-	-	-	ko:K19363	ko04142,map04142	-	-	-	ko00000,ko00001	-	-	-	zf-LITAF-like
PPRIM.AZ9-3.1.P0010029	5888.CAK92567	2.5e-110	318.0	2D51C@1|root,2SWZM@2759|Eukaryota,3ZFI9@5878|Ciliophora	2759|Eukaryota	-	-	-	-	-	-	-	-	-	-	-	-	-	-	KIAA1430
PPRIM.AZ9-3.1.P0010031	5888.CAK78579	2.73e-75	226.0	KOG1744@1|root,KOG1744@2759|Eukaryota,3ZC2A@5878|Ciliophora	2759|Eukaryota	B	Core component of nucleosome. Nucleosomes wrap and compact DNA into chromatin, limiting DNA accessibility to the cellular machineries which require DNA as a template. Histones thereby play a central role in transcription regulation, DNA repair, DNA replication and chromosomal stability. DNA accessibility is regulated via a complex set of post-translational modifications of histones, also called h…	-	GO:0000228,GO:0000785,GO:0000786,GO:0000788,GO:0000790,GO:0003674,GO:0003676,GO:0003677,GO:0005488,GO:0005575,GO:0005622,GO:0005623,GO:0005634,GO:0005657,GO:0005694,GO:0006325,GO:0006333,GO:0006996,GO:0008150,GO:0009987,GO:0016043,GO:0031298,GO:0031974,GO:0031981,GO:0032991,GO:0032993,GO:0043226,GO:0043227,GO:0043228,GO:0043229,GO:0043231,GO:0043232,GO:0043233,GO:0043596,GO:0044422,GO:0044424,GO:…	-	ko:K11252	ko05034,ko05203,ko05322,map05034,map05203,map05322	-	-	-	ko00000,ko00001,ko03036,ko04147	-	-	-	Histone
PPRIM.AZ9-3.1.P0010034	5888.CAK72557	0.0	937.0	COG0631@1|root,KOG0698@2759|Eukaryota,3ZDAM@5878|Ciliophora	2759|Eukaryota	T	Serine/threonine phosphatases, family 2C, catalytic domain	-	-	3.1.3.16	ko:K04403,ko:K14803,ko:K17500	ko04010,ko04064,ko04380,ko04620,ko04621,ko04668,ko05140,ko05145,ko05168,ko05169,map04010,map04064,map04380,map04620,map04621,map04668,map05140,map05145,map05168,map05169	M00686	-	-	ko00000,ko00001,ko00002,ko01000,ko01009,ko03009	-	-	-	PP2C
PPRIM.AZ9-3.1.P0010035	5888.CAK72557	1.7e-201	570.0	COG0631@1|root,KOG0698@2759|Eukaryota,3ZDAM@5878|Ciliophora	2759|Eukaryota	T	Serine/threonine phosphatases, family 2C, catalytic domain	-	-	3.1.3.16	ko:K04403,ko:K14803,ko:K17500	ko04010,ko04064,ko04380,ko04620,ko04621,ko04668,ko05140,ko05145,ko05168,ko05169,map04010,map04064,map04380,map04620,map04621,map04668,map05140,map05145,map05168,map05169	M00686	-	-	ko00000,ko00001,ko00002,ko01000,ko01009,ko03009	-	-	-	PP2C
PPRIM.AZ9-3.1.P0010036	5888.CAK72558	1.88e-166	466.0	KOG4001@1|root,KOG4001@2759|Eukaryota,3ZB2P@5878|Ciliophora	2759|Eukaryota	Z	Axonemal dynein light chain	IDA4	GO:0000226,GO:0001539,GO:0001578,GO:0003341,GO:0003674,GO:0005488,GO:0005515,GO:0005575,GO:0005622,GO:0005623,GO:0005737,GO:0005856,GO:0005858,GO:0005875,GO:0005929,GO:0005930,GO:0006928,GO:0006996,GO:0007010,GO:0007017,GO:0007018,GO:0008150,GO:0009987,GO:0015630,GO:0016043,GO:0022607,GO:0030030,GO:0030031,GO:0030286,GO:0032838,GO:0032991,GO:0034622,GO:0035082,GO:0036156,GO:0036159,GO:0040011,GO:…	-	ko:K10410	ko05016,map05016	-	-	-	ko00000,ko00001,ko04812	-	-	-	Ax_dynein_light
PPRIM.AZ9-3.1.P0010037	5888.CAK72559	3.96e-293	803.0	28PZK@1|root,2QWNB@2759|Eukaryota,3ZBT8@5878|Ciliophora	2759|Eukaryota	S	Sulfite exporter TauE/SafE	-	-	-	-	-	-	-	-	-	-	-	-	TauE
PPRIM.AZ9-3.1.P0010042	5888.CAK60237	1.15e-12	72.4	2CPU5@1|root,2R2QA@2759|Eukaryota,3ZEGW@5878|Ciliophora	5888.CAK60237|-	S	Protein of unknown function (DUF2816)	-	-	-	-	-	-	-	-	-	-	-	-	-
PPRIM.AZ9-3.1.P0010044	5888.CAK72564	0.0	1638.0	COG5141@1|root,KOG0955@2759|Eukaryota,3ZBMY@5878|Ciliophora	2759|Eukaryota	S	PHD-finger family	-	-	3.6.4.12	ko:K11348,ko:K14437,ko:K18626	-	-	-	-	ko00000,ko01000,ko03036,ko04812	-	-	-	Chromo,Helicase_C,PHD,PHD_2,SNF2_N,zf-HC5HC2H,zf-HC5HC2H_2
PPRIM.AZ9-3.1.P0010045	5888.CAK86088	4.94e-75	242.0	2EIZF@1|root,2SP9N@2759|Eukaryota,3ZC04@5878|Ciliophora	5888.CAK86088|-	-	-	-	-	-	-	-	-	-	-	-	-	-	-	-
PPRIM.AZ9-3.1.P0010046	5888.CAK92556	6.45e-129	370.0	COG5143@1|root,KOG0859@2759|Eukaryota,3ZERX@5878|Ciliophora	2759|Eukaryota	U	Regulated-SNARE-like domain	-	-	-	ko:K08511,ko:K08515	ko04130,map04130	-	-	-	ko00000,ko00001,ko04131,ko04147	-	-	-	Longin,Synaptobrevin
PPRIM.AZ9-3.1.P0010047	5888.CAK72567	8.66e-253	699.0	2E67V@1|root,2SCYU@2759|Eukaryota	5888.CAK72567|-	S	Rhodopsin-like GPCR transmembrane domain	-	-	-	-	-	-	-	-	-	-	-	-	-
PPRIM.AZ9-3.1.P0010051	5888.CAK92553	0.0	1018.0	KOG2157@1|root,KOG2157@2759|Eukaryota,3ZD0R@5878|Ciliophora	2759|Eukaryota	O	Tubulin-tyrosine ligase family	-	-	-	ko:K16599	-	-	-	-	ko00000,ko01000,ko04812	-	-	-	TTL
PPRIM.AZ9-3.1.P0010052	5888.CAK78599	9.09e-87	287.0	2BXEW@1|root,2SAR6@2759|Eukaryota,3ZB2Z@5878|Ciliophora	2759|Eukaryota	-	-	-	-	-	-	-	-	-	-	-	-	-	-	Dpy-30
PPRIM.AZ9-3.1.P0010053	5888.CAK72573	4.01e-299	816.0	COG0477@1|root,KOG2533@2759|Eukaryota,3ZDJ5@5878|Ciliophora	2759|Eukaryota	G	Major Facilitator Superfamily protein	-	-	-	ko:K03447,ko:K13783	-	-	-	-	ko00000,ko02000	2.A.1.4	-	-	MFS_1
PPRIM.AZ9-3.1.P0010054	5888.CAK92549	2.43e-173	490.0	COG4886@1|root,KOG0531@2759|Eukaryota,3ZD6R@5878|Ciliophora	2759|Eukaryota	T	Leucine Rich repeats (2 copies)	-	-	-	-	-	-	-	-	-	-	-	-	LRR_4,LRR_6,LRR_8,LRR_9
PPRIM.AZ9-3.1.P0010055	5888.CAK60677	4.16e-194	538.0	COG0638@1|root,KOG0175@2759|Eukaryota,3ZATE@5878|Ciliophora	2759|Eukaryota	O	The proteasome is a multicatalytic proteinase complex which is characterized by its ability to cleave peptides with Arg, Phe, Tyr, Leu, and Glu adjacent to the leaving group at neutral or slightly basic pH	PSMB11	GO:0000502,GO:0001775,GO:0002376,GO:0002520,GO:0002521,GO:0003674,GO:0003824,GO:0004175,GO:0005575,GO:0005622,GO:0005623,GO:0005634,GO:0005654,GO:0005737,GO:0005783,GO:0005789,GO:0005829,GO:0005839,GO:0006464,GO:0006508,GO:0006511,GO:0006807,GO:0006950,GO:0006952,GO:0006955,GO:0007154,GO:0007165,GO:0007166,GO:0007275,GO:0008150,GO:0008152,GO:0008233,GO:0009056,GO:0009057,GO:0009987,GO:0010033,GO:…	3.4.25.1	ko:K02737,ko:K02740,ko:K05654,ko:K11598	ko02010,ko03050,ko04145,ko04612,ko05168,ko05340,map02010,map03050,map04145,map04612,map05168,map05340	M00337,M00340	-	-	ko00000,ko00001,ko00002,ko01000,ko01002,ko02000,ko03051	3.A.1.209	-	-	Proteasome
PPRIM.AZ9-3.1.P0010058	5888.CAK72578	2.9e-127	367.0	COG5196@1|root,KOG3106@2759|Eukaryota,3ZC5S@5878|Ciliophora	2759|Eukaryota	U	ER lumen protein retaining receptor	-	-	-	ko:K10949	ko05110,map05110	-	-	-	ko00000,ko00001,ko04131	-	-	-	ER_lumen_recept
PPRIM.AZ9-3.1.P0010059	5888.CAK92543	9.77e-174	487.0	KOG4315@1|root,KOG4315@2759|Eukaryota,3ZEPI@5878|Ciliophora	2759|Eukaryota	S	G-patch domain	GPKOW	GO:0000375,GO:0000377,GO:0000398,GO:0002218,GO:0002253,GO:0002376,GO:0002682,GO:0002684,GO:0003674,GO:0003676,GO:0003723,GO:0005488,GO:0005515,GO:0005575,GO:0005622,GO:0005623,GO:0005634,GO:0005654,GO:0005681,GO:0006139,GO:0006396,GO:0006397,GO:0006725,GO:0006807,GO:0006950,GO:0006952,GO:0007154,GO:0007165,GO:0008150,GO:0008152,GO:0008380,GO:0009605,GO:0009607,GO:0009617,GO:0009870,GO:0009987,GO:…	2.4.2.30,3.5.1.3	ko:K10798,ko:K13101,ko:K13566	ko00250,ko03410,ko04210,ko04212,ko04214,ko04217,map00250,map03410,map04210,map04212,map04214,map04217	M00296	R00269,R00348	RC00010	ko00000,ko00001,ko00002,ko01000,ko03032,ko03036,ko03041,ko03400	-	-	-	G-patch_2,KOW
PPRIM.AZ9-3.1.P0010060	5888.CAK72580	4.23e-288	787.0	COG1607@1|root,KOG2763@2759|Eukaryota,3ZBM6@5878|Ciliophora	2759|Eukaryota	I	acyl-CoA hydrolase activity	-	-	-	ko:K17361	-	-	-	-	ko00000,ko01000,ko01004	-	-	-	4HBT
PPRIM.AZ9-3.1.P0010061	5888.CAK72581	1.67e-105	306.0	COG5596@1|root,KOG1652@2759|Eukaryota,3ZC43@5878|Ciliophora	2759|Eukaryota	U	Tim17/Tim22/Tim23/Pmp24 family	TIMM17A	GO:0000002,GO:0003674,GO:0005215,GO:0005488,GO:0005515,GO:0005575,GO:0005622,GO:0005623,GO:0005634,GO:0005654,GO:0005737,GO:0005739,GO:0005740,GO:0005741,GO:0005743,GO:0005744,GO:0006605,GO:0006626,GO:0006810,GO:0006839,GO:0006886,GO:0006996,GO:0007005,GO:0008104,GO:0008150,GO:0008320,GO:0008565,GO:0009893,GO:0009987,GO:0010468,GO:0010604,GO:0010628,GO:0010954,GO:0015031,GO:0015399,GO:0015405,GO:…	-	ko:K16608,ko:K17795,ko:K19382	-	-	-	-	ko00000,ko01000,ko02000,ko03029,ko03036,ko04812	3.A.8.1	-	-	Tim17
PPRIM.AZ9-3.1.P0010062	5888.CAK72582	4.58e-192	533.0	COG1075@1|root,KOG2541@2759|Eukaryota,3ZE3K@5878|Ciliophora	2759|Eukaryota	IO	Palmitoyl protein thioesterase	-	GO:0000003,GO:0000323,GO:0002084,GO:0003674,GO:0003824,GO:0005575,GO:0005622,GO:0005623,GO:0005737,GO:0005764,GO:0005773,GO:0006464,GO:0006807,GO:0006810,GO:0006897,GO:0006898,GO:0006996,GO:0007005,GO:0007275,GO:0007610,GO:0008150,GO:0008152,GO:0008474,GO:0009056,GO:0009057,GO:0009791,GO:0009987,GO:0016043,GO:0016192,GO:0016787,GO:0016788,GO:0016790,GO:0018991,GO:0019098,GO:0019538,GO:0022414,GO:…	3.1.2.22	ko:K01074	ko00062,ko01100,ko01212,ko04142,map00062,map01100,map01212,map04142	-	R01274	RC00004,RC00014	ko00000,ko00001,ko01000,ko01004	-	-	-	Palm_thioest
PPRIM.AZ9-3.1.P0010063	5888.CAK79182	5.72e-193	551.0	COG0477@1|root,KOG4686@2759|Eukaryota	2759|Eukaryota	EGP	transmembrane transport	im:7160594	-	-	-	-	-	-	-	-	-	-	-	MFS_1
PPRIM.AZ9-3.1.P0010064	5888.CAK72584	1.22e-223	617.0	KOG0198@1|root,KOG0198@2759|Eukaryota,3ZEZG@5878|Ciliophora	2759|Eukaryota	T	Protein tyrosine kinase	-	-	2.3.2.27,2.7.11.1,2.7.11.17	ko:K08794,ko:K16279	ko04921,ko04925,map04921,map04925	-	-	-	ko00000,ko00001,ko01000,ko01001,ko04121	-	-	-	FHA,Pkinase
PPRIM.AZ9-3.1.P0010065	5888.CAK72585	3.63e-66	201.0	KOG4115@1|root,KOG4115@2759|Eukaryota,3ZCA7@5878|Ciliophora	2759|Eukaryota	DN	Roadblock/LC7 domain	-	-	-	ko:K10419	-	-	-	-	ko00000,ko04131,ko04812	-	-	-	Robl_LC7
PPRIM.AZ9-3.1.P0010069	5888.CAK72589	6.52e-169	473.0	COG2227@1|root,KOG1270@2759|Eukaryota,3ZCP5@5878|Ciliophora	2759|Eukaryota	H	O-methyltransferase that catalyzes the 2 O-methylation steps in the ubiquinone biosynthetic pathway	COQ3	GO:0002119,GO:0002164,GO:0003674,GO:0003824,GO:0004395,GO:0005575,GO:0005622,GO:0005623,GO:0005737,GO:0005739,GO:0005740,GO:0005743,GO:0005759,GO:0005975,GO:0006066,GO:0006071,GO:0006732,GO:0006733,GO:0006743,GO:0006744,GO:0006950,GO:0007275,GO:0008150,GO:0008152,GO:0008168,GO:0008171,GO:0008757,GO:0009058,GO:0009108,GO:0009611,GO:0009791,GO:0009889,GO:0009987,GO:0010420,GO:0010565,GO:0010566,GO:…	2.1.1.114,2.1.1.222,2.1.1.64	ko:K00568,ko:K00591	ko00130,ko01100,ko01110,map00130,map01100,map01110	M00117,M00128	R02175,R04711,R04988,R05614,R07235,R08769,R08771,R08781	RC00003,RC00392,RC01895	ko00000,ko00001,ko00002,ko01000	-	-	-	Methyltransf_11,Methyltransf_23
PPRIM.AZ9-3.1.P0010072	5888.CAK92532	4.57e-156	439.0	KOG4001@1|root,KOG4001@2759|Eukaryota,3ZB2P@5878|Ciliophora	2759|Eukaryota	Z	Axonemal dynein light chain	IDA4	GO:0000226,GO:0001539,GO:0001578,GO:0003341,GO:0003674,GO:0005488,GO:0005515,GO:0005575,GO:0005622,GO:0005623,GO:0005737,GO:0005856,GO:0005858,GO:0005875,GO:0005929,GO:0005930,GO:0006928,GO:0006996,GO:0007010,GO:0007017,GO:0007018,GO:0008150,GO:0009987,GO:0015630,GO:0016043,GO:0022607,GO:0030030,GO:0030031,GO:0030286,GO:0032838,GO:0032991,GO:0034622,GO:0035082,GO:0036156,GO:0036159,GO:0040011,GO:…	-	ko:K10410	ko05016,map05016	-	-	-	ko00000,ko00001,ko04812	-	-	-	Ax_dynein_light
PPRIM.AZ9-3.1.P0010079	5888.CAK72599	0.0	1617.0	COG1132@1|root,KOG0054@2759|Eukaryota,3ZCZM@5878|Ciliophora	2759|Eukaryota	Q	ABC transporter family protein	cft-1	-	-	ko:K05665,ko:K05670,ko:K05674	ko01523,ko02010,ko04071,ko04977,ko05206,map01523,map02010,map04071,map04977,map05206	-	-	-	ko00000,ko00001,ko02000	3.A.1.208,3.A.1.208.8	-	-	ABC_membrane,ABC_tran
PPRIM.AZ9-3.1.P0010080	5888.CAK72600	0.0	1897.0	COG1132@1|root,KOG0054@2759|Eukaryota,3ZCZM@5878|Ciliophora	2759|Eukaryota	Q	ABC transporter family protein	cft-1	-	-	ko:K05665,ko:K05670,ko:K05674	ko01523,ko02010,ko04071,ko04977,ko05206,map01523,map02010,map04071,map04977,map05206	-	-	-	ko00000,ko00001,ko02000	3.A.1.208,3.A.1.208.8	-	-	ABC_membrane,ABC_tran
PPRIM.AZ9-3.1.P0010082	5888.CAK72602	1.21e-209	581.0	COG2267@1|root,KOG1455@2759|Eukaryota	2759|Eukaryota	I	acylglycerol lipase activity	-	-	3.1.1.23	ko:K01054	ko00561,ko01100,ko04714,ko04723,ko04923,map00561,map01100,map04714,map04723,map04923	M00098	R01351	RC00020,RC00041	ko00000,ko00001,ko00002,ko01000,ko01002	-	-	-	Hydrolase_4
PPRIM.AZ9-3.1.P0010091	5888.CAK72610	0.0	972.0	KOG0598@1|root,KOG0598@2759|Eukaryota	2759|Eukaryota	H	protein serine/threonine kinase activity	-	-	-	-	-	-	-	-	-	-	-	-	Ank_2,Ank_4,Pkinase
PPRIM.AZ9-3.1.P0010092	5888.CAK72611	2.82e-120	344.0	2CBW7@1|root,2SYFT@2759|Eukaryota,3ZF6R@5878|Ciliophora	5888.CAK72611|-	-	-	-	-	-	-	-	-	-	-	-	-	-	-	-
PPRIM.AZ9-3.1.P0010095	5888.CAK68658	2.63e-19	95.5	KOG3940@1|root,KOG3940@2759|Eukaryota	2759|Eukaryota	F	zinc-finger of a C2HC-type	ZC2HC1A	-	-	-	-	-	-	-	-	-	-	-	zf-C2HC_2
PPRIM.AZ9-3.1.P0010096	5888.CAK83057	0.0	1567.0	COG0474@1|root,KOG0204@2759|Eukaryota,3ZAUE@5878|Ciliophora	2759|Eukaryota	P	Belongs to the cation transport ATPase (P-type) (TC 3.A.3) family	-	-	3.6.3.8	ko:K01537,ko:K05850	ko04020,ko04022,ko04024,ko04261,ko04925,ko04970,ko04972,map04020,map04022,map04024,map04261,map04925,map04970,map04972	-	-	-	ko00000,ko00001,ko01000	3.A.3.2	-	-	Cation_ATPase,Cation_ATPase_C,Cation_ATPase_N,E1-E2_ATPase,Hydrolase,Hydrolase_3
PPRIM.AZ9-3.1.P0010097	5888.CAK92513	6.14e-147	439.0	COG0474@1|root,KOG0204@2759|Eukaryota,3ZAUE@5878|Ciliophora	2759|Eukaryota	P	Belongs to the cation transport ATPase (P-type) (TC 3.A.3) family	-	-	3.6.3.8	ko:K01537,ko:K05850	ko04020,ko04022,ko04024,ko04261,ko04925,ko04970,ko04972,map04020,map04022,map04024,map04261,map04925,map04970,map04972	-	-	-	ko00000,ko00001,ko01000	3.A.3.2	-	-	Cation_ATPase,Cation_ATPase_C,Cation_ATPase_N,E1-E2_ATPase,Hydrolase,Hydrolase_3
PPRIM.AZ9-3.1.P0010099	5888.CAK78641	4.96e-248	680.0	KOG0594@1|root,KOG0594@2759|Eukaryota,3ZB3A@5878|Ciliophora	2759|Eukaryota	G	Belongs to the protein kinase superfamily	-	-	2.7.11.22	ko:K02088,ko:K02206	ko04068,ko04110,ko04114,ko04115,ko04151,ko04218,ko04914,ko04934,ko05161,ko05162,ko05165,ko05168,ko05169,ko05200,ko05203,ko05215,ko05222,ko05226,map04068,map04110,map04114,map04115,map04151,map04218,map04914,map04934,map05161,map05162,map05165,map05168,map05169,map05200,map05203,map05215,map05222,map05226	M00692,M00693	-	-	ko00000,ko00001,ko00002,ko01000,ko01001,ko03032,ko03036	-	-	-	Pkinase
PPRIM.AZ9-3.1.P0010101	5888.CAK72620	1.12e-287	793.0	KOG2563@1|root,KOG2563@2759|Eukaryota	2759|Eukaryota	J	transmembrane transport	-	-	-	ko:K08220	-	-	-	-	ko00000,ko02000	2.A.1.28.1,2.A.1.28.4	-	-	MFS_1
PPRIM.AZ9-3.1.P0010102	5888.CAK72621	1.88e-210	591.0	COG0631@1|root,KOG0698@2759|Eukaryota	2759|Eukaryota	T	protein serine/threonine phosphatase activity	-	-	3.1.3.16	ko:K04403,ko:K14803,ko:K17500	ko04010,ko04064,ko04380,ko04620,ko04621,ko04668,ko05140,ko05145,ko05168,ko05169,map04010,map04064,map04380,map04620,map04621,map04668,map05140,map05145,map05168,map05169	M00686	-	-	ko00000,ko00001,ko00002,ko01000,ko01009,ko03009	-	-	-	PP2C
PPRIM.AZ9-3.1.P0010103	5888.CAK72621	0.0	937.0	COG0631@1|root,KOG0698@2759|Eukaryota	2759|Eukaryota	T	protein serine/threonine phosphatase activity	-	-	3.1.3.16	ko:K04403,ko:K14803,ko:K17500	ko04010,ko04064,ko04380,ko04620,ko04621,ko04668,ko05140,ko05145,ko05168,ko05169,map04010,map04064,map04380,map04620,map04621,map04668,map05140,map05145,map05168,map05169	M00686	-	-	ko00000,ko00001,ko00002,ko01000,ko01009,ko03009	-	-	-	PP2C
PPRIM.AZ9-3.1.P0010104	5888.CAK72622	3.08e-267	731.0	COG0515@1|root,KOG0658@2759|Eukaryota,3ZBFX@5878|Ciliophora	2759|Eukaryota	G	Belongs to the protein kinase superfamily	-	-	2.7.11.26	ko:K03083	ko01521,ko04012,ko04062,ko04110,ko04150,ko04151,ko04310,ko04340,ko04341,ko04360,ko04390,ko04510,ko04550,ko04657,ko04660,ko04662,ko04711,ko04722,ko04728,ko04910,ko04916,ko04917,ko04919,ko04931,ko04932,ko04934,ko05010,ko05160,ko05162,ko05164,ko05165,ko05166,ko05167,ko05169,ko05200,ko05210,ko05213,ko05215,ko05217,ko05224,ko05225,ko05226,map01521,map04012,map04062,map04110,map04150,map04151,map04310,…	M00677	-	-	ko00000,ko00001,ko00002,ko01000,ko01001,ko03036	-	-	-	Pkinase
PPRIM.AZ9-3.1.P0010105	5888.CAK78642	0.0	1531.0	28JA6@1|root,2QRNZ@2759|Eukaryota,3ZBED@5878|Ciliophora	2759|Eukaryota	S	multicellular organismal reproductive process	CCDC135	GO:0000003,GO:0005575,GO:0005622,GO:0005623,GO:0005737,GO:0005929,GO:0006928,GO:0007320,GO:0007618,GO:0007620,GO:0008150,GO:0009987,GO:0019953,GO:0022414,GO:0030317,GO:0031514,GO:0032501,GO:0032504,GO:0040011,GO:0042995,GO:0043226,GO:0044424,GO:0044464,GO:0044703,GO:0044706,GO:0046692,GO:0046693,GO:0048609,GO:0048870,GO:0051179,GO:0051674,GO:0051704,GO:0097722,GO:0120025	-	ko:K18402	-	-	-	-	ko00000,ko03036	-	-	-	-
PPRIM.AZ9-3.1.P0010107	5888.CAK72626	8.86e-122	350.0	2EU7J@1|root,2SWET@2759|Eukaryota,3ZFKV@5878|Ciliophora	2759|Eukaryota	S	Bucentaur or craniofacial development	-	-	-	-	-	-	-	-	-	-	-	-	BCNT
PPRIM.AZ9-3.1.P0010108	5888.CAK92503	6.08e-127	393.0	2D43T@1|root,2STS5@2759|Eukaryota,3ZEG0@5878|Ciliophora	2759|Eukaryota	S	EGF domain, unclasssified subfamily	-	-	-	-	-	-	-	-	-	-	-	-	-
PPRIM.AZ9-3.1.P0010109	5888.CAK72628	0.0	1144.0	COG5329@1|root,KOG1889@2759|Eukaryota,3ZBEK@5878|Ciliophora	2759|Eukaryota	I	SacI homology domain	-	-	-	ko:K21797	ko00562,ko01100,ko04070,map00562,map01100,map04070	-	R11680	RC00078	ko00000,ko00001,ko01000	-	-	-	Syja_N
PPRIM.AZ9-3.1.P0010111	5888.CAK92501	0.0	2581.0	2C9IK@1|root,2QS1U@2759|Eukaryota,3ZAVA@5878|Ciliophora	2759|Eukaryota	-	-	-	-	-	-	-	-	-	-	-	-	-	-	Laminin_G_3
PPRIM.AZ9-3.1.P0010112	5888.CAK72631	0.0	1050.0	KOG0800@1|root,KOG0800@2759|Eukaryota	2759|Eukaryota	O	ubiquitin-protein transferase activity	-	-	-	-	-	-	-	-	-	-	-	-	zf-RING_2
PPRIM.AZ9-3.1.P0010114	5888.CAK72633	2.09e-251	689.0	KOG0153@1|root,KOG0153@2759|Eukaryota,3ZCCV@5878|Ciliophora	2759|Eukaryota	A	Pfam:RRM_6	-	-	-	ko:K12872	ko03040,map03040	M00355	-	-	ko00000,ko00001,ko00002,ko03041	-	-	-	RRM_1,Torus,zf-CCCH
PPRIM.AZ9-3.1.P0010116	5888.CAK72635	1.59e-162	456.0	2EN37@1|root,2SRKU@2759|Eukaryota,3ZEII@5878|Ciliophora	2759|Eukaryota	A	Pfam:RRM_6	-	-	-	-	-	-	-	-	-	-	-	-	RRM_1
PPRIM.AZ9-3.1.P0010118	5888.CAK72636	0.0	2318.0	COG1404@1|root,KOG3525@2759|Eukaryota,3ZDF4@5878|Ciliophora	5888.CAK72636|-	T	1-phosphatidylinositol-4-phosphate 5-kinase activity	-	-	-	-	-	-	-	-	-	-	-	-	-
PPRIM.AZ9-3.1.P0010125	5888.CAK72642	1.65e-90	272.0	COG5160@1|root,KOG0778@2759|Eukaryota,3ZFEZ@5878|Ciliophora	2759|Eukaryota	O	Ulp1 protease family, C-terminal catalytic domain	-	-	3.4.22.68	ko:K08592	-	-	-	-	ko00000,ko01000,ko01002,ko04121	-	-	-	Peptidase_C48
PPRIM.AZ9-3.1.P0010127	5888.CAK92492	1.05e-101	296.0	2D6AC@1|root,2S56M@2759|Eukaryota,3ZE7F@5878|Ciliophora	2759|Eukaryota	S	zinc finger	-	-	-	-	-	-	-	-	-	-	-	-	-
PPRIM.AZ9-3.1.P0010128	5888.CAK72645	3.92e-291	793.0	COG2319@1|root,KOG0305@2759|Eukaryota	2759|Eukaryota	C	Cell division cycle	CDC20	GO:0000003,GO:0000070,GO:0000151,GO:0000152,GO:0000226,GO:0000278,GO:0000280,GO:0000775,GO:0000776,GO:0000819,GO:0003674,GO:0003824,GO:0004842,GO:0005488,GO:0005515,GO:0005575,GO:0005622,GO:0005623,GO:0005634,GO:0005654,GO:0005680,GO:0005694,GO:0005737,GO:0005813,GO:0005815,GO:0005819,GO:0005829,GO:0005856,GO:0006464,GO:0006508,GO:0006511,GO:0006807,GO:0006996,GO:0007010,GO:0007017,GO:0007049,GO:…	3.2.1.84	ko:K02084,ko:K03363,ko:K05546,ko:K06709	ko00510,ko01100,ko01524,ko04110,ko04111,ko04113,ko04114,ko04115,ko04120,ko04141,ko04210,ko04214,ko04215,ko05010,ko05012,ko05014,ko05016,ko05134,ko05152,ko05161,ko05166,ko05200,ko05203,ko05222,map00510,map01100,map01524,map04110,map04111,map04113,map04114,map04115,map04120,map04141,map04210,map04214,map04215,map05010,map05012,map05014,map05016,map05134,map05152,map05161,map05166,map05200,map05203,…	M00073,M00074,M00389,M00685	R05980,R05981	-	ko00000,ko00001,ko00002,ko01000,ko03036,ko04121	-	-	-	ANAPC4_WD40,WD40
PPRIM.AZ9-3.1.P0010131	5888.CAK92488	1.29e-230	652.0	COG0545@1|root,KOG0543@2759|Eukaryota,3ZF5I@5878|Ciliophora	2759|Eukaryota	O	TPR repeat	-	-	5.2.1.8	ko:K09571	ko04915,map04915	-	-	-	ko00000,ko00001,ko01000,ko03110	-	-	-	FKBP_C,TPR_2
PPRIM.AZ9-3.1.P0010133	5888.CAK70211	0.0	939.0	COG0055@1|root,KOG1350@2759|Eukaryota,3ZBFN@5878|Ciliophora	2759|Eukaryota	C	Produces ATP from ADP in the presence of a proton gradient across the membrane	ATP5B	GO:0000003,GO:0000166,GO:0000275,GO:0001525,GO:0001568,GO:0001944,GO:0002119,GO:0002164,GO:0002376,GO:0003006,GO:0003008,GO:0003674,GO:0003824,GO:0005102,GO:0005215,GO:0005488,GO:0005509,GO:0005515,GO:0005524,GO:0005575,GO:0005618,GO:0005622,GO:0005623,GO:0005737,GO:0005739,GO:0005740,GO:0005743,GO:0005753,GO:0005754,GO:0005759,GO:0005886,GO:0005929,GO:0006091,GO:0006119,GO:0006139,GO:0006163,GO:…	2.4.1.18,3.6.3.14,4.2.3.144	ko:K00700,ko:K02112,ko:K02114,ko:K02133,ko:K09499,ko:K17982	ko00190,ko00195,ko00500,ko00904,ko01100,ko01110,ko04714,ko05010,ko05012,ko05016,map00190,map00195,map00500,map00904,map01100,map01110,map04714,map05010,map05012,map05016	M00157,M00158,M00565	R02110,R10533	RC01821	ko00000,ko00001,ko00002,ko00194,ko01000,ko03110,ko04147	3.A.2.1	CBM48,GH13	iRC1080.CRv4_Au5_s17_g7007_t1	ATP-synt_DE_N,ATP-synt_ab,ATP-synt_ab_N
PPRIM.AZ9-3.1.P0010135	5888.CAK72653	1.09e-261	719.0	2EZYR@1|root,2T177@2759|Eukaryota,3ZCRV@5878|Ciliophora	2759|Eukaryota	-	-	-	-	-	-	-	-	-	-	-	-	-	-	-
PPRIM.AZ9-3.1.P0010137	5888.CAK72655	0.0	1752.0	2EIVP@1|root,2SP6X@2759|Eukaryota,3ZCGA@5878|Ciliophora	2759|Eukaryota	-	-	-	-	-	-	-	-	-	-	-	-	-	-	-
PPRIM.AZ9-3.1.P0010138	5888.CAK72656	0.0	1477.0	COG0308@1|root,KOG1046@2759|Eukaryota,3ZAKA@5878|Ciliophora	2759|Eukaryota	EO	Peptidase family M1 containing protein	-	-	-	-	-	-	-	-	-	-	-	-	ERAP1_C,Peptidase_M1
PPRIM.AZ9-3.1.P0010139	5888.CAK92479	0.0	890.0	KOG1868@1|root,KOG1868@2759|Eukaryota,3ZDFZ@5878|Ciliophora	2759|Eukaryota	O	Belongs to the peptidase C19 family	-	-	3.4.19.12	ko:K11839	ko04137,ko04144,ko04934,map04137,map04144,map04934	-	-	-	ko00000,ko00001,ko01000,ko01002,ko04121,ko04131	-	-	-	DUSP,UCH
PPRIM.AZ9-3.1.P0010140	5888.CAK92478	1.76e-258	710.0	2EQXJ@1|root,2STUP@2759|Eukaryota,3ZERB@5878|Ciliophora	2759|Eukaryota	-	-	-	-	-	-	-	-	-	-	-	-	-	-	-
PPRIM.AZ9-3.1.P0010141	5888.CAK72659	9.36e-106	305.0	2F04M@1|root,2T1C4@2759|Eukaryota,3ZFCU@5878|Ciliophora	5888.CAK72659|-	-	-	-	-	-	-	-	-	-	-	-	-	-	-	-
PPRIM.AZ9-3.1.P0010148	5888.CAK92473	4.03e-116	352.0	KOG3207@1|root,KOG3207@2759|Eukaryota,3ZB2K@5878|Ciliophora	2759|Eukaryota	O	CAP_GLY	TBCE	GO:0000226,GO:0000278,GO:0000902,GO:0000904,GO:0003008,GO:0003012,GO:0003674,GO:0005488,GO:0005515,GO:0005575,GO:0005622,GO:0005623,GO:0005737,GO:0005829,GO:0005856,GO:0005874,GO:0006457,GO:0006996,GO:0007010,GO:0007017,GO:0007021,GO:0007023,GO:0007049,GO:0007051,GO:0007052,GO:0007154,GO:0007267,GO:0007268,GO:0007274,GO:0007275,GO:0007399,GO:0007409,GO:0007422,GO:0007610,GO:0007626,GO:0008092,GO:…	-	ko:K21768	-	-	-	-	ko00000,ko04812	-	-	-	CAP_GLY,LRR_6,LRR_9,Ubiquitin_2
PPRIM.AZ9-3.1.P0010149	5888.CAK72664	5.01e-234	646.0	COG0518@1|root,KOG3179@2759|Eukaryota,3ZF4T@5878|Ciliophora	2759|Eukaryota	F	Glutamine amidotransferase class-I	-	-	3.4.19.16	ko:K22314	-	-	-	-	ko00000,ko01000	-	-	-	BLOC1_2,GATase
PPRIM.AZ9-3.1.P0010150	5888.CAK92471	1.93e-82	244.0	COG5063@1|root,KOG1677@2759|Eukaryota	2759|Eukaryota	K	3'-UTR-mediated mRNA destabilization	-	GO:0000122,GO:0001708,GO:0003674,GO:0003676,GO:0003723,GO:0003727,GO:0003729,GO:0003730,GO:0005488,GO:0005575,GO:0005622,GO:0005623,GO:0005737,GO:0006355,GO:0006357,GO:0007275,GO:0007389,GO:0008150,GO:0008187,GO:0008266,GO:0009790,GO:0009792,GO:0009880,GO:0009889,GO:0009890,GO:0009892,GO:0009987,GO:0010468,GO:0010556,GO:0010558,GO:0010605,GO:0010629,GO:0019219,GO:0019222,GO:0030154,GO:0031323,GO:…	-	ko:K18753,ko:K21437	ko04218,map04218	-	-	-	ko00000,ko00001,ko03019,ko04131	-	-	-	zf-CCCH
PPRIM.AZ9-3.1.P0010151	5888.CAK72666	6.16e-262	719.0	COG0666@1|root,KOG0504@2759|Eukaryota	2759|Eukaryota	I	protein ubiquitination	ANKRD32	GO:0000785,GO:0000786,GO:0003674,GO:0005488,GO:0005515,GO:0005575,GO:0005622,GO:0005623,GO:0005634,GO:0005694,GO:0005737,GO:0005813,GO:0005815,GO:0005856,GO:0006282,GO:0006950,GO:0006974,GO:0007063,GO:0007088,GO:0007346,GO:0008104,GO:0008150,GO:0009893,GO:0009987,GO:0010564,GO:0010604,GO:0010638,GO:0015630,GO:0016234,GO:0019219,GO:0019222,GO:0019899,GO:0031323,GO:0031325,GO:0031334,GO:0031625,GO:…	-	-	-	-	-	-	-	-	-	-	Ank_2,Ank_3,Ank_4,RTT107_BRCT_5
PPRIM.AZ9-3.1.P0010152	5888.CAK72667	9.72e-185	514.0	2EJ0Z@1|root,2SPAU@2759|Eukaryota,3ZBUN@5878|Ciliophora	5888.CAK72667|-	S	Encoded by	-	-	-	-	-	-	-	-	-	-	-	-	-
PPRIM.AZ9-3.1.P0010154	5888.CAK72669	0.0	1087.0	KOG0575@1|root,KOG0575@2759|Eukaryota,3ZBD4@5878|Ciliophora	2759|Eukaryota	D	Encoded by	PLK1	GO:0000003,GO:0000070,GO:0000075,GO:0000077,GO:0000079,GO:0000082,GO:0000086,GO:0000122,GO:0000166,GO:0000212,GO:0000226,GO:0000228,GO:0000278,GO:0000280,GO:0000281,GO:0000287,GO:0000302,GO:0000712,GO:0000741,GO:0000775,GO:0000776,GO:0000777,GO:0000778,GO:0000779,GO:0000780,GO:0000785,GO:0000793,GO:0000794,GO:0000795,GO:0000819,GO:0000910,GO:0000912,GO:0000915,GO:0000922,GO:0000940,GO:0000942,GO:…	2.7.11.21	ko:K06631,ko:K06660,ko:K08861,ko:K08862,ko:K19596	ko04068,ko04110,ko04111,ko04113,ko04114,ko04914,ko05152,map04068,map04110,map04111,map04113,map04114,map04914,map05152	-	-	-	ko00000,ko00001,ko01000,ko01001,ko03036,ko03400	-	-	-	POLO_box,Pkinase
PPRIM.AZ9-3.1.P0010155	5888.CAK92462	0.0	1188.0	2EIVF@1|root,2SP6U@2759|Eukaryota,3ZC6Q@5878|Ciliophora	2759|Eukaryota	-	-	-	-	-	-	-	-	-	-	-	-	-	-	-
PPRIM.AZ9-3.1.P0010156	5888.CAK72672	0.0	1003.0	COG1100@1|root,KOG1707@2759|Eukaryota,3ZBPK@5878|Ciliophora	2759|Eukaryota	V	EF hand associated	gemA	GO:0003674,GO:0003824,GO:0003924,GO:0005575,GO:0005622,GO:0005623,GO:0005737,GO:0005739,GO:0005740,GO:0005741,GO:0005783,GO:0008150,GO:0009987,GO:0012505,GO:0016020,GO:0016043,GO:0016462,GO:0016787,GO:0016817,GO:0016818,GO:0017111,GO:0019867,GO:0022406,GO:0031090,GO:0031966,GO:0031967,GO:0031968,GO:0031975,GO:0032865,GO:0032991,GO:0043226,GO:0043227,GO:0043229,GO:0043231,GO:0044232,GO:0044233,GO:…	-	ko:K06883,ko:K07870	ko04137,ko04214,map04137,map04214	-	-	-	ko00000,ko00001,ko01000,ko03029,ko04031	-	-	-	EF_assoc_1,EF_assoc_2,Ras
PPRIM.AZ9-3.1.P0010157	5888.CAK92459	9.21e-54	189.0	2D6KK@1|root,2T2AM@2759|Eukaryota,3ZFM7@5878|Ciliophora	2759|Eukaryota	-	-	-	-	-	-	-	-	-	-	-	-	-	-	-
PPRIM.AZ9-3.1.P0010159	5888.CAK72674	9.22e-248	682.0	COG1902@1|root,KOG0134@2759|Eukaryota,3ZDER@5878|Ciliophora	2759|Eukaryota	C	Oxidoreductase, FAD FMN-binding family protein	-	-	-	-	-	-	-	-	-	-	-	-	Oxidored_FMN
PPRIM.AZ9-3.1.P0010161	5888.CAK72676	0.0	1487.0	KOG4825@1|root,KOG4825@2759|Eukaryota,3ZB05@5878|Ciliophora	2759|Eukaryota	T	thienylcyclohexylpiperidine binding	-	-	-	ko:K06316,ko:K16458	-	-	-	-	ko00000,ko02000,ko03036	2.A.66.3	-	-	Ank_2,TPR_10,TPR_12,UVR
PPRIM.AZ9-3.1.P0010162	5888.CAK92455	0.0	1182.0	2F2QI@1|root,2T3P3@2759|Eukaryota,3ZFAB@5878|Ciliophora	2759|Eukaryota	-	-	-	-	-	ko:K20478	-	-	-	-	ko00000,ko04131	-	-	-	-
PPRIM.AZ9-3.1.P0010164	5888.CAK72681	0.0	1141.0	COG2126@1|root,KOG4390@2759|Eukaryota,3ZFZ5@5878|Ciliophora	2759|Eukaryota	P	Ion channel	-	GO:0003674,GO:0005488,GO:0005515,GO:0005575,GO:0005623,GO:0005886,GO:0016020,GO:0042802,GO:0044464,GO:0071944	-	ko:K04879,ko:K04885,ko:K04892	ko04726,map04726	-	-	-	ko00000,ko00001,ko01009,ko04040	1.A.1.2,1.A.1.2.1,1.A.1.2.11,1.A.1.2.21,1.A.1.2.3,1.A.1.2.5	-	-	BK_channel_a,DUF3399,Ion_trans,Ion_trans_2
PPRIM.AZ9-3.1.P0010166	5888.CAK60593	0.0	998.0	COG0612@1|root,KOG0960@2759|Eukaryota,3ZB1C@5878|Ciliophora	2759|Eukaryota	O	Insulinase (Peptidase family M16)	MAS1	GO:0003674,GO:0003824,GO:0004175,GO:0004222,GO:0005488,GO:0005575,GO:0005622,GO:0005623,GO:0005737,GO:0005739,GO:0005740,GO:0005743,GO:0005746,GO:0005750,GO:0005759,GO:0006091,GO:0006119,GO:0006122,GO:0006139,GO:0006163,GO:0006508,GO:0006605,GO:0006626,GO:0006627,GO:0006725,GO:0006753,GO:0006793,GO:0006796,GO:0006807,GO:0006810,GO:0006839,GO:0006886,GO:0006996,GO:0007005,GO:0007154,GO:0007165,GO:…	3.4.24.64	ko:K01412,ko:K07263,ko:K17732	-	-	-	-	ko00000,ko01000,ko01002,ko03029	-	-	-	Peptidase_M16,Peptidase_M16_C
PPRIM.AZ9-3.1.P0010167	5888.CAK72684	0.0	957.0	KOG1164@1|root,KOG1164@2759|Eukaryota,3ZCWX@5878|Ciliophora	2759|Eukaryota	T	Protein tyrosine kinase	-	-	2.7.11.1	ko:K02218,ko:K08959	ko04011,ko04340,ko04390,ko04392,ko04540,ko04710,map04011,map04340,map04390,map04392,map04540,map04710	-	-	-	ko00000,ko00001,ko01000,ko01001,ko03036	-	-	-	Pkinase
PPRIM.AZ9-3.1.P0010168	5888.CAK72685	1.51e-142	409.0	COG4886@1|root,KOG0472@2759|Eukaryota,3ZFPB@5878|Ciliophora	2759|Eukaryota	S	Peroxisomal membrane anchor protein (Pex14p) conserved region	LRRC63	-	-	-	-	-	-	-	-	-	-	-	LRR_4,LRR_6,LRR_8,PP2C,Pex14_N
PPRIM.AZ9-3.1.P0010169	5888.CAK72686	6.74e-249	686.0	COG5024@1|root,KOG0653@2759|Eukaryota	2759|Eukaryota	D	cell division	CYCB1	GO:0001558,GO:0005575,GO:0005622,GO:0005623,GO:0005737,GO:0008150,GO:0009314,GO:0009628,GO:0010212,GO:0010332,GO:0040008,GO:0044424,GO:0044464,GO:0050789,GO:0050794,GO:0050896,GO:0051128,GO:0065007	-	ko:K21770,ko:K21777	ko04068,ko04110,ko04114,ko04115,ko04218,ko04914,ko05166,map04068,map04110,map04114,map04115,map04218,map04914,map05166	-	-	-	ko00000,ko00001,ko03032,ko03036	1.I.1.1.3	-	-	Cyclin_C,Cyclin_N
PPRIM.AZ9-3.1.P0010170	5888.CAK72687	1.46e-94	280.0	COG1308@1|root,KOG2239@2759|Eukaryota,3ZDV3@5878|Ciliophora	2759|Eukaryota	K	NAC domain	EGD2	GO:0003674,GO:0005488,GO:0005515,GO:0005543,GO:0005575,GO:0005622,GO:0005623,GO:0005737,GO:0005794,GO:0005829,GO:0005840,GO:0005844,GO:0005854,GO:0005911,GO:0006457,GO:0006458,GO:0006605,GO:0006612,GO:0006620,GO:0006810,GO:0006886,GO:0006950,GO:0006970,GO:0008104,GO:0008150,GO:0008289,GO:0009506,GO:0009628,GO:0009651,GO:0009986,GO:0009987,GO:0012505,GO:0015031,GO:0015833,GO:0022626,GO:0030054,GO:…	-	ko:K03626	-	-	-	-	ko00000	-	-	-	NAC
PPRIM.AZ9-3.1.P0010171	5888.CAK60587	0.0	1261.0	COG1034@1|root,KOG2282@2759|Eukaryota,3ZASP@5878|Ciliophora	2759|Eukaryota	C	NADH-ubiquinone oxidoreductase-G iron-sulfur binding region	NDUFS1	GO:0003674,GO:0003824,GO:0003954,GO:0005488,GO:0005575,GO:0005622,GO:0005623,GO:0005737,GO:0005739,GO:0005740,GO:0005743,GO:0005746,GO:0005747,GO:0005758,GO:0005759,GO:0006091,GO:0006119,GO:0006120,GO:0006139,GO:0006163,GO:0006725,GO:0006753,GO:0006793,GO:0006796,GO:0006807,GO:0006915,GO:0006950,GO:0006979,GO:0006996,GO:0007005,GO:0008137,GO:0008150,GO:0008152,GO:0008219,GO:0008637,GO:0009055,GO:…	1.6.5.3,1.6.99.3	ko:K03934	ko00190,ko01100,ko04714,ko04723,ko04932,ko05010,ko05012,ko05016,map00190,map01100,map04714,map04723,map04932,map05010,map05012,map05016	M00143	R11945	RC00061	ko00000,ko00001,ko00002,ko01000	3.D.1.6	-	-	Fer2_4,Molybdopterin,NADH-G_4Fe-4S_3,NADH_dhqG_C
PPRIM.AZ9-3.1.P0010172	5888.CAK72689	0.0	1097.0	2EJPF@1|root,2SRZM@2759|Eukaryota,3ZEIM@5878|Ciliophora	2759|Eukaryota	-	-	-	-	-	-	-	-	-	-	-	-	-	-	-
PPRIM.AZ9-3.1.P0010173	5888.CAK72690	5.65e-136	386.0	COG4352@1|root,KOG3295@2759|Eukaryota,3ZE56@5878|Ciliophora	2759|Eukaryota	J	Ribosomal protein L13e	RPL13	GO:0002181,GO:0003674,GO:0003676,GO:0003723,GO:0003729,GO:0003735,GO:0005198,GO:0005488,GO:0005575,GO:0005618,GO:0005622,GO:0005623,GO:0005634,GO:0005730,GO:0005737,GO:0005773,GO:0005774,GO:0005829,GO:0005840,GO:0005844,GO:0005886,GO:0005911,GO:0006412,GO:0006518,GO:0006807,GO:0006914,GO:0008150,GO:0008152,GO:0009056,GO:0009058,GO:0009059,GO:0009506,GO:0009719,GO:0009725,GO:0009735,GO:0009986,GO:…	-	ko:K02873,ko:K10755	ko03010,ko03030,ko03420,ko03430,map03010,map03030,map03420,map03430	M00177,M00179,M00289,M00295	-	-	br01610,ko00000,ko00001,ko00002,ko03011,ko03032,ko03036,ko03400	-	-	-	Ribosomal_L13e
PPRIM.AZ9-3.1.P0010175	5888.CAK72690	5.65e-136	386.0	COG4352@1|root,KOG3295@2759|Eukaryota,3ZE56@5878|Ciliophora	2759|Eukaryota	J	Ribosomal protein L13e	RPL13	GO:0002181,GO:0003674,GO:0003676,GO:0003723,GO:0003729,GO:0003735,GO:0005198,GO:0005488,GO:0005575,GO:0005618,GO:0005622,GO:0005623,GO:0005634,GO:0005730,GO:0005737,GO:0005773,GO:0005774,GO:0005829,GO:0005840,GO:0005844,GO:0005886,GO:0005911,GO:0006412,GO:0006518,GO:0006807,GO:0006914,GO:0008150,GO:0008152,GO:0009056,GO:0009058,GO:0009059,GO:0009506,GO:0009719,GO:0009725,GO:0009735,GO:0009986,GO:…	-	ko:K02873,ko:K10755	ko03010,ko03030,ko03420,ko03430,map03010,map03030,map03420,map03430	M00177,M00179,M00289,M00295	-	-	br01610,ko00000,ko00001,ko00002,ko03011,ko03032,ko03036,ko03400	-	-	-	Ribosomal_L13e
PPRIM.AZ9-3.1.P0010177	5888.CAK72692	0.0	1805.0	KOG0498@1|root,KOG0498@2759|Eukaryota,3ZB02@5878|Ciliophora	2759|Eukaryota	P	Ion channel	-	-	-	ko:K21867	-	-	-	-	ko00000,ko02000	1.A.1.4	-	-	Ion_trans,Ion_trans_2,cNMP_binding
PPRIM.AZ9-3.1.P0010179	5888.CAK72694	9.61e-308	841.0	KOG1164@1|root,KOG1164@2759|Eukaryota,3ZCWX@5878|Ciliophora	2759|Eukaryota	T	Protein tyrosine kinase	-	-	2.7.11.1	ko:K02218,ko:K08959	ko04011,ko04340,ko04390,ko04392,ko04540,ko04710,map04011,map04340,map04390,map04392,map04540,map04710	-	-	-	ko00000,ko00001,ko01000,ko01001,ko03036	-	-	-	Pkinase
PPRIM.AZ9-3.1.P0010180	5888.CAK60583	0.0	1838.0	COG5560@1|root,KOG1870@2759|Eukaryota,3ZD8E@5878|Ciliophora	2759|Eukaryota	O	Domain in ubiquitin-specific proteases.	-	-	3.4.19.12	ko:K11835,ko:K21343	ko04137,map04137	-	-	-	ko00000,ko00001,ko01000,ko01002,ko04121,ko04131	-	-	-	DUSP,UCH,zf-MYND
PPRIM.AZ9-3.1.P0010181	5888.CAK72696	6.5e-181	509.0	COG1932@1|root,KOG2790@2759|Eukaryota,3ZC1Z@5878|Ciliophora	2759|Eukaryota	E	Aminotransferase class-V	PSAT1	GO:0000003,GO:0000287,GO:0003006,GO:0003674,GO:0003824,GO:0004647,GO:0004648,GO:0005488,GO:0005509,GO:0005575,GO:0005622,GO:0005623,GO:0005737,GO:0005829,GO:0006082,GO:0006139,GO:0006144,GO:0006520,GO:0006563,GO:0006564,GO:0006725,GO:0006766,GO:0006767,GO:0006793,GO:0006796,GO:0006807,GO:0007275,GO:0008150,GO:0008152,GO:0008483,GO:0008614,GO:0008615,GO:0008652,GO:0009058,GO:0009069,GO:0009070,GO:…	2.6.1.52	ko:K00831,ko:K12591	ko00260,ko00680,ko00750,ko01100,ko01120,ko01130,ko01200,ko01230,ko03018,map00260,map00680,map00750,map01100,map01120,map01130,map01200,map01230,map03018	M00020,M00124	R04173,R05085	RC00006,RC00036	ko00000,ko00001,ko00002,ko01000,ko01007,ko03019	-	-	-	Aminotran_5
PPRIM.AZ9-3.1.P0010182	5888.CAK60579	3.88e-302	827.0	KOG0601@1|root,KOG0601@2759|Eukaryota	5888.CAK60579|-	T	protein kinase activity	-	-	2.7.11.1	ko:K06632	ko04110,map04110	M00693	-	-	ko00000,ko00001,ko00002,ko01000,ko01001,ko03400	-	-	-	-
PPRIM.AZ9-3.1.P0010184	5888.CAK92428	4.44e-316	863.0	COG1498@1|root,KOG2572@2759|Eukaryota,3ZB9S@5878|Ciliophora	2759|Eukaryota	AJ	NOSIC (NUC001) domain	NOP58	GO:0000154,GO:0000447,GO:0000460,GO:0000462,GO:0000466,GO:0000469,GO:0000472,GO:0000478,GO:0000479,GO:0000480,GO:0000966,GO:0000967,GO:0001085,GO:0001091,GO:0001094,GO:0001098,GO:0001099,GO:0001650,GO:0003674,GO:0003676,GO:0003723,GO:0003729,GO:0005488,GO:0005515,GO:0005575,GO:0005622,GO:0005623,GO:0005634,GO:0005654,GO:0005730,GO:0005732,GO:0005737,GO:0005829,GO:0006139,GO:0006364,GO:0006396,GO:…	-	ko:K14565	ko03008,map03008	-	-	-	ko00000,ko00001,ko03009	-	-	-	NOP5NT,Nop
PPRIM.AZ9-3.1.P0010185	5888.CAK72703	0.0	6773.0	COG5245@1|root,KOG3595@2759|Eukaryota,3ZBGC@5878|Ciliophora	2759|Eukaryota	Z	dynein light chain binding	-	-	-	ko:K10408	ko05016,map05016	-	-	-	ko00000,ko00001,ko04812	-	-	-	AAA_5,AAA_6,AAA_7,AAA_8,AAA_9,DHC_N2,Dynein_heavy,MT
PPRIM.AZ9-3.1.P0010186	5888.CAK60576	0.0	976.0	KOG0583@1|root,KOG0583@2759|Eukaryota,3ZDAZ@5878|Ciliophora	2759|Eukaryota	T	Protein tyrosine kinase	-	-	2.7.11.1,2.7.11.17	ko:K08794,ko:K08811	ko04921,ko04925,map04921,map04925	-	-	-	ko00000,ko00001,ko01000,ko01001,ko03036	-	-	-	Pkinase
PPRIM.AZ9-3.1.P0010187	5888.CAK72705	6.13e-110	316.0	2ER25@1|root,2STY8@2759|Eukaryota,3ZC9F@5878|Ciliophora	2759|Eukaryota	-	-	-	-	-	ko:K22070	-	-	-	-	ko00000,ko03029	-	-	-	Fer2
PPRIM.AZ9-3.1.P0010189	5888.CAK60573	4.49e-89	261.0	2EXW9@1|root,2SZGH@2759|Eukaryota,3ZF7V@5878|Ciliophora	2759|Eukaryota	-	-	-	-	-	-	-	-	-	-	-	-	-	-	-
PPRIM.AZ9-3.1.P0010190	5888.CAK72708	6.94e-265	723.0	2C7W5@1|root,2SIG5@2759|Eukaryota,3ZAQ2@5878|Ciliophora	2759|Eukaryota	-	-	-	-	-	-	-	-	-	-	-	-	-	-	-
PPRIM.AZ9-3.1.P0010192	5888.CAK72710	0.0	910.0	KOG0032@1|root,KOG0032@2759|Eukaryota	2759|Eukaryota	T	protein serine/threonine kinase activity	CDPK1	GO:0000165,GO:0000187,GO:0001817,GO:0001932,GO:0001934,GO:0002218,GO:0002221,GO:0002224,GO:0002237,GO:0002253,GO:0002376,GO:0002682,GO:0002684,GO:0002757,GO:0002758,GO:0002764,GO:0003674,GO:0003824,GO:0004672,GO:0004674,GO:0004683,GO:0005488,GO:0005515,GO:0005516,GO:0005575,GO:0005622,GO:0005623,GO:0005634,GO:0005654,GO:0005737,GO:0005813,GO:0005815,GO:0005829,GO:0005856,GO:0006082,GO:0006464,GO:…	2.7.11.1	ko:K13412	ko04626,ko05145,map04626,map05145	-	-	-	ko00000,ko00001,ko01000,ko01001	-	-	-	EF-hand_1,EF-hand_5,EF-hand_6,EF-hand_7,EF-hand_8,Pkinase
PPRIM.AZ9-3.1.P0010194	5888.CAK72712	1.2e-300	820.0	COG0513@1|root,KOG0329@2759|Eukaryota,3ZDC7@5878|Ciliophora	2759|Eukaryota	A	Type III restriction enzyme, res subunit	DDX39A	GO:0000375,GO:0000377,GO:0000398,GO:0003674,GO:0003724,GO:0003824,GO:0004004,GO:0004386,GO:0005488,GO:0005515,GO:0005575,GO:0005622,GO:0005623,GO:0005634,GO:0005654,GO:0005681,GO:0005730,GO:0005737,GO:0006139,GO:0006396,GO:0006397,GO:0006403,GO:0006405,GO:0006406,GO:0006611,GO:0006725,GO:0006807,GO:0006810,GO:0006886,GO:0006913,GO:0006950,GO:0006974,GO:0008026,GO:0008104,GO:0008150,GO:0008152,GO:…	3.6.4.13	ko:K12812,ko:K13182	ko03013,ko03015,ko03040,ko05164,map03013,map03015,map03040,map05164	M00406,M00430	-	-	ko00000,ko00001,ko00002,ko01000,ko03019,ko03041	-	-	-	DEAD,Helicase_C
PPRIM.AZ9-3.1.P0010196	5888.CAK72714	9.45e-50	160.0	COG2058@1|root,KOG3449@2759|Eukaryota	2759|Eukaryota	J	translational elongation	RPLP2	GO:0000184,GO:0000322,GO:0000323,GO:0000324,GO:0000956,GO:0001932,GO:0001934,GO:0002181,GO:0002182,GO:0003674,GO:0003735,GO:0005198,GO:0005488,GO:0005506,GO:0005575,GO:0005622,GO:0005623,GO:0005737,GO:0005773,GO:0005829,GO:0005840,GO:0006139,GO:0006401,GO:0006402,GO:0006412,GO:0006413,GO:0006414,GO:0006417,GO:0006518,GO:0006605,GO:0006612,GO:0006613,GO:0006614,GO:0006725,GO:0006807,GO:0006810,GO:…	-	ko:K02943	ko03010,map03010	M00177	-	-	br01610,ko00000,ko00001,ko00002,ko03011	-	-	-	Ribosomal_60s
PPRIM.AZ9-3.1.P0010198	5888.CAK72716	6.33e-213	590.0	COG1697@1|root,KOG2795@2759|Eukaryota,3ZF20@5878|Ciliophora	2759|Eukaryota	L	Type IIB DNA topoisomerase	-	-	-	ko:K10878	ko04113,map04113	-	-	-	ko00000,ko00001,ko03400	-	-	-	TP6A_N
PPRIM.AZ9-3.1.P0010200	5888.CAK72718	3.3e-249	686.0	KOG0598@1|root,KOG0598@2759|Eukaryota,3ZCSR@5878|Ciliophora	2759|Eukaryota	T	Serine/Threonine protein kinases, catalytic domain	-	-	2.7.11.1,2.7.11.11	ko:K04345,ko:K08793,ko:K19800	ko01522,ko04010,ko04014,ko04020,ko04024,ko04062,ko04113,ko04114,ko04138,ko04140,ko04211,ko04213,ko04261,ko04270,ko04310,ko04340,ko04341,ko04371,ko04530,ko04540,ko04611,ko04713,ko04714,ko04720,ko04723,ko04724,ko04725,ko04726,ko04727,ko04728,ko04740,ko04742,ko04750,ko04910,ko04911,ko04912,ko04913,ko04914,ko04915,ko04916,ko04918,ko04919,ko04921,ko04922,ko04923,ko04924,ko04925,ko04926,ko04927,ko04934…	M00695	-	-	ko00000,ko00001,ko00002,ko01000,ko01001,ko03019,ko03036	-	-	-	Pkinase
PPRIM.AZ9-3.1.P0010204	5888.CAK72722	0.0	925.0	KOG2085@1|root,KOG2085@2759|Eukaryota,3ZAQ5@5878|Ciliophora	2759|Eukaryota	T	Protein phosphatase 2A regulatory B subunit, B56 family	-	-	-	ko:K11584	ko03015,ko04071,ko04113,ko04114,ko04151,ko04152,ko04261,ko04728,ko05165,map03015,map04071,map04113,map04114,map04151,map04152,map04261,map04728,map05165	-	-	-	ko00000,ko00001,ko01009,ko03036	-	-	-	B56
PPRIM.AZ9-3.1.P0010206	5888.CAK72724	3.64e-183	510.0	COG3338@1|root,KOG0382@2759|Eukaryota,3ZER8@5878|Ciliophora	2759|Eukaryota	P	Eukaryotic-type carbonic anhydrase	-	-	4.2.1.1	ko:K01672,ko:K18245	ko00910,ko04964,ko04966,ko04971,ko04972,ko04976,map00910,map04964,map04966,map04971,map04972,map04976	-	R00132,R10092	RC02807	ko00000,ko00001,ko01000,ko04147	-	-	-	Carb_anhydrase
PPRIM.AZ9-3.1.P0010208	5888.CAK60555	8.25e-317	868.0	KOG4152@1|root,2RT11@2759|Eukaryota,3ZEMV@5878|Ciliophora	5888.CAK60555|-	S	Broad-Complex, Tramtrack and Bric a brac	-	-	-	-	-	-	-	-	-	-	-	-	-
PPRIM.AZ9-3.1.P0010215	5888.CAK72733	1.6e-89	262.0	2ER4K@1|root,2SU01@2759|Eukaryota,3ZCF0@5878|Ciliophora	2759|Eukaryota	-	-	-	-	-	ko:K17411	-	-	-	-	br01610,ko00000,ko03011	-	-	-	-
PPRIM.AZ9-3.1.P0010216	5888.CAK72734	2.13e-107	327.0	COG5253@1|root,KOG0229@2759|Eukaryota	2759|Eukaryota	T	1-phosphatidylinositol-4-phosphate 5-kinase activity	-	-	-	ko:K14972	-	-	-	-	ko00000,ko03036	-	-	-	IQ,MORN
PPRIM.AZ9-3.1.P0010217	5888.CAK72735	3.1e-203	565.0	COG4870@1|root,KOG1543@2759|Eukaryota,3ZBQS@5878|Ciliophora	2759|Eukaryota	O	Belongs to the peptidase C1 family	-	GO:0000323,GO:0003674,GO:0003824,GO:0004175,GO:0004197,GO:0005575,GO:0005576,GO:0005615,GO:0005622,GO:0005623,GO:0005737,GO:0005764,GO:0005773,GO:0006508,GO:0006807,GO:0007275,GO:0008150,GO:0008152,GO:0008233,GO:0008234,GO:0009056,GO:0009057,GO:0009653,GO:0009888,GO:0009987,GO:0010015,GO:0010053,GO:0010054,GO:0016020,GO:0016049,GO:0016787,GO:0019538,GO:0021700,GO:0022622,GO:0030154,GO:0030163,GO:…	3.4.14.1,3.4.18.1,3.4.22.1,3.4.22.15,3.4.22.16,3.4.22.27,3.4.22.38	ko:K01275,ko:K01363,ko:K01365,ko:K01366,ko:K01368,ko:K01371,ko:K08568,ko:K16290	ko04140,ko04142,ko04145,ko04210,ko04380,ko04612,ko04620,ko04621,ko04924,ko05152,ko05205,ko05323,ko05418,map04140,map04142,map04145,map04210,map04380,map04612,map04620,map04621,map04924,map05152,map05205,map05323,map05418	-	-	-	ko00000,ko00001,ko00536,ko00537,ko01000,ko01002,ko03110,ko04147	-	-	-	CathepsinC_exc,Inhibitor_I29,Peptidase_C1
PPRIM.AZ9-3.1.P0010218	5888.CAK60546	0.0	1275.0	COG1022@1|root,KOG1256@2759|Eukaryota,3ZDIM@5878|Ciliophora	2759|Eukaryota	I	AMP-binding enzyme family protein	-	-	6.2.1.3	ko:K01897	ko00061,ko00071,ko01100,ko01212,ko02024,ko03320,ko04146,ko04216,ko04714,ko04920,map00061,map00071,map01100,map01212,map02024,map03320,map04146,map04216,map04714,map04920	M00086	R01280	RC00004,RC00014	ko00000,ko00001,ko00002,ko01000,ko01004,ko04147	4.C.1.1	-	-	AMP-binding,AMP-binding_C
PPRIM.AZ9-3.1.P0010224	5888.CAK72743	0.0	1747.0	COG5184@1|root,KOG1426@2759|Eukaryota,3ZB59@5878|Ciliophora	2759|Eukaryota	DZ	IPT/TIG domain	-	-	2.3.2.26	ko:K10614	ko04120,map04120	-	-	-	ko00000,ko00001,ko01000,ko04121	-	-	-	RCC1,TIG
PPRIM.AZ9-3.1.P0010225	5888.CAK72743	1.82e-252	714.0	COG5184@1|root,KOG1426@2759|Eukaryota,3ZB59@5878|Ciliophora	2759|Eukaryota	DZ	IPT/TIG domain	-	-	2.3.2.26	ko:K10614	ko04120,map04120	-	-	-	ko00000,ko00001,ko01000,ko04121	-	-	-	RCC1,TIG
PPRIM.AZ9-3.1.P0010229	5888.CAK72746	0.0	880.0	KOG0032@1|root,KOG0032@2759|Eukaryota	2759|Eukaryota	T	protein serine/threonine kinase activity	-	-	2.7.11.1,2.7.11.17	ko:K08794,ko:K13412	ko04626,ko04921,ko04925,ko05145,map04626,map04921,map04925,map05145	-	-	-	ko00000,ko00001,ko01000,ko01001	-	-	-	Pkinase
PPRIM.AZ9-3.1.P0010230	5888.CAK72747	0.0	1134.0	KOG1737@1|root,KOG1737@2759|Eukaryota,3ZAUX@5878|Ciliophora	2759|Eukaryota	I	PH domain	-	-	-	ko:K20174,ko:K20456,ko:K20463	-	-	-	-	ko00000,ko04131	-	-	-	Oxysterol_BP,PH
PPRIM.AZ9-3.1.P0010235	5888.CAK60527	4.76e-133	391.0	KOG2563@1|root,KOG2563@2759|Eukaryota	2759|Eukaryota	J	transmembrane transport	-	-	-	ko:K08220	-	-	-	-	ko00000,ko02000	2.A.1.28.1,2.A.1.28.4	-	-	MFS_1
PPRIM.AZ9-3.1.P0010237	5888.CAK60527	2.62e-46	163.0	KOG2563@1|root,KOG2563@2759|Eukaryota	2759|Eukaryota	J	transmembrane transport	-	-	-	ko:K08220	-	-	-	-	ko00000,ko02000	2.A.1.28.1,2.A.1.28.4	-	-	MFS_1
PPRIM.AZ9-3.1.P0010239	5888.CAK60525	2.01e-53	180.0	COG0670@1|root,KOG2322@2759|Eukaryota,3ZBZV@5878|Ciliophora	2759|Eukaryota	T	Belongs to the BI1 family	-	GO:0000322,GO:0000323,GO:0000324,GO:0005575,GO:0005622,GO:0005623,GO:0005737,GO:0005739,GO:0005773,GO:0005783,GO:0006915,GO:0006950,GO:0006986,GO:0007154,GO:0007165,GO:0008150,GO:0008219,GO:0009987,GO:0010033,GO:0012501,GO:0012505,GO:0016020,GO:0016021,GO:0019722,GO:0019932,GO:0023052,GO:0030968,GO:0031224,GO:0033554,GO:0034620,GO:0034976,GO:0035556,GO:0035966,GO:0035967,GO:0042221,GO:0043226,GO:…	-	ko:K06890	-	-	-	-	ko00000	-	-	-	Bax1-I
PPRIM.AZ9-3.1.P0010240	5888.CAK72754	1.79e-196	553.0	KOG1164@1|root,KOG1163@2759|Eukaryota,3ZDCP@5878|Ciliophora	2759|Eukaryota	T	Protein kinase domain	-	-	2.7.11.1	ko:K02218,ko:K08957,ko:K08959	ko04011,ko04310,ko04340,ko04341,ko04390,ko04392,ko04540,ko04710,ko05165,ko05224,ko05225,ko05226,map04011,map04310,map04340,map04341,map04390,map04392,map04540,map04710,map05165,map05224,map05225,map05226	-	-	-	ko00000,ko00001,ko01000,ko01001,ko03036	-	-	-	Pkinase
PPRIM.AZ9-3.1.P0010241	5888.CAK72754	1.42e-303	830.0	KOG1164@1|root,KOG1163@2759|Eukaryota,3ZDCP@5878|Ciliophora	2759|Eukaryota	T	Protein kinase domain	-	-	2.7.11.1	ko:K02218,ko:K08957,ko:K08959	ko04011,ko04310,ko04340,ko04341,ko04390,ko04392,ko04540,ko04710,ko05165,ko05224,ko05225,ko05226,map04011,map04310,map04340,map04341,map04390,map04392,map04540,map04710,map05165,map05224,map05225,map05226	-	-	-	ko00000,ko00001,ko01000,ko01001,ko03036	-	-	-	Pkinase
PPRIM.AZ9-3.1.P0010243	5888.CAK72757	3.06e-282	773.0	KOG0032@1|root,KOG0032@2759|Eukaryota	5888.CAK72757|-	T	protein serine/threonine kinase activity	-	-	2.7.11.1	ko:K13412	ko04626,ko05145,map04626,map05145	-	-	-	ko00000,ko00001,ko01000,ko01001	-	-	-	-
PPRIM.AZ9-3.1.P0010244	5888.CAK72758	0.0	911.0	COG5210@1|root,KOG1102@2759|Eukaryota,3ZEW3@5878|Ciliophora	2759|Eukaryota	S	Domain in Tre-2, BUB2p, and Cdc16p. Probable Rab-GAPs.	-	-	-	ko:K19944,ko:K20133,ko:K20242,ko:K20284	-	-	-	-	ko00000,ko04131	-	-	-	RabGAP-TBC
PPRIM.AZ9-3.1.P0010245	5888.CAK72759	9.94e-214	590.0	COG5147@1|root,KOG0048@2759|Eukaryota	5888.CAK72759|-	ADK	RNA polymerase II transcription regulator recruiting activity	-	-	-	-	-	-	-	-	-	-	-	-	-
PPRIM.AZ9-3.1.P0010246	5888.CAK72760	0.0	1089.0	KOG2157@1|root,KOG2157@2759|Eukaryota,3ZD5B@5878|Ciliophora	2759|Eukaryota	O	Tubulin-tyrosine ligase family protein	-	-	6.3.2.25	ko:K06047,ko:K16603	-	-	-	-	ko00000,ko01000,ko04812	-	-	-	TTL
PPRIM.AZ9-3.1.P0010247	5888.CAK72761	4.39e-72	223.0	COG0484@1|root,KOG0714@2759|Eukaryota	2759|Eukaryota	O	protein folding	-	-	-	ko:K19374	-	-	-	-	ko00000,ko03110	-	-	-	DnaJ
PPRIM.AZ9-3.1.P0010248	5888.CAK78350	6.19e-18	87.0	KOG2177@1|root,KOG2177@2759|Eukaryota	2759|Eukaryota	O	zinc ion binding	Rfpl4b	GO:0000775,GO:0003674,GO:0003824,GO:0004842,GO:0005488,GO:0005515,GO:0005575,GO:0005622,GO:0005623,GO:0005634,GO:0005694,GO:0006139,GO:0006323,GO:0006325,GO:0006333,GO:0006334,GO:0006336,GO:0006338,GO:0006351,GO:0006354,GO:0006366,GO:0006368,GO:0006464,GO:0006508,GO:0006511,GO:0006725,GO:0006807,GO:0006996,GO:0008150,GO:0008152,GO:0008270,GO:0009056,GO:0009057,GO:0009058,GO:0009059,GO:0009987,GO:…	-	-	-	-	-	-	-	-	-	-	zf-C3HC4,zf-C3HC4_2,zf-C3HC4_3,zf-C3HC4_4,zf-RING_UBOX
PPRIM.AZ9-3.1.P0010249	5888.CAK72763	1.01e-307	841.0	KOG0032@1|root,KOG0032@2759|Eukaryota	2759|Eukaryota	T	protein serine/threonine kinase activity	-	-	2.7.11.1	ko:K13412	ko04626,ko05145,map04626,map05145	-	-	-	ko00000,ko00001,ko01000,ko01001	-	-	-	EF-hand_7,Pkinase
PPRIM.AZ9-3.1.P0010250	5888.CAK72764	5.25e-117	343.0	COG5536@1|root,KOG0530@2759|Eukaryota,3ZDXM@5878|Ciliophora	2759|Eukaryota	O	Protein prenyltransferase alpha subunit repeat	RAM2	GO:0001101,GO:0003674,GO:0003824,GO:0004311,GO:0004659,GO:0004660,GO:0004661,GO:0004662,GO:0004663,GO:0005575,GO:0005622,GO:0005623,GO:0005737,GO:0005953,GO:0005965,GO:0006464,GO:0006807,GO:0006950,GO:0007323,GO:0008104,GO:0008150,GO:0008152,GO:0008318,GO:0008360,GO:0009414,GO:0009415,GO:0009628,GO:0009787,GO:0009788,GO:0009966,GO:0009968,GO:0009987,GO:0010035,GO:0010467,GO:0010646,GO:0010648,GO:…	2.5.1.58,2.5.1.59	ko:K05955	ko00900,ko01130,map00900,map01130	-	R09844	RC00069,RC03004	ko00000,ko00001,ko01000,ko01006	-	-	-	PPTA
PPRIM.AZ9-3.1.P0010251	5888.CAK72765	6.92e-298	814.0	COG0045@1|root,KOG2799@2759|Eukaryota,3ZD5K@5878|Ciliophora	2759|Eukaryota	C	Succinyl-CoA synthetase functions in the citric acid cycle (TCA), coupling the hydrolysis of succinyl-CoA to the synthesis of ATP and thus represents the only step of substrate- level phosphorylation in the TCA. The beta subunit provides nucleotide specificity of the enzyme and binds the substrate succinate, while the binding sites for coenzyme A and phosphate are found in the alpha subunit	-	-	6.2.1.4,6.2.1.5	ko:K01900	ko00020,ko00640,ko01100,ko01110,ko01120,ko01130,ko01200,map00020,map00640,map01100,map01110,map01120,map01130,map01200	M00009,M00011	R00432,R00727	RC00004,RC00014	ko00000,ko00001,ko00002,ko01000,ko04147	-	-	-	ATP-grasp_2,Ligase_CoA
PPRIM.AZ9-3.1.P0010252	5888.CAK72766	0.0	884.0	2EZNF@1|root,2T0YB@2759|Eukaryota,3ZF7S@5878|Ciliophora	5888.CAK72766|-	U	PhoX homologous domain, present in p47phox and p40phox.	-	-	-	-	-	-	-	-	-	-	-	-	-
PPRIM.AZ9-3.1.P0010254	5888.CAK72767	0.0	1035.0	KOG0362@1|root,KOG0362@2759|Eukaryota,3ZBCM@5878|Ciliophora	2759|Eukaryota	O	assists the folding of proteins upon ATP hydrolysis	CCT8	GO:0000003,GO:0000323,GO:0001775,GO:0002199,GO:0002252,GO:0002263,GO:0002274,GO:0002275,GO:0002283,GO:0002366,GO:0002376,GO:0002443,GO:0002444,GO:0002446,GO:0003674,GO:0003824,GO:0005488,GO:0005515,GO:0005575,GO:0005576,GO:0005622,GO:0005623,GO:0005634,GO:0005654,GO:0005737,GO:0005764,GO:0005766,GO:0005773,GO:0005775,GO:0005813,GO:0005815,GO:0005829,GO:0005832,GO:0005856,GO:0005874,GO:0005911,GO:…	-	ko:K09500	-	-	-	-	ko00000,ko03036,ko03110	-	-	-	Cpn60_TCP1
PPRIM.AZ9-3.1.P0010255	5888.CAK72768	1.73e-169	474.0	COG2086@1|root,KOG3180@2759|Eukaryota,3ZATC@5878|Ciliophora	2759|Eukaryota	C	Electron transfer flavoprotein domain	ETFB	GO:0003674,GO:0003824,GO:0005575,GO:0005622,GO:0005623,GO:0005737,GO:0005739,GO:0005759,GO:0005829,GO:0006082,GO:0006091,GO:0006119,GO:0006139,GO:0006163,GO:0006629,GO:0006631,GO:0006635,GO:0006725,GO:0006753,GO:0006793,GO:0006796,GO:0006807,GO:0007275,GO:0007399,GO:0007406,GO:0008150,GO:0008152,GO:0008285,GO:0009055,GO:0009056,GO:0009062,GO:0009117,GO:0009123,GO:0009126,GO:0009141,GO:0009144,GO:…	-	ko:K03521,ko:K12492	ko04144,map04144	-	-	-	ko00000,ko00001,ko04131	-	-	-	ETF
PPRIM.AZ9-3.1.P0010256	5888.CAK72769	1.33e-255	707.0	2D63Y@1|root,2T0N3@2759|Eukaryota	2759|Eukaryota	O	Zinc finger, C3HC4 type (RING finger)	-	-	-	-	-	-	-	-	-	-	-	-	zf-C3HC4_3
PPRIM.AZ9-3.1.P0010257	5888.CAK72770	2.08e-288	792.0	KOG2730@1|root,KOG2730@2759|Eukaryota,3ZEYF@5878|Ciliophora	2759|Eukaryota	S	RNA cap guanine-N2 methyltransferase	-	-	-	ko:K14292	ko03013,map03013	-	-	-	ko00000,ko00001,ko01000	-	-	-	Methyltransf_15,Methyltransf_25,RNA_GG_bind
PPRIM.AZ9-3.1.P0010262	5888.CAK72775	2.68e-250	691.0	2C8UN@1|root,2SXKV@2759|Eukaryota,3ZFCG@5878|Ciliophora	2759|Eukaryota	-	-	-	-	-	-	-	-	-	-	-	-	-	-	-
PPRIM.AZ9-3.1.P0010266	5888.CAK60502	0.0	959.0	28JR0@1|root,2QS4E@2759|Eukaryota,3ZBPW@5878|Ciliophora	2759|Eukaryota	S	beta-tubulin binding	IFT74	GO:0002064,GO:0003334,GO:0003674,GO:0003682,GO:0005488,GO:0005515,GO:0005575,GO:0005622,GO:0005623,GO:0005634,GO:0005813,GO:0005815,GO:0005856,GO:0005929,GO:0006355,GO:0006357,GO:0006810,GO:0006928,GO:0006996,GO:0007017,GO:0007018,GO:0007154,GO:0007165,GO:0007166,GO:0007219,GO:0007275,GO:0007368,GO:0007389,GO:0007507,GO:0008092,GO:0008150,GO:0008285,GO:0008544,GO:0009799,GO:0009855,GO:0009888,GO:…	-	ko:K19679	-	-	-	-	ko00000,ko03036	-	-	-	-
PPRIM.AZ9-3.1.P0010267	5888.CAK72780	0.0	1254.0	KOG0198@1|root,KOG0198@2759|Eukaryota,3ZFTY@5878|Ciliophora	2759|Eukaryota	T	Serine/Threonine protein kinases, catalytic domain	-	-	2.7.11.1	ko:K08269,ko:K20875	ko04136,ko04138,ko04139,ko04140,ko04150,ko04212,map04136,map04138,map04139,map04140,map04150,map04212	-	-	-	ko00000,ko00001,ko01000,ko01001,ko03029,ko03036,ko04131	1.I.1.1.3	-	-	Ank_2,Pkinase
PPRIM.AZ9-3.1.P0010268	5888.CAK60497	2.72e-211	585.0	KOG0668@1|root,KOG0668@2759|Eukaryota,3ZATQ@5878|Ciliophora	2759|Eukaryota	DKT	Belongs to the protein kinase superfamily	CSNK2A2	GO:0000003,GO:0000118,GO:0000122,GO:0000166,GO:0000228,GO:0000785,GO:0000790,GO:0000902,GO:0000904,GO:0001300,GO:0001558,GO:0001654,GO:0001669,GO:0001889,GO:0003002,GO:0003006,GO:0003674,GO:0003824,GO:0004672,GO:0004674,GO:0005488,GO:0005515,GO:0005524,GO:0005575,GO:0005622,GO:0005623,GO:0005634,GO:0005654,GO:0005694,GO:0005730,GO:0005737,GO:0005829,GO:0005886,GO:0005929,GO:0005956,GO:0006139,GO:…	2.7.11.1	ko:K03097	ko03008,ko04064,ko04137,ko04139,ko04310,ko04520,ko04712,ko05162,ko05168,ko05169,map03008,map04064,map04137,map04139,map04310,map04520,map04712,map05162,map05168,map05169	-	-	-	ko00000,ko00001,ko01000,ko01001,ko03009	-	-	-	Pkinase
PPRIM.AZ9-3.1.P0010269	5888.CAK72782	0.0	920.0	KOG1164@1|root,KOG1164@2759|Eukaryota,3ZCWX@5878|Ciliophora	2759|Eukaryota	T	Protein tyrosine kinase	-	-	2.7.11.1	ko:K02218,ko:K08959	ko04011,ko04340,ko04390,ko04392,ko04540,ko04710,map04011,map04340,map04390,map04392,map04540,map04710	-	-	-	ko00000,ko00001,ko01000,ko01001,ko03036	-	-	-	Pkinase
PPRIM.AZ9-3.1.P0010271	5888.CAK72784	0.0	872.0	KOG0603@1|root,KOG0603@2759|Eukaryota	2759|Eukaryota	G	protein serine/threonine kinase activity	-	-	-	-	-	-	-	-	-	-	-	-	Pkinase
PPRIM.AZ9-3.1.P0010274	5888.CAK60490	5.92e-185	518.0	2D5PP@1|root,2SZ76@2759|Eukaryota,3ZCR1@5878|Ciliophora	5888.CAK60490|-	-	-	-	-	-	-	-	-	-	-	-	-	-	-	-
PPRIM.AZ9-3.1.P0010276	5888.CAK60488	2.16e-25	108.0	2CTPA@1|root,2RGY0@2759|Eukaryota,3ZEJC@5878|Ciliophora	5888.CAK60488|-	-	-	-	-	-	-	-	-	-	-	-	-	-	-	-
PPRIM.AZ9-3.1.P0010277	5888.CAK72789	0.0	1035.0	KOG1915@1|root,KOG1915@2759|Eukaryota,3ZAM4@5878|Ciliophora	2759|Eukaryota	D	HAT (Half-A-TPR) repeats	CRNKL1	GO:0000245,GO:0000375,GO:0000377,GO:0000398,GO:0000974,GO:0003674,GO:0003676,GO:0003723,GO:0005488,GO:0005575,GO:0005622,GO:0005623,GO:0005634,GO:0005654,GO:0005681,GO:0005684,GO:0006139,GO:0006396,GO:0006397,GO:0006725,GO:0006807,GO:0008150,GO:0008152,GO:0008380,GO:0009987,GO:0010467,GO:0016043,GO:0016070,GO:0016071,GO:0022607,GO:0022613,GO:0022618,GO:0031974,GO:0031981,GO:0032991,GO:0034622,GO:…	-	ko:K12869	ko03040,map03040	M00355	-	-	ko00000,ko00001,ko00002,ko03036,ko03041	-	-	-	HAT,Suf,TPR_8
PPRIM.AZ9-3.1.P0010278	5888.CAK72790	0.0	1358.0	COG5275@1|root,KOG1968@2759|Eukaryota,3ZD32@5878|Ciliophora	2759|Eukaryota	L	Replication factor RFC1 C terminal domain	-	GO:0005575,GO:0005622,GO:0005623,GO:0005657,GO:0005663,GO:0005694,GO:0006139,GO:0006259,GO:0006260,GO:0006261,GO:0006271,GO:0006272,GO:0006281,GO:0006298,GO:0006725,GO:0006807,GO:0006950,GO:0006974,GO:0008150,GO:0008152,GO:0009058,GO:0009059,GO:0009987,GO:0016070,GO:0022616,GO:0032991,GO:0033554,GO:0034641,GO:0034645,GO:0043170,GO:0043226,GO:0043228,GO:0043229,GO:0043232,GO:0044237,GO:0044238,GO:…	-	ko:K10754	ko03030,ko03420,ko03430,map03030,map03420,map03430	M00289,M00295	-	-	ko00000,ko00001,ko00002,ko03032,ko03400	-	-	-	AAA,BRCT,RFC1
PPRIM.AZ9-3.1.P0010279	5888.CAK59161	6.97e-24	102.0	KOG1171@1|root,KOG1171@2759|Eukaryota	2759|Eukaryota	S	DNA-binding transcription factor activity	-	-	-	ko:K21776	ko04218,map04218	-	-	-	ko00000,ko00001	-	-	-	TCR
PPRIM.AZ9-3.1.P0010280	5888.CAK60482	6.48e-290	796.0	KOG1479@1|root,KOG1479@2759|Eukaryota,3ZCZV@5878|Ciliophora	2759|Eukaryota	S	Nucleoside transporter family protein	NT4	-	-	ko:K03323,ko:K15014	-	-	-	-	ko00000,ko02000	2.A.57.1,2.A.57.1.5	-	-	Nucleoside_tran
PPRIM.AZ9-3.1.P0010281	5888.CAK72794	0.0	1756.0	2ER2Z@1|root,2STYT@2759|Eukaryota,3ZEP4@5878|Ciliophora	2759|Eukaryota	-	-	-	-	-	-	-	-	-	-	-	-	-	-	-
PPRIM.AZ9-3.1.P0010285	5888.CAK72798	7.25e-187	535.0	KOG1559@1|root,KOG1559@2759|Eukaryota,3ZE89@5878|Ciliophora	2759|Eukaryota	H	Peptidase C26	GGH	GO:0000323,GO:0001775,GO:0002252,GO:0002263,GO:0002274,GO:0002275,GO:0002283,GO:0002366,GO:0002376,GO:0002443,GO:0002444,GO:0002446,GO:0003674,GO:0003824,GO:0005575,GO:0005576,GO:0005615,GO:0005618,GO:0005622,GO:0005623,GO:0005737,GO:0005764,GO:0005766,GO:0005773,GO:0005775,GO:0005829,GO:0006082,GO:0006508,GO:0006575,GO:0006725,GO:0006732,GO:0006760,GO:0006807,GO:0006810,GO:0006887,GO:0006955,GO:…	3.4.19.9	ko:K01307,ko:K15699	ko00790,ko01523,map00790,map01523	-	R04242	RC00064,RC00090	ko00000,ko00001,ko01000,ko01002,ko04121	-	-	-	Peptidase_C26
PPRIM.AZ9-3.1.P0010286	5888.CAK72799	0.0	888.0	KOG0615@1|root,KOG0615@2759|Eukaryota	2759|Eukaryota	T	cellular response to bisphenol A	-	-	2.7.11.1,2.7.11.17	ko:K07359,ko:K08794,ko:K13412	ko04140,ko04152,ko04211,ko04626,ko04920,ko04921,ko04925,ko05034,ko05145,map04140,map04152,map04211,map04626,map04920,map04921,map04925,map05034,map05145	-	-	-	ko00000,ko00001,ko01000,ko01001	-	-	-	FHA,Pkinase
PPRIM.AZ9-3.1.P0010289	5888.CAK60469	1.28e-315	858.0	COG0538@1|root,KOG1526@2759|Eukaryota,3ZDPK@5878|Ciliophora	2759|Eukaryota	C	Isocitrate/isopropylmalate dehydrogenase	IDH1	GO:0000003,GO:0000166,GO:0000287,GO:0001775,GO:0002252,GO:0002263,GO:0002274,GO:0002275,GO:0002283,GO:0002366,GO:0002376,GO:0002443,GO:0002444,GO:0002446,GO:0003006,GO:0003674,GO:0003824,GO:0004448,GO:0004450,GO:0005102,GO:0005488,GO:0005515,GO:0005575,GO:0005576,GO:0005622,GO:0005623,GO:0005737,GO:0005739,GO:0005759,GO:0005777,GO:0005782,GO:0005829,GO:0006082,GO:0006091,GO:0006099,GO:0006101,GO:…	1.1.1.42	ko:K00031	ko00020,ko00480,ko00720,ko01100,ko01110,ko01120,ko01130,ko01200,ko01210,ko01230,ko04146,map00020,map00480,map00720,map01100,map01110,map01120,map01130,map01200,map01210,map01230,map04146	M00009,M00010,M00173,M00740	R00267,R00268,R01899	RC00001,RC00084,RC00114,RC00626,RC02801	br01601,ko00000,ko00001,ko00002,ko01000	-	-	iMM904.YLR174W,iND750.YLR174W	Iso_dh
PPRIM.AZ9-3.1.P0010292	5888.CAK72806	7.18e-242	665.0	KOG1470@1|root,KOG1470@2759|Eukaryota	2759|Eukaryota	E	intermembrane phospholipid transfer	-	-	-	-	-	-	-	-	-	-	-	-	CRAL_TRIO
PPRIM.AZ9-3.1.P0010293	5888.CAK72807	0.0	1347.0	COG0171@1|root,KOG2303@2759|Eukaryota,3ZAI7@5878|Ciliophora	2759|Eukaryota	H	NAD synthase	-	GO:0003674,GO:0003824,GO:0006139,GO:0006725,GO:0006732,GO:0006733,GO:0006753,GO:0006793,GO:0006796,GO:0006807,GO:0007275,GO:0007568,GO:0008150,GO:0008152,GO:0008340,GO:0008795,GO:0009058,GO:0009108,GO:0009117,GO:0009165,GO:0009435,GO:0009987,GO:0010259,GO:0016874,GO:0016879,GO:0016880,GO:0018130,GO:0019359,GO:0019362,GO:0019363,GO:0019438,GO:0019637,GO:0019674,GO:0032501,GO:0032502,GO:0034641,GO:…	6.3.5.1	ko:K01950	ko00760,ko01100,map00760,map01100	M00115	R00257	RC00010,RC00100	ko00000,ko00001,ko00002,ko01000	-	-	-	CN_hydrolase,NAD_synthase
PPRIM.AZ9-3.1.P0010295	5888.CAK72809	0.0	1417.0	COG5253@1|root,KOG0229@2759|Eukaryota,3ZCAX@5878|Ciliophora	2759|Eukaryota	T	Possible plasma membrane-binding motif in junctophilins, PIP-5-kinases and protein kinases.	-	-	-	ko:K14972,ko:K18626	-	-	-	-	ko00000,ko03036,ko04812	-	-	-	IQ,MORN
PPRIM.AZ9-3.1.P0010296	5888.CAK72810	3.36e-68	222.0	COG5253@1|root,KOG0229@2759|Eukaryota	2759|Eukaryota	T	1-phosphatidylinositol-4-phosphate 5-kinase activity	-	-	-	ko:K14972	-	-	-	-	ko00000,ko03036	-	-	-	IQ,MORN
PPRIM.AZ9-3.1.P0010298	5888.CAK60464	1.7e-198	560.0	KOG3647@1|root,KOG3647@2759|Eukaryota,3ZATJ@5878|Ciliophora	2759|Eukaryota	S	Clusterin-associated protein-1	CLUAP1	GO:0000226,GO:0001578,GO:0001655,GO:0001822,GO:0001838,GO:0001841,GO:0001843,GO:0001894,GO:0001895,GO:0001947,GO:0002009,GO:0003002,GO:0003007,GO:0003143,GO:0005575,GO:0005622,GO:0005623,GO:0005634,GO:0005654,GO:0005813,GO:0005815,GO:0005856,GO:0005929,GO:0006810,GO:0006928,GO:0006935,GO:0006996,GO:0007010,GO:0007017,GO:0007018,GO:0007154,GO:0007165,GO:0007166,GO:0007224,GO:0007275,GO:0007368,GO:…	-	ko:K19684	-	-	-	-	ko00000,ko03036	-	-	-	Cluap1
PPRIM.AZ9-3.1.P0010300	5888.CAK82141	1.17e-17	89.4	2CRAI@1|root,2R7HI@2759|Eukaryota,3ZE65@5878|Ciliophora	2759|Eukaryota	S	FOP N terminal dimerisation domain	-	-	-	-	-	-	-	-	-	-	-	-	FOP_dimer
PPRIM.AZ9-3.1.P0010301	5888.CAK72815	0.0	931.0	KOG0032@1|root,KOG0032@2759|Eukaryota,3ZBIU@5878|Ciliophora	2759|Eukaryota	T	Protein kinase domain	-	-	2.7.11.17	ko:K08794	ko04921,ko04925,map04921,map04925	-	-	-	ko00000,ko00001,ko01000,ko01001	-	-	-	Pkinase
PPRIM.AZ9-3.1.P0010305	5888.CAK60460	4.77e-261	719.0	KOG0032@1|root,KOG0032@2759|Eukaryota	2759|Eukaryota	T	protein serine/threonine kinase activity	-	-	2.7.11.1	ko:K13412	ko04626,ko05145,map04626,map05145	-	-	-	ko00000,ko00001,ko01000,ko01001	-	-	-	I-set,Pkinase
PPRIM.AZ9-3.1.P0010308	5888.CAK72822	0.0	1103.0	COG1404@1|root,KOG3525@2759|Eukaryota	2759|Eukaryota	O	serine-type endopeptidase activity	-	-	-	ko:K08654	-	-	-	-	ko00000,ko01000,ko01002,ko03110	-	-	-	-
PPRIM.AZ9-3.1.P0010310	5888.CAK72824	2.29e-273	748.0	COG5147@1|root,KOG0048@2759|Eukaryota,3ZBQ4@5878|Ciliophora	2759|Eukaryota	K	SANT SWI3, ADA2, N-CoR and TFIIIB'' DNA-binding domains	Myb	GO:0000003,GO:0000086,GO:0000117,GO:0000122,GO:0000226,GO:0000228,GO:0000278,GO:0000281,GO:0000785,GO:0000790,GO:0000791,GO:0000910,GO:0000981,GO:0000982,GO:0000988,GO:0000989,GO:0001067,GO:0001076,GO:0001077,GO:0001134,GO:0001135,GO:0001228,GO:0002064,GO:0002065,GO:0002066,GO:0003006,GO:0003674,GO:0003676,GO:0003677,GO:0003700,GO:0005488,GO:0005575,GO:0005622,GO:0005623,GO:0005634,GO:0005694,GO:…	-	ko:K09420,ko:K18460	ko04151,ko05166,map04151,map05166	-	-	-	ko00000,ko00001,ko03000	-	-	-	Cmyb_C,Myb_DNA-binding
PPRIM.AZ9-3.1.P0010311	5888.CAK72825	2.28e-167	468.0	COG5147@1|root,KOG0048@2759|Eukaryota	2759|Eukaryota	ADK	RNA polymerase II transcription regulator recruiting activity	-	-	-	ko:K09420,ko:K09422,ko:K21769	ko04151,ko04218,ko05166,map04151,map04218,map05166	-	-	-	ko00000,ko00001,ko03000	-	-	-	Myb_DNA-binding
PPRIM.AZ9-3.1.P0010312	5888.CAK72826	4.01e-84	247.0	KOG1589@1|root,KOG1589@2759|Eukaryota	2759|Eukaryota	U	mitochondrial pyruvate transmembrane transport	-	-	-	ko:K22139	-	-	-	-	ko00000,ko02000,ko03029	2.A.105.1	-	-	MPC
PPRIM.AZ9-3.1.P0010315	5888.CAK60454	9.21e-209	576.0	KOG0621@1|root,KOG0621@2759|Eukaryota,3ZE35@5878|Ciliophora	2759|Eukaryota	S	Scramblase	PLS1	GO:0001300,GO:0003674,GO:0005215,GO:0005319,GO:0005548,GO:0005575,GO:0005622,GO:0005623,GO:0005737,GO:0005739,GO:0005886,GO:0006810,GO:0006811,GO:0006820,GO:0006869,GO:0006950,GO:0006979,GO:0007009,GO:0007568,GO:0007569,GO:0008150,GO:0009266,GO:0009408,GO:0009628,GO:0009892,GO:0009894,GO:0009895,GO:0009898,GO:0009987,GO:0010256,GO:0010506,GO:0010507,GO:0010639,GO:0010821,GO:0010823,GO:0010876,GO:…	-	-	-	-	-	-	-	-	-	-	Scramblase
PPRIM.AZ9-3.1.P0010317	5888.CAK72830	0.0	1349.0	COG0625@1|root,KOG0867@2759|Eukaryota	2759|Eukaryota	O	Belongs to the GST superfamily	GSTT1	GO:0001101,GO:0003674,GO:0003824,GO:0004364,GO:0004601,GO:0004602,GO:0005575,GO:0005622,GO:0005623,GO:0005634,GO:0005654,GO:0005737,GO:0005777,GO:0005829,GO:0006139,GO:0006259,GO:0006304,GO:0006518,GO:0006575,GO:0006725,GO:0006749,GO:0006790,GO:0006807,GO:0007584,GO:0008150,GO:0008152,GO:0009056,GO:0009058,GO:0009404,GO:0009407,GO:0009605,GO:0009636,GO:0009719,GO:0009725,GO:0009751,GO:0009987,GO:…	2.5.1.18,2.7.1.160	ko:K00799,ko:K10669,ko:K17906	ko00480,ko00980,ko00982,ko00983,ko01524,ko04136,ko04138,ko04140,ko05200,ko05204,ko05225,ko05418,map00480,map00980,map00982,map00983,map01524,map04136,map04138,map04140,map05200,map05204,map05225,map05418	-	R03522,R07002,R07003,R07004,R07023,R07024,R07025,R07026,R07069,R07070,R07083,R07084,R07091,R07092,R07093,R07094,R07100,R07113,R07116,R08280,R09409,R11905	RC00004,RC00069,RC00840,RC00948,RC01704,RC01705,RC01706,RC01758,RC01759,RC01765,RC01767,RC01769,RC02243,RC02527,RC02939,RC02940,RC02942,RC02943,RC02944	ko00000,ko00001,ko01000,ko02000,ko03016,ko03029,ko04131	1.A.12.2.2,1.A.12.3.2,9.A.15.1	-	-	GST_C,GST_C_3,GST_N,GST_N_3
PPRIM.AZ9-3.1.P0010320	5888.CAK72832	5.34e-158	468.0	298MM@1|root,2RFNH@2759|Eukaryota,3ZAP3@5878|Ciliophora	2759|Eukaryota	S	Broad-Complex, Tramtrack and Bric a brac	-	-	-	-	-	-	-	-	-	-	-	-	BTB,Kelch_1,Kelch_3,Kelch_4
PPRIM.AZ9-3.1.P0010322	5888.CAK72834	0.0	1030.0	KOG2556@1|root,KOG2556@2759|Eukaryota,3ZD4C@5878|Ciliophora	2759|Eukaryota	G	Leishmanolysin family	-	-	3.4.24.36,3.6.4.13	ko:K01404,ko:K08654,ko:K12813	ko03040,ko05140,ko05143,map03040,map05140,map05143	-	-	-	ko00000,ko00001,ko00537,ko01000,ko01002,ko03041,ko03110	-	-	-	Peptidase_M8
PPRIM.AZ9-3.1.P0010323	5888.CAK72835	1.21e-253	725.0	COG0474@1|root,KOG0208@2759|Eukaryota,3ZD44@5878|Ciliophora	2759|Eukaryota	P	E1-E2 ATPase family protein	-	GO:0003674,GO:0003824,GO:0005215,GO:0005388,GO:0005575,GO:0005622,GO:0005623,GO:0005737,GO:0005794,GO:0005886,GO:0005887,GO:0006810,GO:0006811,GO:0006812,GO:0006816,GO:0006873,GO:0006875,GO:0008150,GO:0008324,GO:0009987,GO:0012505,GO:0015075,GO:0015085,GO:0015318,GO:0015399,GO:0015405,GO:0015662,GO:0016020,GO:0016021,GO:0016462,GO:0016787,GO:0016817,GO:0016818,GO:0016887,GO:0017111,GO:0019725,GO:…	-	ko:K14951	-	-	-	-	ko00000,ko01000	3.A.3.10	-	-	Cation_ATPase,Cation_ATPase_N,E1-E2_ATPase,Hydrolase,P5-ATPase
PPRIM.AZ9-3.1.P0010324	5888.CAK72835	0.0	1959.0	COG0474@1|root,KOG0208@2759|Eukaryota,3ZD44@5878|Ciliophora	2759|Eukaryota	P	E1-E2 ATPase family protein	-	GO:0003674,GO:0003824,GO:0005215,GO:0005388,GO:0005575,GO:0005622,GO:0005623,GO:0005737,GO:0005794,GO:0005886,GO:0005887,GO:0006810,GO:0006811,GO:0006812,GO:0006816,GO:0006873,GO:0006875,GO:0008150,GO:0008324,GO:0009987,GO:0012505,GO:0015075,GO:0015085,GO:0015318,GO:0015399,GO:0015405,GO:0015662,GO:0016020,GO:0016021,GO:0016462,GO:0016787,GO:0016817,GO:0016818,GO:0016887,GO:0017111,GO:0019725,GO:…	-	ko:K14951	-	-	-	-	ko00000,ko01000	3.A.3.10	-	-	Cation_ATPase,Cation_ATPase_N,E1-E2_ATPase,Hydrolase,P5-ATPase
PPRIM.AZ9-3.1.P0010325	5888.CAK72836	1.11e-227	635.0	COG1686@1|root,2R2NC@2759|Eukaryota,3ZE6U@5878|Ciliophora	2759|Eukaryota	M	D-alanyl-D-alanine carboxypeptidase	-	-	-	-	-	-	-	-	-	-	-	-	Peptidase_S11
PPRIM.AZ9-3.1.P0010326	5888.CAK72837	4.72e-113	326.0	KOG3158@1|root,KOG3158@2759|Eukaryota,3ZC7I@5878|Ciliophora	2759|Eukaryota	O	CS domain	SBA1	GO:0003674,GO:0005488,GO:0005515,GO:0005575,GO:0005622,GO:0005623,GO:0005634,GO:0005737,GO:0005829,GO:0005886,GO:0005911,GO:0006457,GO:0007275,GO:0008150,GO:0009506,GO:0009888,GO:0009889,GO:0009891,GO:0009893,GO:0009966,GO:0009968,GO:0009987,GO:0010449,GO:0010468,GO:0010556,GO:0010557,GO:0010604,GO:0010628,GO:0010638,GO:0010646,GO:0010648,GO:0010817,GO:0016020,GO:0019219,GO:0019222,GO:0022622,GO:…	5.3.99.3	ko:K10858,ko:K13127,ko:K15730	ko00590,ko01100,ko03430,ko03460,map00590,map01100,map03430,map03460	M00295	R02265	RC00672	ko00000,ko00001,ko00002,ko01000,ko03041,ko03400	-	-	-	CS
PPRIM.AZ9-3.1.P0010328	5888.CAK72839	0.0	889.0	KOG0253@1|root,KOG0253@2759|Eukaryota,3ZDT2@5878|Ciliophora	2759|Eukaryota	S	Sugar (and other) transporter	-	-	-	-	-	-	-	-	-	-	-	-	MFS_1,Sugar_tr
PPRIM.AZ9-3.1.P0010329	5888.CAK72840	8.77e-183	513.0	COG5147@1|root,KOG0048@2759|Eukaryota	2759|Eukaryota	ADK	RNA polymerase II transcription regulator recruiting activity	-	GO:0003674,GO:0003824,GO:0006082,GO:0006575,GO:0006732,GO:0006766,GO:0006767,GO:0006807,GO:0008150,GO:0008152,GO:0008677,GO:0009058,GO:0009108,GO:0009110,GO:0009987,GO:0015939,GO:0015940,GO:0016053,GO:0016491,GO:0016614,GO:0016616,GO:0019752,GO:0032787,GO:0034641,GO:0042364,GO:0042398,GO:0043436,GO:0043603,GO:0043604,GO:0044237,GO:0044249,GO:0044271,GO:0044281,GO:0044283,GO:0046394,GO:0051186,GO:…	1.2.4.4	ko:K00166,ko:K09422	ko00280,ko00640,ko01100,ko01110,ko01130,map00280,map00640,map01100,map01110,map01130	M00036	R07599,R07600,R07601,R07602,R07603,R07604,R10996,R10997	RC00027,RC00627,RC02743,RC02883,RC02949,RC02953	br01601,ko00000,ko00001,ko00002,ko01000,ko03000	-	-	-	Citrate_synt,Myb_DNA-bind_6,Myb_DNA-binding
PPRIM.AZ9-3.1.P0010330	5888.CAK72841	2.78e-226	624.0	2EIUG@1|root,2SP61@2759|Eukaryota,3ZE41@5878|Ciliophora	2759|Eukaryota	S	WD40 repeats	-	-	-	-	-	-	-	-	-	-	-	-	-
PPRIM.AZ9-3.1.P0010331	5888.CAK60442	2.02e-203	583.0	KOG4317@1|root,KOG4317@2759|Eukaryota,3ZEIV@5878|Ciliophora	2759|Eukaryota	S	zinc finger	ZNHIT2	GO:0007275,GO:0007399,GO:0008150,GO:0009987,GO:0022008,GO:0030154,GO:0032501,GO:0032502,GO:0048731,GO:0048856,GO:0048869	2.7.1.67	ko:K00888,ko:K02888,ko:K12874	ko00562,ko01100,ko03010,ko03040,ko04011,ko04070,map00562,map01100,map03010,map03040,map04011,map04070	M00130,M00178,M00355	R03361	RC00002,RC00078	br01610,ko00000,ko00001,ko00002,ko01000,ko03011,ko03041,ko04131	-	-	-	SHQ1,zf-HIT
PPRIM.AZ9-3.1.P0010332	5888.CAK72842	1.68e-186	522.0	COG5190@1|root,KOG1605@2759|Eukaryota,3ZC3S@5878|Ciliophora	2759|Eukaryota	K	NLI interacting factor-like phosphatase family protein	-	-	3.1.3.16	ko:K15731,ko:K17616	-	-	-	-	ko00000,ko01000,ko01009,ko03021	-	-	-	NIF
PPRIM.AZ9-3.1.P0010333	5888.CAK60440	6.66e-131	372.0	COG0127@1|root,KOG3222@2759|Eukaryota,3ZBMN@5878|Ciliophora	2759|Eukaryota	F	Pyrophosphatase that hydrolyzes non-canonical purine nucleotides such as inosine triphosphate (ITP), deoxyinosine triphosphate (dITP) or xanthosine 5'-triphosphate (XTP) to their respective monophosphate derivatives. The enzyme does not distinguish between the deoxy- and ribose forms. Probably excludes non-canonical purines from RNA and DNA precursor pools, thus preventing their incorporation int…	ITPA	GO:0003674,GO:0003824,GO:0005488,GO:0005515,GO:0005575,GO:0005622,GO:0005623,GO:0005737,GO:0005829,GO:0006139,GO:0006163,GO:0006193,GO:0006195,GO:0006725,GO:0006753,GO:0006793,GO:0006796,GO:0006807,GO:0006996,GO:0008150,GO:0008152,GO:0009056,GO:0009058,GO:0009117,GO:0009141,GO:0009143,GO:0009144,GO:0009146,GO:0009150,GO:0009154,GO:0009166,GO:0009199,GO:0009200,GO:0009203,GO:0009204,GO:0009205,GO:…	3.5.4.37	ko:K01519,ko:K12968	ko00230,ko00983,ko01100,ko04623,ko05162,ko05164,map00230,map00983,map01100,map04623,map05162,map05164	-	R00426,R00720,R01855,R02100,R02720,R03531,R08243	RC00002	ko00000,ko00001,ko01000,ko03041	-	-	-	Ham1p_like
PPRIM.AZ9-3.1.P0010335	5888.CAK60438	0.0	1519.0	28IMH@1|root,2QQYF@2759|Eukaryota,3ZDC8@5878|Ciliophora	2759|Eukaryota	U	Adenylyl- / guanylyl cyclase, catalytic domain	-	-	-	-	-	-	-	-	-	-	-	-	Guanylate_cyc,Ion_trans
PPRIM.AZ9-3.1.P0010338	5888.CAK94696	0.0	1672.0	KOG4308@1|root,KOG4308@2759|Eukaryota,3ZDM6@5878|Ciliophora	2759|Eukaryota	S	Leucine Rich Repeat family protein	-	-	-	-	-	-	-	-	-	-	-	-	LRR_6
PPRIM.AZ9-3.1.P0010339	5888.CAK94697	0.0	872.0	COG5147@1|root,KOG0048@2759|Eukaryota	5888.CAK94697|-	ADK	RNA polymerase II transcription regulator recruiting activity	-	-	-	ko:K09420	ko04151,ko05166,map04151,map05166	-	-	-	ko00000,ko00001,ko03000	-	-	-	-
PPRIM.AZ9-3.1.P0010340	5888.CAK94698	9.32e-171	481.0	COG2453@1|root,KOG1716@2759|Eukaryota	2759|Eukaryota	T	protein tyrosine/serine/threonine phosphatase activity	-	-	3.1.3.16,3.1.3.48	ko:K04459,ko:K10408,ko:K14165,ko:K14819	ko04010,ko05016,map04010,map05016	-	-	-	ko00000,ko00001,ko01000,ko01009,ko03009,ko04812	-	-	-	DSPc,LRR_8
PPRIM.AZ9-3.1.P0010344	5888.CAK94702	0.0	1980.0	KOG2171@1|root,KOG2171@2759|Eukaryota,3ZB1T@5878|Ciliophora	2759|Eukaryota	UY	ribosomal protein import into nucleus	-	GO:0000060,GO:0003674,GO:0005048,GO:0005215,GO:0005488,GO:0005575,GO:0005622,GO:0005623,GO:0005634,GO:0005635,GO:0005737,GO:0006606,GO:0006607,GO:0006610,GO:0006810,GO:0006886,GO:0006913,GO:0008104,GO:0008139,GO:0008150,GO:0008565,GO:0012505,GO:0015031,GO:0015833,GO:0017038,GO:0031967,GO:0031974,GO:0031975,GO:0031981,GO:0033036,GO:0033218,GO:0033365,GO:0034399,GO:0034504,GO:0034613,GO:0042277,GO:…	-	ko:K20221	-	-	-	-	ko00000,ko03009	1.I.1	-	-	HEAT,HEAT_EZ,IBN_N,Vac14_Fab1_bd
PPRIM.AZ9-3.1.P0010347	5888.CAK94705	0.0	2043.0	KOG0498@1|root,KOG0498@2759|Eukaryota	5888.CAK94705|-	U	voltage-gated potassium channel activity	-	-	-	-	-	-	-	-	-	-	-	-	-
PPRIM.AZ9-3.1.P0010350	5888.CAK94709	6.85e-184	513.0	2EG1X@1|root,2SM3T@2759|Eukaryota,3ZCMT@5878|Ciliophora	2759|Eukaryota	-	-	-	-	-	-	-	-	-	-	-	-	-	-	zf-MYND
PPRIM.AZ9-3.1.P0010351	5888.CAK60422	1.32e-163	458.0	COG0638@1|root,KOG0179@2759|Eukaryota,3ZC5D@5878|Ciliophora	2759|Eukaryota	O	Proteasome subunit	PSMB1	GO:0000502,GO:0001775,GO:0002252,GO:0002263,GO:0002274,GO:0002275,GO:0002283,GO:0002366,GO:0002376,GO:0002443,GO:0002444,GO:0002446,GO:0003674,GO:0005488,GO:0005515,GO:0005575,GO:0005576,GO:0005622,GO:0005623,GO:0005634,GO:0005654,GO:0005737,GO:0005783,GO:0005789,GO:0005829,GO:0005839,GO:0005886,GO:0006464,GO:0006508,GO:0006511,GO:0006807,GO:0006810,GO:0006887,GO:0006950,GO:0006952,GO:0006955,GO:…	3.4.25.1	ko:K02732	ko03050,map03050	M00337,M00340	-	-	ko00000,ko00001,ko00002,ko01000,ko01002,ko03051	-	-	-	Proteasome
PPRIM.AZ9-3.1.P0010352	5888.CAK94709	2.5e-77	239.0	2EG1X@1|root,2SM3T@2759|Eukaryota,3ZCMT@5878|Ciliophora	2759|Eukaryota	-	-	-	-	-	-	-	-	-	-	-	-	-	-	zf-MYND
PPRIM.AZ9-3.1.P0010353	5888.CAK60422	1.32e-163	458.0	COG0638@1|root,KOG0179@2759|Eukaryota,3ZC5D@5878|Ciliophora	2759|Eukaryota	O	Proteasome subunit	PSMB1	GO:0000502,GO:0001775,GO:0002252,GO:0002263,GO:0002274,GO:0002275,GO:0002283,GO:0002366,GO:0002376,GO:0002443,GO:0002444,GO:0002446,GO:0003674,GO:0005488,GO:0005515,GO:0005575,GO:0005576,GO:0005622,GO:0005623,GO:0005634,GO:0005654,GO:0005737,GO:0005783,GO:0005789,GO:0005829,GO:0005839,GO:0005886,GO:0006464,GO:0006508,GO:0006511,GO:0006807,GO:0006810,GO:0006887,GO:0006950,GO:0006952,GO:0006955,GO:…	3.4.25.1	ko:K02732	ko03050,map03050	M00337,M00340	-	-	ko00000,ko00001,ko00002,ko01000,ko01002,ko03051	-	-	-	Proteasome
PPRIM.AZ9-3.1.P0010355	5888.CAK94712	0.0	880.0	COG5190@1|root,KOG1605@2759|Eukaryota,3ZCYR@5878|Ciliophora	2759|Eukaryota	K	NLI interacting factor-like phosphatase family protein	-	-	3.1.3.16	ko:K15731,ko:K17616	-	-	-	-	ko00000,ko01000,ko01009,ko03021	-	-	-	NIF
PPRIM.AZ9-3.1.P0010356	5888.CAK94713	0.0	1890.0	KOG2513@1|root,KOG2513@2759|Eukaryota,3ZB88@5878|Ciliophora	2759|Eukaryota	D	Calcium-activated chloride channel	-	-	-	ko:K19327,ko:K19502	-	-	-	-	ko00000,ko04040	1.A.17.1	-	-	Ank_2,Anoctamin
PPRIM.AZ9-3.1.P0010361	5888.CAK83285	3.99e-129	366.0	2EIGG@1|root,2SNWJ@2759|Eukaryota,3ZC0N@5878|Ciliophora	2759|Eukaryota	-	-	-	-	-	-	-	-	-	-	-	-	-	-	-
PPRIM.AZ9-3.1.P0010362	5888.CAK60415	0.0	1117.0	COG2440@1|root,KOG2415@2759|Eukaryota,3ZAXA@5878|Ciliophora	2759|Eukaryota	C	Electron transfer flavoprotein-ubiquinone oxidoreductase, 4Fe-4S	ETFDH	GO:0000166,GO:0003674,GO:0003824,GO:0004174,GO:0005488,GO:0005575,GO:0005622,GO:0005623,GO:0005737,GO:0005739,GO:0005740,GO:0005743,GO:0005759,GO:0006082,GO:0006091,GO:0006116,GO:0006119,GO:0006139,GO:0006163,GO:0006520,GO:0006551,GO:0006552,GO:0006629,GO:0006631,GO:0006635,GO:0006725,GO:0006732,GO:0006733,GO:0006734,GO:0006753,GO:0006793,GO:0006796,GO:0006807,GO:0006950,GO:0006979,GO:0008150,GO:…	1.5.5.1	ko:K00311	-	-	-	-	ko00000,ko01000	-	-	-	ETF_QO,FAD_binding_2,NAD_binding_8
PPRIM.AZ9-3.1.P0010364	5888.CAK94720	2.77e-72	221.0	2D0R2@1|root,2SF26@2759|Eukaryota	2759|Eukaryota	S	Zinc knuckle	-	-	-	ko:K12896	ko03040,ko05168,map03040,map05168	-	-	-	ko00000,ko00001,ko03041	-	-	-	RRM_1,zf-CCHC
PPRIM.AZ9-3.1.P0010366	5888.CAK94720	2.77e-72	221.0	2D0R2@1|root,2SF26@2759|Eukaryota	2759|Eukaryota	S	Zinc knuckle	-	-	-	ko:K12896	ko03040,ko05168,map03040,map05168	-	-	-	ko00000,ko00001,ko03041	-	-	-	RRM_1,zf-CCHC
PPRIM.AZ9-3.1.P0010370	5888.CAK94724	6.73e-266	728.0	COG0596@1|root,2SKUF@2759|Eukaryota,3ZBI1@5878|Ciliophora	2759|Eukaryota	S	hydrolase activity, acting on ester bonds	-	-	-	-	-	-	-	-	-	-	-	-	-
PPRIM.AZ9-3.1.P0010371	5888.CAK60409	5.91e-159	445.0	COG0179@1|root,KOG1535@2759|Eukaryota,3ZC2K@5878|Ciliophora	2759|Eukaryota	Q	Fumarylacetoacetate hydrolase family protein	-	-	3.7.1.5	ko:K01557	ko00350,ko01100,ko01120,map00350,map01100,map01120	-	R01085	RC00326,RC00446	ko00000,ko00001,ko01000	-	-	-	FAA_hydrolase
PPRIM.AZ9-3.1.P0010373	5888.CAK94726	1.01e-221	615.0	COG5147@1|root,KOG0048@2759|Eukaryota	2759|Eukaryota	ADK	RNA polymerase II transcription regulator recruiting activity	-	-	-	ko:K09420,ko:K21769	ko04151,ko04218,ko05166,map04151,map04218,map05166	-	-	-	ko00000,ko00001,ko03000	-	-	-	Myb_DNA-bind_6,Myb_DNA-binding
PPRIM.AZ9-3.1.P0010377	5888.CAK80920	1.14e-143	440.0	2EPAU@1|root,2SSIM@2759|Eukaryota,3ZF2H@5878|Ciliophora	2759|Eukaryota	-	-	-	-	-	-	-	-	-	-	-	-	-	-	-
PPRIM.AZ9-3.1.P0010380	5888.CAK94733	9.38e-257	706.0	COG5024@1|root,KOG0653@2759|Eukaryota,3ZD6J@5878|Ciliophora	2759|Eukaryota	D	Cyclin_C	CYCB1	GO:0001558,GO:0005575,GO:0005622,GO:0005623,GO:0005737,GO:0008150,GO:0009314,GO:0009628,GO:0010212,GO:0010332,GO:0040008,GO:0044424,GO:0044464,GO:0050789,GO:0050794,GO:0050896,GO:0051128,GO:0065007	-	ko:K21770,ko:K21777	ko04068,ko04110,ko04114,ko04115,ko04218,ko04914,ko05166,map04068,map04110,map04114,map04115,map04218,map04914,map05166	-	-	-	ko00000,ko00001,ko03032,ko03036	1.I.1.1.3	-	-	Cyclin_C,Cyclin_N
PPRIM.AZ9-3.1.P0010381	5888.CAK94734	0.0	929.0	KOG1868@1|root,KOG1868@2759|Eukaryota,3ZAP8@5878|Ciliophora	2759|Eukaryota	O	Ubiquitin carboxyl-terminal hydrolase	-	-	3.4.19.12	ko:K11839	ko04137,ko04144,ko04934,map04137,map04144,map04934	-	-	-	ko00000,ko00001,ko01000,ko01002,ko04121,ko04131	-	-	-	UCH
PPRIM.AZ9-3.1.P0010382	5888.CAK94735	3.42e-175	519.0	2C0KR@1|root,2QPRZ@2759|Eukaryota,3ZD1H@5878|Ciliophora	2759|Eukaryota	S	Trichohyalin-plectin-homology domain	CFAP45	GO:0005575,GO:0005622,GO:0005623,GO:0005634,GO:0005654,GO:0031974,GO:0031981,GO:0043226,GO:0043227,GO:0043229,GO:0043231,GO:0043233,GO:0044422,GO:0044424,GO:0044428,GO:0044446,GO:0044464,GO:0070013	-	-	-	-	-	-	-	-	-	-	TPH
PPRIM.AZ9-3.1.P0010383	5888.CAK94736	1.96e-305	835.0	COG2319@1|root,KOG1409@2759|Eukaryota,3ZASW@5878|Ciliophora	2759|Eukaryota	S	PhoX homologous domain, present in p47phox and p40phox.	WDFY2	GO:0001932,GO:0001934,GO:0002682,GO:0002684,GO:0003674,GO:0005488,GO:0005515,GO:0005543,GO:0005545,GO:0005575,GO:0005622,GO:0005623,GO:0005634,GO:0005737,GO:0005768,GO:0005769,GO:0005829,GO:0008150,GO:0008270,GO:0008289,GO:0009893,GO:0009966,GO:0009967,GO:0010562,GO:0010604,GO:0010646,GO:0010647,GO:0012505,GO:0019220,GO:0019222,GO:0019899,GO:0019900,GO:0019901,GO:0023051,GO:0023056,GO:0031323,GO:…	-	-	-	-	-	-	-	-	-	-	FYVE,WD40
PPRIM.AZ9-3.1.P0010384	5888.CAK94737	0.0	889.0	COG2319@1|root,KOG1409@2759|Eukaryota,3ZASW@5878|Ciliophora	2759|Eukaryota	S	PhoX homologous domain, present in p47phox and p40phox.	WDFY2	GO:0001932,GO:0001934,GO:0002682,GO:0002684,GO:0003674,GO:0005488,GO:0005515,GO:0005543,GO:0005545,GO:0005575,GO:0005622,GO:0005623,GO:0005634,GO:0005737,GO:0005768,GO:0005769,GO:0005829,GO:0008150,GO:0008270,GO:0008289,GO:0009893,GO:0009966,GO:0009967,GO:0010562,GO:0010604,GO:0010646,GO:0010647,GO:0012505,GO:0019220,GO:0019222,GO:0019899,GO:0019900,GO:0019901,GO:0023051,GO:0023056,GO:0031323,GO:…	-	-	-	-	-	-	-	-	-	-	FYVE,WD40
PPRIM.AZ9-3.1.P0010391	5888.CAK60392	4.69e-212	587.0	COG4870@1|root,KOG1542@2759|Eukaryota,3ZFTG@5878|Ciliophora	2759|Eukaryota	O	Cathepsin propeptide inhibitor domain (I29)	CTSO	GO:0000323,GO:0003674,GO:0003824,GO:0004175,GO:0004197,GO:0005575,GO:0005576,GO:0005615,GO:0005622,GO:0005623,GO:0005737,GO:0005764,GO:0005773,GO:0006508,GO:0006807,GO:0008150,GO:0008152,GO:0008233,GO:0008234,GO:0009056,GO:0009057,GO:0009987,GO:0016787,GO:0019538,GO:0030163,GO:0043170,GO:0043226,GO:0043227,GO:0043229,GO:0043231,GO:0044237,GO:0044238,GO:0044248,GO:0044257,GO:0044260,GO:0044265,GO:…	1.13.11.11,3.4.22.15,3.4.22.41,3.4.22.42	ko:K00453,ko:K01365,ko:K01373,ko:K01374,ko:K04832	ko00380,ko01100,ko04140,ko04142,ko04145,ko04210,ko04612,ko04750,ko05205,ko05323,ko05418,map00380,map01100,map04140,map04142,map04145,map04210,map04612,map04750,map05205,map05323,map05418	M00038	R00678	RC00356	ko00000,ko00001,ko00002,ko00537,ko01000,ko01002,ko03110,ko04040	1.A.6.1.3	-	-	Inhibitor_I29,Peptidase_C1
PPRIM.AZ9-3.1.P0010394	5888.CAK94747	4.67e-313	855.0	KOG0255@1|root,KOG0255@2759|Eukaryota	2759|Eukaryota	GM	solute carrier family 22	SVOP	GO:0005575,GO:0005622,GO:0005623,GO:0005737,GO:0008021,GO:0012505,GO:0016020,GO:0016021,GO:0030133,GO:0031224,GO:0031410,GO:0031982,GO:0043226,GO:0043227,GO:0043229,GO:0044424,GO:0044425,GO:0044444,GO:0044456,GO:0044464,GO:0045202,GO:0070382,GO:0097458,GO:0097708,GO:0098793,GO:0099503	-	-	-	-	-	-	-	-	-	-	MFS_1,Sugar_tr
PPRIM.AZ9-3.1.P0010396	5888.CAK60387	4.53e-146	411.0	KOG1852@1|root,KOG1852@2759|Eukaryota,3ZC26@5878|Ciliophora	2759|Eukaryota	D	Mob1/phocein family	MOB4	GO:0000139,GO:0000226,GO:0000278,GO:0000280,GO:0000902,GO:0003674,GO:0005488,GO:0005515,GO:0005575,GO:0005622,GO:0005623,GO:0005737,GO:0005794,GO:0005795,GO:0005829,GO:0006810,GO:0006900,GO:0006928,GO:0006996,GO:0007010,GO:0007017,GO:0007018,GO:0007049,GO:0007051,GO:0007052,GO:0007275,GO:0007399,GO:0008088,GO:0008150,GO:0008582,GO:0009653,GO:0009966,GO:0009968,GO:0009987,GO:0010646,GO:0010648,GO:…	-	ko:K04078	-	-	-	-	ko00000,ko03029,ko03110	-	-	-	Cpn10,Mob1_phocein
PPRIM.AZ9-3.1.P0010398	5888.CAK94751	0.0	1030.0	COG2304@1|root,2S31S@2759|Eukaryota,3ZAZF@5878|Ciliophora	2759|Eukaryota	S	Von Willebrand factor type A domain containing protein	-	-	-	-	-	-	-	-	-	-	-	-	VWA,VWA_3,Vwaint,zf-RING_11
PPRIM.AZ9-3.1.P0010402	5888.CAK94755	0.0	1048.0	2D4Z1@1|root,2SWSK@2759|Eukaryota,3ZFI3@5878|Ciliophora	2759|Eukaryota	-	-	-	-	-	-	-	-	-	-	-	-	-	-	-
PPRIM.AZ9-3.1.P0010403	5888.CAK78928	1.13e-141	423.0	KOG0293@1|root,KOG0293@2759|Eukaryota	2759|Eukaryota	C	negative regulation of gluconeogenesis	-	-	-	ko:K22382	-	-	-	-	ko00000,ko04121	-	-	-	Voltage_CLC,WD40
PPRIM.AZ9-3.1.P0010404	5888.CAK60382	0.0	995.0	COG0459@1|root,KOG0363@2759|Eukaryota,3ZBDX@5878|Ciliophora	2759|Eukaryota	O	assists the folding of proteins upon ATP hydrolysis	CCT2	GO:0000003,GO:0000166,GO:0000323,GO:0001775,GO:0002199,GO:0002252,GO:0002263,GO:0002274,GO:0002275,GO:0002283,GO:0002366,GO:0002376,GO:0002443,GO:0002444,GO:0002446,GO:0003674,GO:0005488,GO:0005515,GO:0005524,GO:0005575,GO:0005576,GO:0005618,GO:0005622,GO:0005623,GO:0005737,GO:0005764,GO:0005766,GO:0005773,GO:0005775,GO:0005829,GO:0005832,GO:0005856,GO:0005874,GO:0005886,GO:0006403,GO:0006457,GO:…	-	ko:K09494	-	-	-	-	ko00000,ko03036,ko03110,ko04147	-	-	-	Cpn60_TCP1
PPRIM.AZ9-3.1.P0010406	5888.CAK94760	0.0	959.0	KOG0198@1|root,KOG0198@2759|Eukaryota,3ZFWU@5878|Ciliophora	2759|Eukaryota	T	EF-hand domain pair	-	GO:0000003,GO:0000212,GO:0000226,GO:0000278,GO:0000281,GO:0000910,GO:0001932,GO:0001934,GO:0003674,GO:0003824,GO:0004672,GO:0004674,GO:0005575,GO:0005622,GO:0005623,GO:0005737,GO:0005815,GO:0005816,GO:0005856,GO:0005933,GO:0005935,GO:0006464,GO:0006468,GO:0006793,GO:0006796,GO:0006807,GO:0006950,GO:0006996,GO:0007010,GO:0007017,GO:0007049,GO:0007051,GO:0007088,GO:0007096,GO:0007154,GO:0007165,GO:…	2.7.11.1,2.7.11.25	ko:K04420,ko:K06683,ko:K08269,ko:K08857,ko:K13412	ko04010,ko04111,ko04113,ko04136,ko04138,ko04139,ko04140,ko04150,ko04212,ko04392,ko04540,ko04626,ko04912,ko05145,map04010,map04111,map04113,map04136,map04138,map04139,map04140,map04150,map04212,map04392,map04540,map04626,map04912,map05145	M00688,M00689,M00690	-	-	ko00000,ko00001,ko00002,ko01000,ko01001,ko03029,ko03036,ko03400,ko04131	-	-	-	Pkinase
PPRIM.AZ9-3.1.P0010408	5888.CAK60378	2.41e-307	844.0	COG0025@1|root,KOG1965@2759|Eukaryota,3ZB61@5878|Ciliophora	2759|Eukaryota	P	Sodium/hydrogen exchanger family	-	-	-	ko:K03316,ko:K12041,ko:K14724	-	-	-	-	ko00000,ko02000	2.A.36,2.A.36.1.12,2.A.36.1.3,2.A.36.1.9	-	-	Na_H_Exchanger
PPRIM.AZ9-3.1.P0010411	5888.CAK94764	0.0	1021.0	28Q4D@1|root,2QWT8@2759|Eukaryota,3ZBTD@5878|Ciliophora	2759|Eukaryota	-	-	-	-	-	-	-	-	-	-	-	-	-	-	-
PPRIM.AZ9-3.1.P0010413	5888.CAK94767	0.0	7308.0	COG5245@1|root,KOG3595@2759|Eukaryota,3ZB7K@5878|Ciliophora	2759|Eukaryota	Z	Dynein heavy chain, N-terminal region 2	-	-	-	ko:K10408	ko05016,map05016	-	-	-	ko00000,ko00001,ko04812	-	-	-	AAA_5,AAA_6,AAA_7,AAA_8,AAA_9,DHC_N2,Dynein_heavy,MT
PPRIM.AZ9-3.1.P0010414	5888.CAK94768	2.84e-168	473.0	KOG1558@1|root,KOG1558@2759|Eukaryota,3ZCW6@5878|Ciliophora	2759|Eukaryota	P	ZIP Zinc transporter family protein	-	-	-	ko:K14709	-	-	-	-	ko00000,ko02000	2.A.5.1,2.A.5.3,2.A.5.6	-	-	Zip
PPRIM.AZ9-3.1.P0010415	5888.CAK94769	2.67e-188	524.0	28WAH@1|root,2R32I@2759|Eukaryota,3ZFS7@5878|Ciliophora	2759|Eukaryota	S	CCT motif	-	-	-	-	-	-	-	-	-	-	-	-	CCT
PPRIM.AZ9-3.1.P0010416	5888.CAK60371	0.0	1177.0	KOG0598@1|root,KOG0598@2759|Eukaryota,3ZAHR@5878|Ciliophora	5888.CAK60371|-	T	Serine/Threonine protein kinases, catalytic domain	-	-	2.7.11.1	ko:K19800	ko04138,ko04213,map04138,map04213	-	-	-	ko00000,ko00001,ko01000,ko01001	-	-	-	-
PPRIM.AZ9-3.1.P0010417	5888.CAK94771	0.0	904.0	COG0814@1|root,KOG1305@2759|Eukaryota	2759|Eukaryota	E	amino acid transmembrane transporter activity	-	-	-	ko:K14997	-	-	-	-	ko00000,ko02000	2.A.18.6	-	-	Aa_trans
PPRIM.AZ9-3.1.P0010418	5888.CAK60370	3.99e-96	280.0	2C3IN@1|root,2SUKM@2759|Eukaryota,3ZEXH@5878|Ciliophora	2759|Eukaryota	-	-	-	-	-	-	-	-	-	-	-	-	-	-	-
PPRIM.AZ9-3.1.P0010419	5888.CAK60369	4.05e-109	340.0	KOG3940@1|root,KOG3940@2759|Eukaryota	2759|Eukaryota	F	zinc-finger of a C2HC-type	-	-	-	-	-	-	-	-	-	-	-	-	DZR,zf-C2HC_2
PPRIM.AZ9-3.1.P0010420	5888.CAK60369	4.28e-180	509.0	KOG3940@1|root,KOG3940@2759|Eukaryota	2759|Eukaryota	F	zinc-finger of a C2HC-type	-	-	-	-	-	-	-	-	-	-	-	-	DZR,zf-C2HC_2
PPRIM.AZ9-3.1.P0010421	5888.CAK94775	7.07e-142	409.0	COG0666@1|root,KOG0504@2759|Eukaryota,3ZC57@5878|Ciliophora	2759|Eukaryota	S	Ankyrin repeat	-	-	-	ko:K10867	ko03440,ko04218,map03440,map04218	M00291,M00295	-	-	ko00000,ko00001,ko00002,ko03032,ko03400	-	-	-	Ank_2,Ank_3,Ank_4,Bromodomain
PPRIM.AZ9-3.1.P0010422	5888.CAK94776	0.0	1334.0	KOG0598@1|root,KOG0598@2759|Eukaryota,3ZFTF@5878|Ciliophora	2759|Eukaryota	T	Protein kinase domain	-	-	-	-	-	-	-	-	-	-	-	-	Ank_4,Pkinase
PPRIM.AZ9-3.1.P0010425	5888.CAK94779	0.0	1117.0	COG0308@1|root,KOG1047@2759|Eukaryota,3ZB52@5878|Ciliophora	2759|Eukaryota	EIOV	Leukotriene A4 hydrolase, C-terminal	RNPEPL1	GO:0000322,GO:0000323,GO:0000324,GO:0000328,GO:0001654,GO:0001676,GO:0001775,GO:0001990,GO:0001991,GO:0002002,GO:0002003,GO:0002252,GO:0002263,GO:0002274,GO:0002275,GO:0002283,GO:0002366,GO:0002376,GO:0002443,GO:0002444,GO:0002446,GO:0003008,GO:0003013,GO:0003044,GO:0003073,GO:0003081,GO:0003674,GO:0003824,GO:0004177,GO:0004301,GO:0004463,GO:0005488,GO:0005507,GO:0005575,GO:0005576,GO:0005615,GO:…	3.3.2.6,3.4.11.6	ko:K01254,ko:K01260,ko:K09605,ko:K09606,ko:K15428	ko00480,ko00590,ko01100,map00480,map00590,map01100	-	R00899,R03057,R04951	RC00096,RC00141,RC00838	ko00000,ko00001,ko01000,ko01002	-	-	-	Leuk-A4-hydro_C,Peptidase_M1
PPRIM.AZ9-3.1.P0010426	5888.CAK94780	0.0	1266.0	28VRW@1|root,2R2HN@2759|Eukaryota,3ZDH5@5878|Ciliophora	2759|Eukaryota	A	Zinc-finger domain of monoamine-oxidase A repressor R1	-	-	-	-	-	-	-	-	-	-	-	-	zf-4CXXC_R1
PPRIM.AZ9-3.1.P0010427	5888.CAK60362	2.06e-213	618.0	2CMZ3@1|root,2QSVJ@2759|Eukaryota,3ZDCC@5878|Ciliophora	2759|Eukaryota	S	WD domain, G-beta repeat	POC1A	GO:0000003,GO:0000226,GO:0000278,GO:0000922,GO:0001501,GO:0002062,GO:0002063,GO:0003413,GO:0003416,GO:0003417,GO:0003418,GO:0003431,GO:0003433,GO:0005575,GO:0005622,GO:0005623,GO:0005737,GO:0005813,GO:0005814,GO:0005815,GO:0005819,GO:0005856,GO:0005929,GO:0006996,GO:0007010,GO:0007017,GO:0007049,GO:0007051,GO:0007052,GO:0007098,GO:0007275,GO:0007276,GO:0007283,GO:0008150,GO:0009653,GO:0009887,GO:…	-	ko:K16482	-	-	-	-	ko00000,ko03036	-	-	-	WD40
PPRIM.AZ9-3.1.P0010428	5888.CAK94782	3.13e-139	398.0	COG5080@1|root,KOG3103@2759|Eukaryota,3ZC7Y@5878|Ciliophora	2759|Eukaryota	U	vesicle-mediated transport	YIPF4	GO:0005575,GO:0005622,GO:0005623,GO:0005737,GO:0005783,GO:0005794,GO:0005886,GO:0012505,GO:0016020,GO:0043226,GO:0043227,GO:0043229,GO:0043231,GO:0044424,GO:0044444,GO:0044464,GO:0071944	-	ko:K20363	-	-	-	-	ko00000,ko04131	-	-	-	Yip1
PPRIM.AZ9-3.1.P0010432	5888.CAK60357	1.48e-306	873.0	2CAUI@1|root,2STXB@2759|Eukaryota,3ZEVC@5878|Ciliophora	2759|Eukaryota	A	RNA recognition motif	-	-	-	-	-	-	-	-	-	-	-	-	RRM_1,SPOC
PPRIM.AZ9-3.1.P0010433	5888.CAK94785	7.15e-235	647.0	COG5024@1|root,KOG0653@2759|Eukaryota,3ZEB4@5878|Ciliophora	2759|Eukaryota	D	domain present in cyclins, TFIIB and Retinoblastoma	CCNJL	-	-	-	-	-	-	-	-	-	-	-	Cyclin_C,Cyclin_N
PPRIM.AZ9-3.1.P0010434	5888.CAK60356	2.86e-72	216.0	2ES1N@1|root,2SUQ6@2759|Eukaryota,3ZCC9@5878|Ciliophora	2759|Eukaryota	-	-	-	-	-	-	-	-	-	-	-	-	-	-	-
PPRIM.AZ9-3.1.P0010437	5888.CAK94789	9.31e-166	464.0	COG5040@1|root,KOG0841@2759|Eukaryota,3ZDEF@5878|Ciliophora	2759|Eukaryota	O	Belongs to the 14-3-3 family	-	-	-	ko:K06630	ko04011,ko04110,ko04114,ko04151,ko04390,ko04391,ko04722,ko05169,ko05203,map04011,map04110,map04114,map04151,map04390,map04391,map04722,map05169,map05203	-	-	-	ko00000,ko00001,ko03400,ko04147	-	-	-	2003-03-14
PPRIM.AZ9-3.1.P0010438	5888.CAK60351	0.0	920.0	KOG0580@1|root,KOG0580@2759|Eukaryota,3ZB6N@5878|Ciliophora	2759|Eukaryota	T	Kinase-like	-	-	-	-	-	-	-	-	-	-	-	-	Pkinase
PPRIM.AZ9-3.1.P0010443	5888.CAK94791	1.18e-273	751.0	COG2453@1|root,KOG1716@2759|Eukaryota,3ZDXD@5878|Ciliophora	2759|Eukaryota	V	Dual specificity phosphatase, catalytic domain	-	-	-	-	-	-	-	-	-	-	-	-	DSPc
PPRIM.AZ9-3.1.P0010446	5888.CAK60348	1.26e-270	750.0	KOG0295@1|root,KOG0295@2759|Eukaryota	2759|Eukaryota	D	cell division	-	-	-	ko:K16794	ko00565,ko01100,map00565,map01100	-	R04452	RC00037,RC00094	ko00000,ko00001,ko03036,ko04147	-	-	-	WD40
PPRIM.AZ9-3.1.P0010447	5888.CAK94793	3.02e-37	135.0	COG5273@1|root,KOG1311@2759|Eukaryota	2759|Eukaryota	Z	protein-cysteine S-palmitoyltransferase activity	-	-	2.3.1.225	ko:K16675,ko:K20028	ko04391,map04391	-	-	-	ko00000,ko00001,ko01000,ko04131	-	-	-	DHHC
PPRIM.AZ9-3.1.P0010448	5888.CAK94793	7.84e-80	248.0	COG5273@1|root,KOG1311@2759|Eukaryota	2759|Eukaryota	Z	protein-cysteine S-palmitoyltransferase activity	-	-	2.3.1.225	ko:K16675,ko:K20028	ko04391,map04391	-	-	-	ko00000,ko00001,ko01000,ko04131	-	-	-	DHHC
PPRIM.AZ9-3.1.P0010450	5888.CAK60346	0.0	1313.0	KOG0606@1|root,KOG0606@2759|Eukaryota	2759|Eukaryota	T	peptidyl-serine phosphorylation	-	-	-	-	-	-	-	-	-	-	-	-	Pkinase
PPRIM.AZ9-3.1.P0010452	5888.CAK94798	8.98e-313	855.0	KOG1164@1|root,KOG1164@2759|Eukaryota	2759|Eukaryota	T	protein kinase activity	-	-	2.7.11.1	ko:K02218,ko:K08959	ko04011,ko04340,ko04390,ko04392,ko04540,ko04710,map04011,map04340,map04390,map04392,map04540,map04710	-	-	-	ko00000,ko00001,ko01000,ko01001,ko03036	-	-	-	Pkinase
PPRIM.AZ9-3.1.P0010453	5888.CAK94799	0.0	1536.0	COG5275@1|root,KOG1968@2759|Eukaryota,3ZD32@5878|Ciliophora	2759|Eukaryota	L	Replication factor RFC1 C terminal domain	-	GO:0005575,GO:0005622,GO:0005623,GO:0005657,GO:0005663,GO:0005694,GO:0006139,GO:0006259,GO:0006260,GO:0006261,GO:0006271,GO:0006272,GO:0006281,GO:0006298,GO:0006725,GO:0006807,GO:0006950,GO:0006974,GO:0008150,GO:0008152,GO:0009058,GO:0009059,GO:0009987,GO:0016070,GO:0022616,GO:0032991,GO:0033554,GO:0034641,GO:0034645,GO:0043170,GO:0043226,GO:0043228,GO:0043229,GO:0043232,GO:0044237,GO:0044238,GO:…	-	ko:K10754	ko03030,ko03420,ko03430,map03030,map03420,map03430	M00289,M00295	-	-	ko00000,ko00001,ko00002,ko03032,ko03400	-	-	-	AAA,BRCT,RFC1
PPRIM.AZ9-3.1.P0010454	5911.EAR93904	2.24e-74	277.0	28VNV@1|root,2SHRR@2759|Eukaryota,3ZAYC@5878|Ciliophora	2759|Eukaryota	-	-	-	-	-	ko:K20283	-	-	-	-	ko00000,ko04131	-	-	-	-
PPRIM.AZ9-3.1.P0010457	5888.CAK94803	0.0	1290.0	KOG2229@1|root,KOG2229@2759|Eukaryota,3ZBY0@5878|Ciliophora	2759|Eukaryota	DZ	NUC130/3NT domain	-	-	-	ko:K14856	-	-	-	-	ko00000,ko03009	-	-	-	NUC130_3NT,SDA1
PPRIM.AZ9-3.1.P0010459	5888.CAK94804	3.55e-207	574.0	COG2453@1|root,KOG2283@2759|Eukaryota,3ZAVB@5878|Ciliophora	2759|Eukaryota	T	C2 domain of PTEN tumour-suppressor protein	-	-	3.1.3.16,3.1.3.48,3.1.3.67	ko:K01110	ko00562,ko01521,ko04068,ko04070,ko04071,ko04115,ko04140,ko04150,ko04151,ko04212,ko04218,ko04510,ko04931,ko05161,ko05165,ko05200,ko05206,ko05213,ko05214,ko05215,ko05218,ko05222,ko05224,ko05225,ko05230,map00562,map01521,map04068,map04070,map04071,map04115,map04140,map04150,map04151,map04212,map04218,map04510,map04931,map05161,map05165,map05200,map05206,map05213,map05214,map05215,map05218,map05222,m…	-	R03363,R04513	RC00078	ko00000,ko00001,ko01000,ko01009	-	-	-	DSPc,LIM,PTEN_C2
PPRIM.AZ9-3.1.P0010463	5888.CAK94805	0.0	1189.0	2EYWS@1|root,2T0BI@2759|Eukaryota,3ZFIE@5878|Ciliophora	2759|Eukaryota	-	-	-	-	-	-	-	-	-	-	-	-	-	-	-
PPRIM.AZ9-3.1.P0010465	5888.CAK60348	4.61e-153	445.0	KOG0295@1|root,KOG0295@2759|Eukaryota	2759|Eukaryota	D	cell division	-	-	-	ko:K16794	ko00565,ko01100,map00565,map01100	-	R04452	RC00037,RC00094	ko00000,ko00001,ko03036,ko04147	-	-	-	WD40
PPRIM.AZ9-3.1.P0010471	5888.CAK94809	5.73e-145	410.0	2EQQR@1|root,2STPF@2759|Eukaryota,3ZETK@5878|Ciliophora	2759|Eukaryota	-	-	-	-	-	-	-	-	-	-	-	-	-	-	-
PPRIM.AZ9-3.1.P0010473	5888.CAK60331	3.15e-82	251.0	COG5273@1|root,KOG1311@2759|Eukaryota	2759|Eukaryota	Z	protein-cysteine S-palmitoyltransferase activity	-	-	2.3.1.225	ko:K16675,ko:K18932,ko:K20032	ko04391,map04391	-	-	-	ko00000,ko00001,ko01000,ko04131	9.B.37.1,9.B.37.3	-	-	Ank_2,Ank_5,DHHC
PPRIM.AZ9-3.1.P0010474	5888.CAK60328	8.64e-275	758.0	KOG1164@1|root,KOG1164@2759|Eukaryota,3ZCWX@5878|Ciliophora	2759|Eukaryota	T	Protein tyrosine kinase	-	-	2.7.11.1	ko:K02218,ko:K08959	ko04011,ko04340,ko04390,ko04392,ko04540,ko04710,map04011,map04340,map04390,map04392,map04540,map04710	-	-	-	ko00000,ko00001,ko01000,ko01001,ko03036	-	-	-	Pkinase
PPRIM.AZ9-3.1.P0010475	5888.CAK94814	0.0	6409.0	COG5245@1|root,KOG3595@2759|Eukaryota,3ZB2U@5878|Ciliophora	2759|Eukaryota	Z	dynein light chain binding	DYNC2H1	GO:0000003,GO:0000226,GO:0001568,GO:0001578,GO:0001944,GO:0002119,GO:0002164,GO:0003002,GO:0003008,GO:0003341,GO:0003674,GO:0003774,GO:0003777,GO:0003824,GO:0005488,GO:0005515,GO:0005575,GO:0005622,GO:0005623,GO:0005737,GO:0005794,GO:0005856,GO:0005858,GO:0005868,GO:0005874,GO:0005875,GO:0005929,GO:0005930,GO:0006508,GO:0006807,GO:0006810,GO:0006928,GO:0006996,GO:0007010,GO:0007017,GO:0007018,GO:…	-	ko:K05636,ko:K10414	ko04145,ko04151,ko04510,ko04512,ko04962,ko05132,ko05145,ko05146,ko05165,ko05200,ko05222,map04145,map04151,map04510,map04512,map04962,map05132,map05145,map05146,map05165,map05200,map05222	-	-	-	ko00000,ko00001,ko03036,ko04516,ko04812	-	-	-	AAA_5,AAA_6,AAA_7,AAA_8,AAA_9,DHC_N1,DHC_N2,Dynein_heavy,MT
PPRIM.AZ9-3.1.P0010477	5888.CAK60323	1.37e-271	746.0	COG0484@1|root,KOG0715@2759|Eukaryota,3ZAIS@5878|Ciliophora	2759|Eukaryota	O	DnaJ central domain	-	-	-	ko:K03686	-	-	-	-	ko00000,ko03029,ko03110	-	-	-	DnaJ,DnaJ_C,DnaJ_CXXCXGXG
PPRIM.AZ9-3.1.P0010478	5888.CAK94817	0.0	1508.0	KOG2037@1|root,KOG2037@2759|Eukaryota,3ZB15@5878|Ciliophora	2759|Eukaryota	S	Encoded by	-	-	-	ko:K20899	ko04621,map04621	-	-	-	ko00000,ko00001	-	-	-	GBP,GBP_C,PX
PPRIM.AZ9-3.1.P0010479	5888.CAK94819	5.29e-237	664.0	COG5099@1|root,KOG1488@2759|Eukaryota,3ZEB1@5878|Ciliophora	2759|Eukaryota	J	Pumilio-family RNA binding repeat	-	-	-	ko:K17943	-	-	-	-	ko00000	-	-	-	PUF
PPRIM.AZ9-3.1.P0010480	5888.CAK60320	1.61e-272	746.0	COG3200@1|root,2QPP7@2759|Eukaryota,3ZBU7@5878|Ciliophora	2759|Eukaryota	E	Class-II DAHP synthetase family	-	-	2.5.1.54	ko:K01626	ko00400,ko01100,ko01110,ko01130,ko01230,ko02024,map00400,map01100,map01110,map01130,map01230,map02024	M00022	R01826	RC00435	ko00000,ko00001,ko00002,ko01000	-	-	-	DAHP_synth_2
PPRIM.AZ9-3.1.P0010481	5888.CAK94821	1.54e-144	421.0	KOG0595@1|root,KOG0595@2759|Eukaryota	2759|Eukaryota	T	protein serine/threonine kinase activity	-	-	2.7.11.1,2.7.11.11	ko:K04345,ko:K08269	ko01522,ko04010,ko04014,ko04020,ko04024,ko04062,ko04113,ko04114,ko04136,ko04138,ko04139,ko04140,ko04150,ko04211,ko04212,ko04213,ko04261,ko04270,ko04310,ko04340,ko04341,ko04371,ko04530,ko04540,ko04611,ko04713,ko04714,ko04720,ko04723,ko04724,ko04725,ko04726,ko04727,ko04728,ko04740,ko04742,ko04750,ko04910,ko04911,ko04912,ko04913,ko04914,ko04915,ko04916,ko04918,ko04919,ko04921,ko04922,ko04923,ko04924…	M00695	-	-	ko00000,ko00001,ko00002,ko01000,ko01001,ko03019,ko03029,ko03036,ko04131	-	-	-	Pkinase
PPRIM.AZ9-3.1.P0010483	5888.CAK94823	4.28e-109	338.0	KOG0591@1|root,KOG0591@2759|Eukaryota	2759|Eukaryota	T	protein serine/threonine kinase activity	-	-	2.7.11.1	ko:K08857,ko:K15503	-	-	-	-	ko00000,ko01000,ko01001,ko01009,ko03036,ko03400	-	-	-	Ank_2,Pkinase
PPRIM.AZ9-3.1.P0010485	5888.CAK83179	2.92e-21	91.7	COG5201@1|root,KOG1724@2759|Eukaryota,3ZBXU@5878|Ciliophora	2759|Eukaryota	O	Found in Skp1 protein family	-	-	-	ko:K03094	ko04110,ko04111,ko04114,ko04120,ko04141,ko04310,ko04341,ko04350,ko04710,ko05168,ko05200,map04110,map04111,map04114,map04120,map04141,map04310,map04341,map04350,map04710,map05168,map05200	M00379,M00380,M00381,M00382,M00387,M00407,M00411	-	-	ko00000,ko00001,ko00002,ko03036,ko04121	-	-	-	Skp1,Skp1_POZ
PPRIM.AZ9-3.1.P0010486	5888.CAK94826	1.29e-82	247.0	COG5063@1|root,KOG1677@2759|Eukaryota,3ZER3@5878|Ciliophora	2759|Eukaryota	S	RNA-binding, Nab2-type zinc finger	-	GO:0000122,GO:0001708,GO:0003674,GO:0003676,GO:0003723,GO:0003727,GO:0003729,GO:0003730,GO:0005488,GO:0005575,GO:0005622,GO:0005623,GO:0005737,GO:0006355,GO:0006357,GO:0007275,GO:0007389,GO:0008150,GO:0008187,GO:0008266,GO:0009790,GO:0009792,GO:0009880,GO:0009889,GO:0009890,GO:0009892,GO:0009987,GO:0010468,GO:0010556,GO:0010558,GO:0010605,GO:0010629,GO:0019219,GO:0019222,GO:0030154,GO:0031323,GO:…	-	ko:K18753,ko:K21437	ko04218,map04218	-	-	-	ko00000,ko00001,ko03019,ko04131	-	-	-	zf-CCCH
PPRIM.AZ9-3.1.P0010489	5888.CAK94830	0.0	962.0	KOG0583@1|root,KOG0583@2759|Eukaryota,3ZFTE@5878|Ciliophora	2759|Eukaryota	T	Serine/Threonine protein kinases, catalytic domain	-	-	2.7.11.1	ko:K08269,ko:K08796,ko:K08857,ko:K21358	ko04136,ko04138,ko04139,ko04140,ko04150,ko04212,map04136,map04138,map04139,map04140,map04150,map04212	-	-	-	ko00000,ko00001,ko01000,ko01001,ko03029,ko03036,ko03400,ko04131	-	-	-	Pkinase
PPRIM.AZ9-3.1.P0010490	5888.CAK94831	1.02e-261	719.0	COG5391@1|root,KOG2273@2759|Eukaryota,3ZCUW@5878|Ciliophora	2759|Eukaryota	U	PhoX homologous domain, present in p47phox and p40phox.	-	GO:0000407,GO:0003674,GO:0005488,GO:0005543,GO:0005575,GO:0005622,GO:0005623,GO:0005737,GO:0005768,GO:0006810,GO:0006897,GO:0006914,GO:0006996,GO:0008104,GO:0008150,GO:0008152,GO:0008289,GO:0009056,GO:0009987,GO:0012505,GO:0016020,GO:0016043,GO:0016050,GO:0016192,GO:0019898,GO:0031410,GO:0031982,GO:0032258,GO:0032266,GO:0033036,GO:0033365,GO:0034613,GO:0035091,GO:0043167,GO:0043168,GO:0043226,GO:…	-	ko:K06638,ko:K17917,ko:K17919,ko:K17921,ko:K17922	ko04110,ko04144,ko04914,ko05203,map04110,map04144,map04914,map05203	-	-	-	ko00000,ko00001,ko03036,ko04131	-	-	-	PX,Vps5
PPRIM.AZ9-3.1.P0010493	5888.CAK60312	6.68e-287	781.0	KOG0316@1|root,KOG0316@2759|Eukaryota	2759|Eukaryota	S	RNA splicing	-	-	-	-	-	-	-	-	-	-	-	-	WD40
PPRIM.AZ9-3.1.P0010494	5888.CAK94836	0.0	1661.0	KOG3688@1|root,KOG3688@2759|Eukaryota,3ZB6R@5878|Ciliophora	2759|Eukaryota	T	Metal dependent phosphohydrolases with conserved 'HD' motif.	-	-	3.1.4.17,3.1.4.53	ko:K01120,ko:K13293,ko:K13755	ko00230,ko04020,ko04024,ko04740,ko04742,ko04924,ko05032,map00230,map04020,map04024,map04740,map04742,map04924,map05032	-	R00191,R01234	RC00296	ko00000,ko00001,ko01000	-	-	-	GAF,Ion_trans,PDEase_I
PPRIM.AZ9-3.1.P0010495	5888.CAK94837	0.0	4119.0	COG0474@1|root,COG2114@1|root,KOG0206@2759|Eukaryota,KOG1023@2759|Eukaryota,KOG3619@2759|Eukaryota,3ZB55@5878|Ciliophora	2759|Eukaryota	C	Adenylyl- / guanylyl cyclase, catalytic domain	-	GO:0000287,GO:0001932,GO:0001934,GO:0003674,GO:0003824,GO:0004016,GO:0004383,GO:0004888,GO:0005034,GO:0005488,GO:0005515,GO:0005575,GO:0005622,GO:0005623,GO:0005737,GO:0005829,GO:0005886,GO:0005887,GO:0006139,GO:0006163,GO:0006164,GO:0006171,GO:0006182,GO:0006725,GO:0006753,GO:0006793,GO:0006796,GO:0006807,GO:0006950,GO:0006970,GO:0007154,GO:0007165,GO:0007186,GO:0007187,GO:0007188,GO:0007189,GO:…	3.4.19.12,3.6.3.1,4.6.1.1,4.6.1.2	ko:K01530,ko:K01769,ko:K08041,ko:K08047,ko:K11858,ko:K14802	ko00230,ko01522,ko04015,ko04020,ko04022,ko04024,ko04062,ko04072,ko04114,ko04211,ko04213,ko04261,ko04270,ko04371,ko04540,ko04611,ko04713,ko04714,ko04720,ko04723,ko04724,ko04725,ko04727,ko04750,ko04911,ko04912,ko04913,ko04914,ko04915,ko04916,ko04918,ko04921,ko04923,ko04925,ko04926,ko04927,ko04934,ko04970,ko04971,ko04972,ko04976,ko05032,ko05142,ko05146,ko05166,ko05200,ko05414,map00230,map01522,map04…	M00695	R00089,R00434	RC00295	ko00000,ko00001,ko00002,ko01000,ko01002,ko03009,ko04121	3.A.3.8	-	-	ANF_receptor,E1-E2_ATPase,Guanylate_cyc,PDEase_I,PhoLip_ATPase_C,PhoLip_ATPase_N
PPRIM.AZ9-3.1.P0010496	5888.CAK60310	2.99e-299	831.0	KOG1190@1|root,KOG1190@2759|Eukaryota,3ZE9M@5878|Ciliophora	2759|Eukaryota	A	RNA recognition motif	-	-	-	ko:K13218,ko:K14948	-	-	-	-	ko00000,ko03019,ko03041	-	-	-	RRM_1,RRM_5
PPRIM.AZ9-3.1.P0010498	5888.CAK94839	0.0	958.0	COG5604@1|root,KOG2256@2759|Eukaryota,3ZEB8@5878|Ciliophora	2759|Eukaryota	J	Noc2p family	NOC2L	GO:0000122,GO:0002039,GO:0002902,GO:0002903,GO:0003674,GO:0003682,GO:0003712,GO:0003714,GO:0005488,GO:0005515,GO:0005575,GO:0005622,GO:0005623,GO:0005634,GO:0005654,GO:0005730,GO:0005737,GO:0005829,GO:0006323,GO:0006325,GO:0006333,GO:0006355,GO:0006357,GO:0006996,GO:0008134,GO:0008150,GO:0009314,GO:0009411,GO:0009416,GO:0009628,GO:0009889,GO:0009890,GO:0009892,GO:0009966,GO:0009968,GO:0009987,GO:…	-	ko:K14833	-	-	-	-	ko00000,ko03009	-	-	-	Noc2
PPRIM.AZ9-3.1.P0010499	5888.CAK94840	0.0	1233.0	COG5059@1|root,KOG0242@2759|Eukaryota,3ZAU7@5878|Ciliophora	2759|Eukaryota	Z	Belongs to the TRAFAC class myosin-kinesin ATPase superfamily. Kinesin family	-	GO:0000070,GO:0000226,GO:0000278,GO:0000280,GO:0000775,GO:0000776,GO:0000819,GO:0003674,GO:0003774,GO:0003777,GO:0003824,GO:0005488,GO:0005515,GO:0005575,GO:0005622,GO:0005623,GO:0005694,GO:0005856,GO:0005871,GO:0005874,GO:0005875,GO:0006928,GO:0006996,GO:0007010,GO:0007017,GO:0007018,GO:0007019,GO:0007049,GO:0007059,GO:0007080,GO:0007163,GO:0008017,GO:0008092,GO:0008150,GO:0008608,GO:0009987,GO:…	-	ko:K10401	-	-	-	-	ko00000,ko04812	-	-	-	Kinesin
PPRIM.AZ9-3.1.P0010500	5888.CAK69174	1.1e-155	486.0	KOG0498@1|root,KOG0498@2759|Eukaryota	2759|Eukaryota	U	voltage-gated potassium channel activity	-	-	-	ko:K10273,ko:K21867	-	-	-	-	ko00000,ko02000,ko04121	1.A.1.4	-	-	6PF2K,Ank_2,Ank_4,Ank_5,F-box-like,His_Phos_1,Ion_trans_2,LRR_6,cNMP_binding
PPRIM.AZ9-3.1.P0010501	5888.CAK94843	4.61e-113	331.0	29JUP@1|root,2RT3C@2759|Eukaryota,3ZCK2@5878|Ciliophora	2759|Eukaryota	-	-	-	-	-	-	-	-	-	-	-	-	-	-	-
PPRIM.AZ9-3.1.P0010505	5888.CAK85566	1.19e-112	351.0	2D4ZH@1|root,2SWTR@2759|Eukaryota,3ZF4D@5878|Ciliophora	2759|Eukaryota	-	-	-	-	-	-	-	-	-	-	-	-	-	-	-
PPRIM.AZ9-3.1.P0010507	5888.CAK83163	0.0	1367.0	2BT80@1|root,2S20D@2759|Eukaryota,3ZCUG@5878|Ciliophora	2759|Eukaryota	S	Lmbr1-like conserved region family protein	-	-	-	-	-	-	-	-	-	-	-	-	-
PPRIM.AZ9-3.1.P0010508	5888.CAK94851	0.0	1040.0	KOG2177@1|root,KOG2177@2759|Eukaryota,3ZE4K@5878|Ciliophora	2759|Eukaryota	O	B-box zinc finger	-	GO:0003674,GO:0003824,GO:0004842,GO:0005488,GO:0005575,GO:0005622,GO:0005623,GO:0005634,GO:0005737,GO:0006464,GO:0006807,GO:0008150,GO:0008152,GO:0008270,GO:0009892,GO:0009987,GO:0010468,GO:0010605,GO:0010608,GO:0010629,GO:0016441,GO:0016458,GO:0016567,GO:0016740,GO:0019222,GO:0019538,GO:0019787,GO:0031047,GO:0032446,GO:0032991,GO:0035194,GO:0035770,GO:0036211,GO:0036464,GO:0040029,GO:0043167,GO:…	2.3.2.27	ko:K10608,ko:K12021,ko:K12898,ko:K18405	ko04120,map04120	-	-	-	ko00000,ko00001,ko01000,ko03036,ko03041,ko04121	-	-	-	Bromodomain,LRR_6,TUDOR,zf-B_box,zf-C3HC4,zf-RING_5,zf-RING_UBOX
PPRIM.AZ9-3.1.P0010509	5888.CAK94852	3.23e-220	643.0	KOG1836@1|root,KOG1836@2759|Eukaryota	5888.CAK94852|-	O	biological adhesion	-	-	-	-	-	-	-	-	-	-	-	-	-
PPRIM.AZ9-3.1.P0010514	5888.CAK94858	0.0	4742.0	2C6EK@1|root,2QS2Z@2759|Eukaryota,3ZB3H@5878|Ciliophora	2759|Eukaryota	S	cilium movement involved in cell motility	CFAP46	GO:0000226,GO:0001539,GO:0001578,GO:0003341,GO:0005575,GO:0005622,GO:0005623,GO:0005737,GO:0005856,GO:0005929,GO:0005930,GO:0006928,GO:0006996,GO:0007010,GO:0007017,GO:0007018,GO:0008150,GO:0009987,GO:0016043,GO:0022607,GO:0030030,GO:0030031,GO:0032838,GO:0035082,GO:0040011,GO:0042995,GO:0043226,GO:0043228,GO:0043229,GO:0043232,GO:0044085,GO:0044422,GO:0044424,GO:0044430,GO:0044441,GO:0044444,GO:…	-	ko:K18626	-	-	-	-	ko00000,ko04812	-	-	-	Peptidase_C50
PPRIM.AZ9-3.1.P0010515	5888.CAK94859	6.96e-76	226.0	2EWHD@1|root,2SYB5@2759|Eukaryota,3ZFFA@5878|Ciliophora	2759|Eukaryota	-	-	-	-	-	-	-	-	-	-	-	-	-	-	-
PPRIM.AZ9-3.1.P0010516	5888.CAK70211	0.0	920.0	COG0055@1|root,KOG1350@2759|Eukaryota,3ZBFN@5878|Ciliophora	2759|Eukaryota	C	Produces ATP from ADP in the presence of a proton gradient across the membrane	ATP5B	GO:0000003,GO:0000166,GO:0000275,GO:0001525,GO:0001568,GO:0001944,GO:0002119,GO:0002164,GO:0002376,GO:0003006,GO:0003008,GO:0003674,GO:0003824,GO:0005102,GO:0005215,GO:0005488,GO:0005509,GO:0005515,GO:0005524,GO:0005575,GO:0005618,GO:0005622,GO:0005623,GO:0005737,GO:0005739,GO:0005740,GO:0005743,GO:0005753,GO:0005754,GO:0005759,GO:0005886,GO:0005929,GO:0006091,GO:0006119,GO:0006139,GO:0006163,GO:…	2.4.1.18,3.6.3.14,4.2.3.144	ko:K00700,ko:K02112,ko:K02114,ko:K02133,ko:K09499,ko:K17982	ko00190,ko00195,ko00500,ko00904,ko01100,ko01110,ko04714,ko05010,ko05012,ko05016,map00190,map00195,map00500,map00904,map01100,map01110,map04714,map05010,map05012,map05016	M00157,M00158,M00565	R02110,R10533	RC01821	ko00000,ko00001,ko00002,ko00194,ko01000,ko03110,ko04147	3.A.2.1	CBM48,GH13	iRC1080.CRv4_Au5_s17_g7007_t1	ATP-synt_DE_N,ATP-synt_ab,ATP-synt_ab_N
PPRIM.AZ9-3.1.P0010517	5888.CAK94861	1.9e-288	794.0	COG5190@1|root,KOG1605@2759|Eukaryota	2759|Eukaryota	K	phosphoprotein phosphatase activity	-	-	3.1.3.16	ko:K15731,ko:K17616	-	-	-	-	ko00000,ko01000,ko01009,ko03021	-	-	-	NIF
PPRIM.AZ9-3.1.P0010519	5888.CAK94863	2.92e-245	680.0	KOG1290@1|root,KOG1290@2759|Eukaryota,3ZCT8@5878|Ciliophora	2759|Eukaryota	T	Protein kinase domain	-	GO:0000245,GO:0000375,GO:0000377,GO:0000398,GO:0003674,GO:0003824,GO:0004672,GO:0004674,GO:0005575,GO:0005622,GO:0005623,GO:0005634,GO:0005737,GO:0006139,GO:0006376,GO:0006396,GO:0006397,GO:0006464,GO:0006468,GO:0006725,GO:0006793,GO:0006796,GO:0006807,GO:0006873,GO:0007154,GO:0007165,GO:0008150,GO:0008152,GO:0008380,GO:0009987,GO:0010467,GO:0010468,GO:0016043,GO:0016070,GO:0016071,GO:0016301,GO:…	2.7.11.1	ko:K08832	-	-	-	-	ko00000,ko01000,ko01001	-	-	-	Pkinase
PPRIM.AZ9-3.1.P0010521	5888.CAK94864	0.0	1580.0	COG3914@1|root,KOG4626@2759|Eukaryota,3ZB2N@5878|Ciliophora	2759|Eukaryota	GOT	Encoded by	-	-	-	ko:K17560,ko:K18626	-	-	-	-	ko00000,ko01009,ko04812	-	-	-	TPR_16,TPR_2,TPR_8
PPRIM.AZ9-3.1.P0010522	5888.CAK94865	0.0	1371.0	COG0443@1|root,KOG0103@2759|Eukaryota,3ZBFA@5878|Ciliophora	2759|Eukaryota	O	Hsp70 protein	-	GO:0003674,GO:0005488,GO:0005515,GO:0051082	-	ko:K09489	ko04530,ko04612,map04530,map04612	-	-	-	ko00000,ko00001,ko03110	1.A.33	-	-	HSP70
PPRIM.AZ9-3.1.P0010523	5888.CAK94866	0.0	1315.0	COG5059@1|root,KOG0240@2759|Eukaryota,3ZD69@5878|Ciliophora	2759|Eukaryota	Z	Belongs to the TRAFAC class myosin-kinesin ATPase superfamily. Kinesin family	-	GO:0003674,GO:0003774,GO:0003777,GO:0003824,GO:0005575,GO:0005622,GO:0005623,GO:0005737,GO:0005856,GO:0005871,GO:0005875,GO:0006810,GO:0006928,GO:0007017,GO:0007018,GO:0008104,GO:0008150,GO:0008574,GO:0009987,GO:0015630,GO:0016462,GO:0016787,GO:0016817,GO:0016818,GO:0016887,GO:0017111,GO:0030705,GO:0032991,GO:0033036,GO:0042623,GO:0043226,GO:0043228,GO:0043229,GO:0043232,GO:0044422,GO:0044424,GO:…	-	ko:K10396	ko04144,ko04728,map04144,map04728	-	-	-	ko00000,ko00001,ko04131,ko04147,ko04812	-	-	-	Kinesin
PPRIM.AZ9-3.1.P0010524	5888.CAK94867	0.0	2477.0	KOG3694@1|root,KOG3694@2759|Eukaryota,3ZCSN@5878|Ciliophora	2759|Eukaryota	D	Rapamycin-insensitive companion of mTOR RasGEF_N domain	-	GO:0000278,GO:0000281,GO:0000910,GO:0001932,GO:0001934,GO:0003674,GO:0005575,GO:0005622,GO:0005623,GO:0005737,GO:0005829,GO:0006935,GO:0006950,GO:0006996,GO:0007010,GO:0007049,GO:0007154,GO:0007163,GO:0007190,GO:0007492,GO:0007498,GO:0008047,GO:0008150,GO:0009267,GO:0009605,GO:0009888,GO:0009893,GO:0009966,GO:0009967,GO:0009968,GO:0009987,GO:0009991,GO:0010562,GO:0010604,GO:0010646,GO:0010647,GO:…	-	ko:K08267	ko04150,map04150	-	-	-	ko00000,ko00001	-	-	-	RICTOR_M,RICTOR_N,RICTOR_V,RasGEF_N_2
PPRIM.AZ9-3.1.P0010526	5888.CAK94869	3.58e-211	585.0	KOG1865@1|root,KOG1865@2759|Eukaryota	2759|Eukaryota	O	ubiquitinyl hydrolase activity	-	-	-	-	-	-	-	-	-	-	-	-	UCH
PPRIM.AZ9-3.1.P0010529	5888.CAK87758	1.01e-204	592.0	KOG0598@1|root,KOG0598@2759|Eukaryota,3ZCY8@5878|Ciliophora	5888.CAK87758|-	T	Protein kinase domain	-	-	2.7.11.1	ko:K13303	ko04068,ko04151,map04068,map04151	-	-	-	ko00000,ko00001,ko01000,ko01001	-	-	-	-
PPRIM.AZ9-3.1.P0010534	5888.CAK70482	6.5e-28	117.0	KOG0266@1|root,KOG0266@2759|Eukaryota	5888.CAK70482|-	B	WD repeat-containing protein	-	-	-	-	-	-	-	-	-	-	-	-	-
PPRIM.AZ9-3.1.P0010539	5888.CAK66928	1.26e-194	541.0	KOG0594@1|root,KOG0594@2759|Eukaryota	2759|Eukaryota	G	cyclin-dependent protein serine/threonine kinase activity	-	-	2.7.11.22	ko:K02088,ko:K02206	ko04068,ko04110,ko04114,ko04115,ko04151,ko04218,ko04914,ko04934,ko05161,ko05162,ko05165,ko05168,ko05169,ko05200,ko05203,ko05215,ko05222,ko05226,map04068,map04110,map04114,map04115,map04151,map04218,map04914,map04934,map05161,map05162,map05165,map05168,map05169,map05200,map05203,map05215,map05222,map05226	M00692,M00693	-	-	ko00000,ko00001,ko00002,ko01000,ko01001,ko03032,ko03036	-	-	-	Pkinase
PPRIM.AZ9-3.1.P0010540	5888.CAK66926	1.79e-268	739.0	COG1161@1|root,KOG2484@2759|Eukaryota,3ZBH5@5878|Ciliophora	2759|Eukaryota	S	Ferrous iron transport protein B	GNL3	GO:0000003,GO:0000054,GO:0000055,GO:0000166,GO:0000226,GO:0000278,GO:0000280,GO:0000459,GO:0000460,GO:0000463,GO:0000466,GO:0000467,GO:0000469,GO:0000470,GO:0001652,GO:0001654,GO:0001882,GO:0001883,GO:0002119,GO:0002164,GO:0003006,GO:0003407,GO:0003674,GO:0003676,GO:0003723,GO:0003729,GO:0003824,GO:0003924,GO:0005488,GO:0005525,GO:0005575,GO:0005622,GO:0005623,GO:0005634,GO:0005654,GO:0005697,GO:…	-	ko:K14538	ko03008,map03008	-	-	-	ko00000,ko00001,ko03009	-	-	-	GN3L_Grn1,MMR_HSR1
PPRIM.AZ9-3.1.P0010541	5888.CAK66923	4.7e-109	315.0	2EQ27@1|root,2ST5B@2759|Eukaryota,3ZCF2@5878|Ciliophora	2759|Eukaryota	S	Ribosome biogenesis protein Nop16	-	-	-	-	-	-	-	-	-	-	-	-	Nop16
PPRIM.AZ9-3.1.P0010542	5888.CAK66929	5.21e-285	790.0	COG5147@1|root,KOG0048@2759|Eukaryota	5888.CAK66929|-	ADK	RNA polymerase II transcription regulator recruiting activity	-	-	-	-	-	-	-	-	-	-	-	-	-
PPRIM.AZ9-3.1.P0010544	5888.CAK66931	1.46e-250	692.0	COG5147@1|root,KOG0048@2759|Eukaryota	2759|Eukaryota	ADK	RNA polymerase II transcription regulator recruiting activity	-	-	-	ko:K09420,ko:K21769	ko04151,ko04218,ko05166,map04151,map04218,map05166	-	-	-	ko00000,ko00001,ko03000	-	-	-	Myb_DNA-bind_6,Myb_DNA-binding
PPRIM.AZ9-3.1.P0010549	5888.CAK66936	0.0	2860.0	2CHXG@1|root,2RWZ0@2759|Eukaryota,3ZEUD@5878|Ciliophora	2759|Eukaryota	-	-	-	-	-	-	-	-	-	-	-	-	-	-	-
PPRIM.AZ9-3.1.P0010553	5888.CAK66940	1.86e-109	315.0	KOG1674@1|root,KOG1674@2759|Eukaryota,3ZCB3@5878|Ciliophora	2759|Eukaryota	D	Cyclin	-	-	-	-	-	-	-	-	-	-	-	-	Cyclin
PPRIM.AZ9-3.1.P0010555	5888.CAK63249	1.61e-68	207.0	2C8U5@1|root,2T0GT@2759|Eukaryota,3ZCNM@5878|Ciliophora	2759|Eukaryota	-	-	-	-	-	-	-	-	-	-	-	-	-	-	-
PPRIM.AZ9-3.1.P0010556	5888.CAK63248	0.0	1119.0	COG0457@1|root,KOG1126@2759|Eukaryota,3ZBD9@5878|Ciliophora	2759|Eukaryota	D	Anaphase-promoting complex, cyclosome, subunit 3	CDC27	GO:0000003,GO:0000070,GO:0000151,GO:0000152,GO:0000209,GO:0000278,GO:0000280,GO:0000375,GO:0000377,GO:0000398,GO:0000819,GO:0001775,GO:0003002,GO:0003006,GO:0003674,GO:0003676,GO:0003677,GO:0003824,GO:0004842,GO:0005488,GO:0005515,GO:0005575,GO:0005622,GO:0005623,GO:0005634,GO:0005654,GO:0005680,GO:0005737,GO:0005813,GO:0005815,GO:0005819,GO:0005829,GO:0005856,GO:0006139,GO:0006396,GO:0006397,GO:…	-	ko:K03350	ko04110,ko04111,ko04113,ko04114,ko04120,ko04914,ko05166,map04110,map04111,map04113,map04114,map04120,map04914,map05166	M00389	-	-	ko00000,ko00001,ko00002,ko01009,ko03036,ko04121	-	-	-	ANAPC3,TPR_1,TPR_16,TPR_19,TPR_2,TPR_8
PPRIM.AZ9-3.1.P0010564	5888.CAK66947	2.47e-272	745.0	COG2940@1|root,KOG1083@2759|Eukaryota,3ZCD2@5878|Ciliophora	2759|Eukaryota	K	SET (Su(var)3-9, Enhancer-of-zeste, Trithorax) domain	ash1l	GO:0000003,GO:0003006,GO:0003674,GO:0003824,GO:0005575,GO:0005622,GO:0005623,GO:0005634,GO:0005737,GO:0006275,GO:0006325,GO:0006464,GO:0006479,GO:0006807,GO:0006996,GO:0007275,GO:0008150,GO:0008152,GO:0008168,GO:0008170,GO:0008213,GO:0008276,GO:0008757,GO:0009292,GO:0009294,GO:0009507,GO:0009536,GO:0009555,GO:0009791,GO:0009889,GO:0009900,GO:0009901,GO:0009908,GO:0009987,GO:0010556,GO:0016043,GO:…	2.1.1.43	ko:K06101	ko00310,map00310	-	R03875,R03938,R04866,R04867	RC00003,RC00060,RC00181,RC00496	ko00000,ko00001,ko01000,ko03036	-	-	-	PHD,SET
PPRIM.AZ9-3.1.P0010565	5888.CAK63243	1.02e-139	405.0	2ES50@1|root,2SUSW@2759|Eukaryota,3ZESK@5878|Ciliophora	5888.CAK63243|-	S	Nuclear fragile X mental retardation-interacting protein 1 (NUFIP1)	-	-	-	-	-	-	-	-	-	-	-	-	-
PPRIM.AZ9-3.1.P0010566	5888.CAK63242	0.0	886.0	KOG0574@1|root,KOG0574@2759|Eukaryota,3ZAI0@5878|Ciliophora	2759|Eukaryota	T	Protein kinase domain containing protein	STK4	GO:0000003,GO:0000166,GO:0000287,GO:0000902,GO:0001525,GO:0001568,GO:0001569,GO:0001654,GO:0001667,GO:0001701,GO:0001708,GO:0001745,GO:0001751,GO:0001752,GO:0001754,GO:0001763,GO:0001838,GO:0001841,GO:0001890,GO:0001892,GO:0001932,GO:0001934,GO:0001944,GO:0002009,GO:0002011,GO:0002064,GO:0002065,GO:0002066,GO:0002376,GO:0002520,GO:0003006,GO:0003157,GO:0003674,GO:0003824,GO:0004672,GO:0004674,GO:…	-	ko:K04411,ko:K04412	ko04010,ko04014,ko04068,ko04214,ko04390,ko04391,ko04392,ko05200,ko05223,map04010,map04014,map04068,map04214,map04390,map04391,map04392,map05200,map05223	M00683	-	-	ko00000,ko00001,ko00002,ko01001	-	-	-	Mst1_SARAH,Pkinase
PPRIM.AZ9-3.1.P0010567	5888.CAK66950	2.2e-242	670.0	KOG2512@1|root,KOG2512@2759|Eukaryota,3ZBW1@5878|Ciliophora	2759|Eukaryota	O	Domain in CAPs (cyclase-associated proteins) and X-linked retinitis pigmentosa 2 gene product.	-	-	-	ko:K18272	-	-	-	-	ko00000,ko04147	-	-	-	TBCC
PPRIM.AZ9-3.1.P0010572	5888.CAK66954	2.33e-311	848.0	COG4638@1|root,2QS20@2759|Eukaryota,3ZDI9@5878|Ciliophora	2759|Eukaryota	P	Rieske-like [2Fe-2S] domain	nvd	GO:0002164,GO:0002165,GO:0002168,GO:0005575,GO:0005622,GO:0005623,GO:0005737,GO:0006629,GO:0006694,GO:0007275,GO:0007552,GO:0008150,GO:0008152,GO:0008202,GO:0008610,GO:0009058,GO:0009791,GO:0009987,GO:0010817,GO:0032501,GO:0032502,GO:0034754,GO:0035264,GO:0040007,GO:0042180,GO:0042181,GO:0042445,GO:0042446,GO:0044237,GO:0044238,GO:0044249,GO:0044281,GO:0044283,GO:0044424,GO:0044464,GO:0045455,GO:…	1.14.13.122,1.14.19.21	ko:K13600,ko:K14938	ko00860,ko00981,ko01100,ko01110,ko04212,map00860,map00981,map01100,map01110,map04212	-	R08203,R08204,R10080,R11007,R11008	RC00116,RC00138,RC00269,RC00769	ko00000,ko00001,ko01000	-	-	-	Rieske
PPRIM.AZ9-3.1.P0010574	5888.CAK66955	8.1e-144	424.0	COG5253@1|root,KOG0229@2759|Eukaryota	2759|Eukaryota	T	1-phosphatidylinositol-4-phosphate 5-kinase activity	-	-	-	ko:K14972	-	-	-	-	ko00000,ko03036	-	-	-	IQ,MORN
PPRIM.AZ9-3.1.P0010577	5888.CAK66958	4.33e-160	448.0	2C68U@1|root,2SMD4@2759|Eukaryota,3ZBMC@5878|Ciliophora	2759|Eukaryota	-	-	-	-	-	-	-	-	-	-	-	-	-	-	-
PPRIM.AZ9-3.1.P0010578	5888.CAK66959	4.76e-272	748.0	2C8UK@1|root,2SU5V@2759|Eukaryota,3ZCMB@5878|Ciliophora	2759|Eukaryota	-	-	-	-	-	-	-	-	-	-	-	-	-	-	-
PPRIM.AZ9-3.1.P0010579	5888.CAK66960	2.6e-167	467.0	KOG3120@1|root,KOG3120@2759|Eukaryota,3ZF1X@5878|Ciliophora	2759|Eukaryota	S	Putative Phosphatase	PHOSPHO1	GO:0001501,GO:0001503,GO:0001958,GO:0003674,GO:0003824,GO:0003993,GO:0004427,GO:0005575,GO:0005576,GO:0005622,GO:0005623,GO:0005737,GO:0005829,GO:0006629,GO:0006644,GO:0006646,GO:0006650,GO:0006656,GO:0006725,GO:0006732,GO:0006790,GO:0006793,GO:0006796,GO:0006807,GO:0006950,GO:0007154,GO:0007275,GO:0008150,GO:0008152,GO:0008610,GO:0008654,GO:0009058,GO:0009108,GO:0009229,GO:0009267,GO:0009605,GO:…	3.1.3.74,3.1.3.75	ko:K00924,ko:K06124,ko:K13248	ko00564,ko00750,ko01100,map00564,map00750,map01100	-	R00173,R01911,R02494,R06870,R06871	RC00017	ko00000,ko00001,ko01000,ko01009	-	-	-	Put_Phosphatase
PPRIM.AZ9-3.1.P0010581	5888.CAK66962	0.0	1162.0	2D3ES@1|root,2SRAP@2759|Eukaryota,3ZEHK@5878|Ciliophora	2759|Eukaryota	-	-	-	-	-	-	-	-	-	-	-	-	-	-	-
PPRIM.AZ9-3.1.P0010582	5888.CAK63226	1.33e-82	244.0	COG1358@1|root,KOG3406@2759|Eukaryota,3ZCKN@5878|Ciliophora	2759|Eukaryota	J	Ribosomal protein L7Ae/L30e/S12e/Gadd45 family	-	-	-	ko:K02951	ko03010,map03010	M00177	-	-	br01610,ko00000,ko00001,ko00002,ko03011	-	-	-	Ribosomal_L7Ae
PPRIM.AZ9-3.1.P0010583	5888.CAK66963	2.62e-283	774.0	COG5183@1|root,KOG1609@2759|Eukaryota	2759|Eukaryota	A	zinc ion binding	-	-	2.3.2.27	ko:K10656,ko:K10662	-	-	-	-	ko00000,ko01000,ko04121	-	-	-	FHA,RINGv
PPRIM.AZ9-3.1.P0010584	5888.CAK67002	0.0	941.0	KOG0660@1|root,KOG0660@2759|Eukaryota,3ZDA3@5878|Ciliophora	2759|Eukaryota	T	Protein kinase domain	MAPK5	GO:0000003,GO:0000075,GO:0000077,GO:0000082,GO:0000086,GO:0000165,GO:0000226,GO:0000278,GO:0000302,GO:0000307,GO:0001101,GO:0002237,GO:0003006,GO:0003674,GO:0003824,GO:0004672,GO:0004674,GO:0004693,GO:0004707,GO:0005488,GO:0005515,GO:0005575,GO:0005622,GO:0005623,GO:0005634,GO:0005654,GO:0005737,GO:0005768,GO:0005813,GO:0005815,GO:0005829,GO:0005856,GO:0006139,GO:0006259,GO:0006260,GO:0006325,GO:…	2.7.11.24	ko:K19603	ko04657,map04657	-	-	-	ko00000,ko00001,ko01000,ko01001	-	-	-	Pkinase
PPRIM.AZ9-3.1.P0010586	5888.CAK63216	2.06e-303	841.0	COG2211@1|root,KOG4830@2759|Eukaryota,3ZDE6@5878|Ciliophora	2759|Eukaryota	G	Major Facilitator Superfamily protein	MFSD12	-	-	-	-	-	-	-	-	-	-	-	MFS_2
PPRIM.AZ9-3.1.P0010587	5888.CAK63216	1.41e-135	405.0	COG2211@1|root,KOG4830@2759|Eukaryota,3ZDE6@5878|Ciliophora	2759|Eukaryota	G	Major Facilitator Superfamily protein	MFSD12	-	-	-	-	-	-	-	-	-	-	-	MFS_2
PPRIM.AZ9-3.1.P0010589	5888.CAK66999	0.0	919.0	KOG1290@1|root,KOG1290@2759|Eukaryota,3ZDH3@5878|Ciliophora	2759|Eukaryota	T	Protein kinase domain	-	-	2.7.11.1	ko:K08832,ko:K15409	ko05168,map05168	-	-	-	ko00000,ko00001,ko01000,ko01001,ko03041	-	-	-	Pkinase
PPRIM.AZ9-3.1.P0010592	5888.CAK66996	0.0	1312.0	COG0642@1|root,KOG0519@2759|Eukaryota,3ZE1U@5878|Ciliophora	2759|Eukaryota	T	His Kinase A (phosphoacceptor) domain	-	-	-	ko:K16455	-	-	-	-	ko00000,ko03036	-	-	-	HATPase_c,HisKA,Response_reg
PPRIM.AZ9-3.1.P0010594	5888.CAK63209	1.13e-173	485.0	2F1RM@1|root,2T2QD@2759|Eukaryota,3ZFCR@5878|Ciliophora	2759|Eukaryota	-	-	-	-	-	-	-	-	-	-	-	-	-	-	-
PPRIM.AZ9-3.1.P0010595	5888.CAK66993	0.0	1259.0	COG0699@1|root,KOG0446@2759|Eukaryota,3ZDBB@5878|Ciliophora	2759|Eukaryota	U	Belongs to the TRAFAC class dynamin-like GTPase superfamily. Dynamin Fzo YdjA family	-	GO:0000266,GO:0001664,GO:0002029,GO:0002031,GO:0003373,GO:0003374,GO:0003674,GO:0003824,GO:0003924,GO:0005102,GO:0005488,GO:0005515,GO:0005575,GO:0005622,GO:0005623,GO:0005737,GO:0005739,GO:0005740,GO:0005794,GO:0005886,GO:0006810,GO:0006897,GO:0006898,GO:0006996,GO:0007005,GO:0008017,GO:0008021,GO:0008022,GO:0008092,GO:0008150,GO:0008152,GO:0008277,GO:0009966,GO:0009968,GO:0009987,GO:0010033,GO:…	3.6.5.5	ko:K17065	ko04139,ko04214,ko04217,ko04621,ko04668,map04139,map04214,map04217,map04621,map04668	-	-	-	ko00000,ko00001,ko01000,ko03029,ko04131,ko04147	-	-	-	Dynamin_M,Dynamin_N,GED
PPRIM.AZ9-3.1.P0010596	5888.CAK66992	0.0	1138.0	2CN4V@1|root,2QTX0@2759|Eukaryota,3ZBAH@5878|Ciliophora	2759|Eukaryota	-	-	CFAP99	-	-	-	-	-	-	-	-	-	-	-	-
PPRIM.AZ9-3.1.P0010600	5888.CAK66988	1.04e-87	264.0	2EZZS@1|root,2T185@2759|Eukaryota,3ZFBM@5878|Ciliophora	2759|Eukaryota	-	-	-	-	-	-	-	-	-	-	-	-	-	-	-
PPRIM.AZ9-3.1.P0010601	5888.CAK63201	3.56e-57	177.0	COG0695@1|root,KOG1752@2759|Eukaryota,3ZCN9@5878|Ciliophora	2759|Eukaryota	O	Glutaredoxin	-	-	-	ko:K03676	-	-	-	-	ko00000,ko03110	-	-	-	Glutaredoxin
PPRIM.AZ9-3.1.P0010602	5888.CAK63200	3.95e-91	300.0	KOG0272@1|root,KOG0272@2759|Eukaryota,3ZAYT@5878|Ciliophora	2759|Eukaryota	A	WD domain, G-beta repeat	DAW1	GO:0000226,GO:0000375,GO:0000377,GO:0000398,GO:0001539,GO:0001578,GO:0003674,GO:0003676,GO:0003723,GO:0005488,GO:0005575,GO:0005622,GO:0005623,GO:0005634,GO:0005654,GO:0005681,GO:0005684,GO:0005737,GO:0006139,GO:0006396,GO:0006397,GO:0006725,GO:0006807,GO:0006928,GO:0006996,GO:0007010,GO:0007017,GO:0007275,GO:0007368,GO:0007389,GO:0008150,GO:0008152,GO:0008380,GO:0009799,GO:0009855,GO:0009987,GO:…	-	ko:K12662,ko:K19760	ko03040,map03040	M00354	-	-	ko00000,ko00001,ko00002,ko03041,ko04812	-	-	-	PRP4,WD40
PPRIM.AZ9-3.1.P0010603	5888.CAK66985	0.0	1199.0	KOG3700@1|root,KOG3700@2759|Eukaryota,3ZDU4@5878|Ciliophora	2759|Eukaryota	I	acyltransferase family	-	-	-	-	-	-	-	-	-	-	-	-	Acyl_transf_3
PPRIM.AZ9-3.1.P0010604	5888.CAK66984	4.2e-106	310.0	COG5078@1|root,KOG0425@2759|Eukaryota,3ZC0V@5878|Ciliophora	2759|Eukaryota	O	Ubiquitin-conjugating enzyme E2, catalytic domain homologues	-	GO:0000209,GO:0003674,GO:0003824,GO:0004842,GO:0005488,GO:0005515,GO:0005575,GO:0005622,GO:0005623,GO:0005737,GO:0005829,GO:0006464,GO:0006508,GO:0006511,GO:0006807,GO:0008150,GO:0008152,GO:0009056,GO:0009057,GO:0009987,GO:0016567,GO:0016740,GO:0019538,GO:0019787,GO:0019899,GO:0019941,GO:0030163,GO:0031625,GO:0032446,GO:0036211,GO:0043170,GO:0043412,GO:0043632,GO:0044237,GO:0044238,GO:0044248,GO:…	2.3.2.23	ko:K10575	ko04120,ko04141,ko05012,map04120,map04141,map05012	-	-	-	ko00000,ko00001,ko01000,ko04121	-	-	-	UQ_con
PPRIM.AZ9-3.1.P0010605	5888.CAK66983	0.0	1243.0	KOG1362@1|root,KOG1362@2759|Eukaryota,3ZB5W@5878|Ciliophora	2759|Eukaryota	I	Belongs to the CTL (choline transporter-like) family	-	-	-	ko:K06515,ko:K15377	ko05231,map05231	-	-	-	ko00000,ko00001,ko02000,ko04090,ko04147	2.A.92.1,2.A.92.1.1	-	-	Choline_transpo
PPRIM.AZ9-3.1.P0010607	5888.CAK62868	0.0	2338.0	COG1404@1|root,KOG3525@2759|Eukaryota,3ZDF4@5878|Ciliophora	5888.CAK62868|-	T	1-phosphatidylinositol-4-phosphate 5-kinase activity	-	-	-	-	-	-	-	-	-	-	-	-	-
PPRIM.AZ9-3.1.P0010609	5888.CAK84285	0.0	974.0	COG1404@1|root,KOG3525@2759|Eukaryota,3ZDF4@5878|Ciliophora	5888.CAK84285|-	T	1-phosphatidylinositol-4-phosphate 5-kinase activity	-	-	-	-	-	-	-	-	-	-	-	-	-
PPRIM.AZ9-3.1.P0010610	5888.CAK84285	7.29e-178	593.0	COG1404@1|root,KOG3525@2759|Eukaryota,3ZDF4@5878|Ciliophora	5888.CAK84285|-	T	1-phosphatidylinositol-4-phosphate 5-kinase activity	-	-	-	-	-	-	-	-	-	-	-	-	-
PPRIM.AZ9-3.1.P0010614	5888.CAK84285	0.0	952.0	COG1404@1|root,KOG3525@2759|Eukaryota,3ZDF4@5878|Ciliophora	5888.CAK84285|-	T	1-phosphatidylinositol-4-phosphate 5-kinase activity	-	-	-	-	-	-	-	-	-	-	-	-	-
PPRIM.AZ9-3.1.P0010616	5888.CAK63195	5.71e-242	676.0	COG2939@1|root,KOG1282@2759|Eukaryota	2759|Eukaryota	E	serine-type carboxypeptidase activity	-	-	-	ko:K09645,ko:K16298	-	-	-	-	ko00000,ko01000,ko01002	-	-	-	Peptidase_S10
PPRIM.AZ9-3.1.P0010617	5888.CAK66982	0.0	979.0	COG0025@1|root,KOG1965@2759|Eukaryota,3ZBPI@5878|Ciliophora	2759|Eukaryota	P	Transporter monovalent cation proton	-	-	-	ko:K12041,ko:K14724	-	-	-	-	ko00000,ko02000	2.A.36.1.12,2.A.36.1.3,2.A.36.1.9	-	-	Na_H_Exchanger,SURF1
PPRIM.AZ9-3.1.P0010619	5888.CAK93670	5.25e-281	771.0	KOG3861@1|root,KOG3861@2759|Eukaryota,3ZB7R@5878|Ciliophora	2759|Eukaryota	W	intraciliary anterograde transport	IFT52	GO:0001838,GO:0001841,GO:0001947,GO:0002009,GO:0003002,GO:0003007,GO:0003008,GO:0003143,GO:0003674,GO:0005488,GO:0005515,GO:0005575,GO:0005622,GO:0005623,GO:0005737,GO:0005813,GO:0005814,GO:0005815,GO:0005856,GO:0005871,GO:0005875,GO:0005929,GO:0006810,GO:0006928,GO:0006935,GO:0006950,GO:0006970,GO:0006996,GO:0007017,GO:0007018,GO:0007154,GO:0007165,GO:0007166,GO:0007224,GO:0007275,GO:0007368,GO:…	-	ko:K19681	-	-	-	-	ko00000,ko03036	-	-	-	ABC_transp_aux
PPRIM.AZ9-3.1.P0010620	5888.CAK63192	7.01e-211	594.0	COG1439@1|root,KOG2463@2759|Eukaryota,3ZBM3@5878|Ciliophora	2759|Eukaryota	O	PIN domain of ribonuclease	NOB1	GO:0000462,GO:0000469,GO:0000478,GO:0003008,GO:0003674,GO:0003676,GO:0003723,GO:0003824,GO:0004518,GO:0004519,GO:0004521,GO:0004540,GO:0005488,GO:0005575,GO:0005622,GO:0005623,GO:0005634,GO:0005654,GO:0005730,GO:0005737,GO:0005829,GO:0006139,GO:0006364,GO:0006396,GO:0006725,GO:0006807,GO:0007600,GO:0007601,GO:0008150,GO:0008152,GO:0009987,GO:0010467,GO:0016043,GO:0016070,GO:0016072,GO:0016787,GO:…	2.3.2.27	ko:K10601,ko:K11883	ko03008,ko04120,ko04141,map03008,map04120,map04141	M00403	-	-	ko00000,ko00001,ko00002,ko01000,ko03009,ko03051,ko04121	-	-	-	NOB1_Zn_bind,PIN_6,WRNPLPNID
PPRIM.AZ9-3.1.P0010624	5888.CAK63186	5.25e-118	338.0	2D505@1|root,2SWVU@2759|Eukaryota,3ZF53@5878|Ciliophora	2759|Eukaryota	-	-	-	-	-	-	-	-	-	-	-	-	-	-	-
PPRIM.AZ9-3.1.P0010625	5888.CAK66974	2.67e-233	647.0	COG5169@1|root,KOG0627@2759|Eukaryota,3ZE0I@5878|Ciliophora	2759|Eukaryota	K	heat shock factor	HSF4	GO:0000003,GO:0000122,GO:0000165,GO:0000228,GO:0000280,GO:0000302,GO:0000775,GO:0000776,GO:0000785,GO:0000790,GO:0000791,GO:0000792,GO:0000922,GO:0000976,GO:0000977,GO:0000978,GO:0000981,GO:0000982,GO:0000987,GO:0001012,GO:0001046,GO:0001047,GO:0001067,GO:0001078,GO:0001101,GO:0001161,GO:0001162,GO:0001227,GO:0001228,GO:0001654,GO:0001701,GO:0001817,GO:0001818,GO:0001890,GO:0001892,GO:0001932,GO:…	-	ko:K09414,ko:K09415,ko:K09416,ko:K09417	ko04212,ko05134,map04212,map05134	-	-	-	ko00000,ko00001,ko03000	-	-	-	HSF_DNA-bind,Vert_HS_TF
PPRIM.AZ9-3.1.P0010629	5888.CAK66969	1.44e-126	363.0	KOG2164@1|root,KOG2164@2759|Eukaryota,3ZF50@5878|Ciliophora	2759|Eukaryota	O	Protein of unknown function (DUF1232)	COQ6	GO:0002244,GO:0002376,GO:0002520,GO:0005575,GO:0005622,GO:0005623,GO:0005737,GO:0005829,GO:0007275,GO:0008150,GO:0009987,GO:0030097,GO:0030154,GO:0032501,GO:0032502,GO:0044424,GO:0044444,GO:0044464,GO:0048513,GO:0048534,GO:0048731,GO:0048856,GO:0048869	2.3.2.27	ko:K15707	-	-	-	-	ko00000,ko01000,ko04121	-	-	-	DUF1232,zf-C3HC4,zf-C3HC4_3
PPRIM.AZ9-3.1.P0010630	5888.CAK66969	1.44e-126	363.0	KOG2164@1|root,KOG2164@2759|Eukaryota,3ZF50@5878|Ciliophora	2759|Eukaryota	O	Protein of unknown function (DUF1232)	COQ6	GO:0002244,GO:0002376,GO:0002520,GO:0005575,GO:0005622,GO:0005623,GO:0005737,GO:0005829,GO:0007275,GO:0008150,GO:0009987,GO:0030097,GO:0030154,GO:0032501,GO:0032502,GO:0044424,GO:0044444,GO:0044464,GO:0048513,GO:0048534,GO:0048731,GO:0048856,GO:0048869	2.3.2.27	ko:K15707	-	-	-	-	ko00000,ko01000,ko04121	-	-	-	DUF1232,zf-C3HC4,zf-C3HC4_3
PPRIM.AZ9-3.1.P0010633	5888.CAK66967	0.0	924.0	KOG2219@1|root,KOG2219@2759|Eukaryota	2759|Eukaryota	S	negative regulation of macroautophagy by TORC1 signaling	-	-	-	ko:K19513	-	-	-	-	ko00000,ko03029,ko04131	-	-	-	FPL
PPRIM.AZ9-3.1.P0010634	5888.CAK66966	0.0	1196.0	KOG0498@1|root,KOG0498@2759|Eukaryota,3ZB02@5878|Ciliophora	2759|Eukaryota	P	Ion channel	-	-	-	ko:K21867	-	-	-	-	ko00000,ko02000	1.A.1.4	-	-	Ion_trans,Ion_trans_2,cNMP_binding
PPRIM.AZ9-3.1.P0010637	5888.CAK60698	0.0	1798.0	KOG2127@1|root,KOG2127@2759|Eukaryota,3ZD4X@5878|Ciliophora	2759|Eukaryota	S	WD domain, G-beta repeat	-	-	-	-	-	-	-	-	-	-	-	-	WD40
PPRIM.AZ9-3.1.P0010638	5888.CAK60697	4.07e-280	771.0	KOG2675@1|root,KOG2675@2759|Eukaryota	2759|Eukaryota	S	adenylate cyclase binding	-	GO:0000902,GO:0003674,GO:0003779,GO:0005488,GO:0005515,GO:0005575,GO:0005622,GO:0005623,GO:0005737,GO:0005856,GO:0005938,GO:0006996,GO:0007010,GO:0007015,GO:0007154,GO:0007163,GO:0007165,GO:0007264,GO:0007265,GO:0008064,GO:0008092,GO:0008150,GO:0008154,GO:0008179,GO:0009653,GO:0009987,GO:0010638,GO:0015629,GO:0016043,GO:0019899,GO:0022411,GO:0023052,GO:0030029,GO:0030036,GO:0030042,GO:0030479,GO:…	-	ko:K17261	-	-	-	-	ko00000,ko04131,ko04147	-	-	-	CAP_C,CAP_N
PPRIM.AZ9-3.1.P0010639	5888.CAK60696	7.2e-127	362.0	COG1100@1|root,KOG0393@2759|Eukaryota,3ZBZA@5878|Ciliophora	2759|Eukaryota	U	Belongs to the small GTPase superfamily. Rho family	-	-	-	ko:K04392,ko:K04513	ko04010,ko04011,ko04013,ko04014,ko04015,ko04022,ko04024,ko04062,ko04071,ko04072,ko04144,ko04145,ko04150,ko04151,ko04270,ko04310,ko04350,ko04360,ko04370,ko04380,ko04510,ko04520,ko04530,ko04611,ko04620,ko04621,ko04650,ko04660,ko04662,ko04664,ko04666,ko04670,ko04722,ko04810,ko04921,ko04932,ko04933,ko04972,ko05014,ko05100,ko05120,ko05130,ko05131,ko05132,ko05133,ko05152,ko05167,ko05200,ko05203,ko05205…	-	-	-	ko00000,ko00001,ko04031,ko04131,ko04147	-	-	-	FHA,Ras,SAM_2
PPRIM.AZ9-3.1.P0010640	5888.CAK60695	0.0	1077.0	KOG1222@1|root,KOG1222@2759|Eukaryota,3ZAZA@5878|Ciliophora	2759|Eukaryota	U	Kinesin-associated protein (KAP)	KIFAP3	GO:0000226,GO:0000228,GO:0000793,GO:0000794,GO:0002376,GO:0002478,GO:0002495,GO:0002504,GO:0003008,GO:0003674,GO:0003774,GO:0003777,GO:0003824,GO:0005488,GO:0005515,GO:0005575,GO:0005622,GO:0005623,GO:0005634,GO:0005694,GO:0005737,GO:0005783,GO:0005794,GO:0005813,GO:0005815,GO:0005829,GO:0005856,GO:0005871,GO:0005875,GO:0005886,GO:0005929,GO:0005930,GO:0006810,GO:0006890,GO:0006928,GO:0006996,GO:…	-	-	-	-	-	-	-	-	-	-	KAP
PPRIM.AZ9-3.1.P0010641	5888.CAK60694	1.01e-133	385.0	KOG4603@1|root,2QYVZ@2759|Eukaryota,3ZCPC@5878|Ciliophora	2759|Eukaryota	S	Tat binding protein 1(TBP-1)-interacting protein (TBPIP)	-	-	-	ko:K06695	-	-	-	-	ko00000,ko03051	-	-	-	TBPIP
PPRIM.AZ9-3.1.P0010643	5888.CAK60692	2.94e-207	574.0	KOG0032@1|root,KOG0032@2759|Eukaryota	2759|Eukaryota	T	protein serine/threonine kinase activity	-	GO:0003674,GO:0003824,GO:0004672,GO:0004674,GO:0005575,GO:0005622,GO:0005623,GO:0006464,GO:0006468,GO:0006793,GO:0006796,GO:0006807,GO:0007154,GO:0007165,GO:0008150,GO:0008152,GO:0009987,GO:0016301,GO:0016310,GO:0016740,GO:0016772,GO:0016773,GO:0018105,GO:0018107,GO:0018193,GO:0018209,GO:0018210,GO:0019538,GO:0023052,GO:0035556,GO:0036211,GO:0043170,GO:0043412,GO:0044237,GO:0044238,GO:0044260,GO:…	-	-	-	-	-	-	-	-	-	-	Pkinase
PPRIM.AZ9-3.1.P0010645	5888.CAK60690	2.01e-266	731.0	COG5210@1|root,KOG4567@2759|Eukaryota,3ZD60@5878|Ciliophora	2759|Eukaryota	S	Domain in Tre-2, BUB2p, and Cdc16p. Probable Rab-GAPs.	-	-	-	ko:K03357,ko:K18469	ko04110,ko04111,ko04113,ko04114,ko04120,ko04914,ko05166,map04110,map04111,map04113,map04114,map04120,map04914,map05166	M00389	-	-	ko00000,ko00001,ko00002,ko03036,ko04121,ko04131	-	-	-	Ist1,RabGAP-TBC
PPRIM.AZ9-3.1.P0010646	5888.CAK60690	2.01e-266	731.0	COG5210@1|root,KOG4567@2759|Eukaryota,3ZD60@5878|Ciliophora	2759|Eukaryota	S	Domain in Tre-2, BUB2p, and Cdc16p. Probable Rab-GAPs.	-	-	-	ko:K03357,ko:K18469	ko04110,ko04111,ko04113,ko04114,ko04120,ko04914,ko05166,map04110,map04111,map04113,map04114,map04120,map04914,map05166	M00389	-	-	ko00000,ko00001,ko00002,ko03036,ko04121,ko04131	-	-	-	Ist1,RabGAP-TBC
PPRIM.AZ9-3.1.P0010647	5888.CAK78579	9.54e-74	222.0	KOG1744@1|root,KOG1744@2759|Eukaryota,3ZC2A@5878|Ciliophora	2759|Eukaryota	B	Core component of nucleosome. Nucleosomes wrap and compact DNA into chromatin, limiting DNA accessibility to the cellular machineries which require DNA as a template. Histones thereby play a central role in transcription regulation, DNA repair, DNA replication and chromosomal stability. DNA accessibility is regulated via a complex set of post-translational modifications of histones, also called h…	-	GO:0000228,GO:0000785,GO:0000786,GO:0000788,GO:0000790,GO:0003674,GO:0003676,GO:0003677,GO:0005488,GO:0005575,GO:0005622,GO:0005623,GO:0005634,GO:0005657,GO:0005694,GO:0006325,GO:0006333,GO:0006996,GO:0008150,GO:0009987,GO:0016043,GO:0031298,GO:0031974,GO:0031981,GO:0032991,GO:0032993,GO:0043226,GO:0043227,GO:0043228,GO:0043229,GO:0043231,GO:0043232,GO:0043233,GO:0043596,GO:0044422,GO:0044424,GO:…	-	ko:K11252	ko05034,ko05203,ko05322,map05034,map05203,map05322	-	-	-	ko00000,ko00001,ko03036,ko04147	-	-	-	Histone
PPRIM.AZ9-3.1.P0010648	5888.CAK60688	2.17e-233	649.0	COG2939@1|root,KOG1282@2759|Eukaryota	2759|Eukaryota	E	serine-type carboxypeptidase activity	-	-	2.4.1.207	ko:K08235,ko:K09645	-	-	-	-	ko00000,ko01000,ko01002	-	-	-	Peptidase_S10
PPRIM.AZ9-3.1.P0010650	5888.CAK60686	0.0	875.0	COG0631@1|root,KOG0698@2759|Eukaryota,3ZDAM@5878|Ciliophora	2759|Eukaryota	T	Serine/threonine phosphatases, family 2C, catalytic domain	-	-	3.1.3.16	ko:K04403,ko:K14803,ko:K17500	ko04010,ko04064,ko04380,ko04620,ko04621,ko04668,ko05140,ko05145,ko05168,ko05169,map04010,map04064,map04380,map04620,map04621,map04668,map05140,map05145,map05168,map05169	M00686	-	-	ko00000,ko00001,ko00002,ko01000,ko01009,ko03009	-	-	-	PP2C
PPRIM.AZ9-3.1.P0010651	5888.CAK78588	0.0	1007.0	2EIH0@1|root,2SNWY@2759|Eukaryota,3ZE7Z@5878|Ciliophora	2759|Eukaryota	-	-	-	-	-	-	-	-	-	-	-	-	-	-	-
PPRIM.AZ9-3.1.P0010653	5888.CAK60681	0.0	1697.0	COG5141@1|root,KOG0955@2759|Eukaryota,3ZBMY@5878|Ciliophora	2759|Eukaryota	S	PHD-finger family	-	-	3.6.4.12	ko:K11348,ko:K14437,ko:K18626	-	-	-	-	ko00000,ko01000,ko03036,ko04812	-	-	-	Chromo,Helicase_C,PHD,PHD_2,SNF2_N,zf-HC5HC2H,zf-HC5HC2H_2
PPRIM.AZ9-3.1.P0010655	5888.CAK72933	7.83e-74	239.0	2EIZF@1|root,2SP9N@2759|Eukaryota,3ZC04@5878|Ciliophora	5888.CAK72933|-	-	-	-	-	-	-	-	-	-	-	-	-	-	-	-
PPRIM.AZ9-3.1.P0010657	5888.CAK60677	4.52e-198	548.0	COG0638@1|root,KOG0175@2759|Eukaryota,3ZATE@5878|Ciliophora	2759|Eukaryota	O	The proteasome is a multicatalytic proteinase complex which is characterized by its ability to cleave peptides with Arg, Phe, Tyr, Leu, and Glu adjacent to the leaving group at neutral or slightly basic pH	PSMB11	GO:0000502,GO:0001775,GO:0002376,GO:0002520,GO:0002521,GO:0003674,GO:0003824,GO:0004175,GO:0005575,GO:0005622,GO:0005623,GO:0005634,GO:0005654,GO:0005737,GO:0005783,GO:0005789,GO:0005829,GO:0005839,GO:0006464,GO:0006508,GO:0006511,GO:0006807,GO:0006950,GO:0006952,GO:0006955,GO:0007154,GO:0007165,GO:0007166,GO:0007275,GO:0008150,GO:0008152,GO:0008233,GO:0009056,GO:0009057,GO:0009987,GO:0010033,GO:…	3.4.25.1	ko:K02737,ko:K02740,ko:K05654,ko:K11598	ko02010,ko03050,ko04145,ko04612,ko05168,ko05340,map02010,map03050,map04145,map04612,map05168,map05340	M00337,M00340	-	-	ko00000,ko00001,ko00002,ko01000,ko01002,ko02000,ko03051	3.A.1.209	-	-	Proteasome
PPRIM.AZ9-3.1.P0010658	5888.CAK78599	0.0	1237.0	2BXEW@1|root,2SAR6@2759|Eukaryota,3ZB2Z@5878|Ciliophora	2759|Eukaryota	-	-	-	-	-	-	-	-	-	-	-	-	-	-	Dpy-30
PPRIM.AZ9-3.1.P0010659	5888.CAK60674	2.99e-104	316.0	KOG0267@1|root,KOG0267@2759|Eukaryota	2759|Eukaryota	E	microtubule severing	-	-	-	ko:K20478	-	-	-	-	ko00000,ko04131	-	-	-	DUF667,NACHT,NACHT_N,PD40,Pentapeptide,WD40
PPRIM.AZ9-3.1.P0010660	5888.CAK78601	0.0	1028.0	KOG2157@1|root,KOG2157@2759|Eukaryota,3ZD0R@5878|Ciliophora	2759|Eukaryota	O	Tubulin-tyrosine ligase family	-	-	-	ko:K16599	-	-	-	-	ko00000,ko01000,ko04812	-	-	-	TTL
PPRIM.AZ9-3.1.P0010661	5888.CAK78603	1.19e-254	704.0	2E67V@1|root,2SCYU@2759|Eukaryota	5888.CAK78603|-	S	Rhodopsin-like GPCR transmembrane domain	-	-	-	-	-	-	-	-	-	-	-	-	-
PPRIM.AZ9-3.1.P0010662	5888.CAK78604	2.43e-167	477.0	KOG2265@1|root,KOG2265@2759|Eukaryota,3ZAZE@5878|Ciliophora	2759|Eukaryota	T	N-terminal conserved domain of Nudc.	nudc	GO:0000070,GO:0000278,GO:0000280,GO:0000819,GO:0003674,GO:0005488,GO:0005515,GO:0005575,GO:0005622,GO:0005623,GO:0005634,GO:0005737,GO:0005794,GO:0005829,GO:0005856,GO:0006457,GO:0006810,GO:0006928,GO:0006996,GO:0007017,GO:0007018,GO:0007049,GO:0007059,GO:0007097,GO:0008150,GO:0009987,GO:0010970,GO:0012505,GO:0016043,GO:0022402,GO:0030473,GO:0030705,GO:0031505,GO:0032502,GO:0043226,GO:0043227,GO:…	-	-	-	-	-	-	-	-	-	-	CS,Nudc_N
PPRIM.AZ9-3.1.P0010663	5888.CAK60669	9.24e-103	299.0	COG5596@1|root,KOG1652@2759|Eukaryota,3ZC43@5878|Ciliophora	2759|Eukaryota	U	Tim17/Tim22/Tim23/Pmp24 family	TIMM17A	GO:0000002,GO:0003674,GO:0005215,GO:0005488,GO:0005515,GO:0005575,GO:0005622,GO:0005623,GO:0005634,GO:0005654,GO:0005737,GO:0005739,GO:0005740,GO:0005741,GO:0005743,GO:0005744,GO:0006605,GO:0006626,GO:0006810,GO:0006839,GO:0006886,GO:0006996,GO:0007005,GO:0008104,GO:0008150,GO:0008320,GO:0008565,GO:0009893,GO:0009987,GO:0010468,GO:0010604,GO:0010628,GO:0010954,GO:0015031,GO:0015399,GO:0015405,GO:…	-	ko:K16608,ko:K17795,ko:K19382	-	-	-	-	ko00000,ko01000,ko02000,ko03029,ko03036,ko04812	3.A.8.1	-	-	Tim17
PPRIM.AZ9-3.1.P0010666	5888.CAK60665	5.81e-222	612.0	KOG0583@1|root,KOG0583@2759|Eukaryota	2759|Eukaryota	G	protein serine/threonine kinase activity	-	-	2.7.2.4	ko:K00928	ko00260,ko00261,ko00270,ko00300,ko01100,ko01110,ko01120,ko01130,ko01210,ko01230,map00260,map00261,map00270,map00300,map01100,map01110,map01120,map01130,map01210,map01230	M00016,M00017,M00018,M00033,M00525,M00526,M00527	R00480	RC00002,RC00043	ko00000,ko00001,ko00002,ko01000	-	-	-	Pkinase,Pkinase_Tyr
PPRIM.AZ9-3.1.P0010667	5888.CAK60664	3.63e-66	201.0	KOG4115@1|root,KOG4115@2759|Eukaryota,3ZCA7@5878|Ciliophora	2759|Eukaryota	DN	Roadblock/LC7 domain	-	-	-	ko:K10419	-	-	-	-	ko00000,ko04131,ko04812	-	-	-	Robl_LC7
PPRIM.AZ9-3.1.P0010672	5888.CAK60658	6.42e-149	421.0	KOG4001@1|root,KOG4001@2759|Eukaryota,3ZB2P@5878|Ciliophora	2759|Eukaryota	Z	Axonemal dynein light chain	IDA4	GO:0000226,GO:0001539,GO:0001578,GO:0003341,GO:0003674,GO:0005488,GO:0005515,GO:0005575,GO:0005622,GO:0005623,GO:0005737,GO:0005856,GO:0005858,GO:0005875,GO:0005929,GO:0005930,GO:0006928,GO:0006996,GO:0007010,GO:0007017,GO:0007018,GO:0008150,GO:0009987,GO:0015630,GO:0016043,GO:0022607,GO:0030030,GO:0030031,GO:0030286,GO:0032838,GO:0032991,GO:0034622,GO:0035082,GO:0036156,GO:0036159,GO:0040011,GO:…	-	ko:K10410	ko05016,map05016	-	-	-	ko00000,ko00001,ko04812	-	-	-	Ax_dynein_light
PPRIM.AZ9-3.1.P0010675	5888.CAK60656	0.0	2191.0	COG1132@1|root,KOG0054@2759|Eukaryota,3ZCZM@5878|Ciliophora	2759|Eukaryota	Q	ABC transporter family protein	cft-1	-	-	ko:K05665,ko:K05670,ko:K05674	ko01523,ko02010,ko04071,ko04977,ko05206,map01523,map02010,map04071,map04977,map05206	-	-	-	ko00000,ko00001,ko02000	3.A.1.208,3.A.1.208.8	-	-	ABC_membrane,ABC_tran
PPRIM.AZ9-3.1.P0010678	5888.CAK60651	3.97e-282	793.0	COG3914@1|root,KOG4626@2759|Eukaryota	2759|Eukaryota	O	protein N-acetylglucosaminyltransferase activity	-	-	-	ko:K12600	ko03018,map03018	M00392	-	-	ko00000,ko00001,ko00002,ko03019	-	-	-	TPR_1,TPR_11,TPR_16,TPR_19,TPR_2,TPR_8
PPRIM.AZ9-3.1.P0010679	5888.CAK61817	1.44e-93	294.0	2CPUU@1|root,2R2SH@2759|Eukaryota,3ZEU2@5878|Ciliophora	2759|Eukaryota	K	basic region leucin zipper	-	-	-	-	-	-	-	-	-	-	-	-	bZIP_1
PPRIM.AZ9-3.1.P0010680	5888.CAK60649	4.2e-215	595.0	COG2267@1|root,KOG1455@2759|Eukaryota	2759|Eukaryota	I	acylglycerol lipase activity	-	-	3.1.1.23	ko:K01054	ko00561,ko01100,ko04714,ko04723,ko04923,map00561,map01100,map04714,map04723,map04923	M00098	R01351	RC00020,RC00041	ko00000,ko00001,ko00002,ko01000,ko01002	-	-	-	Hydrolase_4
PPRIM.AZ9-3.1.P0010681	5888.CAK78631	7.63e-148	419.0	28W4A@1|root,2R2W9@2759|Eukaryota,3ZF77@5878|Ciliophora	5888.CAK78631|-	S	CCT motif	-	-	-	-	-	-	-	-	-	-	-	-	-
PPRIM.AZ9-3.1.P0010683	5888.CAK78636	7.87e-168	474.0	2C7W3@1|root,2SXTE@2759|Eukaryota,3ZCN3@5878|Ciliophora	2759|Eukaryota	-	-	-	-	-	-	-	-	-	-	-	-	-	-	-
PPRIM.AZ9-3.1.P0010684	5888.CAK90124	4.98e-12	73.6	KOG3940@1|root,KOG3940@2759|Eukaryota,3ZEZF@5878|Ciliophora	2759|Eukaryota	S	zinc-finger of a C2HC-type	ZC2HC1A	-	-	-	-	-	-	-	-	-	-	-	zf-C2HC_2
PPRIM.AZ9-3.1.P0010686	5888.CAK78641	8.58e-249	682.0	KOG0594@1|root,KOG0594@2759|Eukaryota,3ZB3A@5878|Ciliophora	2759|Eukaryota	G	Belongs to the protein kinase superfamily	-	-	2.7.11.22	ko:K02088,ko:K02206	ko04068,ko04110,ko04114,ko04115,ko04151,ko04218,ko04914,ko04934,ko05161,ko05162,ko05165,ko05168,ko05169,ko05200,ko05203,ko05215,ko05222,ko05226,map04068,map04110,map04114,map04115,map04151,map04218,map04914,map04934,map05161,map05162,map05165,map05168,map05169,map05200,map05203,map05215,map05222,map05226	M00692,M00693	-	-	ko00000,ko00001,ko00002,ko01000,ko01001,ko03032,ko03036	-	-	-	Pkinase
PPRIM.AZ9-3.1.P0010687	5888.CAK60642	1.44e-210	600.0	COG5190@1|root,KOG1605@2759|Eukaryota	2759|Eukaryota	K	phosphoprotein phosphatase activity	-	-	3.1.3.16	ko:K15731,ko:K17616	-	-	-	-	ko00000,ko01000,ko01009,ko03021	-	-	-	NIF
PPRIM.AZ9-3.1.P0010689	5888.CAK78997	2.56e-35	132.0	2EXQI@1|root,2SZBW@2759|Eukaryota,3ZF5Y@5878|Ciliophora	2759|Eukaryota	-	-	-	-	-	-	-	-	-	-	-	-	-	-	-
PPRIM.AZ9-3.1.P0010693	5888.CAK60636	5.63e-254	696.0	KOG0153@1|root,KOG0153@2759|Eukaryota,3ZCCV@5878|Ciliophora	2759|Eukaryota	A	Pfam:RRM_6	-	-	-	ko:K12872	ko03040,map03040	M00355	-	-	ko00000,ko00001,ko00002,ko03041	-	-	-	RRM_1,Torus,zf-CCCH
PPRIM.AZ9-3.1.P0010694	5888.CAK60635	2e-75	225.0	COG0760@1|root,KOG3259@2759|Eukaryota,3ZEVY@5878|Ciliophora	2759|Eukaryota	O	PPIC-type PPIASE domain	PAR45	GO:0000122,GO:0000413,GO:0000993,GO:0001098,GO:0001099,GO:0001817,GO:0001818,GO:0001932,GO:0001933,GO:0001934,GO:0003674,GO:0003755,GO:0003774,GO:0003824,GO:0005488,GO:0005515,GO:0005575,GO:0005622,GO:0005623,GO:0005634,GO:0005654,GO:0005737,GO:0005829,GO:0006139,GO:0006325,GO:0006351,GO:0006353,GO:0006355,GO:0006357,GO:0006366,GO:0006369,GO:0006396,GO:0006397,GO:0006457,GO:0006464,GO:0006479,GO:…	5.2.1.8	ko:K09578	ko04622,map04622	-	-	-	ko00000,ko00001,ko01000,ko03021,ko03110	-	-	-	FHA,Rotamase,WW
PPRIM.AZ9-3.1.P0010696	5888.CAK60633	6.65e-136	389.0	2EN37@1|root,2SRKU@2759|Eukaryota,3ZEII@5878|Ciliophora	5888.CAK60633|-	A	Pfam:RRM_6	-	-	-	-	-	-	-	-	-	-	-	-	-
PPRIM.AZ9-3.1.P0010698	5888.CAK60631	0.0	1146.0	KOG0595@1|root,KOG0595@2759|Eukaryota,3ZBC4@5878|Ciliophora	2759|Eukaryota	T	Protein tyrosine kinase	-	-	-	-	-	-	-	-	-	-	-	-	Pkinase
PPRIM.AZ9-3.1.P0010699	5888.CAK78658	0.0	1496.0	KOG0306@1|root,KOG0306@2759|Eukaryota,3ZC51@5878|Ciliophora	2759|Eukaryota	A	WD domain, G-beta repeat	-	GO:0003674,GO:0003676,GO:0003723,GO:0005488,GO:0005575,GO:0005622,GO:0005623,GO:0005634,GO:0005730,GO:0006139,GO:0006364,GO:0006396,GO:0006725,GO:0006807,GO:0008150,GO:0008152,GO:0009987,GO:0010467,GO:0016070,GO:0016072,GO:0022613,GO:0030490,GO:0030515,GO:0030684,GO:0030686,GO:0031974,GO:0031981,GO:0032040,GO:0032991,GO:0034388,GO:0034470,GO:0034641,GO:0034660,GO:0042254,GO:0042274,GO:0043170,GO:…	-	ko:K14556	ko03008,map03008	-	-	-	ko00000,ko00001,ko03009	-	-	-	Utp12,WD40
PPRIM.AZ9-3.1.P0010700	5888.CAK63595	2.27e-27	103.0	2CKB6@1|root,2SE7Z@2759|Eukaryota,3ZENI@5878|Ciliophora	2759|Eukaryota	S	EF hand	-	-	-	ko:K02183	ko04014,ko04015,ko04016,ko04020,ko04022,ko04024,ko04070,ko04114,ko04218,ko04261,ko04270,ko04371,ko04626,ko04713,ko04720,ko04722,ko04728,ko04740,ko04744,ko04745,ko04750,ko04910,ko04912,ko04915,ko04916,ko04921,ko04922,ko04924,ko04925,ko04970,ko04971,ko05010,ko05031,ko05034,ko05133,ko05152,ko05167,ko05200,ko05214,ko05418,map04014,map04015,map04016,map04020,map04022,map04024,map04070,map04114,map0421…	-	-	-	ko00000,ko00001,ko01009,ko03036,ko04131,ko04147	-	-	-	EF-hand_1,EF-hand_5,EF-hand_7
PPRIM.AZ9-3.1.P0010703	5888.CAK78661	6.8e-161	451.0	COG0020@1|root,KOG1602@2759|Eukaryota,3ZC73@5878|Ciliophora	2759|Eukaryota	I	Adds multiple copies of isopentenyl pyrophosphate (IPP) to farnesyl pyrophosphate (FPP) to produce dehydrodolichyl diphosphate (Dedol-PP), a precursor of dolichol which is utilized as a sugar carrier in protein glycosylation in the endoplasmic reticulum (ER)	SRT1	GO:0002094,GO:0003674,GO:0003824,GO:0004659,GO:0005575,GO:0005622,GO:0005623,GO:0005737,GO:0005783,GO:0005811,GO:0006066,GO:0006464,GO:0006486,GO:0006487,GO:0006629,GO:0006720,GO:0006807,GO:0006810,GO:0006888,GO:0008150,GO:0008152,GO:0008299,GO:0008610,GO:0009058,GO:0009059,GO:0009100,GO:0009101,GO:0009987,GO:0012505,GO:0016093,GO:0016094,GO:0016192,GO:0016740,GO:0016765,GO:0019348,GO:0019408,GO:…	1.5.1.10,2.5.1.87	ko:K00293,ko:K11778	ko00300,ko00310,ko00900,ko01100,ko01110,ko01130,ko01230,map00300,map00310,map00900,map01100,map01110,map01130,map01230	M00030,M00032	R02315,R05556	RC00215,RC00225,RC00279,RC02839	ko00000,ko00001,ko00002,ko01000,ko01006	-	-	-	Prenyltransf
PPRIM.AZ9-3.1.P0010704	5888.CAK60624	1.02e-101	296.0	2D6AC@1|root,2S56M@2759|Eukaryota,3ZE7F@5878|Ciliophora	2759|Eukaryota	S	zinc finger	-	-	-	-	-	-	-	-	-	-	-	-	-
PPRIM.AZ9-3.1.P0010705	5888.CAK60623	1.47e-286	782.0	COG2319@1|root,KOG0305@2759|Eukaryota,3ZD5E@5878|Ciliophora	2759|Eukaryota	DO	Anaphase-promoting complex subunit 4 WD40 domain	CDC20	GO:0000003,GO:0000070,GO:0000151,GO:0000152,GO:0000226,GO:0000278,GO:0000280,GO:0000775,GO:0000776,GO:0000819,GO:0003674,GO:0003824,GO:0004842,GO:0005488,GO:0005515,GO:0005575,GO:0005622,GO:0005623,GO:0005634,GO:0005654,GO:0005680,GO:0005694,GO:0005737,GO:0005813,GO:0005815,GO:0005819,GO:0005829,GO:0005856,GO:0006464,GO:0006508,GO:0006511,GO:0006807,GO:0006996,GO:0007010,GO:0007017,GO:0007049,GO:…	3.2.1.84	ko:K02084,ko:K03363,ko:K05546,ko:K06709	ko00510,ko01100,ko01524,ko04110,ko04111,ko04113,ko04114,ko04115,ko04120,ko04141,ko04210,ko04214,ko04215,ko05010,ko05012,ko05014,ko05016,ko05134,ko05152,ko05161,ko05166,ko05200,ko05203,ko05222,map00510,map01100,map01524,map04110,map04111,map04113,map04114,map04115,map04120,map04141,map04210,map04214,map04215,map05010,map05012,map05014,map05016,map05134,map05152,map05161,map05166,map05200,map05203,…	M00073,M00074,M00389,M00685	R05980,R05981	-	ko00000,ko00001,ko00002,ko01000,ko03036,ko04121	-	-	-	ANAPC4_WD40,WD40
PPRIM.AZ9-3.1.P0010707	5888.CAK92488	2.07e-70	239.0	COG0545@1|root,KOG0543@2759|Eukaryota,3ZF5I@5878|Ciliophora	2759|Eukaryota	O	TPR repeat	-	-	5.2.1.8	ko:K09571	ko04915,map04915	-	-	-	ko00000,ko00001,ko01000,ko03110	-	-	-	FKBP_C,TPR_2
PPRIM.AZ9-3.1.P0010708	5888.CAK60621	0.0	1545.0	COG4886@1|root,KOG1836@1|root,KOG0531@2759|Eukaryota,KOG1836@2759|Eukaryota,3ZEP1@5878|Ciliophora	2759|Eukaryota	TW	Leucine-rich repeat	-	-	-	ko:K10402,ko:K18719,ko:K20283	-	-	-	-	ko00000,ko03019,ko03036,ko04131,ko04812	1.I.1	-	-	Alpha_kinase,LRR_9
PPRIM.AZ9-3.1.P0010710	5888.CAK60619	0.0	1435.0	KOG1042@1|root,KOG1042@2759|Eukaryota,3ZCZN@5878|Ciliophora	2759|Eukaryota	D	Piwi	-	-	-	ko:K02156	ko04320,map04320	-	-	-	ko00000,ko00001,ko03036	-	-	-	PAZ,Piwi
PPRIM.AZ9-3.1.P0010711	5888.CAK78669	6.88e-75	225.0	COG1382@1|root,KOG1760@2759|Eukaryota,3ZCPR@5878|Ciliophora	2759|Eukaryota	O	Binds specifically to cytosolic chaperonin (c-CPN) and transfers target proteins to it. Binds to nascent polypeptide chain and promotes folding in an environment in which there are many competing pathways for nonnative proteins	PFDN4	GO:0003674,GO:0005488,GO:0005515,GO:0005575,GO:0005622,GO:0005623,GO:0005634,GO:0005737,GO:0005739,GO:0005829,GO:0006355,GO:0006357,GO:0006457,GO:0006508,GO:0006511,GO:0006515,GO:0006807,GO:0006950,GO:0007021,GO:0008092,GO:0008150,GO:0008152,GO:0009056,GO:0009057,GO:0009889,GO:0009891,GO:0009893,GO:0009987,GO:0010033,GO:0010468,GO:0010498,GO:0010556,GO:0010557,GO:0010604,GO:0010628,GO:0015631,GO:…	-	ko:K09550,ko:K20177	ko04138,map04138	-	-	-	ko00000,ko00001,ko03110,ko04131	-	-	-	Prefoldin_2
PPRIM.AZ9-3.1.P0010712	5888.CAK60617	0.0	4046.0	COG5022@1|root,COG5184@1|root,KOG2115@1|root,KOG0160@2759|Eukaryota,KOG1426@2759|Eukaryota,KOG2115@2759|Eukaryota	2759|Eukaryota	L	Vacuolar protein sorting-associated protein	VPS54	GO:0000003,GO:0000138,GO:0000139,GO:0000146,GO:0000149,GO:0000166,GO:0000278,GO:0000281,GO:0000302,GO:0000910,GO:0000938,GO:0001675,GO:0001891,GO:0001894,GO:0001931,GO:0003006,GO:0003674,GO:0003774,GO:0003779,GO:0003824,GO:0005488,GO:0005515,GO:0005524,GO:0005575,GO:0005622,GO:0005623,GO:0005634,GO:0005654,GO:0005737,GO:0005739,GO:0005794,GO:0005795,GO:0005802,GO:0005826,GO:0005829,GO:0005856,GO:…	-	ko:K10356,ko:K10357,ko:K11493,ko:K17600	-	-	-	-	ko00000,ko01009,ko03019,ko03029,ko03036,ko04131,ko04147,ko04812	-	-	-	Myosin_head,Vps54,Vps54_N
PPRIM.AZ9-3.1.P0010713	5888.CAK60616	0.0	1852.0	2EIVP@1|root,2SP6X@2759|Eukaryota,3ZCGA@5878|Ciliophora	2759|Eukaryota	-	-	-	-	-	-	-	-	-	-	-	-	-	-	-
PPRIM.AZ9-3.1.P0010714	5888.CAK60615	0.0	2259.0	COG3145@1|root,KOG4176@2759|Eukaryota,3ZB6I@5878|Ciliophora	2759|Eukaryota	L	dioxygenase activity	ALKBH5	GO:0000003,GO:0001666,GO:0003674,GO:0003824,GO:0005575,GO:0005622,GO:0005623,GO:0005634,GO:0005654,GO:0005737,GO:0005794,GO:0005829,GO:0006139,GO:0006259,GO:0006281,GO:0006304,GO:0006307,GO:0006396,GO:0006397,GO:0006403,GO:0006405,GO:0006406,GO:0006611,GO:0006725,GO:0006807,GO:0006810,GO:0006886,GO:0006913,GO:0006950,GO:0006974,GO:0007276,GO:0007283,GO:0008104,GO:0008150,GO:0008152,GO:0009451,GO:…	1.14.11.53	ko:K10767	-	-	-	-	ko00000,ko01000	-	-	-	2OG-FeII_Oxy_2
PPRIM.AZ9-3.1.P0010718	5888.CAK60611	3.57e-105	314.0	2EJ0Z@1|root,2SPAU@2759|Eukaryota,3ZBUN@5878|Ciliophora	5888.CAK60611|-	S	Encoded by	-	-	-	-	-	-	-	-	-	-	-	-	-
PPRIM.AZ9-3.1.P0010720	5888.CAK60609	0.0	1270.0	2EIVF@1|root,2SP6U@2759|Eukaryota,3ZC6Q@5878|Ciliophora	2759|Eukaryota	-	-	-	-	-	-	-	-	-	-	-	-	-	-	-
PPRIM.AZ9-3.1.P0010721	5888.CAK60608	2.49e-214	597.0	KOG0983@1|root,KOG0983@2759|Eukaryota	2759|Eukaryota	S	JUN kinase kinase activity	-	-	-	-	-	-	-	-	-	-	-	-	Pkinase
PPRIM.AZ9-3.1.P0010722	5888.CAK60607	0.0	1365.0	COG5059@1|root,KOG4280@2759|Eukaryota,3ZD9U@5878|Ciliophora	2759|Eukaryota	Z	Belongs to the TRAFAC class myosin-kinesin ATPase superfamily. Kinesin family	-	-	-	ko:K20196	-	-	-	-	ko00000,ko04812	-	-	-	Kinesin
PPRIM.AZ9-3.1.P0010724	5888.CAK60605	1.41e-18	92.8	COG1100@1|root,KOG1707@2759|Eukaryota,3ZBPK@5878|Ciliophora	2759|Eukaryota	V	EF hand associated	gemA	GO:0003674,GO:0003824,GO:0003924,GO:0005575,GO:0005622,GO:0005623,GO:0005737,GO:0005739,GO:0005740,GO:0005741,GO:0005783,GO:0008150,GO:0009987,GO:0012505,GO:0016020,GO:0016043,GO:0016462,GO:0016787,GO:0016817,GO:0016818,GO:0017111,GO:0019867,GO:0022406,GO:0031090,GO:0031966,GO:0031967,GO:0031968,GO:0031975,GO:0032865,GO:0032991,GO:0043226,GO:0043227,GO:0043229,GO:0043231,GO:0044232,GO:0044233,GO:…	-	ko:K06883,ko:K07870	ko04137,ko04214,map04137,map04214	-	-	-	ko00000,ko00001,ko01000,ko03029,ko04031	-	-	-	EF_assoc_1,EF_assoc_2,Ras
PPRIM.AZ9-3.1.P0010726	5888.CAK60604	0.0	1560.0	COG5329@1|root,KOG1888@2759|Eukaryota,3ZBTK@5878|Ciliophora	2759|Eukaryota	I	SacI homology domain	-	GO:0003674,GO:0003824,GO:0004672,GO:0005102,GO:0005488,GO:0005515,GO:0005575,GO:0005623,GO:0005886,GO:0005911,GO:0006464,GO:0006468,GO:0006793,GO:0006796,GO:0006807,GO:0006950,GO:0006952,GO:0008150,GO:0008152,GO:0009506,GO:0009605,GO:0009607,GO:0009617,GO:0009987,GO:0010941,GO:0016020,GO:0016301,GO:0016310,GO:0016740,GO:0016772,GO:0016773,GO:0019538,GO:0030054,GO:0031347,GO:0031348,GO:0033612,GO:…	3.1.3.36	ko:K20279	ko00562,ko01100,ko04070,map00562,map01100,map04070	-	R04404,R09827	RC00078	ko00000,ko00001,ko01000,ko04131	-	-	-	Syja_N,WW
PPRIM.AZ9-3.1.P0010727	5888.CAK60603	0.0	1064.0	2D6KK@1|root,2T2AM@2759|Eukaryota,3ZFM7@5878|Ciliophora	2759|Eukaryota	-	-	-	-	-	-	-	-	-	-	-	-	-	-	-
PPRIM.AZ9-3.1.P0010728	5888.CAK60602	7.87e-302	832.0	2D6KK@1|root,2T2AM@2759|Eukaryota,3ZFM7@5878|Ciliophora	2759|Eukaryota	-	-	-	-	-	-	-	-	-	-	-	-	-	-	-
PPRIM.AZ9-3.1.P0010734	5888.CAK60597	0.0	1365.0	COG0642@1|root,KOG0519@2759|Eukaryota	2759|Eukaryota	T	phosphorelay sensor kinase activity	-	-	-	ko:K16455	-	-	-	-	ko00000,ko03036	-	-	-	HATPase_c,HisKA,Response_reg
PPRIM.AZ9-3.1.P0010735	5888.CAK78701	1.71e-294	807.0	COG0572@1|root,KOG4203@2759|Eukaryota,3ZARP@5878|Ciliophora	2759|Eukaryota	TZ	Phosphoribulokinase / Uridine kinase family	-	GO:0003674,GO:0003824,GO:0004849,GO:0005575,GO:0005622,GO:0005623,GO:0005634,GO:0005737,GO:0005829,GO:0006139,GO:0006206,GO:0006213,GO:0006220,GO:0006221,GO:0006222,GO:0006725,GO:0006753,GO:0006793,GO:0006796,GO:0006807,GO:0008150,GO:0008152,GO:0008655,GO:0009058,GO:0009112,GO:0009116,GO:0009117,GO:0009119,GO:0009123,GO:0009124,GO:0009129,GO:0009130,GO:0009156,GO:0009161,GO:0009163,GO:0009165,GO:…	2.7.1.48	ko:K00876	ko00240,ko00983,ko01100,map00240,map00983,map01100	-	R00513,R00516,R00517,R00962,R00964,R00967,R00968,R00970,R01548,R01549,R01880,R02091,R02096,R02097,R02327,R02332,R02371,R02372,R08232	RC00002,RC00017	ko00000,ko00001,ko01000	-	-	-	PRK
PPRIM.AZ9-3.1.P0010736	5888.CAK60595	0.0	988.0	COG1948@1|root,KOG2379@2759|Eukaryota,3ZF3F@5878|Ciliophora	2759|Eukaryota	L	ERCC4 domain	MUS81	GO:0000003,GO:0000018,GO:0000075,GO:0000076,GO:0000077,GO:0000278,GO:0000280,GO:0000709,GO:0000712,GO:0000724,GO:0000725,GO:0000727,GO:0000737,GO:0003674,GO:0003824,GO:0004518,GO:0004519,GO:0004520,GO:0004536,GO:0004857,GO:0005575,GO:0005622,GO:0005623,GO:0005634,GO:0005654,GO:0005730,GO:0006139,GO:0006259,GO:0006260,GO:0006261,GO:0006265,GO:0006281,GO:0006301,GO:0006302,GO:0006308,GO:0006310,GO:…	-	ko:K08991	ko03440,ko03460,map03440,map03460	-	-	-	ko00000,ko00001,ko01000,ko03400	-	-	-	ERCC4
PPRIM.AZ9-3.1.P0010738	5888.CAK60593	0.0	1000.0	COG0612@1|root,KOG0960@2759|Eukaryota,3ZB1C@5878|Ciliophora	2759|Eukaryota	O	Insulinase (Peptidase family M16)	MAS1	GO:0003674,GO:0003824,GO:0004175,GO:0004222,GO:0005488,GO:0005575,GO:0005622,GO:0005623,GO:0005737,GO:0005739,GO:0005740,GO:0005743,GO:0005746,GO:0005750,GO:0005759,GO:0006091,GO:0006119,GO:0006122,GO:0006139,GO:0006163,GO:0006508,GO:0006605,GO:0006626,GO:0006627,GO:0006725,GO:0006753,GO:0006793,GO:0006796,GO:0006807,GO:0006810,GO:0006839,GO:0006886,GO:0006996,GO:0007005,GO:0007154,GO:0007165,GO:…	3.4.24.64	ko:K01412,ko:K07263,ko:K17732	-	-	-	-	ko00000,ko01000,ko01002,ko03029	-	-	-	Peptidase_M16,Peptidase_M16_C
PPRIM.AZ9-3.1.P0010739	5888.CAK60592	0.0	949.0	KOG1164@1|root,KOG1164@2759|Eukaryota,3ZCWX@5878|Ciliophora	2759|Eukaryota	T	Protein tyrosine kinase	-	-	2.7.11.1	ko:K02218,ko:K08959	ko04011,ko04340,ko04390,ko04392,ko04540,ko04710,map04011,map04340,map04390,map04392,map04540,map04710	-	-	-	ko00000,ko00001,ko01000,ko01001,ko03036	-	-	-	Pkinase
PPRIM.AZ9-3.1.P0010740	5888.CAK60591	0.0	2635.0	KOG3789@1|root,KOG3789@2759|Eukaryota,3ZDTA@5878|Ciliophora	2759|Eukaryota	S	nitrogen permease	NPRL2	GO:0000003,GO:0000323,GO:0003006,GO:0003674,GO:0003824,GO:0004672,GO:0005488,GO:0005515,GO:0005575,GO:0005622,GO:0005623,GO:0005634,GO:0005737,GO:0005764,GO:0005765,GO:0005767,GO:0005773,GO:0005774,GO:0005776,GO:0006464,GO:0006468,GO:0006793,GO:0006796,GO:0006807,GO:0006950,GO:0006995,GO:0007154,GO:0007165,GO:0007276,GO:0007281,GO:0007292,GO:0007293,GO:0008150,GO:0008152,GO:0008361,GO:0009267,GO:…	-	ko:K05290,ko:K20405	ko00563,ko01100,ko04150,map00563,map01100,map04150	-	-	-	ko00000,ko00001,ko01000	-	-	-	NPR2
PPRIM.AZ9-3.1.P0010741	5888.CAK72685	2.25e-137	396.0	COG4886@1|root,KOG0472@2759|Eukaryota,3ZFPB@5878|Ciliophora	2759|Eukaryota	S	Peroxisomal membrane anchor protein (Pex14p) conserved region	LRRC63	-	-	-	-	-	-	-	-	-	-	-	LRR_4,LRR_6,LRR_8,PP2C,Pex14_N
PPRIM.AZ9-3.1.P0010742	5888.CAK60589	3.13e-254	699.0	COG5024@1|root,KOG0653@2759|Eukaryota	2759|Eukaryota	D	cell division	CYCB1	GO:0001558,GO:0005575,GO:0005622,GO:0005623,GO:0005737,GO:0008150,GO:0009314,GO:0009628,GO:0010212,GO:0010332,GO:0040008,GO:0044424,GO:0044464,GO:0050789,GO:0050794,GO:0050896,GO:0051128,GO:0065007	-	ko:K21770,ko:K21777	ko04068,ko04110,ko04114,ko04115,ko04218,ko04914,ko05166,map04068,map04110,map04114,map04115,map04218,map04914,map05166	-	-	-	ko00000,ko00001,ko03032,ko03036	1.I.1.1.3	-	-	Cyclin_C,Cyclin_N
PPRIM.AZ9-3.1.P0010743	5888.CAK72687	1.24e-94	280.0	COG1308@1|root,KOG2239@2759|Eukaryota,3ZDV3@5878|Ciliophora	2759|Eukaryota	K	NAC domain	EGD2	GO:0003674,GO:0005488,GO:0005515,GO:0005543,GO:0005575,GO:0005622,GO:0005623,GO:0005737,GO:0005794,GO:0005829,GO:0005840,GO:0005844,GO:0005854,GO:0005911,GO:0006457,GO:0006458,GO:0006605,GO:0006612,GO:0006620,GO:0006810,GO:0006886,GO:0006950,GO:0006970,GO:0008104,GO:0008150,GO:0008289,GO:0009506,GO:0009628,GO:0009651,GO:0009986,GO:0009987,GO:0012505,GO:0015031,GO:0015833,GO:0022626,GO:0030054,GO:…	-	ko:K03626	-	-	-	-	ko00000	-	-	-	NAC
PPRIM.AZ9-3.1.P0010744	5888.CAK60587	0.0	1343.0	COG1034@1|root,KOG2282@2759|Eukaryota,3ZASP@5878|Ciliophora	2759|Eukaryota	C	NADH-ubiquinone oxidoreductase-G iron-sulfur binding region	NDUFS1	GO:0003674,GO:0003824,GO:0003954,GO:0005488,GO:0005575,GO:0005622,GO:0005623,GO:0005737,GO:0005739,GO:0005740,GO:0005743,GO:0005746,GO:0005747,GO:0005758,GO:0005759,GO:0006091,GO:0006119,GO:0006120,GO:0006139,GO:0006163,GO:0006725,GO:0006753,GO:0006793,GO:0006796,GO:0006807,GO:0006915,GO:0006950,GO:0006979,GO:0006996,GO:0007005,GO:0008137,GO:0008150,GO:0008152,GO:0008219,GO:0008637,GO:0009055,GO:…	1.6.5.3,1.6.99.3	ko:K03934	ko00190,ko01100,ko04714,ko04723,ko04932,ko05010,ko05012,ko05016,map00190,map01100,map04714,map04723,map04932,map05010,map05012,map05016	M00143	R11945	RC00061	ko00000,ko00001,ko00002,ko01000	3.D.1.6	-	-	Fer2_4,Molybdopterin,NADH-G_4Fe-4S_3,NADH_dhqG_C
PPRIM.AZ9-3.1.P0010745	5888.CAK60586	0.0	1097.0	2EJPF@1|root,2SRZM@2759|Eukaryota,3ZEIM@5878|Ciliophora	2759|Eukaryota	-	-	-	-	-	-	-	-	-	-	-	-	-	-	-
PPRIM.AZ9-3.1.P0010746	5888.CAK72690	1.14e-135	385.0	COG4352@1|root,KOG3295@2759|Eukaryota,3ZE56@5878|Ciliophora	2759|Eukaryota	J	Ribosomal protein L13e	RPL13	GO:0002181,GO:0003674,GO:0003676,GO:0003723,GO:0003729,GO:0003735,GO:0005198,GO:0005488,GO:0005575,GO:0005618,GO:0005622,GO:0005623,GO:0005634,GO:0005730,GO:0005737,GO:0005773,GO:0005774,GO:0005829,GO:0005840,GO:0005844,GO:0005886,GO:0005911,GO:0006412,GO:0006518,GO:0006807,GO:0006914,GO:0008150,GO:0008152,GO:0009056,GO:0009058,GO:0009059,GO:0009506,GO:0009719,GO:0009725,GO:0009735,GO:0009986,GO:…	-	ko:K02873,ko:K10755	ko03010,ko03030,ko03420,ko03430,map03010,map03030,map03420,map03430	M00177,M00179,M00289,M00295	-	-	br01610,ko00000,ko00001,ko00002,ko03011,ko03032,ko03036,ko03400	-	-	-	Ribosomal_L13e
PPRIM.AZ9-3.1.P0010748	5888.CAK60583	0.0	1853.0	COG5560@1|root,KOG1870@2759|Eukaryota,3ZD8E@5878|Ciliophora	2759|Eukaryota	O	Domain in ubiquitin-specific proteases.	-	-	3.4.19.12	ko:K11835,ko:K21343	ko04137,map04137	-	-	-	ko00000,ko00001,ko01000,ko01002,ko04121,ko04131	-	-	-	DUSP,UCH,zf-MYND
PPRIM.AZ9-3.1.P0010751	5888.CAK60580	1.25e-124	354.0	KOG3426@1|root,KOG3426@2759|Eukaryota,3ZECY@5878|Ciliophora	2759|Eukaryota	C	NADH dehydrogenase (Ubiquinone) 1 alpha subcomplex	NDUFA6	GO:0003674,GO:0003824,GO:0003954,GO:0005575,GO:0005622,GO:0005623,GO:0005737,GO:0005739,GO:0005740,GO:0005743,GO:0005746,GO:0005747,GO:0006091,GO:0006119,GO:0006120,GO:0006139,GO:0006163,GO:0006725,GO:0006753,GO:0006793,GO:0006796,GO:0006807,GO:0006950,GO:0006979,GO:0006996,GO:0007005,GO:0008137,GO:0008150,GO:0008152,GO:0009117,GO:0009123,GO:0009126,GO:0009141,GO:0009144,GO:0009150,GO:0009161,GO:…	-	ko:K03950	ko00190,ko01100,ko04714,ko04723,ko04932,ko05010,ko05012,ko05016,map00190,map01100,map04714,map04723,map04932,map05010,map05012,map05016	M00146	-	-	ko00000,ko00001,ko00002	3.D.1.6	-	-	Complex1_LYR,Complex1_LYR_2
PPRIM.AZ9-3.1.P0010752	5888.CAK60579	2.99e-306	838.0	KOG0601@1|root,KOG0601@2759|Eukaryota	5888.CAK60579|-	T	protein kinase activity	-	-	2.7.11.1	ko:K06632	ko04110,map04110	M00693	-	-	ko00000,ko00001,ko00002,ko01000,ko01001,ko03400	-	-	-	-
PPRIM.AZ9-3.1.P0010753	5888.CAK72699	7.58e-78	242.0	KOG0601@1|root,KOG0601@2759|Eukaryota	5888.CAK72699|-	T	protein kinase activity	-	-	2.7.11.1	ko:K06632	ko04110,map04110	M00693	-	-	ko00000,ko00001,ko00002,ko01000,ko01001,ko03400	-	-	-	-
PPRIM.AZ9-3.1.P0010755	5888.CAK92428	1.51e-314	859.0	COG1498@1|root,KOG2572@2759|Eukaryota,3ZB9S@5878|Ciliophora	2759|Eukaryota	AJ	NOSIC (NUC001) domain	NOP58	GO:0000154,GO:0000447,GO:0000460,GO:0000462,GO:0000466,GO:0000469,GO:0000472,GO:0000478,GO:0000479,GO:0000480,GO:0000966,GO:0000967,GO:0001085,GO:0001091,GO:0001094,GO:0001098,GO:0001099,GO:0001650,GO:0003674,GO:0003676,GO:0003723,GO:0003729,GO:0005488,GO:0005515,GO:0005575,GO:0005622,GO:0005623,GO:0005634,GO:0005654,GO:0005730,GO:0005732,GO:0005737,GO:0005829,GO:0006139,GO:0006364,GO:0006396,GO:…	-	ko:K14565	ko03008,map03008	-	-	-	ko00000,ko00001,ko03009	-	-	-	NOP5NT,Nop
PPRIM.AZ9-3.1.P0010756	5888.CAK60576	0.0	996.0	KOG0583@1|root,KOG0583@2759|Eukaryota,3ZDAZ@5878|Ciliophora	2759|Eukaryota	T	Protein tyrosine kinase	-	-	2.7.11.1,2.7.11.17	ko:K08794,ko:K08811	ko04921,ko04925,map04921,map04925	-	-	-	ko00000,ko00001,ko01000,ko01001,ko03036	-	-	-	Pkinase
PPRIM.AZ9-3.1.P0010757	5888.CAK72705	3.69e-111	319.0	2ER25@1|root,2STY8@2759|Eukaryota,3ZC9F@5878|Ciliophora	2759|Eukaryota	-	-	-	-	-	ko:K22070	-	-	-	-	ko00000,ko03029	-	-	-	Fer2
PPRIM.AZ9-3.1.P0010759	5888.CAK60573	4.49e-89	261.0	2EXW9@1|root,2SZGH@2759|Eukaryota,3ZF7V@5878|Ciliophora	2759|Eukaryota	-	-	-	-	-	-	-	-	-	-	-	-	-	-	-
PPRIM.AZ9-3.1.P0010760	5888.CAK72708	6.94e-265	723.0	2C7W5@1|root,2SIG5@2759|Eukaryota,3ZAQ2@5878|Ciliophora	2759|Eukaryota	-	-	-	-	-	-	-	-	-	-	-	-	-	-	-
PPRIM.AZ9-3.1.P0010763	5888.CAK60567	9.03e-303	828.0	COG0513@1|root,KOG0329@2759|Eukaryota,3ZDC7@5878|Ciliophora	2759|Eukaryota	A	Type III restriction enzyme, res subunit	DDX39A	GO:0000375,GO:0000377,GO:0000398,GO:0003674,GO:0003724,GO:0003824,GO:0004004,GO:0004386,GO:0005488,GO:0005515,GO:0005575,GO:0005622,GO:0005623,GO:0005634,GO:0005654,GO:0005681,GO:0005730,GO:0005737,GO:0006139,GO:0006396,GO:0006397,GO:0006403,GO:0006405,GO:0006406,GO:0006611,GO:0006725,GO:0006807,GO:0006810,GO:0006886,GO:0006913,GO:0006950,GO:0006974,GO:0008026,GO:0008104,GO:0008150,GO:0008152,GO:…	3.6.4.13	ko:K12812,ko:K13182	ko03013,ko03015,ko03040,ko05164,map03013,map03015,map03040,map05164	M00406,M00430	-	-	ko00000,ko00001,ko00002,ko01000,ko03019,ko03041	-	-	-	DEAD,Helicase_C
PPRIM.AZ9-3.1.P0010764	5888.CAK72714	9.45e-50	160.0	COG2058@1|root,KOG3449@2759|Eukaryota	2759|Eukaryota	J	translational elongation	RPLP2	GO:0000184,GO:0000322,GO:0000323,GO:0000324,GO:0000956,GO:0001932,GO:0001934,GO:0002181,GO:0002182,GO:0003674,GO:0003735,GO:0005198,GO:0005488,GO:0005506,GO:0005575,GO:0005622,GO:0005623,GO:0005737,GO:0005773,GO:0005829,GO:0005840,GO:0006139,GO:0006401,GO:0006402,GO:0006412,GO:0006413,GO:0006414,GO:0006417,GO:0006518,GO:0006605,GO:0006612,GO:0006613,GO:0006614,GO:0006725,GO:0006807,GO:0006810,GO:…	-	ko:K02943	ko03010,map03010	M00177	-	-	br01610,ko00000,ko00001,ko00002,ko03011	-	-	-	Ribosomal_60s
PPRIM.AZ9-3.1.P0010768	5888.CAK72718	6.08e-243	670.0	KOG0598@1|root,KOG0598@2759|Eukaryota,3ZCSR@5878|Ciliophora	2759|Eukaryota	T	Serine/Threonine protein kinases, catalytic domain	-	-	2.7.11.1,2.7.11.11	ko:K04345,ko:K08793,ko:K19800	ko01522,ko04010,ko04014,ko04020,ko04024,ko04062,ko04113,ko04114,ko04138,ko04140,ko04211,ko04213,ko04261,ko04270,ko04310,ko04340,ko04341,ko04371,ko04530,ko04540,ko04611,ko04713,ko04714,ko04720,ko04723,ko04724,ko04725,ko04726,ko04727,ko04728,ko04740,ko04742,ko04750,ko04910,ko04911,ko04912,ko04913,ko04914,ko04915,ko04916,ko04918,ko04919,ko04921,ko04922,ko04923,ko04924,ko04925,ko04926,ko04927,ko04934…	M00695	-	-	ko00000,ko00001,ko00002,ko01000,ko01001,ko03019,ko03036	-	-	-	Pkinase
PPRIM.AZ9-3.1.P0010771	5888.CAK60559	3.18e-242	668.0	2CPW6@1|root,2R2Y0@2759|Eukaryota,3ZFC5@5878|Ciliophora	2759|Eukaryota	S	Protein of unknown function (DUF2804)	-	-	-	-	-	-	-	-	-	-	-	-	DUF2804
PPRIM.AZ9-3.1.P0010773	5888.CAK72722	0.0	934.0	KOG2085@1|root,KOG2085@2759|Eukaryota,3ZAQ5@5878|Ciliophora	2759|Eukaryota	T	Protein phosphatase 2A regulatory B subunit, B56 family	-	-	-	ko:K11584	ko03015,ko04071,ko04113,ko04114,ko04151,ko04152,ko04261,ko04728,ko05165,map03015,map04071,map04113,map04114,map04151,map04152,map04261,map04728,map05165	-	-	-	ko00000,ko00001,ko01009,ko03036	-	-	-	B56
PPRIM.AZ9-3.1.P0010774	5888.CAK72724	1.42e-180	504.0	COG3338@1|root,KOG0382@2759|Eukaryota,3ZER8@5878|Ciliophora	2759|Eukaryota	P	Eukaryotic-type carbonic anhydrase	-	-	4.2.1.1	ko:K01672,ko:K18245	ko00910,ko04964,ko04966,ko04971,ko04972,ko04976,map00910,map04964,map04966,map04971,map04972,map04976	-	R00132,R10092	RC02807	ko00000,ko00001,ko01000,ko04147	-	-	-	Carb_anhydrase
PPRIM.AZ9-3.1.P0010776	5888.CAK60555	0.0	897.0	KOG4152@1|root,2RT11@2759|Eukaryota,3ZEMV@5878|Ciliophora	5888.CAK60555|-	S	Broad-Complex, Tramtrack and Bric a brac	-	-	-	-	-	-	-	-	-	-	-	-	-
PPRIM.AZ9-3.1.P0010780	5888.CAK60551	5.56e-234	645.0	KOG0594@1|root,KOG0594@2759|Eukaryota	2759|Eukaryota	G	cyclin-dependent protein serine/threonine kinase activity	-	-	2.7.11.22	ko:K02206	ko04068,ko04110,ko04114,ko04115,ko04151,ko04218,ko04914,ko04934,ko05161,ko05162,ko05165,ko05168,ko05169,ko05200,ko05203,ko05215,ko05222,ko05226,map04068,map04110,map04114,map04115,map04151,map04218,map04914,map04934,map05161,map05162,map05165,map05168,map05169,map05200,map05203,map05215,map05222,map05226	M00692,M00693	-	-	ko00000,ko00001,ko00002,ko01000,ko01001,ko03032,ko03036	-	-	-	Pkinase
PPRIM.AZ9-3.1.P0010781	5888.CAK60550	0.0	1218.0	COG0532@1|root,KOG1145@2759|Eukaryota,3ZB64@5878|Ciliophora	2759|Eukaryota	J	Translation-initiation factor 2	-	-	-	ko:K02519	-	-	-	-	ko00000,ko03012,ko03029	-	-	-	GTP_EFTU,IF-2
PPRIM.AZ9-3.1.P0010783	5888.CAK72733	1.6e-89	262.0	2ER4K@1|root,2SU01@2759|Eukaryota,3ZCF0@5878|Ciliophora	2759|Eukaryota	-	-	-	-	-	ko:K17411	-	-	-	-	br01610,ko00000,ko03011	-	-	-	-
PPRIM.AZ9-3.1.P0010784	5888.CAK72734	4.46e-104	319.0	COG5253@1|root,KOG0229@2759|Eukaryota	2759|Eukaryota	T	1-phosphatidylinositol-4-phosphate 5-kinase activity	-	-	-	ko:K14972	-	-	-	-	ko00000,ko03036	-	-	-	IQ,MORN
PPRIM.AZ9-3.1.P0010785	5888.CAK60546	0.0	1278.0	COG1022@1|root,KOG1256@2759|Eukaryota,3ZDIM@5878|Ciliophora	2759|Eukaryota	I	AMP-binding enzyme family protein	-	-	6.2.1.3	ko:K01897	ko00061,ko00071,ko01100,ko01212,ko02024,ko03320,ko04146,ko04216,ko04714,ko04920,map00061,map00071,map01100,map01212,map02024,map03320,map04146,map04216,map04714,map04920	M00086	R01280	RC00004,RC00014	ko00000,ko00001,ko00002,ko01000,ko01004,ko04147	4.C.1.1	-	-	AMP-binding,AMP-binding_C
PPRIM.AZ9-3.1.P0010786	5888.CAK60545	2.55e-301	836.0	COG0124@1|root,KOG1035@2759|Eukaryota,3ZD59@5878|Ciliophora	2759|Eukaryota	J	Protein tyrosine kinase	-	-	2.7.11.1	ko:K16196	ko04138,ko04140,ko04141,ko05160,ko05162,ko05164,ko05168,ko05169,map04138,map04140,map04141,map05160,map05162,map05164,map05168,map05169	-	-	-	ko00000,ko00001,ko01000,ko01001	-	-	-	Pkinase,RWD
PPRIM.AZ9-3.1.P0010789	5888.CAK60542	9.34e-236	656.0	COG0457@1|root,KOG1124@2759|Eukaryota,3ZDUZ@5878|Ciliophora	2759|Eukaryota	S	Tetratricopeptide repeat	TTC6	-	-	ko:K16531	-	-	-	-	ko00000,ko03036	-	-	-	TPR_1,TPR_11,TPR_16,TPR_2,TPR_8
PPRIM.AZ9-3.1.P0010792	5888.CAK72743	0.0	1747.0	COG5184@1|root,KOG1426@2759|Eukaryota,3ZB59@5878|Ciliophora	2759|Eukaryota	DZ	IPT/TIG domain	-	-	2.3.2.26	ko:K10614	ko04120,map04120	-	-	-	ko00000,ko00001,ko01000,ko04121	-	-	-	RCC1,TIG
PPRIM.AZ9-3.1.P0010793	5888.CAK72743	0.0	1097.0	COG5184@1|root,KOG1426@2759|Eukaryota,3ZB59@5878|Ciliophora	2759|Eukaryota	DZ	IPT/TIG domain	-	-	2.3.2.26	ko:K10614	ko04120,map04120	-	-	-	ko00000,ko00001,ko01000,ko04121	-	-	-	RCC1,TIG
PPRIM.AZ9-3.1.P0010794	5888.CAK72743	9.34e-212	608.0	COG5184@1|root,KOG1426@2759|Eukaryota,3ZB59@5878|Ciliophora	2759|Eukaryota	DZ	IPT/TIG domain	-	-	2.3.2.26	ko:K10614	ko04120,map04120	-	-	-	ko00000,ko00001,ko01000,ko04121	-	-	-	RCC1,TIG
PPRIM.AZ9-3.1.P0010797	5888.CAK72746	1.05e-310	850.0	KOG0032@1|root,KOG0032@2759|Eukaryota	2759|Eukaryota	T	protein serine/threonine kinase activity	-	-	2.7.11.1,2.7.11.17	ko:K08794,ko:K13412	ko04626,ko04921,ko04925,ko05145,map04626,map04921,map04925,map05145	-	-	-	ko00000,ko00001,ko01000,ko01001	-	-	-	Pkinase
PPRIM.AZ9-3.1.P0010798	5888.CAK60533	0.0	1149.0	KOG1737@1|root,KOG1737@2759|Eukaryota,3ZAUX@5878|Ciliophora	2759|Eukaryota	I	PH domain	-	-	-	ko:K20174,ko:K20456,ko:K20463	-	-	-	-	ko00000,ko04131	-	-	-	Oxysterol_BP,PH
PPRIM.AZ9-3.1.P0010802	5888.CAK60531	3.58e-277	782.0	KOG2385@1|root,KOG2385@2759|Eukaryota,3ZET8@5878|Ciliophora	2759|Eukaryota	S	Protein of unknown function (DUF726)	-	-	-	-	-	-	-	-	-	-	-	-	DNA_ligase_A_C,DNA_ligase_A_M,DNA_ligase_A_N,DUF726,VPS9
PPRIM.AZ9-3.1.P0010807	5888.CAK60527	0.0	903.0	KOG2563@1|root,KOG2563@2759|Eukaryota	2759|Eukaryota	J	transmembrane transport	-	-	-	ko:K08220	-	-	-	-	ko00000,ko02000	2.A.1.28.1,2.A.1.28.4	-	-	MFS_1
PPRIM.AZ9-3.1.P0010809	5888.CAK60525	5.01e-124	359.0	COG0670@1|root,KOG2322@2759|Eukaryota,3ZBZV@5878|Ciliophora	2759|Eukaryota	T	Belongs to the BI1 family	-	GO:0000322,GO:0000323,GO:0000324,GO:0005575,GO:0005622,GO:0005623,GO:0005737,GO:0005739,GO:0005773,GO:0005783,GO:0006915,GO:0006950,GO:0006986,GO:0007154,GO:0007165,GO:0008150,GO:0008219,GO:0009987,GO:0010033,GO:0012501,GO:0012505,GO:0016020,GO:0016021,GO:0019722,GO:0019932,GO:0023052,GO:0030968,GO:0031224,GO:0033554,GO:0034620,GO:0034976,GO:0035556,GO:0035966,GO:0035967,GO:0042221,GO:0043226,GO:…	-	ko:K06890	-	-	-	-	ko00000	-	-	-	Bax1-I
PPRIM.AZ9-3.1.P0010810	5888.CAK60524	1.7e-313	855.0	KOG1164@1|root,KOG1165@2759|Eukaryota	2759|Eukaryota	H	peptidyl-serine phosphorylation	CSNK1G2	GO:0000003,GO:0000166,GO:0000287,GO:0000322,GO:0000323,GO:0000324,GO:0000329,GO:0000902,GO:0001654,GO:0001678,GO:0001736,GO:0001738,GO:0001745,GO:0002009,GO:0003006,GO:0003008,GO:0003674,GO:0003824,GO:0004672,GO:0004674,GO:0004713,GO:0005488,GO:0005515,GO:0005524,GO:0005575,GO:0005622,GO:0005623,GO:0005634,GO:0005737,GO:0005739,GO:0005773,GO:0005774,GO:0005783,GO:0005818,GO:0005819,GO:0005829,GO:…	2.7.11.1	ko:K02218,ko:K08876,ko:K08958,ko:K19830	ko04011,ko04340,ko04341,ko04392,map04011,map04340,map04341,map04392	-	-	-	ko00000,ko00001,ko01000,ko01001,ko03016	-	-	-	CK1gamma_C,Pkinase
PPRIM.AZ9-3.1.P0010813	5888.CAK72757	9.15e-268	736.0	KOG0032@1|root,KOG0032@2759|Eukaryota	5888.CAK72757|-	T	protein serine/threonine kinase activity	-	-	2.7.11.1	ko:K13412	ko04626,ko05145,map04626,map05145	-	-	-	ko00000,ko00001,ko01000,ko01001	-	-	-	-
PPRIM.AZ9-3.1.P0010814	5888.CAK60521	0.0	974.0	KOG0032@1|root,KOG0032@2759|Eukaryota	5888.CAK60521|-	T	protein serine/threonine kinase activity	-	-	2.7.11.1	ko:K13412	ko04626,ko05145,map04626,map05145	-	-	-	ko00000,ko00001,ko01000,ko01001	-	-	-	-
PPRIM.AZ9-3.1.P0010816	5888.CAK60519	9.05e-129	377.0	KOG0578@1|root,KOG0578@2759|Eukaryota	2759|Eukaryota	F	Rac GTPase binding	-	-	2.7.11.1	ko:K13412	ko04626,ko05145,map04626,map05145	-	-	-	ko00000,ko00001,ko01000,ko01001	-	-	-	Pkinase,Pkinase_Tyr
PPRIM.AZ9-3.1.P0010817	5888.CAK60518	1.3e-211	585.0	COG5147@1|root,KOG0048@2759|Eukaryota	5888.CAK60518|-	ADK	RNA polymerase II transcription regulator recruiting activity	-	-	-	-	-	-	-	-	-	-	-	-	-
PPRIM.AZ9-3.1.P0010818	5888.CAK60517	0.0	1031.0	KOG2157@1|root,KOG2157@2759|Eukaryota,3ZD5B@5878|Ciliophora	2759|Eukaryota	O	Tubulin-tyrosine ligase family protein	-	-	6.3.2.25	ko:K06047,ko:K16603	-	-	-	-	ko00000,ko01000,ko04812	-	-	-	TTL
PPRIM.AZ9-3.1.P0010820	7029.ACYPI072134-PA	7.13e-09	60.8	2CZYR@1|root,2SC5Q@2759|Eukaryota,3ACWK@33154|Opisthokonta	2759|Eukaryota	O	Zinc finger, C3HC4 type (RING finger)	-	-	-	-	-	-	-	-	-	-	-	-	zf-C3HC4,zf-C3HC4_2,zf-RING_2,zf-RING_UBOX
PPRIM.AZ9-3.1.P0010821	5888.CAK60514	0.0	1136.0	2C1QZ@1|root,2SSFZ@2759|Eukaryota,3ZCVE@5878|Ciliophora	2759|Eukaryota	-	-	-	-	-	-	-	-	-	-	-	-	-	-	DUF4378
PPRIM.AZ9-3.1.P0010822	5888.CAK72764	8.75e-113	333.0	COG5536@1|root,KOG0530@2759|Eukaryota,3ZDXM@5878|Ciliophora	2759|Eukaryota	O	Protein prenyltransferase alpha subunit repeat	RAM2	GO:0001101,GO:0003674,GO:0003824,GO:0004311,GO:0004659,GO:0004660,GO:0004661,GO:0004662,GO:0004663,GO:0005575,GO:0005622,GO:0005623,GO:0005737,GO:0005953,GO:0005965,GO:0006464,GO:0006807,GO:0006950,GO:0007323,GO:0008104,GO:0008150,GO:0008152,GO:0008318,GO:0008360,GO:0009414,GO:0009415,GO:0009628,GO:0009787,GO:0009788,GO:0009966,GO:0009968,GO:0009987,GO:0010035,GO:0010467,GO:0010646,GO:0010648,GO:…	2.5.1.58,2.5.1.59	ko:K05955	ko00900,ko01130,map00900,map01130	-	R09844	RC00069,RC03004	ko00000,ko00001,ko01000,ko01006	-	-	-	PPTA
PPRIM.AZ9-3.1.P0010823	5888.CAK72765	5.09e-300	819.0	COG0045@1|root,KOG2799@2759|Eukaryota,3ZD5K@5878|Ciliophora	2759|Eukaryota	C	Succinyl-CoA synthetase functions in the citric acid cycle (TCA), coupling the hydrolysis of succinyl-CoA to the synthesis of ATP and thus represents the only step of substrate- level phosphorylation in the TCA. The beta subunit provides nucleotide specificity of the enzyme and binds the substrate succinate, while the binding sites for coenzyme A and phosphate are found in the alpha subunit	-	-	6.2.1.4,6.2.1.5	ko:K01900	ko00020,ko00640,ko01100,ko01110,ko01120,ko01130,ko01200,map00020,map00640,map01100,map01110,map01120,map01130,map01200	M00009,M00011	R00432,R00727	RC00004,RC00014	ko00000,ko00001,ko00002,ko01000,ko04147	-	-	-	ATP-grasp_2,Ligase_CoA
PPRIM.AZ9-3.1.P0010824	5888.CAK72767	0.0	1033.0	KOG0362@1|root,KOG0362@2759|Eukaryota,3ZBCM@5878|Ciliophora	2759|Eukaryota	O	assists the folding of proteins upon ATP hydrolysis	CCT8	GO:0000003,GO:0000323,GO:0001775,GO:0002199,GO:0002252,GO:0002263,GO:0002274,GO:0002275,GO:0002283,GO:0002366,GO:0002376,GO:0002443,GO:0002444,GO:0002446,GO:0003674,GO:0003824,GO:0005488,GO:0005515,GO:0005575,GO:0005576,GO:0005622,GO:0005623,GO:0005634,GO:0005654,GO:0005737,GO:0005764,GO:0005766,GO:0005773,GO:0005775,GO:0005813,GO:0005815,GO:0005829,GO:0005832,GO:0005856,GO:0005874,GO:0005911,GO:…	-	ko:K09500	-	-	-	-	ko00000,ko03036,ko03110	-	-	-	Cpn60_TCP1
PPRIM.AZ9-3.1.P0010825	5888.CAK72768	1.42e-168	472.0	COG2086@1|root,KOG3180@2759|Eukaryota,3ZATC@5878|Ciliophora	2759|Eukaryota	C	Electron transfer flavoprotein domain	ETFB	GO:0003674,GO:0003824,GO:0005575,GO:0005622,GO:0005623,GO:0005737,GO:0005739,GO:0005759,GO:0005829,GO:0006082,GO:0006091,GO:0006119,GO:0006139,GO:0006163,GO:0006629,GO:0006631,GO:0006635,GO:0006725,GO:0006753,GO:0006793,GO:0006796,GO:0006807,GO:0007275,GO:0007399,GO:0007406,GO:0008150,GO:0008152,GO:0008285,GO:0009055,GO:0009056,GO:0009062,GO:0009117,GO:0009123,GO:0009126,GO:0009141,GO:0009144,GO:…	-	ko:K03521,ko:K12492	ko04144,map04144	-	-	-	ko00000,ko00001,ko04131	-	-	-	ETF
PPRIM.AZ9-3.1.P0010826	5888.CAK60511	2.24e-258	714.0	2D63Y@1|root,2T0N3@2759|Eukaryota	5888.CAK60511|-	O	Zinc finger, C3HC4 type (RING finger)	-	-	-	-	-	-	-	-	-	-	-	-	-
PPRIM.AZ9-3.1.P0010827	5888.CAK60510	1.51e-287	790.0	KOG2730@1|root,KOG2730@2759|Eukaryota,3ZEYF@5878|Ciliophora	2759|Eukaryota	S	RNA cap guanine-N2 methyltransferase	-	-	-	ko:K14292	ko03013,map03013	-	-	-	ko00000,ko00001,ko01000	-	-	-	Methyltransf_15,Methyltransf_25,RNA_GG_bind
PPRIM.AZ9-3.1.P0010829	5888.CAK60508	5.35e-127	362.0	2C2V9@1|root,2S9MX@2759|Eukaryota,3ZCFS@5878|Ciliophora	5888.CAK60508|-	S	Emopamil binding protein	-	-	5.3.3.5	ko:K01824	ko00100,ko01100,ko01110,map00100,map01100,map01110	M00101	R03353,R04804,R07484	RC00911	ko00000,ko00001,ko00002,ko01000	-	-	-	-
PPRIM.AZ9-3.1.P0010832	5888.CAK60505	6.85e-179	498.0	KOG0768@1|root,KOG0768@2759|Eukaryota,3ZC1N@5878|Ciliophora	2759|Eukaryota	C	Mitochondrial carrier protein	-	-	-	ko:K15111	-	-	-	-	ko00000,ko02000	2.A.29.18	-	-	Mito_carr
PPRIM.AZ9-3.1.P0010833	5888.CAK60505	6.85e-179	498.0	KOG0768@1|root,KOG0768@2759|Eukaryota,3ZC1N@5878|Ciliophora	2759|Eukaryota	C	Mitochondrial carrier protein	-	-	-	ko:K15111	-	-	-	-	ko00000,ko02000	2.A.29.18	-	-	Mito_carr
PPRIM.AZ9-3.1.P0010834	5888.CAK72775	2.81e-240	666.0	2C8UN@1|root,2SXKV@2759|Eukaryota,3ZFCG@5878|Ciliophora	2759|Eukaryota	-	-	-	-	-	-	-	-	-	-	-	-	-	-	-
PPRIM.AZ9-3.1.P0010836	5888.CAK60502	0.0	969.0	28JR0@1|root,2QS4E@2759|Eukaryota,3ZBPW@5878|Ciliophora	2759|Eukaryota	S	beta-tubulin binding	IFT74	GO:0002064,GO:0003334,GO:0003674,GO:0003682,GO:0005488,GO:0005515,GO:0005575,GO:0005622,GO:0005623,GO:0005634,GO:0005813,GO:0005815,GO:0005856,GO:0005929,GO:0006355,GO:0006357,GO:0006810,GO:0006928,GO:0006996,GO:0007017,GO:0007018,GO:0007154,GO:0007165,GO:0007166,GO:0007219,GO:0007275,GO:0007368,GO:0007389,GO:0007507,GO:0008092,GO:0008150,GO:0008285,GO:0008544,GO:0009799,GO:0009855,GO:0009888,GO:…	-	ko:K19679	-	-	-	-	ko00000,ko03036	-	-	-	-
PPRIM.AZ9-3.1.P0010837	5888.CAK60501	0.0	4411.0	COG2114@1|root,KOG1023@2759|Eukaryota,KOG3619@2759|Eukaryota,3ZDFA@5878|Ciliophora	2759|Eukaryota	C	Adenylate and Guanylate cyclase catalytic domain containing protein	-	GO:0000287,GO:0001932,GO:0001934,GO:0003674,GO:0003824,GO:0004016,GO:0004383,GO:0004888,GO:0005034,GO:0005488,GO:0005515,GO:0005575,GO:0005622,GO:0005623,GO:0005737,GO:0005829,GO:0005886,GO:0005887,GO:0006139,GO:0006163,GO:0006164,GO:0006171,GO:0006182,GO:0006725,GO:0006753,GO:0006793,GO:0006796,GO:0006807,GO:0006950,GO:0006970,GO:0007154,GO:0007165,GO:0007186,GO:0007187,GO:0007188,GO:0007189,GO:…	3.4.19.12,3.6.3.1,4.6.1.1,4.6.1.2	ko:K01530,ko:K01769,ko:K08041,ko:K08047,ko:K11858,ko:K14802	ko00230,ko01522,ko04015,ko04020,ko04022,ko04024,ko04062,ko04072,ko04114,ko04211,ko04213,ko04261,ko04270,ko04371,ko04540,ko04611,ko04713,ko04714,ko04720,ko04723,ko04724,ko04725,ko04727,ko04750,ko04911,ko04912,ko04913,ko04914,ko04915,ko04916,ko04918,ko04921,ko04923,ko04925,ko04926,ko04927,ko04934,ko04970,ko04971,ko04972,ko04976,ko05032,ko05142,ko05146,ko05166,ko05200,ko05414,map00230,map01522,map04…	M00695	R00089,R00434	RC00295	ko00000,ko00001,ko00002,ko01000,ko01002,ko03009,ko04121	3.A.3.8	-	-	ANF_receptor,Cation_ATPase,E1-E2_ATPase,Guanylate_cyc,PDEase_I,PhoLip_ATPase_C,PhoLip_ATPase_N
PPRIM.AZ9-3.1.P0010838	5888.CAK60499	0.0	3987.0	28KJF@1|root,2QT0W@2759|Eukaryota,3ZDPN@5878|Ciliophora	2759|Eukaryota	-	-	-	-	-	-	-	-	-	-	-	-	-	-	-
PPRIM.AZ9-3.1.P0010839	5888.CAK72780	0.0	1245.0	KOG0198@1|root,KOG0198@2759|Eukaryota,3ZFTY@5878|Ciliophora	2759|Eukaryota	T	Serine/Threonine protein kinases, catalytic domain	-	-	2.7.11.1	ko:K08269,ko:K20875	ko04136,ko04138,ko04139,ko04140,ko04150,ko04212,map04136,map04138,map04139,map04140,map04150,map04212	-	-	-	ko00000,ko00001,ko01000,ko01001,ko03029,ko03036,ko04131	1.I.1.1.3	-	-	Ank_2,Pkinase
PPRIM.AZ9-3.1.P0010840	5888.CAK60497	3.69e-189	546.0	KOG0668@1|root,KOG0668@2759|Eukaryota,3ZATQ@5878|Ciliophora	2759|Eukaryota	DKT	Belongs to the protein kinase superfamily	CSNK2A2	GO:0000003,GO:0000118,GO:0000122,GO:0000166,GO:0000228,GO:0000785,GO:0000790,GO:0000902,GO:0000904,GO:0001300,GO:0001558,GO:0001654,GO:0001669,GO:0001889,GO:0003002,GO:0003006,GO:0003674,GO:0003824,GO:0004672,GO:0004674,GO:0005488,GO:0005515,GO:0005524,GO:0005575,GO:0005622,GO:0005623,GO:0005634,GO:0005654,GO:0005694,GO:0005730,GO:0005737,GO:0005829,GO:0005886,GO:0005929,GO:0005956,GO:0006139,GO:…	2.7.11.1	ko:K03097	ko03008,ko04064,ko04137,ko04139,ko04310,ko04520,ko04712,ko05162,ko05168,ko05169,map03008,map04064,map04137,map04139,map04310,map04520,map04712,map05162,map05168,map05169	-	-	-	ko00000,ko00001,ko01000,ko01001,ko03009	-	-	-	Pkinase
PPRIM.AZ9-3.1.P0010841	5888.CAK60496	0.0	879.0	KOG1164@1|root,KOG1164@2759|Eukaryota,3ZCWX@5878|Ciliophora	2759|Eukaryota	T	Protein tyrosine kinase	-	-	2.7.11.1	ko:K02218,ko:K08959	ko04011,ko04340,ko04390,ko04392,ko04540,ko04710,map04011,map04340,map04390,map04392,map04540,map04710	-	-	-	ko00000,ko00001,ko01000,ko01001,ko03036	-	-	-	Pkinase
PPRIM.AZ9-3.1.P0010843	5888.CAK60494	0.0	913.0	KOG0032@1|root,KOG0032@2759|Eukaryota	5888.CAK60494|-	T	protein serine/threonine kinase activity	-	-	-	-	-	-	-	-	-	-	-	-	-
PPRIM.AZ9-3.1.P0010847	5888.CAK60490	3.27e-182	511.0	2D5PP@1|root,2SZ76@2759|Eukaryota,3ZCR1@5878|Ciliophora	5888.CAK60490|-	-	-	-	-	-	-	-	-	-	-	-	-	-	-	-
PPRIM.AZ9-3.1.P0010849	5888.CAK60488	2.27e-306	836.0	2CTPA@1|root,2RGY0@2759|Eukaryota,3ZEJC@5878|Ciliophora	5888.CAK60488|-	-	-	-	-	-	-	-	-	-	-	-	-	-	-	-
PPRIM.AZ9-3.1.P0010851	5888.CAK60486	0.0	1041.0	KOG2157@1|root,KOG2157@2759|Eukaryota,3ZD0R@5878|Ciliophora	2759|Eukaryota	O	Tubulin-tyrosine ligase family	-	-	-	ko:K16599	-	-	-	-	ko00000,ko01000,ko04812	-	-	-	TTL
PPRIM.AZ9-3.1.P0010852	5888.CAK72789	0.0	1035.0	KOG1915@1|root,KOG1915@2759|Eukaryota,3ZAM4@5878|Ciliophora	2759|Eukaryota	D	HAT (Half-A-TPR) repeats	CRNKL1	GO:0000245,GO:0000375,GO:0000377,GO:0000398,GO:0000974,GO:0003674,GO:0003676,GO:0003723,GO:0005488,GO:0005575,GO:0005622,GO:0005623,GO:0005634,GO:0005654,GO:0005681,GO:0005684,GO:0006139,GO:0006396,GO:0006397,GO:0006725,GO:0006807,GO:0008150,GO:0008152,GO:0008380,GO:0009987,GO:0010467,GO:0016043,GO:0016070,GO:0016071,GO:0022607,GO:0022613,GO:0022618,GO:0031974,GO:0031981,GO:0032991,GO:0034622,GO:…	-	ko:K12869	ko03040,map03040	M00355	-	-	ko00000,ko00001,ko00002,ko03036,ko03041	-	-	-	HAT,Suf,TPR_8
PPRIM.AZ9-3.1.P0010853	5888.CAK60484	0.0	1357.0	COG5275@1|root,KOG1968@2759|Eukaryota,3ZD32@5878|Ciliophora	2759|Eukaryota	L	Replication factor RFC1 C terminal domain	-	GO:0005575,GO:0005622,GO:0005623,GO:0005657,GO:0005663,GO:0005694,GO:0006139,GO:0006259,GO:0006260,GO:0006261,GO:0006271,GO:0006272,GO:0006281,GO:0006298,GO:0006725,GO:0006807,GO:0006950,GO:0006974,GO:0008150,GO:0008152,GO:0009058,GO:0009059,GO:0009987,GO:0016070,GO:0022616,GO:0032991,GO:0033554,GO:0034641,GO:0034645,GO:0043170,GO:0043226,GO:0043228,GO:0043229,GO:0043232,GO:0044237,GO:0044238,GO:…	-	ko:K10754	ko03030,ko03420,ko03430,map03030,map03420,map03430	M00289,M00295	-	-	ko00000,ko00001,ko00002,ko03032,ko03400	-	-	-	AAA,BRCT,RFC1
PPRIM.AZ9-3.1.P0010854	5888.CAK59161	1.21e-25	107.0	KOG1171@1|root,KOG1171@2759|Eukaryota	2759|Eukaryota	S	DNA-binding transcription factor activity	-	-	-	ko:K21776	ko04218,map04218	-	-	-	ko00000,ko00001	-	-	-	TCR
PPRIM.AZ9-3.1.P0010857	5888.CAK60480	0.0	1744.0	2ER2Z@1|root,2STYT@2759|Eukaryota,3ZEP4@5878|Ciliophora	2759|Eukaryota	-	-	-	-	-	-	-	-	-	-	-	-	-	-	-
PPRIM.AZ9-3.1.P0010862	5888.CAK60474	8.91e-187	523.0	KOG1559@1|root,KOG1559@2759|Eukaryota,3ZE89@5878|Ciliophora	2759|Eukaryota	H	Peptidase C26	GGH	GO:0000323,GO:0001775,GO:0002252,GO:0002263,GO:0002274,GO:0002275,GO:0002283,GO:0002366,GO:0002376,GO:0002443,GO:0002444,GO:0002446,GO:0003674,GO:0003824,GO:0005575,GO:0005576,GO:0005615,GO:0005618,GO:0005622,GO:0005623,GO:0005737,GO:0005764,GO:0005766,GO:0005773,GO:0005775,GO:0005829,GO:0006082,GO:0006508,GO:0006575,GO:0006725,GO:0006732,GO:0006760,GO:0006807,GO:0006810,GO:0006887,GO:0006955,GO:…	3.4.19.9	ko:K01307,ko:K15699	ko00790,ko01523,map00790,map01523	-	R04242	RC00064,RC00090	ko00000,ko00001,ko01000,ko01002,ko04121	-	-	-	Peptidase_C26
PPRIM.AZ9-3.1.P0010867	5888.CAK60469	1.28e-315	858.0	COG0538@1|root,KOG1526@2759|Eukaryota,3ZDPK@5878|Ciliophora	2759|Eukaryota	C	Isocitrate/isopropylmalate dehydrogenase	IDH1	GO:0000003,GO:0000166,GO:0000287,GO:0001775,GO:0002252,GO:0002263,GO:0002274,GO:0002275,GO:0002283,GO:0002366,GO:0002376,GO:0002443,GO:0002444,GO:0002446,GO:0003006,GO:0003674,GO:0003824,GO:0004448,GO:0004450,GO:0005102,GO:0005488,GO:0005515,GO:0005575,GO:0005576,GO:0005622,GO:0005623,GO:0005737,GO:0005739,GO:0005759,GO:0005777,GO:0005782,GO:0005829,GO:0006082,GO:0006091,GO:0006099,GO:0006101,GO:…	1.1.1.42	ko:K00031	ko00020,ko00480,ko00720,ko01100,ko01110,ko01120,ko01130,ko01200,ko01210,ko01230,ko04146,map00020,map00480,map00720,map01100,map01110,map01120,map01130,map01200,map01210,map01230,map04146	M00009,M00010,M00173,M00740	R00267,R00268,R01899	RC00001,RC00084,RC00114,RC00626,RC02801	br01601,ko00000,ko00001,ko00002,ko01000	-	-	iMM904.YLR174W,iND750.YLR174W	Iso_dh
PPRIM.AZ9-3.1.P0010869	5888.CAK72806	8.84e-218	604.0	KOG1470@1|root,KOG1470@2759|Eukaryota	2759|Eukaryota	E	intermembrane phospholipid transfer	-	-	-	-	-	-	-	-	-	-	-	-	CRAL_TRIO
PPRIM.AZ9-3.1.P0010870	5888.CAK60466	0.0	1013.0	KOG2556@1|root,KOG2556@2759|Eukaryota,3ZD4C@5878|Ciliophora	2759|Eukaryota	G	Leishmanolysin family	-	-	3.4.24.36,3.6.4.13	ko:K01404,ko:K08654,ko:K12813	ko03040,ko05140,ko05143,map03040,map05140,map05143	-	-	-	ko00000,ko00001,ko00537,ko01000,ko01002,ko03041,ko03110	-	-	-	Peptidase_M8
PPRIM.AZ9-3.1.P0010872	5888.CAK60464	3.42e-198	559.0	KOG3647@1|root,KOG3647@2759|Eukaryota,3ZATJ@5878|Ciliophora	2759|Eukaryota	S	Clusterin-associated protein-1	CLUAP1	GO:0000226,GO:0001578,GO:0001655,GO:0001822,GO:0001838,GO:0001841,GO:0001843,GO:0001894,GO:0001895,GO:0001947,GO:0002009,GO:0003002,GO:0003007,GO:0003143,GO:0005575,GO:0005622,GO:0005623,GO:0005634,GO:0005654,GO:0005813,GO:0005815,GO:0005856,GO:0005929,GO:0006810,GO:0006928,GO:0006935,GO:0006996,GO:0007010,GO:0007017,GO:0007018,GO:0007154,GO:0007165,GO:0007166,GO:0007224,GO:0007275,GO:0007368,GO:…	-	ko:K19684	-	-	-	-	ko00000,ko03036	-	-	-	Cluap1
PPRIM.AZ9-3.1.P0010873	5888.CAK72816	0.0	1069.0	COG0666@1|root,KOG4177@2759|Eukaryota,3ZAYV@5878|Ciliophora	2759|Eukaryota	M	Ankyrin repeats (many copies)	-	-	-	-	-	-	-	-	-	-	-	-	Ank,Ank_2,Ank_3,Ank_4,Pkinase
PPRIM.AZ9-3.1.P0010874	5888.CAK60460	1.71e-270	743.0	KOG0032@1|root,KOG0032@2759|Eukaryota	2759|Eukaryota	T	protein serine/threonine kinase activity	-	-	2.7.11.1	ko:K13412	ko04626,ko05145,map04626,map05145	-	-	-	ko00000,ko00001,ko01000,ko01001	-	-	-	I-set,Pkinase
PPRIM.AZ9-3.1.P0010877	5888.CAK60458	0.0	900.0	2D4EW@1|root,2SUX2@2759|Eukaryota,3ZEWE@5878|Ciliophora	2759|Eukaryota	-	-	-	-	-	-	-	-	-	-	-	-	-	-	-
PPRIM.AZ9-3.1.P0010878	5888.CAK72824	3.06e-262	720.0	COG5147@1|root,KOG0048@2759|Eukaryota,3ZBQ4@5878|Ciliophora	2759|Eukaryota	K	SANT SWI3, ADA2, N-CoR and TFIIIB'' DNA-binding domains	Myb	GO:0000003,GO:0000086,GO:0000117,GO:0000122,GO:0000226,GO:0000228,GO:0000278,GO:0000281,GO:0000785,GO:0000790,GO:0000791,GO:0000910,GO:0000981,GO:0000982,GO:0000988,GO:0000989,GO:0001067,GO:0001076,GO:0001077,GO:0001134,GO:0001135,GO:0001228,GO:0002064,GO:0002065,GO:0002066,GO:0003006,GO:0003674,GO:0003676,GO:0003677,GO:0003700,GO:0005488,GO:0005575,GO:0005622,GO:0005623,GO:0005634,GO:0005694,GO:…	-	ko:K09420,ko:K18460	ko04151,ko05166,map04151,map05166	-	-	-	ko00000,ko00001,ko03000	-	-	-	Cmyb_C,Myb_DNA-binding
PPRIM.AZ9-3.1.P0010879	5888.CAK72825	3.51e-118	344.0	COG5147@1|root,KOG0048@2759|Eukaryota	2759|Eukaryota	ADK	RNA polymerase II transcription regulator recruiting activity	-	-	-	ko:K09420,ko:K09422,ko:K21769	ko04151,ko04218,ko05166,map04151,map04218,map05166	-	-	-	ko00000,ko00001,ko03000	-	-	-	Myb_DNA-binding
PPRIM.AZ9-3.1.P0010880	5888.CAK72826	1.11e-81	241.0	KOG1589@1|root,KOG1589@2759|Eukaryota	2759|Eukaryota	U	mitochondrial pyruvate transmembrane transport	-	-	-	ko:K22139	-	-	-	-	ko00000,ko02000,ko03029	2.A.105.1	-	-	MPC
PPRIM.AZ9-3.1.P0010882	5888.CAK60454	1.94e-210	580.0	KOG0621@1|root,KOG0621@2759|Eukaryota,3ZE35@5878|Ciliophora	2759|Eukaryota	S	Scramblase	PLS1	GO:0001300,GO:0003674,GO:0005215,GO:0005319,GO:0005548,GO:0005575,GO:0005622,GO:0005623,GO:0005737,GO:0005739,GO:0005886,GO:0006810,GO:0006811,GO:0006820,GO:0006869,GO:0006950,GO:0006979,GO:0007009,GO:0007568,GO:0007569,GO:0008150,GO:0009266,GO:0009408,GO:0009628,GO:0009892,GO:0009894,GO:0009895,GO:0009898,GO:0009987,GO:0010256,GO:0010506,GO:0010507,GO:0010639,GO:0010821,GO:0010823,GO:0010876,GO:…	-	-	-	-	-	-	-	-	-	-	Scramblase
PPRIM.AZ9-3.1.P0010884	5888.CAK72830	1.09e-39	151.0	COG0625@1|root,KOG0867@2759|Eukaryota	2759|Eukaryota	O	Belongs to the GST superfamily	GSTT1	GO:0001101,GO:0003674,GO:0003824,GO:0004364,GO:0004601,GO:0004602,GO:0005575,GO:0005622,GO:0005623,GO:0005634,GO:0005654,GO:0005737,GO:0005777,GO:0005829,GO:0006139,GO:0006259,GO:0006304,GO:0006518,GO:0006575,GO:0006725,GO:0006749,GO:0006790,GO:0006807,GO:0007584,GO:0008150,GO:0008152,GO:0009056,GO:0009058,GO:0009404,GO:0009407,GO:0009605,GO:0009636,GO:0009719,GO:0009725,GO:0009751,GO:0009987,GO:…	2.5.1.18,2.7.1.160	ko:K00799,ko:K10669,ko:K17906	ko00480,ko00980,ko00982,ko00983,ko01524,ko04136,ko04138,ko04140,ko05200,ko05204,ko05225,ko05418,map00480,map00980,map00982,map00983,map01524,map04136,map04138,map04140,map05200,map05204,map05225,map05418	-	R03522,R07002,R07003,R07004,R07023,R07024,R07025,R07026,R07069,R07070,R07083,R07084,R07091,R07092,R07093,R07094,R07100,R07113,R07116,R08280,R09409,R11905	RC00004,RC00069,RC00840,RC00948,RC01704,RC01705,RC01706,RC01758,RC01759,RC01765,RC01767,RC01769,RC02243,RC02527,RC02939,RC02940,RC02942,RC02943,RC02944	ko00000,ko00001,ko01000,ko02000,ko03016,ko03029,ko04131	1.A.12.2.2,1.A.12.3.2,9.A.15.1	-	-	GST_C,GST_C_3,GST_N,GST_N_3
PPRIM.AZ9-3.1.P0010885	5888.CAK60453	3.49e-139	395.0	2948G@1|root,2RB5G@2759|Eukaryota,3ZFGX@5878|Ciliophora	2759|Eukaryota	-	-	-	-	-	-	-	-	-	-	-	-	-	-	-
PPRIM.AZ9-3.1.P0010887	5888.CAK60451	0.0	890.0	KOG2556@1|root,KOG2556@2759|Eukaryota,3ZD4C@5878|Ciliophora	2759|Eukaryota	G	Leishmanolysin family	-	-	3.4.24.36,3.6.4.13	ko:K01404,ko:K08654,ko:K12813	ko03040,ko05140,ko05143,map03040,map05140,map05143	-	-	-	ko00000,ko00001,ko00537,ko01000,ko01002,ko03041,ko03110	-	-	-	Peptidase_M8
PPRIM.AZ9-3.1.P0010888	5888.CAK60450	1.73e-67	219.0	COG1686@1|root,2R2NC@2759|Eukaryota,3ZE6U@5878|Ciliophora	2759|Eukaryota	M	D-alanyl-D-alanine carboxypeptidase	-	-	-	-	-	-	-	-	-	-	-	-	Peptidase_S11
PPRIM.AZ9-3.1.P0010889	5888.CAK60450	6.62e-250	705.0	COG1686@1|root,2R2NC@2759|Eukaryota,3ZE6U@5878|Ciliophora	2759|Eukaryota	M	D-alanyl-D-alanine carboxypeptidase	-	-	-	-	-	-	-	-	-	-	-	-	Peptidase_S11
PPRIM.AZ9-3.1.P0010890	5888.CAK72837	3.72e-110	318.0	KOG3158@1|root,KOG3158@2759|Eukaryota,3ZC7I@5878|Ciliophora	2759|Eukaryota	O	CS domain	SBA1	GO:0003674,GO:0005488,GO:0005515,GO:0005575,GO:0005622,GO:0005623,GO:0005634,GO:0005737,GO:0005829,GO:0005886,GO:0005911,GO:0006457,GO:0007275,GO:0008150,GO:0009506,GO:0009888,GO:0009889,GO:0009891,GO:0009893,GO:0009966,GO:0009968,GO:0009987,GO:0010449,GO:0010468,GO:0010556,GO:0010557,GO:0010604,GO:0010628,GO:0010638,GO:0010646,GO:0010648,GO:0010817,GO:0016020,GO:0019219,GO:0019222,GO:0022622,GO:…	5.3.99.3	ko:K10858,ko:K13127,ko:K15730	ko00590,ko01100,ko03430,ko03460,map00590,map01100,map03430,map03460	M00295	R02265	RC00672	ko00000,ko00001,ko00002,ko01000,ko03041,ko03400	-	-	-	CS
PPRIM.AZ9-3.1.P0010892	5888.CAK72840	2.06e-181	509.0	COG5147@1|root,KOG0048@2759|Eukaryota	2759|Eukaryota	ADK	RNA polymerase II transcription regulator recruiting activity	-	GO:0003674,GO:0003824,GO:0006082,GO:0006575,GO:0006732,GO:0006766,GO:0006767,GO:0006807,GO:0008150,GO:0008152,GO:0008677,GO:0009058,GO:0009108,GO:0009110,GO:0009987,GO:0015939,GO:0015940,GO:0016053,GO:0016491,GO:0016614,GO:0016616,GO:0019752,GO:0032787,GO:0034641,GO:0042364,GO:0042398,GO:0043436,GO:0043603,GO:0043604,GO:0044237,GO:0044249,GO:0044271,GO:0044281,GO:0044283,GO:0046394,GO:0051186,GO:…	1.2.4.4	ko:K00166,ko:K09422	ko00280,ko00640,ko01100,ko01110,ko01130,map00280,map00640,map01100,map01110,map01130	M00036	R07599,R07600,R07601,R07602,R07603,R07604,R10996,R10997	RC00027,RC00627,RC02743,RC02883,RC02949,RC02953	br01601,ko00000,ko00001,ko00002,ko01000,ko03000	-	-	-	Citrate_synt,Myb_DNA-bind_6,Myb_DNA-binding
PPRIM.AZ9-3.1.P0010893	5888.CAK72841	8.92e-225	620.0	2EIUG@1|root,2SP61@2759|Eukaryota,3ZE41@5878|Ciliophora	2759|Eukaryota	S	WD40 repeats	-	-	-	-	-	-	-	-	-	-	-	-	-
PPRIM.AZ9-3.1.P0010895	5888.CAK60442	9.79e-157	447.0	KOG4317@1|root,KOG4317@2759|Eukaryota,3ZEIV@5878|Ciliophora	2759|Eukaryota	S	zinc finger	ZNHIT2	GO:0007275,GO:0007399,GO:0008150,GO:0009987,GO:0022008,GO:0030154,GO:0032501,GO:0032502,GO:0048731,GO:0048856,GO:0048869	2.7.1.67	ko:K00888,ko:K02888,ko:K12874	ko00562,ko01100,ko03010,ko03040,ko04011,ko04070,map00562,map01100,map03010,map03040,map04011,map04070	M00130,M00178,M00355	R03361	RC00002,RC00078	br01610,ko00000,ko00001,ko00002,ko01000,ko03011,ko03041,ko04131	-	-	-	SHQ1,zf-HIT
PPRIM.AZ9-3.1.P0010896	5888.CAK60441	2.27e-182	512.0	COG5190@1|root,KOG1605@2759|Eukaryota,3ZC3S@5878|Ciliophora	2759|Eukaryota	K	NLI interacting factor-like phosphatase family protein	-	-	3.1.3.16	ko:K15731,ko:K17616	-	-	-	-	ko00000,ko01000,ko01009,ko03021	-	-	-	NIF
PPRIM.AZ9-3.1.P0010897	5888.CAK60440	3.09e-139	393.0	COG0127@1|root,KOG3222@2759|Eukaryota,3ZBMN@5878|Ciliophora	2759|Eukaryota	F	Pyrophosphatase that hydrolyzes non-canonical purine nucleotides such as inosine triphosphate (ITP), deoxyinosine triphosphate (dITP) or xanthosine 5'-triphosphate (XTP) to their respective monophosphate derivatives. The enzyme does not distinguish between the deoxy- and ribose forms. Probably excludes non-canonical purines from RNA and DNA precursor pools, thus preventing their incorporation int…	ITPA	GO:0003674,GO:0003824,GO:0005488,GO:0005515,GO:0005575,GO:0005622,GO:0005623,GO:0005737,GO:0005829,GO:0006139,GO:0006163,GO:0006193,GO:0006195,GO:0006725,GO:0006753,GO:0006793,GO:0006796,GO:0006807,GO:0006996,GO:0008150,GO:0008152,GO:0009056,GO:0009058,GO:0009117,GO:0009141,GO:0009143,GO:0009144,GO:0009146,GO:0009150,GO:0009154,GO:0009166,GO:0009199,GO:0009200,GO:0009203,GO:0009204,GO:0009205,GO:…	3.5.4.37	ko:K01519,ko:K12968	ko00230,ko00983,ko01100,ko04623,ko05162,ko05164,map00230,map00983,map01100,map04623,map05162,map05164	-	R00426,R00720,R01855,R02100,R02720,R03531,R08243	RC00002	ko00000,ko00001,ko01000,ko03041	-	-	-	Ham1p_like
PPRIM.AZ9-3.1.P0010899	5888.CAK60438	0.0	1591.0	28IMH@1|root,2QQYF@2759|Eukaryota,3ZDC8@5878|Ciliophora	2759|Eukaryota	U	Adenylyl- / guanylyl cyclase, catalytic domain	-	-	-	-	-	-	-	-	-	-	-	-	Guanylate_cyc,Ion_trans
PPRIM.AZ9-3.1.P0010902	5888.CAK94696	0.0	1639.0	KOG4308@1|root,KOG4308@2759|Eukaryota,3ZDM6@5878|Ciliophora	2759|Eukaryota	S	Leucine Rich Repeat family protein	-	-	-	-	-	-	-	-	-	-	-	-	LRR_6
PPRIM.AZ9-3.1.P0010903	5888.CAK60434	5.39e-277	770.0	COG5147@1|root,KOG0048@2759|Eukaryota	5888.CAK60434|-	ADK	RNA polymerase II transcription regulator recruiting activity	-	-	-	ko:K09420	ko04151,ko05166,map04151,map05166	-	-	-	ko00000,ko00001,ko03000	-	-	-	-
PPRIM.AZ9-3.1.P0010904	5888.CAK63202	5.04e-16	80.9	2EZZS@1|root,2T185@2759|Eukaryota,3ZFBM@5878|Ciliophora	2759|Eukaryota	-	-	-	-	-	-	-	-	-	-	-	-	-	-	-
PPRIM.AZ9-3.1.P0010905	5888.CAK60432	1.75e-175	493.0	COG2453@1|root,KOG1716@2759|Eukaryota	2759|Eukaryota	T	protein tyrosine/serine/threonine phosphatase activity	-	-	3.1.3.16,3.1.3.48	ko:K04459,ko:K10408,ko:K14165,ko:K14819	ko04010,ko05016,map04010,map05016	-	-	-	ko00000,ko00001,ko01000,ko01009,ko03009,ko04812	-	-	-	DSPc,LRR_8
PPRIM.AZ9-3.1.P0010907	5888.CAK94702	0.0	1976.0	KOG2171@1|root,KOG2171@2759|Eukaryota,3ZB1T@5878|Ciliophora	2759|Eukaryota	UY	ribosomal protein import into nucleus	-	GO:0000060,GO:0003674,GO:0005048,GO:0005215,GO:0005488,GO:0005575,GO:0005622,GO:0005623,GO:0005634,GO:0005635,GO:0005737,GO:0006606,GO:0006607,GO:0006610,GO:0006810,GO:0006886,GO:0006913,GO:0008104,GO:0008139,GO:0008150,GO:0008565,GO:0012505,GO:0015031,GO:0015833,GO:0017038,GO:0031967,GO:0031974,GO:0031975,GO:0031981,GO:0033036,GO:0033218,GO:0033365,GO:0034399,GO:0034504,GO:0034613,GO:0042277,GO:…	-	ko:K20221	-	-	-	-	ko00000,ko03009	1.I.1	-	-	HEAT,HEAT_EZ,IBN_N,Vac14_Fab1_bd
PPRIM.AZ9-3.1.P0010909	5888.CAK94705	0.0	2040.0	KOG0498@1|root,KOG0498@2759|Eukaryota	5888.CAK94705|-	U	voltage-gated potassium channel activity	-	-	-	-	-	-	-	-	-	-	-	-	-
PPRIM.AZ9-3.1.P0010911	5888.CAK60425	2.5e-128	369.0	KOG0894@1|root,KOG0894@2759|Eukaryota,3ZEAN@5878|Ciliophora	2759|Eukaryota	O	Ubiquitin-conjugating enzyme E2, catalytic domain homologues	-	GO:0000209,GO:0003674,GO:0003824,GO:0004842,GO:0005488,GO:0005515,GO:0005575,GO:0005622,GO:0005623,GO:0005737,GO:0005783,GO:0006464,GO:0006508,GO:0006511,GO:0006807,GO:0006950,GO:0008150,GO:0008152,GO:0009056,GO:0009057,GO:0009987,GO:0010033,GO:0010243,GO:0010498,GO:0012505,GO:0016567,GO:0016740,GO:0019538,GO:0019787,GO:0019899,GO:0019941,GO:0030163,GO:0030433,GO:0031625,GO:0032446,GO:0033554,GO:…	2.3.2.23	ko:K04554	ko04120,ko04141,ko05012,map04120,map04141,map05012	-	-	-	ko00000,ko00001,ko01000,ko04121	-	-	-	UQ_con
PPRIM.AZ9-3.1.P0010913	5888.CAK60423	1.33e-207	574.0	2EG1X@1|root,2SM3T@2759|Eukaryota,3ZCMT@5878|Ciliophora	2759|Eukaryota	-	-	-	-	-	-	-	-	-	-	-	-	-	-	zf-MYND
PPRIM.AZ9-3.1.P0010914	5888.CAK60422	1.01e-167	469.0	COG0638@1|root,KOG0179@2759|Eukaryota,3ZC5D@5878|Ciliophora	2759|Eukaryota	O	Proteasome subunit	PSMB1	GO:0000502,GO:0001775,GO:0002252,GO:0002263,GO:0002274,GO:0002275,GO:0002283,GO:0002366,GO:0002376,GO:0002443,GO:0002444,GO:0002446,GO:0003674,GO:0005488,GO:0005515,GO:0005575,GO:0005576,GO:0005622,GO:0005623,GO:0005634,GO:0005654,GO:0005737,GO:0005783,GO:0005789,GO:0005829,GO:0005839,GO:0005886,GO:0006464,GO:0006508,GO:0006511,GO:0006807,GO:0006810,GO:0006887,GO:0006950,GO:0006952,GO:0006955,GO:…	3.4.25.1	ko:K02732	ko03050,map03050	M00337,M00340	-	-	ko00000,ko00001,ko00002,ko01000,ko01002,ko03051	-	-	-	Proteasome
PPRIM.AZ9-3.1.P0010916	5888.CAK94712	0.0	931.0	COG5190@1|root,KOG1605@2759|Eukaryota,3ZCYR@5878|Ciliophora	2759|Eukaryota	K	NLI interacting factor-like phosphatase family protein	-	-	3.1.3.16	ko:K15731,ko:K17616	-	-	-	-	ko00000,ko01000,ko01009,ko03021	-	-	-	NIF
PPRIM.AZ9-3.1.P0010919	43179.ENSSTOP00000000284	1.16e-20	103.0	KOG4717@1|root,KOG4717@2759|Eukaryota,38CZW@33154|Opisthokonta,3BAFR@33208|Metazoa,3CS5E@33213|Bilateria,4879S@7711|Chordata,48YCZ@7742|Vertebrata,3J9KD@40674|Mammalia,35NZH@314146|Euarchontoglires,4Q2TG@9989|Rodentia	2759|Eukaryota	T	SNF-related serine threonine-protein kinase	SNRK	GO:0000166,GO:0000287,GO:0002376,GO:0002520,GO:0003674,GO:0003824,GO:0004672,GO:0004674,GO:0005488,GO:0005524,GO:0005575,GO:0005622,GO:0005623,GO:0005634,GO:0005737,GO:0006464,GO:0006468,GO:0006793,GO:0006796,GO:0006807,GO:0007154,GO:0007165,GO:0007275,GO:0008144,GO:0008150,GO:0008152,GO:0009987,GO:0010941,GO:0016301,GO:0016310,GO:0016740,GO:0016772,GO:0016773,GO:0017076,GO:0019538,GO:0023052,GO:…	2.7.11.1	ko:K08802	-	-	-	-	ko00000,ko01000,ko01001	-	-	-	Pkinase
PPRIM.AZ9-3.1.P0010921	5888.CAK83285	3.99e-129	366.0	2EIGG@1|root,2SNWJ@2759|Eukaryota,3ZC0N@5878|Ciliophora	2759|Eukaryota	-	-	-	-	-	-	-	-	-	-	-	-	-	-	-
PPRIM.AZ9-3.1.P0010922	5888.CAK60415	0.0	1126.0	COG2440@1|root,KOG2415@2759|Eukaryota,3ZAXA@5878|Ciliophora	2759|Eukaryota	C	Electron transfer flavoprotein-ubiquinone oxidoreductase, 4Fe-4S	ETFDH	GO:0000166,GO:0003674,GO:0003824,GO:0004174,GO:0005488,GO:0005575,GO:0005622,GO:0005623,GO:0005737,GO:0005739,GO:0005740,GO:0005743,GO:0005759,GO:0006082,GO:0006091,GO:0006116,GO:0006119,GO:0006139,GO:0006163,GO:0006520,GO:0006551,GO:0006552,GO:0006629,GO:0006631,GO:0006635,GO:0006725,GO:0006732,GO:0006733,GO:0006734,GO:0006753,GO:0006793,GO:0006796,GO:0006807,GO:0006950,GO:0006979,GO:0008150,GO:…	1.5.5.1	ko:K00311	-	-	-	-	ko00000,ko01000	-	-	-	ETF_QO,FAD_binding_2,NAD_binding_8
PPRIM.AZ9-3.1.P0010923	5888.CAK60414	3.43e-184	514.0	KOG1171@1|root,KOG1171@2759|Eukaryota	5888.CAK60414|-	S	DNA-binding transcription factor activity	-	-	-	ko:K21776	ko04218,map04218	-	-	-	ko00000,ko00001	-	-	-	-
PPRIM.AZ9-3.1.P0010925	5888.CAK60413	1.6e-71	219.0	2D0R2@1|root,2SF26@2759|Eukaryota	2759|Eukaryota	S	Zinc knuckle	-	-	-	ko:K12896	ko03040,ko05168,map03040,map05168	-	-	-	ko00000,ko00001,ko03041	-	-	-	RRM_1,zf-CCHC
PPRIM.AZ9-3.1.P0010929	5888.CAK60410	1.36e-265	727.0	COG0596@1|root,2SKUF@2759|Eukaryota,3ZBI1@5878|Ciliophora	2759|Eukaryota	S	hydrolase activity, acting on ester bonds	-	-	-	-	-	-	-	-	-	-	-	-	-
PPRIM.AZ9-3.1.P0010930	5888.CAK60409	6.15e-161	450.0	COG0179@1|root,KOG1535@2759|Eukaryota,3ZC2K@5878|Ciliophora	2759|Eukaryota	Q	Fumarylacetoacetate hydrolase family protein	-	-	3.7.1.5	ko:K01557	ko00350,ko01100,ko01120,map00350,map01100,map01120	-	R01085	RC00326,RC00446	ko00000,ko00001,ko01000	-	-	-	FAA_hydrolase
PPRIM.AZ9-3.1.P0010935	5888.CAK80922	0.0	1541.0	COG0474@1|root,KOG0204@2759|Eukaryota,3ZAUE@5878|Ciliophora	2759|Eukaryota	P	Belongs to the cation transport ATPase (P-type) (TC 3.A.3) family	-	-	3.6.3.8	ko:K01537,ko:K05850	ko04020,ko04022,ko04024,ko04261,ko04925,ko04970,ko04972,map04020,map04022,map04024,map04261,map04925,map04970,map04972	-	-	-	ko00000,ko00001,ko01000	3.A.3.2	-	-	Cation_ATPase,Cation_ATPase_C,Cation_ATPase_N,E1-E2_ATPase,Hydrolase,Hydrolase_3
PPRIM.AZ9-3.1.P0010936	5888.CAK80920	1.88e-135	419.0	2EPAU@1|root,2SSIM@2759|Eukaryota,3ZF2H@5878|Ciliophora	2759|Eukaryota	-	-	-	-	-	-	-	-	-	-	-	-	-	-	-
PPRIM.AZ9-3.1.P0010939	5888.CAK60400	3e-253	697.0	COG5024@1|root,KOG0653@2759|Eukaryota,3ZD6J@5878|Ciliophora	2759|Eukaryota	D	Cyclin_C	CYCB1	GO:0001558,GO:0005575,GO:0005622,GO:0005623,GO:0005737,GO:0008150,GO:0009314,GO:0009628,GO:0010212,GO:0010332,GO:0040008,GO:0044424,GO:0044464,GO:0050789,GO:0050794,GO:0050896,GO:0051128,GO:0065007	-	ko:K21770,ko:K21777	ko04068,ko04110,ko04114,ko04115,ko04218,ko04914,ko05166,map04068,map04110,map04114,map04115,map04218,map04914,map05166	-	-	-	ko00000,ko00001,ko03032,ko03036	1.I.1.1.3	-	-	Cyclin_C,Cyclin_N
PPRIM.AZ9-3.1.P0010940	5888.CAK60399	0.0	903.0	KOG1868@1|root,KOG1868@2759|Eukaryota,3ZAP8@5878|Ciliophora	2759|Eukaryota	O	Ubiquitin carboxyl-terminal hydrolase	-	GO:0005575,GO:0005622,GO:0005623,GO:0005737,GO:0005768,GO:0005769,GO:0012505,GO:0031410,GO:0031982,GO:0043226,GO:0043227,GO:0043229,GO:0044424,GO:0044444,GO:0044464,GO:0097708	3.4.19.12	ko:K11833,ko:K11837,ko:K11839	ko04137,ko04144,ko04934,map04137,map04144,map04934	-	-	-	ko00000,ko00001,ko01000,ko01002,ko04121,ko04131	-	-	-	UCH,USP8_dimer
PPRIM.AZ9-3.1.P0010941	5888.CAK60398	7.77e-249	695.0	COG0526@1|root,KOG0190@2759|Eukaryota	2759|Eukaryota	CO	intramolecular oxidoreductase activity, transposing S-S bonds	-	-	5.3.4.1	ko:K01829,ko:K09580	ko04141,map04141	-	-	-	ko00000,ko00001,ko01000,ko03110,ko04131,ko04147	-	-	-	Thioredoxin,Thioredoxin_6
PPRIM.AZ9-3.1.P0010942	5888.CAK94735	5.28e-178	526.0	2C0KR@1|root,2QPRZ@2759|Eukaryota,3ZD1H@5878|Ciliophora	2759|Eukaryota	S	Trichohyalin-plectin-homology domain	CFAP45	GO:0005575,GO:0005622,GO:0005623,GO:0005634,GO:0005654,GO:0031974,GO:0031981,GO:0043226,GO:0043227,GO:0043229,GO:0043231,GO:0043233,GO:0044422,GO:0044424,GO:0044428,GO:0044446,GO:0044464,GO:0070013	-	-	-	-	-	-	-	-	-	-	TPH
PPRIM.AZ9-3.1.P0010943	5888.CAK94736	2.06e-261	723.0	COG2319@1|root,KOG1409@2759|Eukaryota,3ZASW@5878|Ciliophora	2759|Eukaryota	S	PhoX homologous domain, present in p47phox and p40phox.	WDFY2	GO:0001932,GO:0001934,GO:0002682,GO:0002684,GO:0003674,GO:0005488,GO:0005515,GO:0005543,GO:0005545,GO:0005575,GO:0005622,GO:0005623,GO:0005634,GO:0005737,GO:0005768,GO:0005769,GO:0005829,GO:0008150,GO:0008270,GO:0008289,GO:0009893,GO:0009966,GO:0009967,GO:0010562,GO:0010604,GO:0010646,GO:0010647,GO:0012505,GO:0019220,GO:0019222,GO:0019899,GO:0019900,GO:0019901,GO:0023051,GO:0023056,GO:0031323,GO:…	-	-	-	-	-	-	-	-	-	-	FYVE,WD40
PPRIM.AZ9-3.1.P0010945	5888.CAK60392	1.99e-213	591.0	COG4870@1|root,KOG1542@2759|Eukaryota,3ZFTG@5878|Ciliophora	2759|Eukaryota	O	Cathepsin propeptide inhibitor domain (I29)	CTSO	GO:0000323,GO:0003674,GO:0003824,GO:0004175,GO:0004197,GO:0005575,GO:0005576,GO:0005615,GO:0005622,GO:0005623,GO:0005737,GO:0005764,GO:0005773,GO:0006508,GO:0006807,GO:0008150,GO:0008152,GO:0008233,GO:0008234,GO:0009056,GO:0009057,GO:0009987,GO:0016787,GO:0019538,GO:0030163,GO:0043170,GO:0043226,GO:0043227,GO:0043229,GO:0043231,GO:0044237,GO:0044238,GO:0044248,GO:0044257,GO:0044260,GO:0044265,GO:…	1.13.11.11,3.4.22.15,3.4.22.41,3.4.22.42	ko:K00453,ko:K01365,ko:K01373,ko:K01374,ko:K04832	ko00380,ko01100,ko04140,ko04142,ko04145,ko04210,ko04612,ko04750,ko05205,ko05323,ko05418,map00380,map01100,map04140,map04142,map04145,map04210,map04612,map04750,map05205,map05323,map05418	M00038	R00678	RC00356	ko00000,ko00001,ko00002,ko00537,ko01000,ko01002,ko03110,ko04040	1.A.6.1.3	-	-	Inhibitor_I29,Peptidase_C1
PPRIM.AZ9-3.1.P0010948	5888.CAK60389	1.18e-118	342.0	COG4886@1|root,KOG1644@2759|Eukaryota,3ZCJB@5878|Ciliophora	2759|Eukaryota	S	U2 snRNA binding	-	-	-	ko:K11092	ko03040,map03040	M00352	-	-	ko00000,ko00001,ko00002,ko03041	-	-	-	LRR_9
PPRIM.AZ9-3.1.P0010949	5888.CAK60389	7.06e-98	295.0	COG4886@1|root,KOG1644@2759|Eukaryota,3ZCJB@5878|Ciliophora	2759|Eukaryota	S	U2 snRNA binding	-	-	-	ko:K11092	ko03040,map03040	M00352	-	-	ko00000,ko00001,ko00002,ko03041	-	-	-	LRR_9
PPRIM.AZ9-3.1.P0010951	5888.CAK60387	3.88e-147	414.0	KOG1852@1|root,KOG1852@2759|Eukaryota,3ZC26@5878|Ciliophora	2759|Eukaryota	D	Mob1/phocein family	MOB4	GO:0000139,GO:0000226,GO:0000278,GO:0000280,GO:0000902,GO:0003674,GO:0005488,GO:0005515,GO:0005575,GO:0005622,GO:0005623,GO:0005737,GO:0005794,GO:0005795,GO:0005829,GO:0006810,GO:0006900,GO:0006928,GO:0006996,GO:0007010,GO:0007017,GO:0007018,GO:0007049,GO:0007051,GO:0007052,GO:0007275,GO:0007399,GO:0008088,GO:0008150,GO:0008582,GO:0009653,GO:0009966,GO:0009968,GO:0009987,GO:0010646,GO:0010648,GO:…	-	ko:K04078	-	-	-	-	ko00000,ko03029,ko03110	-	-	-	Cpn10,Mob1_phocein
PPRIM.AZ9-3.1.P0010952	5888.CAK94751	0.0	1020.0	COG2304@1|root,2S31S@2759|Eukaryota,3ZAZF@5878|Ciliophora	2759|Eukaryota	S	Von Willebrand factor type A domain containing protein	-	-	-	-	-	-	-	-	-	-	-	-	VWA,VWA_3,Vwaint,zf-RING_11
PPRIM.AZ9-3.1.P0010955	5888.CAK94755	0.0	1023.0	2D4Z1@1|root,2SWSK@2759|Eukaryota,3ZFI3@5878|Ciliophora	2759|Eukaryota	-	-	-	-	-	-	-	-	-	-	-	-	-	-	-
PPRIM.AZ9-3.1.P0010956	5888.CAK78928	1.04e-189	550.0	KOG0293@1|root,KOG0293@2759|Eukaryota	2759|Eukaryota	C	negative regulation of gluconeogenesis	-	-	-	ko:K22382	-	-	-	-	ko00000,ko04121	-	-	-	Voltage_CLC,WD40
PPRIM.AZ9-3.1.P0010957	5888.CAK60382	0.0	986.0	COG0459@1|root,KOG0363@2759|Eukaryota,3ZBDX@5878|Ciliophora	2759|Eukaryota	O	assists the folding of proteins upon ATP hydrolysis	CCT2	GO:0000003,GO:0000166,GO:0000323,GO:0001775,GO:0002199,GO:0002252,GO:0002263,GO:0002274,GO:0002275,GO:0002283,GO:0002366,GO:0002376,GO:0002443,GO:0002444,GO:0002446,GO:0003674,GO:0005488,GO:0005515,GO:0005524,GO:0005575,GO:0005576,GO:0005618,GO:0005622,GO:0005623,GO:0005737,GO:0005764,GO:0005766,GO:0005773,GO:0005775,GO:0005829,GO:0005832,GO:0005856,GO:0005874,GO:0005886,GO:0006403,GO:0006457,GO:…	-	ko:K09494	-	-	-	-	ko00000,ko03036,ko03110,ko04147	-	-	-	Cpn60_TCP1
PPRIM.AZ9-3.1.P0010958	5888.CAK60381	2.79e-245	677.0	KOG0598@1|root,KOG0598@2759|Eukaryota,3ZCSR@5878|Ciliophora	2759|Eukaryota	T	Serine/Threonine protein kinases, catalytic domain	-	-	2.7.11.1,2.7.11.11	ko:K04345,ko:K08793,ko:K19800	ko01522,ko04010,ko04014,ko04020,ko04024,ko04062,ko04113,ko04114,ko04138,ko04140,ko04211,ko04213,ko04261,ko04270,ko04310,ko04340,ko04341,ko04371,ko04530,ko04540,ko04611,ko04713,ko04714,ko04720,ko04723,ko04724,ko04725,ko04726,ko04727,ko04728,ko04740,ko04742,ko04750,ko04910,ko04911,ko04912,ko04913,ko04914,ko04915,ko04916,ko04918,ko04919,ko04921,ko04922,ko04923,ko04924,ko04925,ko04926,ko04927,ko04934…	M00695	-	-	ko00000,ko00001,ko00002,ko01000,ko01001,ko03019,ko03036	-	-	-	Pkinase
PPRIM.AZ9-3.1.P0010965	5888.CAK94764	6.78e-136	400.0	28Q4D@1|root,2QWT8@2759|Eukaryota,3ZBTD@5878|Ciliophora	2759|Eukaryota	-	-	-	-	-	-	-	-	-	-	-	-	-	-	-
PPRIM.AZ9-3.1.P0010967	5888.CAK60373	0.0	7423.0	COG5245@1|root,KOG3595@2759|Eukaryota,3ZB7K@5878|Ciliophora	2759|Eukaryota	Z	Dynein heavy chain, N-terminal region 2	-	-	-	ko:K10408	ko05016,map05016	-	-	-	ko00000,ko00001,ko04812	-	-	-	AAA_5,AAA_6,AAA_7,AAA_8,AAA_9,DHC_N2,Dynein_heavy,MT
PPRIM.AZ9-3.1.P0010968	5888.CAK60372	4.24e-185	516.0	28WAH@1|root,2R32I@2759|Eukaryota,3ZFS7@5878|Ciliophora	2759|Eukaryota	S	CCT motif	-	-	-	-	-	-	-	-	-	-	-	-	CCT
PPRIM.AZ9-3.1.P0010969	5888.CAK60371	0.0	1200.0	KOG0598@1|root,KOG0598@2759|Eukaryota,3ZAHR@5878|Ciliophora	5888.CAK60371|-	T	Serine/Threonine protein kinases, catalytic domain	-	-	2.7.11.1	ko:K19800	ko04138,ko04213,map04138,map04213	-	-	-	ko00000,ko00001,ko01000,ko01001	-	-	-	-
PPRIM.AZ9-3.1.P0010970	5888.CAK60370	3.28e-95	277.0	2C3IN@1|root,2SUKM@2759|Eukaryota,3ZEXH@5878|Ciliophora	2759|Eukaryota	-	-	-	-	-	-	-	-	-	-	-	-	-	-	-
PPRIM.AZ9-3.1.P0010972	5888.CAK60369	8.64e-196	549.0	KOG3940@1|root,KOG3940@2759|Eukaryota	2759|Eukaryota	F	zinc-finger of a C2HC-type	-	-	-	-	-	-	-	-	-	-	-	-	DZR,zf-C2HC_2
PPRIM.AZ9-3.1.P0010973	5888.CAK94776	0.0	1290.0	KOG0598@1|root,KOG0598@2759|Eukaryota,3ZFTF@5878|Ciliophora	2759|Eukaryota	T	Protein kinase domain	-	-	-	-	-	-	-	-	-	-	-	-	Ank_4,Pkinase
PPRIM.AZ9-3.1.P0010975	5888.CAK60365	7.31e-87	261.0	KOG0130@1|root,KOG0130@2759|Eukaryota,3ZEKC@5878|Ciliophora	2759|Eukaryota	A	RNA recognition motif	RBM8A	GO:0000003,GO:0000018,GO:0000184,GO:0000226,GO:0000335,GO:0000337,GO:0000375,GO:0000377,GO:0000381,GO:0000398,GO:0000578,GO:0000956,GO:0001709,GO:0003002,GO:0003006,GO:0003674,GO:0003676,GO:0003723,GO:0003729,GO:0005488,GO:0005515,GO:0005575,GO:0005622,GO:0005623,GO:0005634,GO:0005654,GO:0005681,GO:0005730,GO:0005737,GO:0005829,GO:0006139,GO:0006396,GO:0006397,GO:0006401,GO:0006402,GO:0006403,GO:…	-	ko:K03037,ko:K12876	ko03013,ko03015,ko03040,ko03050,ko05169,map03013,map03015,map03040,map03050,map05169	M00341,M00430	-	-	ko00000,ko00001,ko00002,ko03019,ko03041,ko03051	-	-	-	RRM_1
PPRIM.AZ9-3.1.P0010976	5888.CAK60365	2.11e-89	262.0	KOG0130@1|root,KOG0130@2759|Eukaryota,3ZEKC@5878|Ciliophora	2759|Eukaryota	A	RNA recognition motif	RBM8A	GO:0000003,GO:0000018,GO:0000184,GO:0000226,GO:0000335,GO:0000337,GO:0000375,GO:0000377,GO:0000381,GO:0000398,GO:0000578,GO:0000956,GO:0001709,GO:0003002,GO:0003006,GO:0003674,GO:0003676,GO:0003723,GO:0003729,GO:0005488,GO:0005515,GO:0005575,GO:0005622,GO:0005623,GO:0005634,GO:0005654,GO:0005681,GO:0005730,GO:0005737,GO:0005829,GO:0006139,GO:0006396,GO:0006397,GO:0006401,GO:0006402,GO:0006403,GO:…	-	ko:K03037,ko:K12876	ko03013,ko03015,ko03040,ko03050,ko05169,map03013,map03015,map03040,map03050,map05169	M00341,M00430	-	-	ko00000,ko00001,ko00002,ko03019,ko03041,ko03051	-	-	-	RRM_1
PPRIM.AZ9-3.1.P0010977	5888.CAK60364	0.0	1143.0	COG0308@1|root,KOG1047@2759|Eukaryota,3ZB52@5878|Ciliophora	2759|Eukaryota	EIOV	Leukotriene A4 hydrolase, C-terminal	RNPEPL1	GO:0000322,GO:0000323,GO:0000324,GO:0000328,GO:0001654,GO:0001676,GO:0001775,GO:0001990,GO:0001991,GO:0002002,GO:0002003,GO:0002252,GO:0002263,GO:0002274,GO:0002275,GO:0002283,GO:0002366,GO:0002376,GO:0002443,GO:0002444,GO:0002446,GO:0003008,GO:0003013,GO:0003044,GO:0003073,GO:0003081,GO:0003674,GO:0003824,GO:0004177,GO:0004301,GO:0004463,GO:0005488,GO:0005507,GO:0005575,GO:0005576,GO:0005615,GO:…	3.3.2.6,3.4.11.6	ko:K01254,ko:K01260,ko:K09605,ko:K09606,ko:K15428	ko00480,ko00590,ko01100,map00480,map00590,map01100	-	R00899,R03057,R04951	RC00096,RC00141,RC00838	ko00000,ko00001,ko01000,ko01002	-	-	-	Leuk-A4-hydro_C,Peptidase_M1
PPRIM.AZ9-3.1.P0010978	5888.CAK94780	0.0	1248.0	28VRW@1|root,2R2HN@2759|Eukaryota,3ZDH5@5878|Ciliophora	2759|Eukaryota	A	Zinc-finger domain of monoamine-oxidase A repressor R1	-	-	-	-	-	-	-	-	-	-	-	-	zf-4CXXC_R1
PPRIM.AZ9-3.1.P0010979	5888.CAK60362	3.9e-216	625.0	2CMZ3@1|root,2QSVJ@2759|Eukaryota,3ZDCC@5878|Ciliophora	2759|Eukaryota	S	WD domain, G-beta repeat	POC1A	GO:0000003,GO:0000226,GO:0000278,GO:0000922,GO:0001501,GO:0002062,GO:0002063,GO:0003413,GO:0003416,GO:0003417,GO:0003418,GO:0003431,GO:0003433,GO:0005575,GO:0005622,GO:0005623,GO:0005737,GO:0005813,GO:0005814,GO:0005815,GO:0005819,GO:0005856,GO:0005929,GO:0006996,GO:0007010,GO:0007017,GO:0007049,GO:0007051,GO:0007052,GO:0007098,GO:0007275,GO:0007276,GO:0007283,GO:0008150,GO:0009653,GO:0009887,GO:…	-	ko:K16482	-	-	-	-	ko00000,ko03036	-	-	-	WD40
PPRIM.AZ9-3.1.P0010980	5888.CAK94782	9.03e-141	402.0	COG5080@1|root,KOG3103@2759|Eukaryota,3ZC7Y@5878|Ciliophora	2759|Eukaryota	U	vesicle-mediated transport	YIPF4	GO:0005575,GO:0005622,GO:0005623,GO:0005737,GO:0005783,GO:0005794,GO:0005886,GO:0012505,GO:0016020,GO:0043226,GO:0043227,GO:0043229,GO:0043231,GO:0044424,GO:0044444,GO:0044464,GO:0071944	-	ko:K20363	-	-	-	-	ko00000,ko04131	-	-	-	Yip1
PPRIM.AZ9-3.1.P0010983	5888.CAK60357	0.0	1033.0	2CAUI@1|root,2STXB@2759|Eukaryota,3ZEVC@5878|Ciliophora	2759|Eukaryota	A	RNA recognition motif	-	-	-	-	-	-	-	-	-	-	-	-	RRM_1,SPOC
PPRIM.AZ9-3.1.P0010986	5888.CAK60352	5.52e-82	248.0	COG5040@1|root,KOG0841@2759|Eukaryota,3ZDEF@5878|Ciliophora	2759|Eukaryota	O	Belongs to the 14-3-3 family	-	-	-	ko:K06630	ko04011,ko04110,ko04114,ko04151,ko04390,ko04391,ko04722,ko05169,ko05203,map04011,map04110,map04114,map04151,map04390,map04391,map04722,map05169,map05203	-	-	-	ko00000,ko00001,ko03400,ko04147	-	-	-	2003-03-14
PPRIM.AZ9-3.1.P0010987	5888.CAK60351	0.0	931.0	KOG0580@1|root,KOG0580@2759|Eukaryota,3ZB6N@5878|Ciliophora	2759|Eukaryota	T	Kinase-like	-	-	-	-	-	-	-	-	-	-	-	-	Pkinase
PPRIM.AZ9-3.1.P0010988	5888.CAK94791	5.39e-237	658.0	COG2453@1|root,KOG1716@2759|Eukaryota,3ZDXD@5878|Ciliophora	2759|Eukaryota	V	Dual specificity phosphatase, catalytic domain	-	-	-	-	-	-	-	-	-	-	-	-	DSPc
PPRIM.AZ9-3.1.P0010990	5888.CAK60348	5.34e-279	771.0	KOG0295@1|root,KOG0295@2759|Eukaryota	2759|Eukaryota	D	cell division	-	-	-	ko:K16794	ko00565,ko01100,map00565,map01100	-	R04452	RC00037,RC00094	ko00000,ko00001,ko03036,ko04147	-	-	-	WD40
PPRIM.AZ9-3.1.P0010991	5888.CAK60346	0.0	1379.0	KOG0606@1|root,KOG0606@2759|Eukaryota	2759|Eukaryota	T	peptidyl-serine phosphorylation	-	-	-	-	-	-	-	-	-	-	-	-	Pkinase
PPRIM.AZ9-3.1.P0010993	5888.CAK94799	0.0	1355.0	COG5275@1|root,KOG1968@2759|Eukaryota,3ZD32@5878|Ciliophora	2759|Eukaryota	L	Replication factor RFC1 C terminal domain	-	GO:0005575,GO:0005622,GO:0005623,GO:0005657,GO:0005663,GO:0005694,GO:0006139,GO:0006259,GO:0006260,GO:0006261,GO:0006271,GO:0006272,GO:0006281,GO:0006298,GO:0006725,GO:0006807,GO:0006950,GO:0006974,GO:0008150,GO:0008152,GO:0009058,GO:0009059,GO:0009987,GO:0016070,GO:0022616,GO:0032991,GO:0033554,GO:0034641,GO:0034645,GO:0043170,GO:0043226,GO:0043228,GO:0043229,GO:0043232,GO:0044237,GO:0044238,GO:…	-	ko:K10754	ko03030,ko03420,ko03430,map03030,map03420,map03430	M00289,M00295	-	-	ko00000,ko00001,ko00002,ko03032,ko03400	-	-	-	AAA,BRCT,RFC1
PPRIM.AZ9-3.1.P0010997	5888.CAK94803	0.0	1290.0	KOG2229@1|root,KOG2229@2759|Eukaryota,3ZBY0@5878|Ciliophora	2759|Eukaryota	DZ	NUC130/3NT domain	-	-	-	ko:K14856	-	-	-	-	ko00000,ko03009	-	-	-	NUC130_3NT,SDA1
PPRIM.AZ9-3.1.P0010998	5888.CAK94804	4.39e-204	570.0	COG2453@1|root,KOG2283@2759|Eukaryota,3ZAVB@5878|Ciliophora	2759|Eukaryota	T	C2 domain of PTEN tumour-suppressor protein	-	-	3.1.3.16,3.1.3.48,3.1.3.67	ko:K01110	ko00562,ko01521,ko04068,ko04070,ko04071,ko04115,ko04140,ko04150,ko04151,ko04212,ko04218,ko04510,ko04931,ko05161,ko05165,ko05200,ko05206,ko05213,ko05214,ko05215,ko05218,ko05222,ko05224,ko05225,ko05230,map00562,map01521,map04068,map04070,map04071,map04115,map04140,map04150,map04151,map04212,map04218,map04510,map04931,map05161,map05165,map05200,map05206,map05213,map05214,map05215,map05218,map05222,m…	-	R03363,R04513	RC00078	ko00000,ko00001,ko01000,ko01009	-	-	-	DSPc,LIM,PTEN_C2
PPRIM.AZ9-3.1.P0010999	5888.CAK60339	0.0	2006.0	2CFF1@1|root,2RVN4@2759|Eukaryota,3ZAQE@5878|Ciliophora	2759|Eukaryota	-	-	-	-	-	-	-	-	-	-	-	-	-	-	-
PPRIM.AZ9-3.1.P0011001	5888.CAK60337	5.88e-201	558.0	2ET71@1|root,2SVKM@2759|Eukaryota,3ZEVR@5878|Ciliophora	2759|Eukaryota	S	Tetraspanin family	-	-	-	-	-	-	-	-	-	-	-	-	Tetraspannin
PPRIM.AZ9-3.1.P0011003	5888.CAK60335	2.79e-129	369.0	2D4PT@1|root,2SVVH@2759|Eukaryota,3ZCQY@5878|Ciliophora	2759|Eukaryota	-	-	-	-	-	-	-	-	-	-	-	-	-	-	-
PPRIM.AZ9-3.1.P0011004	5888.CAK60334	8.69e-96	280.0	2ETAP@1|root,2SVPJ@2759|Eukaryota,3ZEZB@5878|Ciliophora	2759|Eukaryota	-	-	-	-	-	-	-	-	-	-	-	-	-	-	-
PPRIM.AZ9-3.1.P0011007	5888.CAK60331	1.77e-169	472.0	COG5273@1|root,KOG1311@2759|Eukaryota	2759|Eukaryota	Z	protein-cysteine S-palmitoyltransferase activity	-	-	2.3.1.225	ko:K16675,ko:K18932,ko:K20032	ko04391,map04391	-	-	-	ko00000,ko00001,ko01000,ko04131	9.B.37.1,9.B.37.3	-	-	Ank_2,Ank_5,DHHC
PPRIM.AZ9-3.1.P0011009	5888.CAK60329	2.29e-107	310.0	COG2606@1|root,2RT10@2759|Eukaryota,3ZE7N@5878|Ciliophora	2759|Eukaryota	J	Aminoacyl-tRNA editing domain	-	-	-	-	-	-	-	-	-	-	-	-	tRNA_edit
PPRIM.AZ9-3.1.P0011010	5888.CAK60328	1.66e-295	810.0	KOG1164@1|root,KOG1164@2759|Eukaryota,3ZCWX@5878|Ciliophora	2759|Eukaryota	T	Protein tyrosine kinase	-	-	2.7.11.1	ko:K02218,ko:K08959	ko04011,ko04340,ko04390,ko04392,ko04540,ko04710,map04011,map04340,map04390,map04392,map04540,map04710	-	-	-	ko00000,ko00001,ko01000,ko01001,ko03036	-	-	-	Pkinase
PPRIM.AZ9-3.1.P0011011	5888.CAK94814	0.0	6542.0	COG5245@1|root,KOG3595@2759|Eukaryota,3ZB2U@5878|Ciliophora	2759|Eukaryota	Z	dynein light chain binding	DYNC2H1	GO:0000003,GO:0000226,GO:0001568,GO:0001578,GO:0001944,GO:0002119,GO:0002164,GO:0003002,GO:0003008,GO:0003341,GO:0003674,GO:0003774,GO:0003777,GO:0003824,GO:0005488,GO:0005515,GO:0005575,GO:0005622,GO:0005623,GO:0005737,GO:0005794,GO:0005856,GO:0005858,GO:0005868,GO:0005874,GO:0005875,GO:0005929,GO:0005930,GO:0006508,GO:0006807,GO:0006810,GO:0006928,GO:0006996,GO:0007010,GO:0007017,GO:0007018,GO:…	-	ko:K05636,ko:K10414	ko04145,ko04151,ko04510,ko04512,ko04962,ko05132,ko05145,ko05146,ko05165,ko05200,ko05222,map04145,map04151,map04510,map04512,map04962,map05132,map05145,map05146,map05165,map05200,map05222	-	-	-	ko00000,ko00001,ko03036,ko04516,ko04812	-	-	-	AAA_5,AAA_6,AAA_7,AAA_8,AAA_9,DHC_N1,DHC_N2,Dynein_heavy,MT
PPRIM.AZ9-3.1.P0011013	5888.CAK60323	9.64e-272	746.0	COG0484@1|root,KOG0715@2759|Eukaryota,3ZAIS@5878|Ciliophora	2759|Eukaryota	O	DnaJ central domain	-	-	-	ko:K03686	-	-	-	-	ko00000,ko03029,ko03110	-	-	-	DnaJ,DnaJ_C,DnaJ_CXXCXGXG
PPRIM.AZ9-3.1.P0011014	5888.CAK94817	0.0	1505.0	KOG2037@1|root,KOG2037@2759|Eukaryota,3ZB15@5878|Ciliophora	2759|Eukaryota	S	Encoded by	-	-	-	ko:K20899	ko04621,map04621	-	-	-	ko00000,ko00001	-	-	-	GBP,GBP_C,PX
PPRIM.AZ9-3.1.P0011015	5888.CAK94819	1.67e-306	839.0	COG5099@1|root,KOG1488@2759|Eukaryota,3ZEB1@5878|Ciliophora	2759|Eukaryota	J	Pumilio-family RNA binding repeat	-	-	-	ko:K17943	-	-	-	-	ko00000	-	-	-	PUF
PPRIM.AZ9-3.1.P0011016	5888.CAK60320	1.32e-39	144.0	COG3200@1|root,2QPP7@2759|Eukaryota,3ZBU7@5878|Ciliophora	2759|Eukaryota	E	Class-II DAHP synthetase family	-	-	2.5.1.54	ko:K01626	ko00400,ko01100,ko01110,ko01130,ko01230,ko02024,map00400,map01100,map01110,map01130,map01230,map02024	M00022	R01826	RC00435	ko00000,ko00001,ko00002,ko01000	-	-	-	DAHP_synth_2
PPRIM.AZ9-3.1.P0011017	5911.EAR82122	1.26e-10	62.4	2EZBX@1|root,2T0PI@2759|Eukaryota,3ZFJP@5878|Ciliophora	2759|Eukaryota	-	-	-	-	-	-	-	-	-	-	-	-	-	-	-
PPRIM.AZ9-3.1.P0011019	5888.CAK83179	4.12e-21	91.3	COG5201@1|root,KOG1724@2759|Eukaryota,3ZBXU@5878|Ciliophora	2759|Eukaryota	O	Found in Skp1 protein family	-	-	-	ko:K03094	ko04110,ko04111,ko04114,ko04120,ko04141,ko04310,ko04341,ko04350,ko04710,ko05168,ko05200,map04110,map04111,map04114,map04120,map04141,map04310,map04341,map04350,map04710,map05168,map05200	M00379,M00380,M00381,M00382,M00387,M00407,M00411	-	-	ko00000,ko00001,ko00002,ko03036,ko04121	-	-	-	Skp1,Skp1_POZ
PPRIM.AZ9-3.1.P0011020	5888.CAK60316	3.38e-78	236.0	COG5063@1|root,KOG1677@2759|Eukaryota,3ZER3@5878|Ciliophora	2759|Eukaryota	S	RNA-binding, Nab2-type zinc finger	-	GO:0000122,GO:0001708,GO:0003674,GO:0003676,GO:0003723,GO:0003727,GO:0003729,GO:0003730,GO:0005488,GO:0005575,GO:0005622,GO:0005623,GO:0005737,GO:0006355,GO:0006357,GO:0007275,GO:0007389,GO:0008150,GO:0008187,GO:0008266,GO:0009790,GO:0009792,GO:0009880,GO:0009889,GO:0009890,GO:0009892,GO:0009987,GO:0010468,GO:0010556,GO:0010558,GO:0010605,GO:0010629,GO:0019219,GO:0019222,GO:0030154,GO:0031323,GO:…	-	ko:K18753,ko:K21437	ko04218,map04218	-	-	-	ko00000,ko00001,ko03019,ko04131	-	-	-	zf-CCCH
PPRIM.AZ9-3.1.P0011022	5888.CAK60314	5.53e-266	730.0	COG5391@1|root,KOG2273@2759|Eukaryota,3ZCUW@5878|Ciliophora	2759|Eukaryota	U	PhoX homologous domain, present in p47phox and p40phox.	-	GO:0000407,GO:0003674,GO:0005488,GO:0005543,GO:0005575,GO:0005622,GO:0005623,GO:0005737,GO:0005768,GO:0006810,GO:0006897,GO:0006914,GO:0006996,GO:0008104,GO:0008150,GO:0008152,GO:0008289,GO:0009056,GO:0009987,GO:0012505,GO:0016020,GO:0016043,GO:0016050,GO:0016192,GO:0019898,GO:0031410,GO:0031982,GO:0032258,GO:0032266,GO:0033036,GO:0033365,GO:0034613,GO:0035091,GO:0043167,GO:0043168,GO:0043226,GO:…	-	ko:K06638,ko:K17917,ko:K17919,ko:K17921,ko:K17922	ko04110,ko04144,ko04914,ko05203,map04110,map04144,map04914,map05203	-	-	-	ko00000,ko00001,ko03036,ko04131	-	-	-	PX,Vps5
PPRIM.AZ9-3.1.P0011024	5888.CAK60312	6.69e-289	786.0	KOG0316@1|root,KOG0316@2759|Eukaryota	2759|Eukaryota	S	RNA splicing	-	-	-	-	-	-	-	-	-	-	-	-	WD40
PPRIM.AZ9-3.1.P0011025	5888.CAK60311	0.0	1701.0	KOG3688@1|root,KOG3688@2759|Eukaryota,3ZB6R@5878|Ciliophora	2759|Eukaryota	T	Metal dependent phosphohydrolases with conserved 'HD' motif.	-	-	3.1.4.17,3.1.4.53	ko:K01120,ko:K13293,ko:K13755	ko00230,ko04020,ko04024,ko04740,ko04742,ko04924,ko05032,map00230,map04020,map04024,map04740,map04742,map04924,map05032	-	R00191,R01234	RC00296	ko00000,ko00001,ko01000	-	-	-	GAF,Ion_trans,PDEase_I
PPRIM.AZ9-3.1.P0011026	5888.CAK60310	0.0	972.0	KOG1190@1|root,KOG1190@2759|Eukaryota,3ZE9M@5878|Ciliophora	2759|Eukaryota	A	RNA recognition motif	-	-	-	ko:K13218,ko:K14948	-	-	-	-	ko00000,ko03019,ko03041	-	-	-	RRM_1,RRM_5
PPRIM.AZ9-3.1.P0011028	5888.CAK60308	0.0	977.0	COG5604@1|root,KOG2256@2759|Eukaryota,3ZEB8@5878|Ciliophora	2759|Eukaryota	J	Noc2p family	NOC2L	GO:0000122,GO:0002039,GO:0002902,GO:0002903,GO:0003674,GO:0003682,GO:0003712,GO:0003714,GO:0005488,GO:0005515,GO:0005575,GO:0005622,GO:0005623,GO:0005634,GO:0005654,GO:0005730,GO:0005737,GO:0005829,GO:0006323,GO:0006325,GO:0006333,GO:0006355,GO:0006357,GO:0006996,GO:0008134,GO:0008150,GO:0009314,GO:0009411,GO:0009416,GO:0009628,GO:0009889,GO:0009890,GO:0009892,GO:0009966,GO:0009968,GO:0009987,GO:…	-	ko:K14833	-	-	-	-	ko00000,ko03009	-	-	-	Noc2
PPRIM.AZ9-3.1.P0011029	5888.CAK60308	6.71e-244	712.0	COG5604@1|root,KOG2256@2759|Eukaryota,3ZEB8@5878|Ciliophora	2759|Eukaryota	J	Noc2p family	NOC2L	GO:0000122,GO:0002039,GO:0002902,GO:0002903,GO:0003674,GO:0003682,GO:0003712,GO:0003714,GO:0005488,GO:0005515,GO:0005575,GO:0005622,GO:0005623,GO:0005634,GO:0005654,GO:0005730,GO:0005737,GO:0005829,GO:0006323,GO:0006325,GO:0006333,GO:0006355,GO:0006357,GO:0006996,GO:0008134,GO:0008150,GO:0009314,GO:0009411,GO:0009416,GO:0009628,GO:0009889,GO:0009890,GO:0009892,GO:0009966,GO:0009968,GO:0009987,GO:…	-	ko:K14833	-	-	-	-	ko00000,ko03009	-	-	-	Noc2
PPRIM.AZ9-3.1.P0011031	5888.CAK94843	3.77e-112	328.0	29JUP@1|root,2RT3C@2759|Eukaryota,3ZCK2@5878|Ciliophora	2759|Eukaryota	-	-	-	-	-	-	-	-	-	-	-	-	-	-	-
PPRIM.AZ9-3.1.P0011032	5888.CAK60306	1.03e-145	410.0	KOG0078@1|root,KOG0078@2759|Eukaryota,3ZBX9@5878|Ciliophora	2759|Eukaryota	U	Rab subfamily of small GTPases	-	-	-	ko:K07874,ko:K07901	ko04144,ko04152,ko04530,ko04972,ko05134,map04144,map04152,map04530,map04972,map05134	-	-	-	ko00000,ko00001,ko03036,ko04031,ko04131,ko04147	-	-	-	Ras
PPRIM.AZ9-3.1.P0011033	5888.CAK60305	4.2e-132	375.0	29VSF@1|root,2RXMS@2759|Eukaryota,3ZE1K@5878|Ciliophora	2759|Eukaryota	S	Protein of unknown function (DUF3228)	-	-	-	-	-	-	-	-	-	-	-	-	DUF3228
PPRIM.AZ9-3.1.P0011036	5888.CAK83087	9.85e-74	241.0	2D4ZH@1|root,2SWTR@2759|Eukaryota,3ZF4D@5878|Ciliophora	2759|Eukaryota	-	-	-	-	-	-	-	-	-	-	-	-	-	-	-
PPRIM.AZ9-3.1.P0011037	5888.CAK69171	9.59e-24	105.0	2D4ZH@1|root,2SWTR@2759|Eukaryota,3ZF4D@5878|Ciliophora	2759|Eukaryota	-	-	-	-	-	-	-	-	-	-	-	-	-	-	-
PPRIM.AZ9-3.1.P0011039	5888.CAK83163	0.0	1373.0	2BT80@1|root,2S20D@2759|Eukaryota,3ZCUG@5878|Ciliophora	2759|Eukaryota	S	Lmbr1-like conserved region family protein	-	-	-	-	-	-	-	-	-	-	-	-	-
PPRIM.AZ9-3.1.P0011040	5888.CAK94851	0.0	1076.0	KOG2177@1|root,KOG2177@2759|Eukaryota,3ZE4K@5878|Ciliophora	2759|Eukaryota	O	B-box zinc finger	-	GO:0003674,GO:0003824,GO:0004842,GO:0005488,GO:0005575,GO:0005622,GO:0005623,GO:0005634,GO:0005737,GO:0006464,GO:0006807,GO:0008150,GO:0008152,GO:0008270,GO:0009892,GO:0009987,GO:0010468,GO:0010605,GO:0010608,GO:0010629,GO:0016441,GO:0016458,GO:0016567,GO:0016740,GO:0019222,GO:0019538,GO:0019787,GO:0031047,GO:0032446,GO:0032991,GO:0035194,GO:0035770,GO:0036211,GO:0036464,GO:0040029,GO:0043167,GO:…	2.3.2.27	ko:K10608,ko:K12021,ko:K12898,ko:K18405	ko04120,map04120	-	-	-	ko00000,ko00001,ko01000,ko03036,ko03041,ko04121	-	-	-	Bromodomain,LRR_6,TUDOR,zf-B_box,zf-C3HC4,zf-RING_5,zf-RING_UBOX
PPRIM.AZ9-3.1.P0011041	5888.CAK94852	2.03e-234	679.0	KOG1836@1|root,KOG1836@2759|Eukaryota	5888.CAK94852|-	O	biological adhesion	-	-	-	-	-	-	-	-	-	-	-	-	-
PPRIM.AZ9-3.1.P0011049	5888.CAK68192	2.14e-101	324.0	KOG0271@1|root,KOG0271@2759|Eukaryota,3ZDFC@5878|Ciliophora	2759|Eukaryota	S	WD domain, G-beta repeat	-	-	-	-	-	-	-	-	-	-	-	-	NACHT,NACHT_N,Pentapeptide,Pentapeptide_4,WD40
PPRIM.AZ9-3.1.P0020007	5888.CAK64631	5.62e-189	526.0	COG0543@1|root,KOG0534@2759|Eukaryota,3ZEX1@5878|Ciliophora	2759|Eukaryota	CH	cytochrome-b5 reductase activity, acting on NAD(P)H	-	GO:0003674,GO:0003824,GO:0008150,GO:0008152,GO:0016491,GO:0055114	1.6.2.2	ko:K00326	ko00520,map00520	-	R00100	-	ko00000,ko00001,ko01000	-	-	-	FAD_binding_6,NAD_binding_1,Oxidored-like
PPRIM.AZ9-3.1.P0020009	5888.CAK64629	1.61e-228	630.0	2CAUU@1|root,2R2S3@2759|Eukaryota,3ZERR@5878|Ciliophora	2759|Eukaryota	S	Forkhead associated domain	-	-	-	-	-	-	-	-	-	-	-	-	FHA
PPRIM.AZ9-3.1.P0020010	5888.CAK64628	7.06e-308	843.0	KOG0585@1|root,KOG0585@2759|Eukaryota	2759|Eukaryota	T	peptidyl-threonine phosphorylation	-	-	-	-	-	-	-	-	-	-	-	-	Pkinase
PPRIM.AZ9-3.1.P0020011	5888.CAK64627	1.32e-237	657.0	KOG0032@1|root,KOG0032@2759|Eukaryota	2759|Eukaryota	T	protein serine/threonine kinase activity	-	-	2.7.1.37,2.7.11.1,2.7.11.17	ko:K00870,ko:K08794,ko:K08798,ko:K08802	ko04921,ko04925,map04921,map04925	-	-	-	ko00000,ko00001,ko01000,ko01001,ko04812	-	-	-	Pkinase
PPRIM.AZ9-3.1.P0020012	5888.CAK64626	7.74e-195	556.0	COG3914@1|root,KOG4626@2759|Eukaryota	2759|Eukaryota	O	protein N-acetylglucosaminyltransferase activity	-	-	-	-	-	-	-	-	-	-	-	-	TPR_1,TPR_8
PPRIM.AZ9-3.1.P0020014	5888.CAK64625	2.27e-117	338.0	KOG4208@1|root,KOG4208@2759|Eukaryota,3ZCCB@5878|Ciliophora	2759|Eukaryota	S	RNA recognition motif. (a.k.a. RRM, RBD, or RNP domain)	-	GO:0003674,GO:0003676,GO:0003723,GO:0003727,GO:0003729,GO:0005488,GO:0005515,GO:0005575,GO:0005576,GO:0005615,GO:0005622,GO:0005623,GO:0005634,GO:0005737,GO:0005829,GO:0005844,GO:0005886,GO:0007155,GO:0008150,GO:0008187,GO:0008266,GO:0009719,GO:0009725,GO:0010033,GO:0016020,GO:0022610,GO:0032991,GO:0042221,GO:0042802,GO:0043226,GO:0043227,GO:0043229,GO:0043231,GO:0044421,GO:0044424,GO:0044444,GO:…	5.4.99.12	ko:K06173,ko:K14838	-	-	-	-	ko00000,ko01000,ko03009,ko03016	-	-	-	RRM_1,SEA
PPRIM.AZ9-3.1.P0020015	5888.CAK63970	1e-88	282.0	2C8UC@1|root,2SUYA@2759|Eukaryota,3ZEXA@5878|Ciliophora	2759|Eukaryota	-	-	-	-	-	-	-	-	-	-	-	-	-	-	-
PPRIM.AZ9-3.1.P0020017	5888.CAK68433	1.99e-09	60.8	2EJK3@1|root,2SPQZ@2759|Eukaryota,3ZC7Q@5878|Ciliophora	2759|Eukaryota	-	-	-	-	-	-	-	-	-	-	-	-	-	-	-
PPRIM.AZ9-3.1.P0020018	5888.CAK64623	0.0	1828.0	2E611@1|root,2SCSN@2759|Eukaryota	2759|Eukaryota	-	-	-	-	-	-	-	-	-	-	-	-	-	-	-
PPRIM.AZ9-3.1.P0020019	5888.CAK64622	3.2e-181	545.0	COG3823@1|root,KOG4508@2759|Eukaryota,3ZFGP@5878|Ciliophora	2759|Eukaryota	J	Uncharacterized conserved protein (DUF2363)	-	-	-	ko:K08740	-	-	-	-	ko00000,ko03400	-	-	-	DUF2363
PPRIM.AZ9-3.1.P0020020	5888.CAK73204	0.0	1284.0	2D295@1|root,2SKYS@2759|Eukaryota,3ZDEH@5878|Ciliophora	2759|Eukaryota	Z	EF hand family protein	-	-	-	-	-	-	-	-	-	-	-	-	EF-hand_7,EF-hand_8
PPRIM.AZ9-3.1.P0020021	5888.CAK64620	0.0	2582.0	COG0086@1|root,KOG0261@2759|Eukaryota,3ZB3C@5878|Ciliophora	2759|Eukaryota	K	DNA-dependent RNA polymerase catalyzes the transcription of DNA into RNA using the four ribonucleoside triphosphates as substrates	-	-	2.7.7.6	ko:K02999,ko:K03006,ko:K03018,ko:K16909	ko00230,ko00240,ko01100,ko03020,ko04623,ko05016,ko05168,ko05169,map00230,map00240,map01100,map03020,map04623,map05016,map05168,map05169	M00180,M00181,M00182	R00435,R00441,R00442,R00443	RC02795	br01611,ko00000,ko00001,ko00002,ko01000,ko01002,ko03021,ko03400	-	-	-	RNA_pol_Rpb1_1,RNA_pol_Rpb1_2,RNA_pol_Rpb1_3,RNA_pol_Rpb1_4,RNA_pol_Rpb1_5
PPRIM.AZ9-3.1.P0020025	5888.CAK64615	1.63e-110	329.0	KOG2123@1|root,KOG2123@2759|Eukaryota,3ZDY7@5878|Ciliophora	2759|Eukaryota	S	Leucine Rich Repeat	C21orf2	GO:0000003,GO:0001750,GO:0005575,GO:0005622,GO:0005623,GO:0005737,GO:0005739,GO:0005815,GO:0005856,GO:0005886,GO:0005929,GO:0006950,GO:0006974,GO:0006996,GO:0007010,GO:0007154,GO:0007165,GO:0007166,GO:0007224,GO:0007320,GO:0007618,GO:0007620,GO:0008150,GO:0008360,GO:0009987,GO:0015630,GO:0016020,GO:0016043,GO:0019953,GO:0022414,GO:0022603,GO:0022604,GO:0022607,GO:0023052,GO:0030030,GO:0030031,GO:…	-	-	-	-	-	-	-	-	-	-	LRR_4,LRR_9
PPRIM.AZ9-3.1.P0020027	5888.CAK68442	8.32e-246	695.0	COG4642@1|root,KOG0231@2759|Eukaryota,3ZFT2@5878|Ciliophora	2759|Eukaryota	S	Possible plasma membrane-binding motif in junctophilins, PIP-5-kinases and protein kinases.	-	-	-	ko:K03283,ko:K20178	ko03040,ko04010,ko04138,ko04141,ko04144,ko04213,ko04612,ko04915,ko05134,ko05145,ko05162,ko05164,ko05169,map03040,map04010,map04138,map04141,map04144,map04213,map04612,map04915,map05134,map05145,map05162,map05164,map05169	M00353,M00355	-	-	ko00000,ko00001,ko00002,ko01009,ko03009,ko03029,ko03041,ko03051,ko03110,ko04131,ko04147,ko04516	1.A.33.1	-	-	Avl9,MORN,Vps8
PPRIM.AZ9-3.1.P0020029	5888.CAK68449	2.71e-235	645.0	COG0639@1|root,KOG0372@2759|Eukaryota,3ZBH1@5878|Ciliophora	2759|Eukaryota	GT	phosphatase activity	PPP4C	GO:0000003,GO:0000018,GO:0000075,GO:0000278,GO:0000724,GO:0000725,GO:0000775,GO:0000902,GO:0000904,GO:0001525,GO:0001568,GO:0001944,GO:0003002,GO:0003674,GO:0003824,GO:0004704,GO:0004721,GO:0004722,GO:0005488,GO:0005515,GO:0005521,GO:0005575,GO:0005622,GO:0005623,GO:0005634,GO:0005654,GO:0005694,GO:0005730,GO:0005737,GO:0005739,GO:0005813,GO:0005815,GO:0005829,GO:0005856,GO:0005886,GO:0006139,GO:…	3.1.3.16	ko:K15423,ko:K17275	ko04922,map04922	-	-	-	ko00000,ko00001,ko01000,ko01009,ko03400,ko04147,ko04812	-	-	-	Metallophos
PPRIM.AZ9-3.1.P0020030	5888.CAK64610	1.29e-232	638.0	COG0639@1|root,KOG0372@2759|Eukaryota,3ZBH1@5878|Ciliophora	2759|Eukaryota	GT	phosphatase activity	-	-	3.1.3.16	ko:K15423	ko04922,map04922	-	-	-	ko00000,ko00001,ko01000,ko01009,ko03400	-	-	-	Metallophos
PPRIM.AZ9-3.1.P0020035	5888.CAK64599	0.0	964.0	KOG0032@1|root,KOG0032@2759|Eukaryota	2759|Eukaryota	T	protein serine/threonine kinase activity	-	-	2.7.11.1	ko:K13412	ko04626,ko05145,map04626,map05145	-	-	-	ko00000,ko00001,ko01000,ko01001	-	-	-	EF-hand_5,EF-hand_7,Pkinase
PPRIM.AZ9-3.1.P0020036	5888.CAK64598	2e-86	254.0	28P7S@1|root,2RY61@2759|Eukaryota,3ZEEY@5878|Ciliophora	2759|Eukaryota	A	RNA recognition motif	-	-	-	-	-	-	-	-	-	-	-	-	RRM_1
PPRIM.AZ9-3.1.P0020038	5888.CAK64596	1.16e-217	602.0	COG5024@1|root,KOG0654@2759|Eukaryota	2759|Eukaryota	D	cell division	CCNA2	GO:0000003,GO:0000070,GO:0000082,GO:0000083,GO:0000086,GO:0000278,GO:0000280,GO:0000307,GO:0000819,GO:0001932,GO:0001939,GO:0001940,GO:0003006,GO:0003674,GO:0005488,GO:0005515,GO:0005575,GO:0005622,GO:0005623,GO:0005634,GO:0005654,GO:0005737,GO:0005819,GO:0005829,GO:0005856,GO:0006139,GO:0006259,GO:0006260,GO:0006261,GO:0006325,GO:0006355,GO:0006464,GO:0006468,GO:0006508,GO:0006725,GO:0006793,GO:…	-	ko:K05868,ko:K06627,ko:K14521,ko:K14611,ko:K21777	ko03008,ko04068,ko04110,ko04114,ko04115,ko04152,ko04218,ko04914,ko05161,ko05165,ko05169,ko05203,map03008,map04068,map04110,map04114,map04115,map04152,map04218,map04914,map05161,map05165,map05169,map05203	M00693	-	-	ko00000,ko00001,ko00002,ko01000,ko02000,ko03009,ko03032,ko03036	1.I.1.1.3,2.A.40.6	-	-	Cyclin_C,Cyclin_N,Cyclin_N2
PPRIM.AZ9-3.1.P0020039	5888.CAK64595	1.98e-286	787.0	KOG0597@1|root,KOG0597@2759|Eukaryota,3ZFSD@5878|Ciliophora	2759|Eukaryota	T	Protein tyrosine kinase	-	-	2.7.1.37,2.7.11.1	ko:K00870,ko:K08269,ko:K13412,ko:K21357,ko:K21358	ko04136,ko04137,ko04138,ko04139,ko04140,ko04150,ko04152,ko04211,ko04212,ko04626,ko05145,map04136,map04137,map04138,map04139,map04140,map04150,map04152,map04211,map04212,map04626,map05145	-	-	-	ko00000,ko00001,ko01000,ko01001,ko03029,ko04131	-	-	-	EF-hand_7,EF-hand_8,Pkinase
PPRIM.AZ9-3.1.P0020040	5888.CAK64594	8.75e-100	299.0	KOG0800@1|root,KOG0800@2759|Eukaryota,3ZF2J@5878|Ciliophora	2759|Eukaryota	O	RING-H2 zinc finger domain	-	-	2.3.2.27	ko:K19041	-	-	-	-	ko00000,ko01000,ko04121	-	-	-	zf-C3HC4_3,zf-RING_2
PPRIM.AZ9-3.1.P0020041	5888.CAK64593	0.0	1142.0	COG1236@1|root,KOG1138@2759|Eukaryota,3ZF3E@5878|Ciliophora	2759|Eukaryota	A	snRNA processing	INTS9	GO:0000428,GO:0005575,GO:0005622,GO:0005623,GO:0005634,GO:0005654,GO:0005737,GO:0005829,GO:0005847,GO:0005849,GO:0006139,GO:0006351,GO:0006366,GO:0006378,GO:0006396,GO:0006397,GO:0006725,GO:0006807,GO:0008150,GO:0008152,GO:0009058,GO:0009059,GO:0009301,GO:0009987,GO:0010467,GO:0016070,GO:0016071,GO:0016073,GO:0016180,GO:0016591,GO:0018130,GO:0019438,GO:0030880,GO:0031123,GO:0031124,GO:0031974,GO:…	2.7.11.1	ko:K13146,ko:K13420,ko:K16748	ko04016,ko04626,map04016,map04626	-	-	-	ko00000,ko00001,ko01000,ko01001,ko03036,ko03041	-	-	-	Beta-Casp,Lactamase_B_6
PPRIM.AZ9-3.1.P0020044	5888.CAK64590	2.88e-271	835.0	COG1404@1|root,KOG3525@2759|Eukaryota	2759|Eukaryota	O	serine-type endopeptidase activity	-	-	-	ko:K08654	-	-	-	-	ko00000,ko01000,ko01002,ko03110	-	-	-	-
PPRIM.AZ9-3.1.P0020047	5888.CAK64587	0.0	1009.0	KOG0581@1|root,KOG0581@2759|Eukaryota	2759|Eukaryota	G	MAP kinase kinase activity	-	-	-	-	-	-	-	-	-	-	-	-	Pkinase,TPR_10,TPR_12,TPR_2
PPRIM.AZ9-3.1.P0020048	5888.CAK64586	0.0	1722.0	COG1112@1|root,KOG1802@2759|Eukaryota,3ZANY@5878|Ciliophora	2759|Eukaryota	L	AAA domain	UPF1	GO:0000003,GO:0000166,GO:0000184,GO:0000228,GO:0000288,GO:0000291,GO:0000294,GO:0000723,GO:0000781,GO:0000784,GO:0000785,GO:0000932,GO:0000956,GO:0001101,GO:0001666,GO:0002237,GO:0003006,GO:0003674,GO:0003676,GO:0003677,GO:0003682,GO:0003723,GO:0003724,GO:0003729,GO:0003824,GO:0004004,GO:0004386,GO:0005488,GO:0005515,GO:0005524,GO:0005575,GO:0005622,GO:0005623,GO:0005634,GO:0005654,GO:0005681,GO:…	-	ko:K14326	ko03013,ko03015,map03013,map03015	M00430	-	-	ko00000,ko00001,ko00002,ko01000,ko03019	-	-	-	AAA_11,AAA_12,ResIII,UPF1_Zn_bind
PPRIM.AZ9-3.1.P0020051	5888.CAK72766	3.16e-147	447.0	2EZNF@1|root,2T0YB@2759|Eukaryota,3ZF7S@5878|Ciliophora	5888.CAK72766|-	U	PhoX homologous domain, present in p47phox and p40phox.	-	-	-	-	-	-	-	-	-	-	-	-	-
PPRIM.AZ9-3.1.P0020053	5888.CAK68470	1.55e-139	399.0	2E0IH@1|root,2S7YS@2759|Eukaryota	2759|Eukaryota	-	-	-	-	-	-	-	-	-	-	-	-	-	-	-
PPRIM.AZ9-3.1.P0020056	5888.CAK64578	2.37e-227	629.0	COG2453@1|root,KOG1718@2759|Eukaryota	2759|Eukaryota	T	protein tyrosine/serine/threonine phosphatase activity	-	-	3.1.3.16,3.1.3.48	ko:K04459,ko:K14165	ko04010,map04010	-	-	-	ko00000,ko00001,ko01000,ko01009	-	-	-	DSPc
PPRIM.AZ9-3.1.P0020057	5888.CAK64577	0.0	1232.0	COG0308@1|root,KOG1047@2759|Eukaryota,3ZDCV@5878|Ciliophora	5888.CAK64577|-	EIOV	Leukotriene A4 hydrolase, C-terminal	-	-	3.3.2.6	ko:K01254	ko00590,ko01100,map00590,map01100	-	R03057	RC00838	ko00000,ko00001,ko01000,ko01002	-	-	-	-
PPRIM.AZ9-3.1.P0020058	5888.CAK64576	2.16e-183	524.0	KOG2177@1|root,KOG2177@2759|Eukaryota	2759|Eukaryota	O	zinc ion binding	Rfpl4b	GO:0000775,GO:0003674,GO:0003824,GO:0004842,GO:0005488,GO:0005515,GO:0005575,GO:0005622,GO:0005623,GO:0005634,GO:0005694,GO:0006139,GO:0006323,GO:0006325,GO:0006333,GO:0006334,GO:0006336,GO:0006338,GO:0006351,GO:0006354,GO:0006366,GO:0006368,GO:0006464,GO:0006508,GO:0006511,GO:0006725,GO:0006807,GO:0006996,GO:0008150,GO:0008152,GO:0008270,GO:0009056,GO:0009057,GO:0009058,GO:0009059,GO:0009987,GO:…	-	-	-	-	-	-	-	-	-	-	zf-C3HC4,zf-C3HC4_2,zf-C3HC4_3,zf-C3HC4_4,zf-RING_UBOX
PPRIM.AZ9-3.1.P0020059	5888.CAK64575	1.12e-129	369.0	KOG2605@1|root,KOG2605@2759|Eukaryota	2759|Eukaryota	G	thiol-dependent ubiquitin-specific protease activity	otud3	-	3.4.19.12	ko:K13717	-	-	-	-	ko00000,ko01000,ko01002,ko04121	-	-	-	OTU,SEC-C
PPRIM.AZ9-3.1.P0020060	5888.CAK64575	1.12e-129	369.0	KOG2605@1|root,KOG2605@2759|Eukaryota	2759|Eukaryota	G	thiol-dependent ubiquitin-specific protease activity	otud3	-	3.4.19.12	ko:K13717	-	-	-	-	ko00000,ko01000,ko01002,ko04121	-	-	-	OTU,SEC-C
PPRIM.AZ9-3.1.P0020062	5888.CAK64571	0.0	5263.0	COG5043@1|root,KOG1809@2759|Eukaryota,3ZB0N@5878|Ciliophora	2759|Eukaryota	U	PH domain containing protein	VPS13	GO:0000003,GO:0003006,GO:0005575,GO:0005622,GO:0005623,GO:0005628,GO:0005737,GO:0005739,GO:0005768,GO:0006605,GO:0006623,GO:0006810,GO:0006886,GO:0006996,GO:0007005,GO:0007034,GO:0007049,GO:0008104,GO:0008150,GO:0009653,GO:0009987,GO:0010927,GO:0012505,GO:0015031,GO:0015833,GO:0016020,GO:0016043,GO:0016192,GO:0019898,GO:0019953,GO:0022402,GO:0022413,GO:0022414,GO:0022607,GO:0030154,GO:0030435,GO:…	-	ko:K19525	-	-	-	-	ko00000	-	-	-	ATG_C,Chorein_N,SHR-BD,VPS13,VPS13_C,VPS13_mid_rpt
PPRIM.AZ9-3.1.P0020063	5888.CAK64570	5.73e-302	823.0	COG1793@1|root,2QTYC@2759|Eukaryota,3ZBNY@5878|Ciliophora	2759|Eukaryota	L	DNA ligase OB-like domain	-	-	6.5.1.1,6.5.1.6,6.5.1.7	ko:K10747	ko03030,ko03410,ko03420,ko03430,map03030,map03410,map03420,map03430	-	R00381,R00382,R10822,R10823	RC00005	ko00000,ko00001,ko01000,ko03032,ko03400	-	-	-	BRCT,DNA_ligase_A_M,DNA_ligase_OB_2,DUF4379,zf-CCHH
PPRIM.AZ9-3.1.P0020065	5888.CAK64567	0.0	1331.0	COG4886@1|root,KOG0619@2759|Eukaryota,3ZCYW@5878|Ciliophora	2759|Eukaryota	S	Leucine Rich Repeat family protein	LRSAM1	GO:0000209,GO:0002831,GO:0002833,GO:0003674,GO:0003824,GO:0004842,GO:0005575,GO:0005622,GO:0005623,GO:0005737,GO:0005829,GO:0005886,GO:0006464,GO:0006807,GO:0006810,GO:0006897,GO:0007154,GO:0007165,GO:0008104,GO:0008150,GO:0008152,GO:0009056,GO:0009057,GO:0009893,GO:0009894,GO:0009896,GO:0009987,GO:0010506,GO:0010508,GO:0010638,GO:0015031,GO:0015833,GO:0016020,GO:0016032,GO:0016192,GO:0016239,GO:…	2.3.2.27	ko:K10641	-	-	-	-	ko00000,ko01000,ko04121,ko04131	-	-	-	LRR_8,SAM_1,SAM_2,zf-C3HC4_3
PPRIM.AZ9-3.1.P0020066	5888.CAK68481	0.0	1189.0	KOG1675@1|root,KOG1675@2759|Eukaryota,3ZDNN@5878|Ciliophora	2759|Eukaryota	D	Cyclin	-	-	-	-	-	-	-	-	-	-	-	-	Cyclin,Cyclin_N,WW
PPRIM.AZ9-3.1.P0020068	5888.CAK64563	0.0	3323.0	KOG0266@1|root,KOG0291@1|root,KOG4155@1|root,KOG0266@2759|Eukaryota,KOG0291@2759|Eukaryota,KOG4155@2759|Eukaryota,3ZD13@5878|Ciliophora	2759|Eukaryota	S	WD domain, G-beta repeat protein	-	-	-	ko:K11374,ko:K14558,ko:K14963,ko:K20478	ko03008,ko04934,map03008,map04934	-	-	-	ko00000,ko00001,ko03009,ko03016,ko03036,ko04131	-	-	-	NACHT,Pentapeptide,Utp12,WD40
PPRIM.AZ9-3.1.P0020069	5888.CAK64563	3.07e-229	717.0	KOG0266@1|root,KOG0291@1|root,KOG4155@1|root,KOG0266@2759|Eukaryota,KOG0291@2759|Eukaryota,KOG4155@2759|Eukaryota,3ZD13@5878|Ciliophora	2759|Eukaryota	S	WD domain, G-beta repeat protein	-	-	-	ko:K11374,ko:K14558,ko:K14963,ko:K20478	ko03008,ko04934,map03008,map04934	-	-	-	ko00000,ko00001,ko03009,ko03016,ko03036,ko04131	-	-	-	NACHT,Pentapeptide,Utp12,WD40
PPRIM.AZ9-3.1.P0020070	5888.CAK64561	1.13e-177	521.0	KOG2656@1|root,KOG2656@2759|Eukaryota,3ZDB0@5878|Ciliophora	2759|Eukaryota	BK	SANT/Myb-like domain of DAMP1	SWC4	GO:0000122,GO:0000123,GO:0000228,GO:0000785,GO:0000790,GO:0000812,GO:0000981,GO:0001085,GO:0001103,GO:0003674,GO:0003676,GO:0003677,GO:0003700,GO:0003712,GO:0003714,GO:0005488,GO:0005515,GO:0005575,GO:0005622,GO:0005623,GO:0005634,GO:0005654,GO:0005694,GO:0005737,GO:0005829,GO:0006139,GO:0006259,GO:0006281,GO:0006304,GO:0006305,GO:0006306,GO:0006325,GO:0006338,GO:0006355,GO:0006357,GO:0006464,GO:…	-	ko:K11324,ko:K13865,ko:K21412	-	-	-	-	ko00000,ko02000,ko03036	2.A.3.3.5	-	-	DMAP1,SANT_DAMP1_like
PPRIM.AZ9-3.1.P0020071	5888.CAK64563	0.0	3469.0	KOG0266@1|root,KOG0291@1|root,KOG4155@1|root,KOG0266@2759|Eukaryota,KOG0291@2759|Eukaryota,KOG4155@2759|Eukaryota,3ZD13@5878|Ciliophora	2759|Eukaryota	S	WD domain, G-beta repeat protein	-	-	-	ko:K11374,ko:K14558,ko:K14963,ko:K20478	ko03008,ko04934,map03008,map04934	-	-	-	ko00000,ko00001,ko03009,ko03016,ko03036,ko04131	-	-	-	NACHT,Pentapeptide,Utp12,WD40
PPRIM.AZ9-3.1.P0020073	5888.CAK56890	2.02e-57	214.0	KOG0266@1|root,KOG4155@1|root,KOG0266@2759|Eukaryota,KOG4155@2759|Eukaryota,3ZFSQ@5878|Ciliophora	5888.CAK56890|-	S	WD domain, G-beta repeat	-	-	-	-	-	-	-	-	-	-	-	-	-
PPRIM.AZ9-3.1.P0020075	5888.CAK80212	3.32e-54	195.0	KOG0645@1|root,KOG0645@2759|Eukaryota	2759|Eukaryota	S	iron-sulfur cluster assembly	-	GO:0000502,GO:0000775,GO:0000776,GO:0003674,GO:0005488,GO:0005515,GO:0005575,GO:0005622,GO:0005623,GO:0005694,GO:0005737,GO:0005813,GO:0005815,GO:0005856,GO:0005874,GO:0005875,GO:0005938,GO:0006139,GO:0006351,GO:0006354,GO:0006366,GO:0006368,GO:0006725,GO:0006807,GO:0008017,GO:0008047,GO:0008092,GO:0008150,GO:0008152,GO:0009058,GO:0009059,GO:0009893,GO:0009987,GO:0010467,GO:0010604,GO:0010950,GO:…	-	ko:K10260,ko:K11374	ko04120,map04120	M00387	-	-	ko00000,ko00001,ko00002,ko03016,ko03036,ko04121,ko04131	-	-	-	WD40
PPRIM.AZ9-3.1.P0020076	5888.CAK81134	8.23e-14	69.3	KOG0645@1|root,KOG0645@2759|Eukaryota	2759|Eukaryota	S	iron-sulfur cluster assembly	-	GO:0000502,GO:0000775,GO:0000776,GO:0003674,GO:0005488,GO:0005515,GO:0005575,GO:0005622,GO:0005623,GO:0005694,GO:0005737,GO:0005813,GO:0005815,GO:0005856,GO:0005874,GO:0005875,GO:0005938,GO:0006139,GO:0006351,GO:0006354,GO:0006366,GO:0006368,GO:0006725,GO:0006807,GO:0008017,GO:0008047,GO:0008092,GO:0008150,GO:0008152,GO:0009058,GO:0009059,GO:0009893,GO:0009987,GO:0010467,GO:0010604,GO:0010950,GO:…	-	ko:K10260,ko:K11374	ko04120,map04120	M00387	-	-	ko00000,ko00001,ko00002,ko03016,ko03036,ko04121,ko04131	-	-	-	WD40
PPRIM.AZ9-3.1.P0020078	5888.CAK58664	0.0	2442.0	KOG2203@1|root,KOG2203@2759|Eukaryota,3ZE98@5878|Ciliophora	2759|Eukaryota	S	GTP binding	-	-	-	-	-	-	-	-	-	-	-	-	DUF295,F-box,RHD3
PPRIM.AZ9-3.1.P0020079	5888.CAK92602	3.39e-95	321.0	COG1404@1|root,KOG3525@2759|Eukaryota,3ZDF4@5878|Ciliophora	5888.CAK92602|-	T	1-phosphatidylinositol-4-phosphate 5-kinase activity	-	-	-	-	-	-	-	-	-	-	-	-	-
PPRIM.AZ9-3.1.P0020082	5888.CAK58660	0.0	976.0	COG0733@1|root,KOG3659@2759|Eukaryota,3ZBVF@5878|Ciliophora	2759|Eukaryota	P	Belongs to the sodium neurotransmitter symporter (SNF) (TC 2.A.22) family	-	-	-	ko:K05038,ko:K05039	-	-	-	-	ko00000,ko02000	2.A.22.2,2.A.22.3	-	-	SNF
PPRIM.AZ9-3.1.P0020084	192875.XP_004364038.1	1.36e-07	60.8	COG2453@1|root,KOG1716@2759|Eukaryota	2759|Eukaryota	T	protein tyrosine/serine/threonine phosphatase activity	-	-	3.1.3.16,3.1.3.48	ko:K04459,ko:K21278	ko04010,ko04726,ko05418,map04010,map04726,map05418	-	-	-	ko00000,ko00001,ko01000,ko01009	-	-	-	DSPc
PPRIM.AZ9-3.1.P0020085	5888.CAK60010	9.1e-177	526.0	2EPYX@1|root,2ST2M@2759|Eukaryota,3ZETJ@5878|Ciliophora	5888.CAK60010|-	-	-	-	-	-	-	-	-	-	-	-	-	-	-	-
PPRIM.AZ9-3.1.P0020086	5888.CAK58655	1.84e-139	405.0	2C02N@1|root,2SWVY@2759|Eukaryota,3ZFH9@5878|Ciliophora	5888.CAK58655|-	-	-	-	-	-	-	-	-	-	-	-	-	-	-	-
PPRIM.AZ9-3.1.P0020087	5888.CAK88401	1.2e-228	631.0	KOG0643@1|root,KOG0643@2759|Eukaryota,3ZBNR@5878|Ciliophora	2759|Eukaryota	J	Component of the eukaryotic translation initiation factor 3 (eIF-3) complex, which is involved in protein synthesis of a specialized repertoire of mRNAs and, together with other initiation factors, stimulates binding of mRNA and methionyl-tRNAi to the 40S ribosome. The eIF-3 complex specifically targets and initiates translation of a subset of mRNAs involved in cell proliferation	TIF34	GO:0000151,GO:0001525,GO:0001568,GO:0001732,GO:0001889,GO:0001944,GO:0002040,GO:0002181,GO:0002183,GO:0002188,GO:0003674,GO:0003676,GO:0003723,GO:0003743,GO:0005488,GO:0005515,GO:0005575,GO:0005622,GO:0005623,GO:0005634,GO:0005737,GO:0005829,GO:0005852,GO:0006412,GO:0006413,GO:0006518,GO:0006807,GO:0006950,GO:0006970,GO:0007275,GO:0008135,GO:0008150,GO:0008152,GO:0009058,GO:0009059,GO:0009628,GO:…	6.1.1.6	ko:K03246,ko:K04567	ko00970,ko03013,map00970,map03013	M00359,M00360	R03658	RC00055,RC00523	ko00000,ko00001,ko00002,ko01000,ko01007,ko03012,ko03016	-	-	-	WD40
PPRIM.AZ9-3.1.P0020089	5888.CAK58652	3.85e-137	389.0	COG5126@1|root,KOG0028@2759|Eukaryota,3ZESJ@5878|Ciliophora	2759|Eukaryota	DZ	EF-hand domain pair	-	-	-	ko:K10840,ko:K16465	ko03420,map03420	-	-	-	ko00000,ko00001,ko03036,ko03400	-	-	-	EF-hand_1,EF-hand_5,EF-hand_6,EF-hand_7,EF-hand_8
PPRIM.AZ9-3.1.P0020091	5888.CAK58652	3.85e-137	389.0	COG5126@1|root,KOG0028@2759|Eukaryota,3ZESJ@5878|Ciliophora	2759|Eukaryota	DZ	EF-hand domain pair	-	-	-	ko:K10840,ko:K16465	ko03420,map03420	-	-	-	ko00000,ko00001,ko03036,ko03400	-	-	-	EF-hand_1,EF-hand_5,EF-hand_6,EF-hand_7,EF-hand_8
PPRIM.AZ9-3.1.P0020093	5888.CAK86521	4.47e-103	298.0	2BWW3@1|root,2SPV9@2759|Eukaryota,3ZC6J@5878|Ciliophora	2759|Eukaryota	-	-	-	-	-	-	-	-	-	-	-	-	-	-	-
PPRIM.AZ9-3.1.P0020094	5888.CAK88394	6.92e-187	518.0	KOG1642@1|root,KOG1642@2759|Eukaryota,3ZDW1@5878|Ciliophora	2759|Eukaryota	A	Belongs to the RNase T2 family	RNASET2	GO:0000323,GO:0001775,GO:0002252,GO:0002263,GO:0002274,GO:0002275,GO:0002283,GO:0002366,GO:0002376,GO:0002443,GO:0002444,GO:0002446,GO:0003674,GO:0003824,GO:0004518,GO:0004540,GO:0005575,GO:0005576,GO:0005615,GO:0005622,GO:0005623,GO:0005737,GO:0005764,GO:0005766,GO:0005773,GO:0005775,GO:0005783,GO:0005788,GO:0006139,GO:0006401,GO:0006725,GO:0006807,GO:0006810,GO:0006887,GO:0006955,GO:0008150,GO:…	3.1.27.1	ko:K01166	-	-	-	-	ko00000,ko01000,ko03016	-	-	-	Ribonuclease_T2
PPRIM.AZ9-3.1.P0020095	5888.CAK88390	1.77e-103	299.0	2EM2A@1|root,2SQU1@2759|Eukaryota,3ZC9J@5878|Ciliophora	2759|Eukaryota	-	-	-	-	-	-	-	-	-	-	-	-	-	-	-
PPRIM.AZ9-3.1.P0020097	5888.CAK58647	2.46e-297	820.0	28KWK@1|root,2QTD7@2759|Eukaryota,3ZCT7@5878|Ciliophora	2759|Eukaryota	-	-	-	-	-	-	-	-	-	-	-	-	-	-	-
PPRIM.AZ9-3.1.P0020102	5888.CAK58641	0.0	1661.0	KOG1959@1|root,KOG1959@2759|Eukaryota,3ZAU3@5878|Ciliophora	2759|Eukaryota	G	Glycosyl hydrolases family 38 protein	-	GO:0000323,GO:0003674,GO:0003824,GO:0004553,GO:0004559,GO:0005575,GO:0005622,GO:0005623,GO:0005737,GO:0005764,GO:0005773,GO:0005975,GO:0005996,GO:0006013,GO:0006464,GO:0006517,GO:0006807,GO:0008150,GO:0008152,GO:0009100,GO:0009987,GO:0015923,GO:0016787,GO:0016798,GO:0019318,GO:0019538,GO:0030139,GO:0031410,GO:0031982,GO:0032009,GO:0036211,GO:0043170,GO:0043226,GO:0043227,GO:0043229,GO:0043231,GO:…	3.2.1.114,3.2.1.24	ko:K01191,ko:K01231,ko:K12311	ko00510,ko00511,ko00513,ko01100,ko04142,map00510,map00511,map00513,map01100,map04142	M00075	R05984,R08717,R08718	-	ko00000,ko00001,ko00002,ko01000,ko04131	-	GH38	-	Alpha-mann_mid,Glyco_hydro_38,Glyco_hydro_38C
PPRIM.AZ9-3.1.P0020103	5888.CAK58640	2.39e-30	137.0	COG3914@1|root,KOG4626@2759|Eukaryota,3ZDCY@5878|Ciliophora	2759|Eukaryota	GOT	TPR Domain containing protein	-	-	-	ko:K12600	ko03018,map03018	M00392	-	-	ko00000,ko00001,ko00002,ko03019	-	-	-	TPR_1,TPR_11,TPR_16,TPR_19,TPR_2,TPR_8
PPRIM.AZ9-3.1.P0020104	5888.CAK58639	0.0	1449.0	KOG0276@1|root,KOG0276@2759|Eukaryota,3ZB1E@5878|Ciliophora	2759|Eukaryota	U	The coatomer is a cytosolic protein complex that binds to dilysine motifs and reversibly associates with Golgi non- clathrin-coated vesicles, which further mediate biosynthetic protein transport from the ER, via the Golgi up to the trans Golgi network. Coatomer complex is required for budding from Golgi membranes, and is essential for the retrograde Golgi-to-ER transport of dilysine-tagged protei…	-	GO:0000003,GO:0000132,GO:0000226,GO:0000235,GO:0000278,GO:0000775,GO:0000776,GO:0000902,GO:0000904,GO:0001501,GO:0001558,GO:0001667,GO:0001675,GO:0001736,GO:0001738,GO:0001764,GO:0001932,GO:0001933,GO:0001959,GO:0001961,GO:0002009,GO:0002064,GO:0002065,GO:0002066,GO:0002376,GO:0002520,GO:0002521,GO:0002573,GO:0002790,GO:0003006,GO:0003008,GO:0003674,GO:0005488,GO:0005515,GO:0005575,GO:0005622,GO:…	-	ko:K17302	-	-	-	-	ko00000,ko04131,ko04147	-	-	-	Coatomer_WDAD,WD40
PPRIM.AZ9-3.1.P0020105	5888.CAK58638	2.41e-132	380.0	KOG0394@1|root,KOG0394@2759|Eukaryota	2759|Eukaryota	K	GTPase activity	-	GO:0005575,GO:0005622,GO:0005623,GO:0005737,GO:0005768,GO:0005769,GO:0005886,GO:0012505,GO:0016020,GO:0030139,GO:0031410,GO:0031982,GO:0043226,GO:0043227,GO:0043229,GO:0044424,GO:0044444,GO:0044464,GO:0071944,GO:0097708	-	ko:K07897,ko:K07976,ko:K18754	ko04137,ko04138,ko04140,ko04144,ko04145,ko05132,ko05146,ko05152,map04137,map04138,map04140,map04144,map04145,map05132,map05146,map05152	-	-	-	ko00000,ko00001,ko03019,ko04031,ko04131,ko04147	-	-	-	F-box,Ras
PPRIM.AZ9-3.1.P0020107	5888.CAK58636	8.46e-23	99.0	KOG0598@1|root,KOG0598@2759|Eukaryota	5888.CAK58636|-	H	protein serine/threonine kinase activity	-	-	-	-	-	-	-	-	-	-	-	-	-
PPRIM.AZ9-3.1.P0020111	5888.CAK58635	0.0	1159.0	COG5059@1|root,KOG4280@2759|Eukaryota,3ZANF@5878|Ciliophora	2759|Eukaryota	Z	Belongs to the TRAFAC class myosin-kinesin ATPase superfamily. Kinesin family	KIF3C	GO:0000226,GO:0000278,GO:0000280,GO:0000902,GO:0000904,GO:0001655,GO:0001701,GO:0001822,GO:0001947,GO:0002009,GO:0002376,GO:0002478,GO:0002495,GO:0002504,GO:0003002,GO:0003007,GO:0003008,GO:0003143,GO:0003674,GO:0003774,GO:0003777,GO:0003824,GO:0005488,GO:0005515,GO:0005575,GO:0005622,GO:0005623,GO:0005737,GO:0005768,GO:0005769,GO:0005813,GO:0005814,GO:0005815,GO:0005819,GO:0005829,GO:0005856,GO:…	-	ko:K10394,ko:K11471,ko:K16606,ko:K20196,ko:K20197	ko04340,map04340	-	-	-	ko00000,ko00001,ko03036,ko04812	-	-	-	Kinesin
PPRIM.AZ9-3.1.P0020112	5888.CAK58634	9.59e-310	847.0	KOG1164@1|root,KOG1164@2759|Eukaryota	2759|Eukaryota	T	protein kinase activity	-	-	2.7.11.1	ko:K02218,ko:K08959	ko04011,ko04340,ko04390,ko04392,ko04540,ko04710,map04011,map04340,map04390,map04392,map04540,map04710	-	-	-	ko00000,ko00001,ko01000,ko01001,ko03036	-	-	-	Pkinase
PPRIM.AZ9-3.1.P0020114	5888.CAK58632	7.3e-216	596.0	COG0724@1|root,KOG0148@2759|Eukaryota	2759|Eukaryota	J	RNA binding	-	-	-	-	-	-	-	-	-	-	-	-	RRM_1,SPOC
PPRIM.AZ9-3.1.P0020115	5888.CAK58631	2.72e-67	204.0	COG2036@1|root,KOG3467@2759|Eukaryota	2759|Eukaryota	B	protein heterodimerization activity	-	-	-	ko:K11254	ko05034,ko05203,ko05322,map05034,map05203,map05322	-	-	-	ko00000,ko00001,ko03036	-	-	-	CBFD_NFYB_HMF,CENP-T_C,RNase_H2_suC
PPRIM.AZ9-3.1.P0020116	5888.CAK58630	6.25e-261	718.0	KOG0033@1|root,KOG0033@2759|Eukaryota	5888.CAK58630|-	S	calmodulin-dependent protein kinase activity	-	-	2.7.11.17	ko:K08794	ko04921,ko04925,map04921,map04925	-	-	-	ko00000,ko00001,ko01000,ko01001	-	-	-	-
PPRIM.AZ9-3.1.P0020117	5888.CAK88363	3.05e-236	655.0	COG5190@1|root,KOG1605@2759|Eukaryota	2759|Eukaryota	K	phosphoprotein phosphatase activity	-	-	3.1.3.16	ko:K15731,ko:K17616	-	-	-	-	ko00000,ko01000,ko01009,ko03021	-	-	-	NIF
PPRIM.AZ9-3.1.P0020120	5888.CAK88361	5.65e-83	254.0	COG5648@1|root,KOG0381@2759|Eukaryota	2759|Eukaryota	B	DNA binding	-	-	-	ko:K11296	-	-	-	-	ko00000,ko03036,ko04147	-	-	-	HMG_box
PPRIM.AZ9-3.1.P0020124	5888.CAK88357	0.0	884.0	2EA64@1|root,2SGF9@2759|Eukaryota	2759|Eukaryota	S	Cyclic nucleotide-monophosphate binding domain	-	-	-	-	-	-	-	-	-	-	-	-	cNMP_binding
PPRIM.AZ9-3.1.P0020127	5888.CAK58623	0.0	1098.0	COG5647@1|root,KOG2166@2759|Eukaryota	2759|Eukaryota	O	ubiquitin protein ligase binding	-	GO:0000151,GO:0003674,GO:0003824,GO:0004842,GO:0005488,GO:0005515,GO:0005575,GO:0005622,GO:0005623,GO:0005634,GO:0005737,GO:0006139,GO:0006259,GO:0006260,GO:0006261,GO:0006401,GO:0006464,GO:0006508,GO:0006511,GO:0006725,GO:0006807,GO:0006950,GO:0006974,GO:0007088,GO:0007346,GO:0008150,GO:0008152,GO:0009056,GO:0009057,GO:0009058,GO:0009059,GO:0009987,GO:0010525,GO:0010526,GO:0010528,GO:0010529,GO:…	-	-	-	-	-	-	-	-	-	-	Cullin,Cullin_Nedd8
PPRIM.AZ9-3.1.P0020129	5888.CAK88347	7.5e-111	322.0	COG4886@1|root,KOG1644@2759|Eukaryota,3ZCJB@5878|Ciliophora	2759|Eukaryota	S	U2 snRNA binding	-	-	-	ko:K11092	ko03040,map03040	M00352	-	-	ko00000,ko00001,ko00002,ko03041	-	-	-	LRR_9
PPRIM.AZ9-3.1.P0020130	5888.CAK88347	7.5e-111	322.0	COG4886@1|root,KOG1644@2759|Eukaryota,3ZCJB@5878|Ciliophora	2759|Eukaryota	S	U2 snRNA binding	-	-	-	ko:K11092	ko03040,map03040	M00352	-	-	ko00000,ko00001,ko00002,ko03041	-	-	-	LRR_9
PPRIM.AZ9-3.1.P0020132	5888.CAK58620	0.0	1280.0	COG0044@1|root,KOG2584@2759|Eukaryota,3ZEK0@5878|Ciliophora	2759|Eukaryota	F	Amidohydrolase family	-	-	3.5.2.5	ko:K01466	ko00230,ko01100,ko01120,map00230,map01100,map01120	M00546	R02425	RC00680	ko00000,ko00001,ko00002,ko01000	-	-	-	Amidohydro_1
PPRIM.AZ9-3.1.P0020133	5888.CAK58619	9.89e-222	614.0	COG5070@1|root,KOG1444@2759|Eukaryota,3ZE42@5878|Ciliophora	2759|Eukaryota	U	nucleotide-sugar transmembrane transporter activity	-	GO:0003674,GO:0005215,GO:0005338,GO:0006810,GO:0008150,GO:0015165,GO:0015780,GO:0015931,GO:0015932,GO:0022857,GO:0051179,GO:0051234,GO:0055085,GO:0071702,GO:0071705,GO:0090481,GO:1901264,GO:1901505	-	ko:K15281	-	-	-	-	ko00000,ko02000	2.A.7.15	-	-	TPT
PPRIM.AZ9-3.1.P0020135	5888.CAK86475	0.0	1010.0	COG0664@1|root,KOG1113@2759|Eukaryota	2759|Eukaryota	T	cAMP-dependent protein kinase regulator activity	CNBD2	GO:0000003,GO:0000166,GO:0003674,GO:0005488,GO:0005575,GO:0005622,GO:0005623,GO:0005737,GO:0005829,GO:0007276,GO:0007283,GO:0008150,GO:0017076,GO:0019953,GO:0022414,GO:0030551,GO:0030552,GO:0030554,GO:0032501,GO:0032504,GO:0032553,GO:0032555,GO:0032559,GO:0036094,GO:0043167,GO:0043168,GO:0044424,GO:0044444,GO:0044464,GO:0044703,GO:0048232,GO:0048609,GO:0051704,GO:0097159,GO:0097367,GO:1901265,GO:…	2.7.11.12	ko:K04739,ko:K19477	ko04022,ko04540,ko04611,ko04713,ko04714,ko04730,ko04740,ko04910,ko04923,ko04924,ko04970,map04022,map04540,map04611,map04713,map04714,map04730,map04740,map04910,map04923,map04924,map04970	-	-	-	ko00000,ko00001,ko01000,ko01001	-	-	-	cNMP_binding
PPRIM.AZ9-3.1.P0020136	5888.CAK58615	7.52e-268	737.0	COG0515@1|root,KOG0192@2759|Eukaryota,3ZBS9@5878|Ciliophora	2759|Eukaryota	T	Leucine rich repeat	-	-	-	-	-	-	-	-	-	-	-	-	LRR_4,Pkinase,Pkinase_Tyr
PPRIM.AZ9-3.1.P0020137	5888.CAK88339	1.02e-235	649.0	2ERQ0@1|root,2SUFD@2759|Eukaryota,3ZEZR@5878|Ciliophora	2759|Eukaryota	S	Mitochondrial calcium uniporter	-	-	-	-	-	-	-	-	-	-	-	-	MCU
PPRIM.AZ9-3.1.P0020138	5888.CAK58613	6.17e-190	526.0	2CY10@1|root,2S9Q4@2759|Eukaryota,3ZCK4@5878|Ciliophora	2759|Eukaryota	-	-	-	-	-	-	-	-	-	-	-	-	-	-	-
PPRIM.AZ9-3.1.P0020141	5888.CAK66988	3.61e-16	81.3	2EZZS@1|root,2T185@2759|Eukaryota,3ZFBM@5878|Ciliophora	2759|Eukaryota	-	-	-	-	-	-	-	-	-	-	-	-	-	-	-
PPRIM.AZ9-3.1.P0020142	5888.CAK58609	0.0	1404.0	COG2202@1|root,KOG0501@2759|Eukaryota	2759|Eukaryota	T	phosphorelay sensor kinase activity	-	-	-	ko:K21867	-	-	-	-	ko00000,ko02000	1.A.1.4	-	-	Ion_trans,cNMP_binding
PPRIM.AZ9-3.1.P0020148	5888.CAK58603	0.0	973.0	KOG0595@1|root,KOG0595@2759|Eukaryota,3ZANN@5878|Ciliophora	2759|Eukaryota	T	Protein kinase domain protein	-	-	2.7.11.1	ko:K13412	ko04626,ko05145,map04626,map05145	-	-	-	ko00000,ko00001,ko01000,ko01001	-	-	-	EF-hand_7,EF-hand_8,Pkinase
PPRIM.AZ9-3.1.P0020149	5888.CAK58602	1.9e-215	600.0	KOG1453@1|root,KOG1453@2759|Eukaryota	2759|Eukaryota	Z	GTPase activator activity	ARHGAP19	GO:0002009,GO:0002165,GO:0003674,GO:0005096,GO:0005575,GO:0005622,GO:0005623,GO:0005737,GO:0005829,GO:0005886,GO:0007154,GO:0007165,GO:0007264,GO:0007275,GO:0007444,GO:0007478,GO:0007480,GO:0007552,GO:0007560,GO:0008047,GO:0008150,GO:0009653,GO:0009791,GO:0009886,GO:0009887,GO:0009888,GO:0009966,GO:0009987,GO:0010646,GO:0016020,GO:0023051,GO:0023052,GO:0030234,GO:0030695,GO:0032501,GO:0032502,GO:…	-	ko:K19839,ko:K20640	ko04011,map04011	-	-	-	ko00000,ko00001,ko04131	-	-	-	RhoGAP
PPRIM.AZ9-3.1.P0020150	5888.CAK58601	2.07e-200	561.0	2D64E@1|root,2T0PY@2759|Eukaryota,3ZCNA@5878|Ciliophora	5888.CAK58601|-	S	Transcription factor S-II (TFIIS)	-	-	-	-	-	-	-	-	-	-	-	-	-
PPRIM.AZ9-3.1.P0020151	5888.CAK58601	8.16e-89	271.0	2D64E@1|root,2T0PY@2759|Eukaryota,3ZCNA@5878|Ciliophora	5888.CAK58601|-	S	Transcription factor S-II (TFIIS)	-	-	-	-	-	-	-	-	-	-	-	-	-
PPRIM.AZ9-3.1.P0020152	5888.CAK58600	1.09e-104	303.0	2D6MM@1|root,2T2DM@2759|Eukaryota	2759|Eukaryota	S	COPI associated protein	-	-	-	-	-	-	-	-	-	-	-	-	COPI_assoc
PPRIM.AZ9-3.1.P0020153	5888.CAK58598	0.0	1135.0	COG5184@1|root,KOG1426@2759|Eukaryota,3ZESR@5878|Ciliophora	2759|Eukaryota	DZ	Regulator of chromosome condensation (RCC1) repeat	-	-	-	ko:K19607	-	-	-	-	ko00000,ko03036	-	-	-	BTB,RCC1,RCC1_2,RasGEF,RasGEF_N,RhoGEF
PPRIM.AZ9-3.1.P0020155	5888.CAK58596	6.8e-227	627.0	COG2136@1|root,KOG2780@2759|Eukaryota,3ZCWF@5878|Ciliophora	2759|Eukaryota	A	Brix	RPF1	GO:0000027,GO:0000054,GO:0000055,GO:0000460,GO:0000463,GO:0000466,GO:0000470,GO:0003674,GO:0003676,GO:0003723,GO:0005488,GO:0005575,GO:0005622,GO:0005623,GO:0005634,GO:0005730,GO:0005732,GO:0006139,GO:0006364,GO:0006396,GO:0006403,GO:0006405,GO:0006611,GO:0006725,GO:0006807,GO:0006810,GO:0006886,GO:0006913,GO:0006996,GO:0008104,GO:0008150,GO:0008152,GO:0009987,GO:0010467,GO:0015031,GO:0015833,GO:…	-	ko:K14846	-	-	-	-	ko00000,ko03009	-	-	-	Brix
PPRIM.AZ9-3.1.P0020157	5888.CAK58595	4.96e-295	810.0	KOG1164@1|root,KOG1163@2759|Eukaryota	2759|Eukaryota	H	peptidyl-serine phosphorylation	-	-	2.7.11.1	ko:K02218,ko:K08957,ko:K08959	ko04011,ko04310,ko04340,ko04341,ko04390,ko04392,ko04540,ko04710,ko05165,ko05224,ko05225,ko05226,map04011,map04310,map04340,map04341,map04390,map04392,map04540,map04710,map05165,map05224,map05225,map05226	-	-	-	ko00000,ko00001,ko01000,ko01001,ko03036	-	-	-	Pkinase
PPRIM.AZ9-3.1.P0020160	5888.CAK58592	1.84e-159	449.0	2EZFM@1|root,2T0SP@2759|Eukaryota,3ZFP0@5878|Ciliophora	2759|Eukaryota	-	-	-	-	-	-	-	-	-	-	-	-	-	-	-
PPRIM.AZ9-3.1.P0020162	5888.CAK88317	0.0	921.0	COG0372@1|root,KOG2617@2759|Eukaryota,3ZD2W@5878|Ciliophora	2759|Eukaryota	H	Belongs to the citrate synthase family	CS	GO:0000166,GO:0003674,GO:0003824,GO:0004108,GO:0005488,GO:0005524,GO:0005575,GO:0005618,GO:0005622,GO:0005623,GO:0005737,GO:0005739,GO:0005759,GO:0005777,GO:0005975,GO:0006081,GO:0006082,GO:0006084,GO:0006091,GO:0006097,GO:0006099,GO:0006101,GO:0006107,GO:0006139,GO:0006163,GO:0006195,GO:0006520,GO:0006536,GO:0006537,GO:0006629,GO:0006631,GO:0006637,GO:0006725,GO:0006732,GO:0006753,GO:0006790,GO:…	2.3.3.1	ko:K01647	ko00020,ko00630,ko01100,ko01110,ko01120,ko01130,ko01200,ko01210,ko01230,map00020,map00630,map01100,map01110,map01120,map01130,map01200,map01210,map01230	M00009,M00010,M00012,M00740	R00351	RC00004,RC00067	br01601,ko00000,ko00001,ko00002,ko01000	-	-	-	Citrate_synt
PPRIM.AZ9-3.1.P0020163	5888.CAK58589	2.14e-257	706.0	COG5411@1|root,KOG0565@2759|Eukaryota,3ZDVV@5878|Ciliophora	2759|Eukaryota	G	Inositol polyphosphate phosphatase, catalytic domain homologues	-	GO:0001101,GO:0003674,GO:0003824,GO:0004439,GO:0005575,GO:0005623,GO:0005886,GO:0006629,GO:0006644,GO:0006650,GO:0006661,GO:0006793,GO:0006796,GO:0006950,GO:0006970,GO:0008150,GO:0008152,GO:0008610,GO:0008654,GO:0009058,GO:0009628,GO:0009651,GO:0009719,GO:0009725,GO:0009733,GO:0009737,GO:0009753,GO:0009987,GO:0010033,GO:0016020,GO:0016311,GO:0016787,GO:0016788,GO:0016791,GO:0019637,GO:0030258,GO:…	3.1.3.36,3.1.3.56	ko:K01106,ko:K20278,ko:K20279	ko00562,ko01100,ko04070,map00562,map01100,map04070	M00131	R03394,R03430,R04404,R09827	RC00078	ko00000,ko00001,ko00002,ko01000,ko04131	-	-	-	Exo_endo_phos,IQ
PPRIM.AZ9-3.1.P0020164	5888.CAK58588	0.0	3366.0	KOG2301@1|root,KOG2301@2759|Eukaryota,3ZD81@5878|Ciliophora	2759|Eukaryota	P	Ion transport protein	SCN4A	GO:0000003,GO:0001508,GO:0001518,GO:0001666,GO:0002027,GO:0002028,GO:0003008,GO:0003012,GO:0003013,GO:0003015,GO:0003205,GO:0003231,GO:0003254,GO:0003360,GO:0003674,GO:0005215,GO:0005216,GO:0005244,GO:0005248,GO:0005261,GO:0005272,GO:0005488,GO:0005515,GO:0005516,GO:0005575,GO:0005622,GO:0005623,GO:0005634,GO:0005654,GO:0005737,GO:0005783,GO:0005886,GO:0005887,GO:0005901,GO:0005911,GO:0006810,GO:…	-	ko:K04833,ko:K04834,ko:K04836,ko:K04837,ko:K04838,ko:K04839,ko:K04840,ko:K04841,ko:K04842,ko:K04843,ko:K04851,ko:K21862	ko04010,ko04020,ko04022,ko04024,ko04218,ko04260,ko04261,ko04270,ko04530,ko04713,ko04723,ko04724,ko04725,ko04726,ko04727,ko04728,ko04742,ko04911,ko04912,ko04921,ko04924,ko04925,ko04927,ko04930,ko04934,ko04973,ko05010,ko05031,ko05410,ko05412,ko05414,map04010,map04020,map04022,map04024,map04218,map04260,map04261,map04270,map04530,map04713,map04723,map04724,map04725,map04726,map04727,map04728,map0474…	-	-	-	ko00000,ko00001,ko02000,ko04040	1.A.1.10,1.A.1.10.1,1.A.1.10.12,1.A.1.10.13,1.A.1.10.3,1.A.1.10.4,1.A.1.10.5,1.A.1.10.6,1.A.1.10.7,1.A.1.10.8,1.A.1.10.9,1.A.1.11.1,1.A.1.11.20,1.A.1.11.21	-	-	GPHH,IQ,Ion_trans,Na_trans_assoc,Na_trans_cytopl
PPRIM.AZ9-3.1.P0020166	5888.CAK88312	0.0	950.0	COG0484@1|root,KOG0550@2759|Eukaryota,3ZCX1@5878|Ciliophora	2759|Eukaryota	O	DnaJ molecular chaperone homology domain	-	-	-	ko:K09527	-	-	-	-	ko00000,ko03110	-	-	-	Castor_Poll_mid,Cupin_8,DnaJ,HSF_DNA-bind,SWIB,TPR_1,TPR_16,TPR_19,TPR_2,TPR_8
PPRIM.AZ9-3.1.P0020167	5888.CAK88309	7.3e-137	387.0	KOG3195@1|root,KOG3195@2759|Eukaryota,3ZDZZ@5878|Ciliophora	2759|Eukaryota	S	Eukaryotic protein of unknown function (DUF846)	TVP23A	GO:0000139,GO:0000902,GO:0002790,GO:0005575,GO:0005622,GO:0005623,GO:0005737,GO:0005768,GO:0005769,GO:0005794,GO:0005802,GO:0006810,GO:0006996,GO:0007030,GO:0008104,GO:0008150,GO:0009306,GO:0009653,GO:0009826,GO:0009987,GO:0010008,GO:0010256,GO:0012505,GO:0015031,GO:0015833,GO:0016020,GO:0016021,GO:0016043,GO:0016049,GO:0016192,GO:0030173,GO:0031090,GO:0031224,GO:0031228,GO:0031300,GO:0031301,GO:…	-	-	-	-	-	-	-	-	-	-	DUF846
PPRIM.AZ9-3.1.P0020169	5888.CAK58585	7.26e-78	248.0	KOG1470@1|root,KOG1470@2759|Eukaryota	2759|Eukaryota	E	intermembrane phospholipid transfer	-	-	-	-	-	-	-	-	-	-	-	-	CRAL_TRIO
PPRIM.AZ9-3.1.P0020170	5911.EAR94007	8.11e-64	202.0	COG0563@1|root,KOG3079@2759|Eukaryota,3ZBX3@5878|Ciliophora	2759|Eukaryota	F	Catalyzes the phosphorylation of pyrimidine nucleoside monophosphates at the expense of ATP. Plays an important role in de novo pyrimidine nucleotide biosynthesis. Has preference for UMP and CMP as phosphate acceptors	-	-	2.7.4.14,2.7.4.3	ko:K00939,ko:K13800	ko00230,ko00240,ko00730,ko00983,ko01100,ko01110,ko01130,map00230,map00240,map00730,map00983,map01100,map01110,map01130	M00049,M00052	R00127,R00158,R00512,R01547,R01665,R11319,R11891,R11892	RC00002	ko00000,ko00001,ko00002,ko01000,ko04147	-	-	-	ADK
PPRIM.AZ9-3.1.P0020171	5888.CAK88306	0.0	1794.0	COG0563@1|root,COG2940@1|root,KOG3079@2759|Eukaryota,KOG4442@2759|Eukaryota,3ZAHK@5878|Ciliophora	2759|Eukaryota	U	Cysteine-rich motif following a subset of SET domains	SETD2	GO:0000003,GO:0000018,GO:0000122,GO:0000226,GO:0000278,GO:0001501,GO:0001525,GO:0001568,GO:0001570,GO:0001701,GO:0001704,GO:0001706,GO:0001763,GO:0001817,GO:0001819,GO:0001838,GO:0001841,GO:0001843,GO:0001890,GO:0001892,GO:0001944,GO:0002009,GO:0002164,GO:0002165,GO:0002168,GO:0002252,GO:0002376,GO:0003006,GO:0003674,GO:0003824,GO:0005488,GO:0005515,GO:0005575,GO:0005622,GO:0005623,GO:0005634,GO:…	2.1.1.43,2.7.4.14,2.7.4.3	ko:K00939,ko:K11423,ko:K11424,ko:K13800	ko00230,ko00240,ko00310,ko00730,ko00983,ko01100,ko01110,ko01130,ko05202,map00230,map00240,map00310,map00730,map00983,map01100,map01110,map01130,map05202	M00049,M00052	R00127,R00158,R00512,R01547,R01665,R03875,R03938,R04866,R04867,R11319,R11891,R11892	RC00002,RC00003,RC00060,RC00181,RC00496	ko00000,ko00001,ko00002,ko01000,ko03036,ko04147	-	-	-	ADK,SET,SRI,WW
PPRIM.AZ9-3.1.P0020174	5888.CAK58581	1.36e-219	609.0	KOG0032@1|root,KOG0032@2759|Eukaryota	5888.CAK58581|-	T	protein serine/threonine kinase activity	-	-	-	-	-	-	-	-	-	-	-	-	-
PPRIM.AZ9-3.1.P0020175	5888.CAK88303	0.0	1110.0	KOG2409@1|root,KOG2409@2759|Eukaryota,3ZAWV@5878|Ciliophora	2759|Eukaryota	J	KRI1-like family C-terminal	kri1	GO:0000447,GO:0000460,GO:0000462,GO:0000466,GO:0000469,GO:0000478,GO:0000479,GO:0005575,GO:0005622,GO:0005623,GO:0005634,GO:0005730,GO:0006139,GO:0006364,GO:0006396,GO:0006725,GO:0006807,GO:0008150,GO:0008152,GO:0009987,GO:0010467,GO:0016070,GO:0016072,GO:0022613,GO:0030490,GO:0030684,GO:0030686,GO:0031974,GO:0031981,GO:0032991,GO:0034470,GO:0034641,GO:0034660,GO:0042254,GO:0042274,GO:0043170,GO:…	2.3.2.26	ko:K10592,ko:K14786	ko04120,map04120	-	-	-	ko00000,ko00001,ko01000,ko03009,ko04121	-	-	-	Kri1,Kri1_C
PPRIM.AZ9-3.1.P0020178	5888.CAK58573	3.09e-130	371.0	KOG0078@1|root,KOG0078@2759|Eukaryota,3ZE9G@5878|Ciliophora	2759|Eukaryota	U	Rab subfamily of small GTPases	-	-	-	ko:K07901,ko:K07903,ko:K07976	ko04144,ko04152,ko04530,ko04972,map04144,map04152,map04530,map04972	-	-	-	ko00000,ko00001,ko03036,ko04031,ko04131,ko04147	-	-	-	Ras
PPRIM.AZ9-3.1.P0020179	5888.CAK58572	1.09e-128	369.0	28VH1@1|root,2R28I@2759|Eukaryota,3ZC1X@5878|Ciliophora	2759|Eukaryota	S	COMM domain	-	-	-	-	-	-	-	-	-	-	-	-	COMM_domain
PPRIM.AZ9-3.1.P0020181	5888.CAK58570	0.0	1194.0	KOG2343@1|root,KOG2343@2759|Eukaryota,3ZBT7@5878|Ciliophora	2759|Eukaryota	S	Mak10 subunit, NatC N(alpha)-terminal acetyltransferase	NAA35	GO:0001568,GO:0001756,GO:0001944,GO:0002119,GO:0002164,GO:0003002,GO:0003674,GO:0003824,GO:0004596,GO:0005575,GO:0005622,GO:0005623,GO:0005737,GO:0006464,GO:0006473,GO:0006474,GO:0006807,GO:0006914,GO:0006950,GO:0007275,GO:0007389,GO:0007568,GO:0008080,GO:0008150,GO:0008152,GO:0008283,GO:0008284,GO:0008340,GO:0009056,GO:0009266,GO:0009408,GO:0009628,GO:0009635,GO:0009636,GO:0009653,GO:0009790,GO:…	-	ko:K20823	-	-	-	-	ko00000,ko04131	-	-	-	Mak10
PPRIM.AZ9-3.1.P0020182	5888.CAK58569	1.09e-144	411.0	KOG0826@1|root,KOG0826@2759|Eukaryota,3ZET1@5878|Ciliophora	2759|Eukaryota	O	Pex2 / Pex12 amino terminal region	PEX12	GO:0000003,GO:0002119,GO:0002164,GO:0003006,GO:0003674,GO:0003824,GO:0004842,GO:0005488,GO:0005515,GO:0005575,GO:0005622,GO:0005623,GO:0005737,GO:0005777,GO:0005778,GO:0005779,GO:0006082,GO:0006464,GO:0006513,GO:0006605,GO:0006625,GO:0006629,GO:0006631,GO:0006635,GO:0006807,GO:0006810,GO:0006886,GO:0006996,GO:0007031,GO:0007275,GO:0007276,GO:0007281,GO:0007283,GO:0007286,GO:0008022,GO:0008104,GO:…	-	ko:K03327,ko:K06653,ko:K13345	ko04111,ko04146,map04111,map04146	-	-	-	ko00000,ko00001,ko02000,ko04121	2.A.66.1,3.A.20.1	-	-	Pex2_Pex12
PPRIM.AZ9-3.1.P0020183	5888.CAK58568	3.38e-116	333.0	COG0456@1|root,KOG3138@2759|Eukaryota,3ZCBU@5878|Ciliophora	2759|Eukaryota	S	Acetyltransferase (GNAT) domain	-	GO:0000070,GO:0000278,GO:0000280,GO:0000819,GO:0003674,GO:0003824,GO:0004402,GO:0004596,GO:0005575,GO:0005622,GO:0005623,GO:0005634,GO:0005737,GO:0005829,GO:0006325,GO:0006464,GO:0006473,GO:0006474,GO:0006475,GO:0006807,GO:0006996,GO:0007049,GO:0007059,GO:0007062,GO:0007064,GO:0008080,GO:0008150,GO:0008152,GO:0009987,GO:0010467,GO:0010485,GO:0016043,GO:0016407,GO:0016410,GO:0016569,GO:0016570,GO:…	2.3.1.258	ko:K20793	-	-	-	-	ko00000,ko01000,ko03036	-	-	-	Acetyltransf_1
PPRIM.AZ9-3.1.P0020185	5888.CAK58566	5.99e-187	524.0	2ERK5@1|root,2SUCK@2759|Eukaryota,3ZEUB@5878|Ciliophora	5888.CAK58566|-	S	Nop53 (60S ribosomal biogenesis)	-	-	-	ko:K14840	ko05168,map05168	-	-	-	ko00000,ko00001,ko03009	-	-	-	-
PPRIM.AZ9-3.1.P0020186	5888.CAK88294	1.98e-297	814.0	COG0004@1|root,KOG0682@2759|Eukaryota	2759|Eukaryota	U	ammonium transmembrane transporter activity	-	-	-	ko:K03320	-	-	-	-	ko00000,ko02000	1.A.11	-	-	Ammonium_transp
PPRIM.AZ9-3.1.P0020187	5888.CAK88293	4.45e-236	652.0	KOG0274@1|root,KOG0274@2759|Eukaryota,3ZAIP@5878|Ciliophora	2759|Eukaryota	S	WD domain, G-beta repeat	-	-	-	ko:K10260	ko04120,map04120	M00387	-	-	ko00000,ko00001,ko00002,ko04121,ko04131	-	-	-	WD40
PPRIM.AZ9-3.1.P0020189	5888.CAK58562	0.0	877.0	COG5202@1|root,KOG2704@2759|Eukaryota,3ZBCZ@5878|Ciliophora	2759|Eukaryota	S	Belongs to the membrane-bound acyltransferase family	MBOAT1	GO:0000003,GO:0003006,GO:0003674,GO:0003824,GO:0003841,GO:0005575,GO:0005622,GO:0005623,GO:0005737,GO:0005783,GO:0005789,GO:0005886,GO:0006575,GO:0006629,GO:0006638,GO:0006639,GO:0006641,GO:0006643,GO:0006644,GO:0006650,GO:0006658,GO:0006664,GO:0006793,GO:0006796,GO:0006807,GO:0006928,GO:0007009,GO:0007275,GO:0007276,GO:0007281,GO:0007283,GO:0007286,GO:0007291,GO:0007349,GO:0008150,GO:0008152,GO:…	2.3.1.23,2.3.1.51	ko:K13146,ko:K13517,ko:K13519	ko00561,ko00564,ko00565,ko01100,ko01110,map00561,map00564,map00565,map01100,map01110	M00089	R01318,R02241,R03437,R04480,R09034,R09035,R09036,R09381	RC00004,RC00037,RC00039	ko00000,ko00001,ko00002,ko01000,ko01004,ko03041	-	-	-	MBOAT
PPRIM.AZ9-3.1.P0020190	5888.CAK58561	4.16e-194	544.0	COG4642@1|root,KOG0231@2759|Eukaryota	2759|Eukaryota	DZ	MORN repeat-containing protein	-	-	-	-	-	-	-	-	-	-	-	-	MORN,Peptidase_C2
PPRIM.AZ9-3.1.P0020191	5888.CAK58560	0.0	931.0	KOG0032@1|root,KOG0032@2759|Eukaryota	5888.CAK58560|-	T	protein serine/threonine kinase activity	-	-	2.7.11.1	ko:K13412	ko04626,ko05145,map04626,map05145	-	-	-	ko00000,ko00001,ko01000,ko01001	-	-	-	-
PPRIM.AZ9-3.1.P0020192	5888.CAK58558	8.39e-102	301.0	2EYWR@1|root,2T0BH@2759|Eukaryota,3ZCPZ@5878|Ciliophora	2759|Eukaryota	O	Ubiquitin-conjugating enzyme E2, catalytic domain homologues	-	-	-	ko:K10579	ko04120,map04120	-	-	-	ko00000,ko00001,ko04121	-	-	-	UQ_con
PPRIM.AZ9-3.1.P0020193	5888.CAK58557	0.0	1445.0	2CPWR@1|root,2R30N@2759|Eukaryota,3ZFKJ@5878|Ciliophora	2759|Eukaryota	-	-	-	-	-	ko:K20283	-	-	-	-	ko00000,ko04131	-	-	-	-
PPRIM.AZ9-3.1.P0020194	5888.CAK58556	9.57e-306	833.0	COG0192@1|root,KOG1506@2759|Eukaryota,3ZBC3@5878|Ciliophora	2759|Eukaryota	H	Catalyzes the formation of S-adenosylmethionine from methionine and ATP	-	GO:0000096,GO:0000098,GO:0000166,GO:0000287,GO:0003674,GO:0003824,GO:0004478,GO:0005488,GO:0005515,GO:0005524,GO:0005575,GO:0005622,GO:0005623,GO:0005634,GO:0005737,GO:0005829,GO:0006082,GO:0006520,GO:0006555,GO:0006556,GO:0006732,GO:0006790,GO:0006807,GO:0008144,GO:0008150,GO:0008152,GO:0009056,GO:0009058,GO:0009063,GO:0009066,GO:0009068,GO:0009087,GO:0009108,GO:0009987,GO:0016043,GO:0016054,GO:…	2.5.1.6	ko:K00789	ko00270,ko01100,ko01110,ko01230,map00270,map01100,map01110,map01230	M00034,M00035,M00368,M00609	R00177,R04771	RC00021,RC01211	ko00000,ko00001,ko00002,ko01000	-	-	-	S-AdoMet_synt_C,S-AdoMet_synt_M,S-AdoMet_synt_N
PPRIM.AZ9-3.1.P0020196	5888.CAK88284	0.0	894.0	KOG0589@1|root,KOG0589@2759|Eukaryota,3ZDCE@5878|Ciliophora	2759|Eukaryota	T	Kinase-like	NEK10	GO:0001932,GO:0001934,GO:0003674,GO:0003824,GO:0004672,GO:0005575,GO:0006464,GO:0006468,GO:0006793,GO:0006796,GO:0006807,GO:0008150,GO:0008152,GO:0009893,GO:0009966,GO:0009967,GO:0009987,GO:0010562,GO:0010564,GO:0010604,GO:0010646,GO:0010647,GO:0016301,GO:0016310,GO:0016740,GO:0016772,GO:0016773,GO:0019220,GO:0019222,GO:0019538,GO:0023051,GO:0023056,GO:0031323,GO:0031325,GO:0031399,GO:0031401,GO:…	2.7.11.1	ko:K08282,ko:K08857,ko:K20876,ko:K20879	ko04621,map04621	-	-	-	ko00000,ko00001,ko01000,ko01001,ko03036,ko03400	1.I.1.1.3	-	-	Pkinase
PPRIM.AZ9-3.1.P0020197	5888.CAK58553	0.0	1750.0	COG0058@1|root,KOG2099@2759|Eukaryota,3ZAK5@5878|Ciliophora	2759|Eukaryota	H	Phosphorylase is an important allosteric enzyme in carbohydrate metabolism. Enzymes from different sources differ in their regulatory mechanisms and in their natural substrates. However, all known phosphorylases share catalytic and structural properties	GPH1	GO:0000272,GO:0003674,GO:0003824,GO:0004645,GO:0005488,GO:0005575,GO:0005622,GO:0005623,GO:0005737,GO:0005975,GO:0005976,GO:0005977,GO:0005980,GO:0006073,GO:0006091,GO:0006112,GO:0008144,GO:0008150,GO:0008152,GO:0008184,GO:0009056,GO:0009057,GO:0009251,GO:0009987,GO:0015980,GO:0016052,GO:0016740,GO:0016757,GO:0016758,GO:0019842,GO:0030170,GO:0036094,GO:0043167,GO:0043168,GO:0043170,GO:0044042,GO:…	2.4.1.1	ko:K00688	ko00500,ko01100,ko01110,ko02026,ko04217,ko04910,ko04922,ko04931,map00500,map01100,map01110,map02026,map04217,map04910,map04922,map04931	-	R02111	-	ko00000,ko00001,ko01000	-	GT35	-	Phosphorylase
PPRIM.AZ9-3.1.P0020199	5888.CAK88279	2.1e-306	838.0	KOG0597@1|root,KOG0597@2759|Eukaryota	2759|Eukaryota	S	positive regulation of hh target transcription factor activity	-	-	2.7.1.37,2.7.11.1	ko:K00870,ko:K08269,ko:K13412,ko:K21357,ko:K21358	ko04136,ko04137,ko04138,ko04139,ko04140,ko04150,ko04152,ko04211,ko04212,ko04626,ko05145,map04136,map04137,map04138,map04139,map04140,map04150,map04152,map04211,map04212,map04626,map05145	-	-	-	ko00000,ko00001,ko01000,ko01001,ko03029,ko04131	-	-	-	EF-hand_7,Pkinase
PPRIM.AZ9-3.1.P0020201	5888.CAK58550	0.0	2544.0	2E9UA@1|root,2SG4X@2759|Eukaryota,3ZDSR@5878|Ciliophora	2759|Eukaryota	-	-	-	-	-	-	-	-	-	-	-	-	-	-	-
PPRIM.AZ9-3.1.P0020202	5888.CAK85226	0.0	1022.0	KOG1777@1|root,KOG1777@2759|Eukaryota,3ZB8R@5878|Ciliophora	2759|Eukaryota	S	Periplasmic copper-binding protein (NosD)	-	-	-	ko:K10297	-	-	-	-	ko00000,ko04121	-	-	-	Beta_helix
PPRIM.AZ9-3.1.P0020203	5888.CAK58547	7.48e-224	620.0	2D594@1|root,2SXT3@2759|Eukaryota,3ZCEY@5878|Ciliophora	5888.CAK58547|-	S	Tetratricopeptide repeat	-	-	-	-	-	-	-	-	-	-	-	-	-
PPRIM.AZ9-3.1.P0020204	5888.CAK58546	0.0	964.0	COG1249@1|root,KOG4716@2759|Eukaryota,3ZAUH@5878|Ciliophora	2759|Eukaryota	O	Thioredoxin and glutathione reductase family protein	TXNRD1	GO:0000003,GO:0000302,GO:0000305,GO:0001650,GO:0001704,GO:0001707,GO:0001887,GO:0001890,GO:0003006,GO:0003674,GO:0003824,GO:0004791,GO:0005488,GO:0005515,GO:0005575,GO:0005622,GO:0005623,GO:0005634,GO:0005654,GO:0005730,GO:0005737,GO:0005739,GO:0005783,GO:0005829,GO:0006082,GO:0006139,GO:0006518,GO:0006520,GO:0006575,GO:0006725,GO:0006732,GO:0006733,GO:0006739,GO:0006749,GO:0006753,GO:0006790,GO:…	1.8.1.9	ko:K22182	ko00450,ko05200,ko05225,map00450,map05200,map05225	-	R03596,R09372	RC02518,RC02873	ko00000,ko00001,ko01000	-	-	-	Glutaredoxin,Pyr_redox_2,Pyr_redox_dim
PPRIM.AZ9-3.1.P0020207	5888.CAK58543	0.0	1216.0	COG1061@1|root,KOG1123@2759|Eukaryota,3ZAJT@5878|Ciliophora	2759|Eukaryota	A	Helicase conserved C-terminal domain	ERCC3	GO:0000018,GO:0000019,GO:0000109,GO:0000112,GO:0000166,GO:0000428,GO:0000439,GO:0000717,GO:0000988,GO:0000990,GO:0000991,GO:0001109,GO:0001111,GO:0001112,GO:0001113,GO:0001120,GO:0001666,GO:0003674,GO:0003676,GO:0003677,GO:0003678,GO:0003684,GO:0003700,GO:0003824,GO:0004003,GO:0004386,GO:0005488,GO:0005515,GO:0005524,GO:0005575,GO:0005622,GO:0005623,GO:0005634,GO:0005654,GO:0005667,GO:0005669,GO:…	3.6.4.12	ko:K10843,ko:K11270	ko03022,ko03420,map03022,map03420	M00290	-	-	ko00000,ko00001,ko00002,ko01000,ko03021,ko03036,ko03400	-	-	-	ERCC3_RAD25_C,Helicase_C_3,ResIII
PPRIM.AZ9-3.1.P0020209	5888.CAK58541	6.9e-135	383.0	KOG0773@1|root,KOG0773@2759|Eukaryota	2759|Eukaryota	K	DNA binding	CUP9	GO:0000122,GO:0000228,GO:0000278,GO:0000281,GO:0000785,GO:0000790,GO:0000910,GO:0000976,GO:0000977,GO:0000978,GO:0000987,GO:0001012,GO:0001067,GO:0001085,GO:0001103,GO:0003674,GO:0003676,GO:0003677,GO:0003682,GO:0003690,GO:0005488,GO:0005515,GO:0005575,GO:0005622,GO:0005623,GO:0005634,GO:0005694,GO:0006355,GO:0006357,GO:0007049,GO:0008134,GO:0008150,GO:0009889,GO:0009890,GO:0009892,GO:0009987,GO:…	-	-	-	-	-	-	-	-	-	-	Homeobox_KN
PPRIM.AZ9-3.1.P0020210	5888.CAK88268	3.41e-258	709.0	COG0664@1|root,KOG1113@2759|Eukaryota,3ZCT4@5878|Ciliophora	2759|Eukaryota	T	Cyclic nucleotide-monophosphate binding domain	PRKAR1A	GO:0000003,GO:0000166,GO:0000187,GO:0000226,GO:0000280,GO:0001704,GO:0001707,GO:0001932,GO:0001933,GO:0001934,GO:0002682,GO:0002683,GO:0002694,GO:0002695,GO:0003006,GO:0003008,GO:0003014,GO:0003091,GO:0003674,GO:0004857,GO:0004860,GO:0004862,GO:0005488,GO:0005515,GO:0005575,GO:0005622,GO:0005623,GO:0005737,GO:0005813,GO:0005815,GO:0005829,GO:0005856,GO:0005886,GO:0005929,GO:0005952,GO:0006355,GO:…	-	ko:K04739	ko04910,map04910	-	-	-	ko00000,ko00001	-	-	-	RIIa,cNMP_binding
PPRIM.AZ9-3.1.P0020214	5932.XP_004036709.1	2.59e-13	73.9	2D6ST@1|root,2T2WB@2759|Eukaryota,3ZF08@5878|Ciliophora	2759|Eukaryota	-	-	-	-	-	-	-	-	-	-	-	-	-	-	-
PPRIM.AZ9-3.1.P0020216	5888.CAK58533	0.0	931.0	KOG0585@1|root,KOG0585@2759|Eukaryota,3ZB89@5878|Ciliophora	2759|Eukaryota	T	Protein tyrosine kinase	-	-	-	-	-	-	-	-	-	-	-	-	Pkinase
PPRIM.AZ9-3.1.P0020217	5888.CAK58532	3.89e-284	777.0	KOG0580@1|root,KOG0580@2759|Eukaryota,3ZD2S@5878|Ciliophora	2759|Eukaryota	D	Protein tyrosine kinase	-	-	2.7.11.1	ko:K11481	ko04114,ko04914,map04114,map04914	-	-	-	ko00000,ko00001,ko01000,ko01001,ko01009,ko03036	-	-	-	Pkinase
PPRIM.AZ9-3.1.P0020218	5888.CAK58531	0.0	2439.0	COG0553@1|root,KOG0383@2759|Eukaryota,3ZDB9@5878|Ciliophora	2759|Eukaryota	KL	helicase superfamily c-terminal domain	-	-	3.6.4.12	ko:K11642,ko:K11643,ko:K14435	ko05165,ko05203,map05165,map05203	-	-	-	ko00000,ko00001,ko01000,ko03036	-	-	-	CHDCT2,Chromo,DUF1086,Helicase_C,PHD,SNF2_N
PPRIM.AZ9-3.1.P0020219	5888.CAK58530	0.0	2419.0	COG5059@1|root,KOG0244@2759|Eukaryota,3ZAHX@5878|Ciliophora	2759|Eukaryota	Z	Belongs to the TRAFAC class myosin-kinesin ATPase superfamily. Kinesin family	-	-	-	ko:K10395,ko:K18806	ko04340,ko05200,ko05217,map04340,map05200,map05217	M00678	-	-	ko00000,ko00001,ko00002,ko04812	-	-	-	Kinesin,WD40
PPRIM.AZ9-3.1.P0020220	5888.CAK58529	0.0	1005.0	2EI6N@1|root,2SNNY@2759|Eukaryota,3ZE0Y@5878|Ciliophora	2759|Eukaryota	-	-	-	-	-	-	-	-	-	-	-	-	-	-	-
PPRIM.AZ9-3.1.P0020221	5888.CAK58528	0.0	1289.0	COG0642@1|root,KOG0519@2759|Eukaryota	2759|Eukaryota	T	phosphorelay sensor kinase activity	-	-	-	ko:K16455	-	-	-	-	ko00000,ko03036	-	-	-	HATPase_c,HisKA,Response_reg
PPRIM.AZ9-3.1.P0020224	5888.CAK88256	5.22e-62	204.0	KOG1164@1|root,KOG1164@2759|Eukaryota	2759|Eukaryota	T	protein kinase activity	-	-	2.7.11.1	ko:K02218	ko04011,ko04392,map04011,map04392	-	-	-	ko00000,ko00001,ko01000,ko01001	-	-	-	Bac_globin,Pkinase
PPRIM.AZ9-3.1.P0020226	5888.CAK58526	0.0	1373.0	2EYZ4@1|root,2T0DI@2759|Eukaryota,3ZF7M@5878|Ciliophora	2759|Eukaryota	-	-	-	-	-	-	-	-	-	-	-	-	-	-	-
PPRIM.AZ9-3.1.P0020228	5888.CAK58524	4.58e-244	681.0	2EKWA@1|root,2SQPK@2759|Eukaryota,3ZEKS@5878|Ciliophora	5888.CAK58524|-	Z	EF-hand domain pair	-	-	-	-	-	-	-	-	-	-	-	-	-
PPRIM.AZ9-3.1.P0020233	5888.CAK58520	0.0	1156.0	2D3GC@1|root,2SRG3@2759|Eukaryota,3ZEBE@5878|Ciliophora	2759|Eukaryota	-	-	-	-	-	-	-	-	-	-	-	-	-	-	-
PPRIM.AZ9-3.1.P0020234	5888.CAK58519	1.51e-149	425.0	KOG1901@1|root,KOG1901@2759|Eukaryota,3ZBZI@5878|Ciliophora	2759|Eukaryota	S	YT521-B-like domain	-	GO:0003674,GO:0003676,GO:0003723,GO:0003729,GO:0003730,GO:0005488,GO:0005575,GO:0005622,GO:0005623,GO:0005737,GO:0008150,GO:0009894,GO:0010468,GO:0010608,GO:0019219,GO:0019220,GO:0019222,GO:0031323,GO:0031329,GO:0043487,GO:0043488,GO:0044424,GO:0044464,GO:0050789,GO:0050794,GO:0051171,GO:0051174,GO:0051252,GO:0060255,GO:0061013,GO:0065007,GO:0065008,GO:0080090,GO:0097159,GO:1901363,GO:1903311	-	ko:K20102	-	-	-	-	ko00000,ko03019	-	-	-	YTH
PPRIM.AZ9-3.1.P0020235	5888.CAK58518	1.69e-172	488.0	2EWCS@1|root,2SY7D@2759|Eukaryota,3ZFI4@5878|Ciliophora	2759|Eukaryota	-	-	-	-	-	-	-	-	-	-	-	-	-	-	-
PPRIM.AZ9-3.1.P0020239	5888.CAK58515	7.09e-173	501.0	COG1957@1|root,KOG2938@2759|Eukaryota	2759|Eukaryota	F	purine nucleosidase activity	IG-NH	-	3.2.2.1,3.6.4.13	ko:K01239,ko:K11273	ko00230,ko00760,ko01100,map00230,map00760,map01100	-	R01245,R01273,R01677,R01770,R02143	RC00033,RC00063,RC00122,RC00318,RC00485	ko00000,ko00001,ko01000,ko03036	-	-	-	IU_nuc_hydro
PPRIM.AZ9-3.1.P0020240	5888.CAK58515	2.41e-220	622.0	COG1957@1|root,KOG2938@2759|Eukaryota	2759|Eukaryota	F	purine nucleosidase activity	IG-NH	-	3.2.2.1,3.6.4.13	ko:K01239,ko:K11273	ko00230,ko00760,ko01100,map00230,map00760,map01100	-	R01245,R01273,R01677,R01770,R02143	RC00033,RC00063,RC00122,RC00318,RC00485	ko00000,ko00001,ko01000,ko03036	-	-	-	IU_nuc_hydro
PPRIM.AZ9-3.1.P0020243	5888.CAK58512	1.13e-221	611.0	COG0074@1|root,KOG1255@2759|Eukaryota,3ZB18@5878|Ciliophora	2759|Eukaryota	C	Succinyl-CoA synthetase functions in the citric acid cycle (TCA), coupling the hydrolysis of succinyl-CoA to the synthesis of ATP and thus represents the only step of substrate- level phosphorylation in the TCA. The alpha subunit of the enzyme binds the substrates coenzyme A and phosphate, while succinate binding and nucleotide specificity is provided by the beta subunit	SCS-alpha	GO:0003674,GO:0003824,GO:0004774,GO:0004775,GO:0004776,GO:0005488,GO:0005507,GO:0005575,GO:0005618,GO:0005622,GO:0005623,GO:0005737,GO:0005739,GO:0005759,GO:0006082,GO:0006091,GO:0006099,GO:0006101,GO:0006104,GO:0006105,GO:0006139,GO:0006163,GO:0006637,GO:0006725,GO:0006732,GO:0006753,GO:0006790,GO:0006793,GO:0006796,GO:0006807,GO:0008150,GO:0008152,GO:0009060,GO:0009117,GO:0009150,GO:0009259,GO:…	6.2.1.4,6.2.1.5	ko:K01899	ko00020,ko00640,ko01100,ko01110,ko01120,ko01130,ko01200,map00020,map00640,map01100,map01110,map01120,map01130,map01200	M00009,M00011	R00432,R00727	RC00004,RC00014	ko00000,ko00001,ko00002,ko01000	-	-	-	CoA_binding,Ligase_CoA
PPRIM.AZ9-3.1.P0020244	5888.CAK58511	3.02e-64	196.0	COG2036@1|root,KOG3467@2759|Eukaryota,3ZC2I@5878|Ciliophora	2759|Eukaryota	B	Core component of nucleosome. Nucleosomes wrap and compact DNA into chromatin, limiting DNA accessibility to the cellular machineries which require DNA as a template. Histones thereby play a central role in transcription regulation, DNA repair, DNA replication and chromosomal stability. DNA accessibility is regulated via a complex set of post-translational modifications of histones, also called h…	-	GO:0000228,GO:0000775,GO:0000776,GO:0000785,GO:0000786,GO:0000788,GO:0000790,GO:0003674,GO:0003676,GO:0003677,GO:0005488,GO:0005515,GO:0005575,GO:0005622,GO:0005623,GO:0005634,GO:0005694,GO:0006323,GO:0006325,GO:0006333,GO:0006334,GO:0006996,GO:0008104,GO:0008150,GO:0009987,GO:0010035,GO:0010038,GO:0016043,GO:0022607,GO:0031497,GO:0031974,GO:0031981,GO:0032991,GO:0032993,GO:0033036,GO:0033365,GO:…	-	ko:K11254	ko05034,ko05203,ko05322,map05034,map05203,map05322	-	-	-	ko00000,ko00001,ko03036	-	-	-	CENP-T_C
PPRIM.AZ9-3.1.P0020245	5888.CAK75195	1.49e-93	273.0	COG0198@1|root,KOG3401@2759|Eukaryota,3ZC54@5878|Ciliophora	2759|Eukaryota	J	Ribosomal proteins L26 eukaryotic, L24P archaeal	RPL26	GO:0000075,GO:0000077,GO:0000184,GO:0000278,GO:0000956,GO:0002181,GO:0003674,GO:0003676,GO:0003723,GO:0003729,GO:0003735,GO:0005198,GO:0005488,GO:0005575,GO:0005622,GO:0005623,GO:0005634,GO:0005654,GO:0005730,GO:0005737,GO:0005773,GO:0005774,GO:0005829,GO:0005840,GO:0005844,GO:0005886,GO:0006139,GO:0006364,GO:0006396,GO:0006401,GO:0006402,GO:0006412,GO:0006413,GO:0006417,GO:0006518,GO:0006605,GO:…	-	ko:K02898,ko:K18449,ko:K20068	ko03010,map03010	M00177	-	-	br01610,ko00000,ko00001,ko00002,ko03011,ko04131	-	-	-	KOW,Ribosomal_L26
PPRIM.AZ9-3.1.P0020249	5888.CAK88252	8.59e-116	334.0	2CSC3@1|root,2S497@2759|Eukaryota,3ZBUQ@5878|Ciliophora	2759|Eukaryota	S	CAMSAP CH domain	SPEF1	GO:0003674,GO:0005488,GO:0005515,GO:0005575,GO:0005622,GO:0005623,GO:0005737,GO:0005856,GO:0005929,GO:0005930,GO:0006928,GO:0007026,GO:0007498,GO:0008017,GO:0008092,GO:0008150,GO:0009888,GO:0009987,GO:0010639,GO:0015631,GO:0016477,GO:0031110,GO:0031111,GO:0031114,GO:0031514,GO:0032502,GO:0032838,GO:0032886,GO:0033043,GO:0040011,GO:0042995,GO:0043226,GO:0043228,GO:0043229,GO:0043232,GO:0043242,GO:…	-	-	-	-	-	-	-	-	-	-	CH_2
PPRIM.AZ9-3.1.P0020250	5888.CAK58506	0.0	920.0	2CSC3@1|root,2S497@2759|Eukaryota,3ZBUQ@5878|Ciliophora	2759|Eukaryota	S	CAMSAP CH domain	SPEF1	GO:0003674,GO:0005488,GO:0005515,GO:0005575,GO:0005622,GO:0005623,GO:0005737,GO:0005856,GO:0005929,GO:0005930,GO:0006928,GO:0007026,GO:0007498,GO:0008017,GO:0008092,GO:0008150,GO:0009888,GO:0009987,GO:0010639,GO:0015631,GO:0016477,GO:0031110,GO:0031111,GO:0031114,GO:0031514,GO:0032502,GO:0032838,GO:0032886,GO:0033043,GO:0040011,GO:0042995,GO:0043226,GO:0043228,GO:0043229,GO:0043232,GO:0043242,GO:…	-	-	-	-	-	-	-	-	-	-	CH_2
PPRIM.AZ9-3.1.P0020253	5888.CAK58503	5.56e-291	818.0	296J9@1|root,2RDIC@2759|Eukaryota,3ZF7I@5878|Ciliophora	2759|Eukaryota	-	-	-	-	-	ko:K18626	-	-	-	-	ko00000,ko04812	-	-	-	-
PPRIM.AZ9-3.1.P0020254	5888.CAK58502	4.05e-85	253.0	COG5063@1|root,KOG1677@2759|Eukaryota,3ZER3@5878|Ciliophora	2759|Eukaryota	S	RNA-binding, Nab2-type zinc finger	-	GO:0000122,GO:0001708,GO:0003674,GO:0003676,GO:0003723,GO:0003727,GO:0003729,GO:0003730,GO:0005488,GO:0005575,GO:0005622,GO:0005623,GO:0005737,GO:0006355,GO:0006357,GO:0007275,GO:0007389,GO:0008150,GO:0008187,GO:0008266,GO:0009790,GO:0009792,GO:0009880,GO:0009889,GO:0009890,GO:0009892,GO:0009987,GO:0010468,GO:0010556,GO:0010558,GO:0010605,GO:0010629,GO:0019219,GO:0019222,GO:0030154,GO:0031323,GO:…	-	ko:K18753,ko:K21437	ko04218,map04218	-	-	-	ko00000,ko00001,ko03019,ko04131	-	-	-	zf-CCCH
PPRIM.AZ9-3.1.P0020255	5888.CAK58502	4.05e-85	253.0	COG5063@1|root,KOG1677@2759|Eukaryota,3ZER3@5878|Ciliophora	2759|Eukaryota	S	RNA-binding, Nab2-type zinc finger	-	GO:0000122,GO:0001708,GO:0003674,GO:0003676,GO:0003723,GO:0003727,GO:0003729,GO:0003730,GO:0005488,GO:0005575,GO:0005622,GO:0005623,GO:0005737,GO:0006355,GO:0006357,GO:0007275,GO:0007389,GO:0008150,GO:0008187,GO:0008266,GO:0009790,GO:0009792,GO:0009880,GO:0009889,GO:0009890,GO:0009892,GO:0009987,GO:0010468,GO:0010556,GO:0010558,GO:0010605,GO:0010629,GO:0019219,GO:0019222,GO:0030154,GO:0031323,GO:…	-	ko:K18753,ko:K21437	ko04218,map04218	-	-	-	ko00000,ko00001,ko03019,ko04131	-	-	-	zf-CCCH
PPRIM.AZ9-3.1.P0020256	5888.CAK88232	5.4e-311	847.0	KOG0660@1|root,KOG0660@2759|Eukaryota,3ZB4P@5878|Ciliophora	2759|Eukaryota	T	Protein tyrosine kinase	-	GO:0000165,GO:0000187,GO:0001775,GO:0001817,GO:0001819,GO:0001932,GO:0001934,GO:0002237,GO:0002252,GO:0002263,GO:0002274,GO:0002275,GO:0002283,GO:0002366,GO:0002376,GO:0002443,GO:0002444,GO:0002446,GO:0002520,GO:0002521,GO:0002573,GO:0002682,GO:0002684,GO:0002791,GO:0002793,GO:0003674,GO:0003824,GO:0004672,GO:0004674,GO:0004707,GO:0004708,GO:0004712,GO:0005488,GO:0005515,GO:0005575,GO:0005576,GO:…	2.7.11.24	ko:K04371,ko:K20536	ko01521,ko01522,ko01524,ko04010,ko04011,ko04012,ko04013,ko04014,ko04015,ko04016,ko04022,ko04024,ko04062,ko04066,ko04068,ko04071,ko04072,ko04114,ko04140,ko04150,ko04151,ko04210,ko04214,ko04218,ko04261,ko04270,ko04320,ko04350,ko04360,ko04370,ko04371,ko04380,ko04510,ko04520,ko04540,ko04550,ko04611,ko04620,ko04621,ko04650,ko04657,ko04658,ko04659,ko04660,ko04662,ko04664,ko04666,ko04668,ko04713,ko04720…	M00687	-	-	ko00000,ko00001,ko00002,ko01000,ko01001,ko03036,ko04147	-	-	-	Pkinase
PPRIM.AZ9-3.1.P0020258	5888.CAK58499	1.86e-286	783.0	2EIAC@1|root,2SNS2@2759|Eukaryota,3ZDX9@5878|Ciliophora	2759|Eukaryota	-	-	-	-	-	-	-	-	-	-	-	-	-	-	-
PPRIM.AZ9-3.1.P0020259	5888.CAK58498	7.81e-307	842.0	COG0530@1|root,KOG2399@2759|Eukaryota,3ZE0C@5878|Ciliophora	2759|Eukaryota	P	Belongs to the Ca(2 ) cation antiporter (CaCA) (TC 2.A.19) family	-	GO:0000003,GO:0000041,GO:0001101,GO:0003006,GO:0003674,GO:0003700,GO:0003712,GO:0005215,GO:0005384,GO:0005575,GO:0005622,GO:0005623,GO:0005634,GO:0005737,GO:0005773,GO:0005774,GO:0005886,GO:0006355,GO:0006810,GO:0006811,GO:0006812,GO:0006813,GO:0006814,GO:0006828,GO:0006873,GO:0006950,GO:0006970,GO:0007154,GO:0007165,GO:0007275,GO:0008150,GO:0008324,GO:0009314,GO:0009416,GO:0009628,GO:0009648,GO:…	-	ko:K13754	-	-	-	-	ko00000,ko02000	2.A.19.4.4	-	-	Na_Ca_ex
PPRIM.AZ9-3.1.P0020260	5888.CAK58497	4.45e-198	550.0	COG5147@1|root,KOG0048@2759|Eukaryota,3ZDXG@5878|Ciliophora	2759|Eukaryota	K	SANT SWI3, ADA2, N-CoR and TFIIIB'' DNA-binding domains	-	GO:0000278,GO:0000981,GO:0000988,GO:0000989,GO:0001067,GO:0001076,GO:0001134,GO:0001135,GO:0003674,GO:0003676,GO:0003677,GO:0003700,GO:0005488,GO:0005575,GO:0005622,GO:0005623,GO:0005634,GO:0006355,GO:0006357,GO:0007049,GO:0008150,GO:0009889,GO:0009891,GO:0009893,GO:0009987,GO:0010468,GO:0010556,GO:0010557,GO:0010604,GO:0010628,GO:0019219,GO:0019222,GO:0030154,GO:0031323,GO:0031325,GO:0031326,GO:…	-	ko:K09420	ko04151,ko05166,map04151,map05166	-	-	-	ko00000,ko00001,ko03000	-	-	-	Myb_DNA-binding
PPRIM.AZ9-3.1.P0020261	5888.CAK58496	9.63e-152	449.0	KOG0032@1|root,KOG0032@2759|Eukaryota	2759|Eukaryota	T	protein serine/threonine kinase activity	-	-	2.7.11.1	ko:K08813	-	-	-	-	ko00000,ko01000,ko01001	-	-	-	Pkinase
PPRIM.AZ9-3.1.P0020262	5888.CAK58495	2.46e-235	663.0	KOG0773@1|root,KOG0773@2759|Eukaryota	2759|Eukaryota	K	DNA binding	IRX5	GO:0003674,GO:0003676,GO:0003677,GO:0005488,GO:0043565,GO:0097159,GO:1901363	-	ko:K09359	ko04113,map04113	-	-	-	ko00000,ko00001,ko03000	-	-	-	HTH_Tnp_Tc5,Homeobox_KN
PPRIM.AZ9-3.1.P0020263	5888.CAK58494	2.18e-210	636.0	KOG1836@1|root,KOG1836@2759|Eukaryota	2759|Eukaryota	O	biological adhesion	-	-	-	ko:K10406,ko:K20478	-	-	-	-	ko00000,ko04131,ko04812	-	-	-	Laminin_EGF
PPRIM.AZ9-3.1.P0020264	5888.CAK58493	0.0	1184.0	28Q4D@1|root,2QWT8@2759|Eukaryota,3ZD4D@5878|Ciliophora	2759|Eukaryota	-	-	-	-	-	-	-	-	-	-	-	-	-	-	-
PPRIM.AZ9-3.1.P0020265	5888.CAK58492	4.56e-93	284.0	KOG0032@1|root,KOG0032@2759|Eukaryota	2759|Eukaryota	T	protein serine/threonine kinase activity	CDPK1	GO:0000165,GO:0000187,GO:0001817,GO:0001932,GO:0001934,GO:0002218,GO:0002221,GO:0002224,GO:0002237,GO:0002253,GO:0002376,GO:0002682,GO:0002684,GO:0002757,GO:0002758,GO:0002764,GO:0003674,GO:0003824,GO:0004672,GO:0004674,GO:0004683,GO:0005488,GO:0005515,GO:0005516,GO:0005575,GO:0005622,GO:0005623,GO:0005634,GO:0005654,GO:0005737,GO:0005813,GO:0005815,GO:0005829,GO:0005856,GO:0006082,GO:0006464,GO:…	2.7.11.1	ko:K13412	ko04626,ko05145,map04626,map05145	-	-	-	ko00000,ko00001,ko01000,ko01001	-	-	-	EF-hand_1,EF-hand_5,EF-hand_6,EF-hand_7,EF-hand_8,Pkinase
PPRIM.AZ9-3.1.P0020266	5888.CAK58492	8.73e-317	866.0	KOG0032@1|root,KOG0032@2759|Eukaryota	2759|Eukaryota	T	protein serine/threonine kinase activity	CDPK1	GO:0000165,GO:0000187,GO:0001817,GO:0001932,GO:0001934,GO:0002218,GO:0002221,GO:0002224,GO:0002237,GO:0002253,GO:0002376,GO:0002682,GO:0002684,GO:0002757,GO:0002758,GO:0002764,GO:0003674,GO:0003824,GO:0004672,GO:0004674,GO:0004683,GO:0005488,GO:0005515,GO:0005516,GO:0005575,GO:0005622,GO:0005623,GO:0005634,GO:0005654,GO:0005737,GO:0005813,GO:0005815,GO:0005829,GO:0005856,GO:0006082,GO:0006464,GO:…	2.7.11.1	ko:K13412	ko04626,ko05145,map04626,map05145	-	-	-	ko00000,ko00001,ko01000,ko01001	-	-	-	EF-hand_1,EF-hand_5,EF-hand_6,EF-hand_7,EF-hand_8,Pkinase
PPRIM.AZ9-3.1.P0020267	5888.CAK88222	1.49e-192	535.0	COG0500@1|root,KOG1541@2759|Eukaryota,3ZB2W@5878|Ciliophora	2759|Eukaryota	Q	Methyltransferase involved in Williams-Beuren syndrome	-	-	2.1.1.309	ko:K19306	-	-	-	-	ko00000,ko01000,ko03009	-	-	-	Methyltransf_11,Methyltransf_25,WBS_methylT
PPRIM.AZ9-3.1.P0020268	5888.CAK58490	2.26e-302	829.0	COG5536@1|root,KOG0529@2759|Eukaryota,3ZDYY@5878|Ciliophora	2759|Eukaryota	O	Protein prenyltransferase alpha subunit repeat	RABGGTA	GO:0003008,GO:0003674,GO:0003824,GO:0004659,GO:0004661,GO:0004663,GO:0005488,GO:0005515,GO:0005575,GO:0005622,GO:0005623,GO:0005634,GO:0005654,GO:0005737,GO:0005777,GO:0005829,GO:0005886,GO:0005968,GO:0006464,GO:0006605,GO:0006612,GO:0006807,GO:0006810,GO:0006886,GO:0006888,GO:0007600,GO:0007601,GO:0008104,GO:0008150,GO:0008152,GO:0008318,GO:0009987,GO:0010035,GO:0010038,GO:0010941,GO:0015031,GO:…	2.5.1.60	ko:K14050,ko:K20306	-	-	-	-	ko00000,ko01000,ko01006,ko04131	-	-	-	LRR_9,PPTA,RabGGT_insert
PPRIM.AZ9-3.1.P0020269	5888.CAK58489	0.0	1143.0	2CMKS@1|root,2QQR0@2759|Eukaryota,3ZBQY@5878|Ciliophora	2759|Eukaryota	S	T-complex protein 10 C-terminus	-	GO:0000003,GO:0000226,GO:0000242,GO:0000278,GO:0000280,GO:0003674,GO:0005198,GO:0005488,GO:0005515,GO:0005575,GO:0005622,GO:0005623,GO:0005737,GO:0005813,GO:0005814,GO:0005815,GO:0005856,GO:0006996,GO:0007010,GO:0007017,GO:0007049,GO:0007098,GO:0007099,GO:0007140,GO:0007275,GO:0007276,GO:0008104,GO:0008150,GO:0008356,GO:0009790,GO:0009987,GO:0015630,GO:0016043,GO:0019953,GO:0022402,GO:0022412,GO:…	-	ko:K06236,ko:K11502	ko04151,ko04510,ko04512,ko04611,ko04926,ko04933,ko04974,ko05146,ko05165,map04151,map04510,map04512,map04611,map04926,map04933,map04974,map05146,map05165	-	-	-	ko00000,ko00001,ko00536,ko03036,ko04516	-	-	-	Tcp10_C
PPRIM.AZ9-3.1.P0020270	5888.CAK58487	5.73e-316	866.0	KOG0601@1|root,KOG0601@2759|Eukaryota	2759|Eukaryota	T	protein kinase activity	-	-	-	-	-	-	-	-	-	-	-	-	Pkinase,Pkinase_Tyr
PPRIM.AZ9-3.1.P0020272	5888.CAK85288	9.6e-292	850.0	KOG1836@1|root,KOG1836@2759|Eukaryota	2759|Eukaryota	O	biological adhesion	-	-	-	ko:K06244,ko:K06245	ko04151,ko04510,ko04512,ko05145,ko05146,ko05165,ko05200,ko05222,map04151,map04510,map04512,map05145,map05146,map05165,map05200,map05222	-	-	-	ko00000,ko00001,ko04516	-	-	-	Laminin_EGF,Laminin_N
PPRIM.AZ9-3.1.P0020277	5888.CAK88208	1.05e-148	419.0	2F1QC@1|root,2T2PE@2759|Eukaryota,3ZCR2@5878|Ciliophora	2759|Eukaryota	-	-	-	-	-	ko:K02879	ko03010,map03010	M00178	-	-	br01610,ko00000,ko00001,ko00002,ko03011	-	-	-	-
PPRIM.AZ9-3.1.P0020279	5888.CAK58476	2.25e-174	488.0	KOG3188@1|root,KOG3188@2759|Eukaryota,3ZBZ3@5878|Ciliophora	2759|Eukaryota	S	Integral membrane protein DUF106	EMC3	GO:0001654,GO:0001745,GO:0001751,GO:0001754,GO:0001894,GO:0001895,GO:0005575,GO:0005622,GO:0005623,GO:0005737,GO:0005783,GO:0005789,GO:0005794,GO:0005798,GO:0006457,GO:0006726,GO:0006807,GO:0006950,GO:0006996,GO:0007275,GO:0007399,GO:0007423,GO:0008150,GO:0008152,GO:0009058,GO:0009059,GO:0009611,GO:0009653,GO:0009887,GO:0009987,GO:0012505,GO:0016020,GO:0016021,GO:0016043,GO:0016063,GO:0019538,GO:…	-	ko:K02907	ko03010,map03010	M00178,M00179	-	-	br01610,ko00000,ko00001,ko00002,ko03011	-	-	-	DUF106
PPRIM.AZ9-3.1.P0020281	5888.CAK58475	9.06e-289	803.0	2CVWF@1|root,2RT0P@2759|Eukaryota,3ZDJV@5878|Ciliophora	5888.CAK58475|-	-	-	-	-	-	-	-	-	-	-	-	-	-	-	-
PPRIM.AZ9-3.1.P0020283	5888.CAK58473	0.0	1105.0	KOG0591@1|root,KOG0591@2759|Eukaryota	2759|Eukaryota	T	protein serine/threonine kinase activity	KIN3	GO:0000226,GO:0000278,GO:0000280,GO:0000910,GO:0003674,GO:0003824,GO:0004672,GO:0004674,GO:0005575,GO:0005622,GO:0005623,GO:0005813,GO:0005815,GO:0005816,GO:0005856,GO:0006464,GO:0006468,GO:0006793,GO:0006796,GO:0006807,GO:0006996,GO:0007010,GO:0007017,GO:0007049,GO:0007051,GO:0007052,GO:0007059,GO:0007088,GO:0007096,GO:0007154,GO:0007165,GO:0007264,GO:0007265,GO:0007346,GO:0008150,GO:0008152,GO:…	2.7.11.1	ko:K08857,ko:K20872	-	-	-	-	ko00000,ko01000,ko01001,ko01009,ko03036,ko03400	-	-	-	Pkinase
PPRIM.AZ9-3.1.P0020284	5888.CAK58472	0.0	1296.0	KOG2037@1|root,KOG2037@2759|Eukaryota	2759|Eukaryota	S	GTPase activity	-	-	-	ko:K20899	ko04621,map04621	-	-	-	ko00000,ko00001	-	-	-	GBP,GBP_C,PX
PPRIM.AZ9-3.1.P0020286	5888.CAK88196	1.1e-124	355.0	COG5053@1|root,KOG1669@2759|Eukaryota,3ZEBW@5878|Ciliophora	2759|Eukaryota	J	Eukaryotic initiation factor 4E	-	-	-	ko:K03259	ko01521,ko03013,ko04066,ko04150,ko04151,ko04211,ko04910,map01521,map03013,map04066,map04150,map04151,map04211,map04910	M00428	-	-	ko00000,ko00001,ko00002,ko03012,ko03019	-	-	-	IF4E
PPRIM.AZ9-3.1.P0020288	5888.CAK88195	1.88e-228	634.0	KOG0800@1|root,KOG0800@2759|Eukaryota,3ZFB6@5878|Ciliophora	2759|Eukaryota	O	RING-H2 zinc finger domain	-	GO:0002682,GO:0002697,GO:0002700,GO:0002759,GO:0002784,GO:0002805,GO:0002831,GO:0002920,GO:0003674,GO:0003824,GO:0004842,GO:0005488,GO:0006464,GO:0006807,GO:0007154,GO:0007165,GO:0008150,GO:0008152,GO:0008270,GO:0009889,GO:0009987,GO:0016567,GO:0016740,GO:0019222,GO:0019538,GO:0019787,GO:0023052,GO:0031323,GO:0031326,GO:0032101,GO:0032446,GO:0034248,GO:0035556,GO:0036211,GO:0043167,GO:0043169,GO:…	2.3.2.27	ko:K22378	-	-	-	-	ko00000,ko01000,ko04121	-	-	-	zf-RING_2
PPRIM.AZ9-3.1.P0020289	5888.CAK57695	2.6e-10	64.3	2EVS4@1|root,2SXPX@2759|Eukaryota,3ZF4G@5878|Ciliophora	2759|Eukaryota	-	-	-	-	-	-	-	-	-	-	-	-	-	-	Bot1p
PPRIM.AZ9-3.1.P0020290	5888.CAK88193	1.62e-99	297.0	2EI5B@1|root,2SNN3@2759|Eukaryota,3ZBRP@5878|Ciliophora	2759|Eukaryota	-	-	-	-	-	-	-	-	-	-	-	-	-	-	-
PPRIM.AZ9-3.1.P0020291	5888.CAK75130	1.55e-133	380.0	COG4352@1|root,KOG3295@2759|Eukaryota,3ZE56@5878|Ciliophora	2759|Eukaryota	J	Ribosomal protein L13e	RPL13	GO:0002181,GO:0003674,GO:0003676,GO:0003723,GO:0003729,GO:0003735,GO:0005198,GO:0005488,GO:0005575,GO:0005618,GO:0005622,GO:0005623,GO:0005634,GO:0005730,GO:0005737,GO:0005773,GO:0005774,GO:0005829,GO:0005840,GO:0005844,GO:0005886,GO:0005911,GO:0006412,GO:0006518,GO:0006807,GO:0006914,GO:0008150,GO:0008152,GO:0009056,GO:0009058,GO:0009059,GO:0009506,GO:0009719,GO:0009725,GO:0009735,GO:0009986,GO:…	-	ko:K02873,ko:K10755	ko03010,ko03030,ko03420,ko03430,map03010,map03030,map03420,map03430	M00177,M00179,M00289,M00295	-	-	br01610,ko00000,ko00001,ko00002,ko03011,ko03032,ko03036,ko03400	-	-	-	Ribosomal_L13e
PPRIM.AZ9-3.1.P0020292	5888.CAK88191	0.0	970.0	2CG8G@1|root,2QPZT@2759|Eukaryota,3ZBQ2@5878|Ciliophora	2759|Eukaryota	S	KIF-1 binding protein C terminal	KIAA1279	GO:0000226,GO:0000902,GO:0000904,GO:0003674,GO:0005488,GO:0005515,GO:0005575,GO:0005622,GO:0005623,GO:0005737,GO:0005739,GO:0006810,GO:0006839,GO:0006996,GO:0007010,GO:0007017,GO:0007275,GO:0007399,GO:0007409,GO:0007417,GO:0008092,GO:0008150,GO:0009653,GO:0009987,GO:0016043,GO:0019894,GO:0021545,GO:0021675,GO:0021952,GO:0021953,GO:0021954,GO:0021955,GO:0022008,GO:0030030,GO:0030154,GO:0030182,GO:…	-	-	-	-	-	-	-	-	-	-	KBP_C
PPRIM.AZ9-3.1.P0020294	5888.CAK88188	3.53e-94	284.0	KOG0603@1|root,KOG0603@2759|Eukaryota,3ZFW6@5878|Ciliophora	2759|Eukaryota	T	Protein tyrosine kinase	-	-	2.7.11.1,2.7.11.11	ko:K04345,ko:K04373,ko:K14002	ko01522,ko04010,ko04014,ko04020,ko04024,ko04062,ko04113,ko04114,ko04138,ko04140,ko04141,ko04150,ko04211,ko04213,ko04261,ko04270,ko04310,ko04340,ko04341,ko04371,ko04530,ko04540,ko04611,ko04713,ko04714,ko04720,ko04722,ko04723,ko04724,ko04725,ko04726,ko04727,ko04728,ko04740,ko04742,ko04750,ko04910,ko04911,ko04912,ko04913,ko04914,ko04915,ko04916,ko04918,ko04919,ko04921,ko04922,ko04923,ko04924,ko04925…	M00695	-	-	ko00000,ko00001,ko00002,ko01000,ko01001,ko03019,ko03036	-	-	-	Pkinase
PPRIM.AZ9-3.1.P0020295	5888.CAK88188	3.91e-76	236.0	KOG0603@1|root,KOG0603@2759|Eukaryota,3ZFW6@5878|Ciliophora	2759|Eukaryota	T	Protein tyrosine kinase	-	-	2.7.11.1,2.7.11.11	ko:K04345,ko:K04373,ko:K14002	ko01522,ko04010,ko04014,ko04020,ko04024,ko04062,ko04113,ko04114,ko04138,ko04140,ko04141,ko04150,ko04211,ko04213,ko04261,ko04270,ko04310,ko04340,ko04341,ko04371,ko04530,ko04540,ko04611,ko04713,ko04714,ko04720,ko04722,ko04723,ko04724,ko04725,ko04726,ko04727,ko04728,ko04740,ko04742,ko04750,ko04910,ko04911,ko04912,ko04913,ko04914,ko04915,ko04916,ko04918,ko04919,ko04921,ko04922,ko04923,ko04924,ko04925…	M00695	-	-	ko00000,ko00001,ko00002,ko01000,ko01001,ko03019,ko03036	-	-	-	Pkinase
PPRIM.AZ9-3.1.P0020296	5888.CAK58461	2.19e-54	172.0	COG2058@1|root,KOG3449@2759|Eukaryota,3ZCQM@5878|Ciliophora	2759|Eukaryota	J	60s Acidic ribosomal protein	RPLP2	GO:0000184,GO:0000322,GO:0000323,GO:0000324,GO:0000956,GO:0001932,GO:0001934,GO:0002181,GO:0002182,GO:0003674,GO:0003735,GO:0005198,GO:0005488,GO:0005506,GO:0005575,GO:0005622,GO:0005623,GO:0005737,GO:0005773,GO:0005829,GO:0005840,GO:0006139,GO:0006401,GO:0006402,GO:0006412,GO:0006413,GO:0006414,GO:0006417,GO:0006518,GO:0006605,GO:0006612,GO:0006613,GO:0006614,GO:0006725,GO:0006807,GO:0006810,GO:…	-	ko:K02943	ko03010,map03010	M00177	-	-	br01610,ko00000,ko00001,ko00002,ko03011	-	-	-	Ribosomal_60s
PPRIM.AZ9-3.1.P0020297	5888.CAK88186	0.0	892.0	KOG0615@1|root,KOG0615@2759|Eukaryota	2759|Eukaryota	T	cellular response to bisphenol A	-	-	2.7.11.1,2.7.11.17	ko:K07359,ko:K08794,ko:K13412	ko04140,ko04152,ko04211,ko04626,ko04920,ko04921,ko04925,ko05034,ko05145,map04140,map04152,map04211,map04626,map04920,map04921,map04925,map05034,map05145	-	-	-	ko00000,ko00001,ko01000,ko01001	-	-	-	FHA,Pkinase
PPRIM.AZ9-3.1.P0020301	5888.CAK58457	8.29e-152	431.0	2CVWE@1|root,2RT0N@2759|Eukaryota,3ZEGE@5878|Ciliophora	2759|Eukaryota	S	Peroxisomal biogenesis factor 11 (PEX11)	-	-	-	ko:K13353	ko04146,map04146	-	-	-	ko00000,ko00001,ko02000	1.A.101.1,3.A.20.1.1	-	-	PEX11
PPRIM.AZ9-3.1.P0020304	5888.CAK58454	0.0	1726.0	COG5260@1|root,KOG1906@2759|Eukaryota	2759|Eukaryota	L	polynucleotide adenylyltransferase activity	-	GO:0000070,GO:0000278,GO:0000280,GO:0000819,GO:0003674,GO:0003824,GO:0004652,GO:0005575,GO:0005622,GO:0005623,GO:0005634,GO:0005737,GO:0005844,GO:0006139,GO:0006325,GO:0006342,GO:0006355,GO:0006378,GO:0006396,GO:0006397,GO:0006725,GO:0006807,GO:0006996,GO:0007049,GO:0007059,GO:0007080,GO:0008150,GO:0008152,GO:0008608,GO:0009889,GO:0009890,GO:0009892,GO:0009987,GO:0010467,GO:0010468,GO:0010556,GO:…	2.7.7.19	ko:K03514,ko:K11700	ko03018,map03018	M00393	-	-	ko00000,ko00001,ko00002,ko01000,ko03016,ko03019,ko03036	-	-	-	NTP_transf_2,PAP_assoc
PPRIM.AZ9-3.1.P0020305	5888.CAK88179	0.0	1044.0	COG1960@1|root,KOG0136@2759|Eukaryota,3ZERI@5878|Ciliophora	2759|Eukaryota	I	acyl-CoA oxidase activity	-	-	1.3.3.6	ko:K00232,ko:K05637	ko00071,ko00592,ko01040,ko01100,ko01110,ko01212,ko03320,ko04024,ko04146,ko04151,ko04510,ko04512,ko05145,ko05146,ko05165,ko05200,ko05222,map00071,map00592,map01040,map01100,map01110,map01212,map03320,map04024,map04146,map04151,map04510,map04512,map05145,map05146,map05165,map05200,map05222	M00087,M00113	R01175,R01279,R03777,R03857,R03990,R04751,R04754,R07888,R07892,R07896,R07934,R07950	RC00052,RC00076	ko00000,ko00001,ko00002,ko01000	-	-	-	Acyl-CoA_ox_N
PPRIM.AZ9-3.1.P0020306	5888.CAK58453	9.78e-66	201.0	COG5274@1|root,KOG0537@2759|Eukaryota	2759|Eukaryota	CI	heme binding	-	-	-	-	-	-	-	-	-	-	-	-	Cyt-b5
PPRIM.AZ9-3.1.P0020307	5888.CAK58452	1.86e-73	239.0	KOG4436@1|root,KOG4436@2759|Eukaryota,3ZC9Y@5878|Ciliophora	2759|Eukaryota	S	Domain in Tre-2, BUB2p, and Cdc16p. Probable Rab-GAPs.	-	-	-	ko:K20133,ko:K20242,ko:K20284	-	-	-	-	ko00000,ko04131	-	-	-	RabGAP-TBC
PPRIM.AZ9-3.1.P0020308	5888.CAK58453	9.78e-66	201.0	COG5274@1|root,KOG0537@2759|Eukaryota	2759|Eukaryota	CI	heme binding	-	-	-	-	-	-	-	-	-	-	-	-	Cyt-b5
PPRIM.AZ9-3.1.P0020309	5888.CAK58452	4.23e-289	793.0	KOG4436@1|root,KOG4436@2759|Eukaryota,3ZC9Y@5878|Ciliophora	2759|Eukaryota	S	Domain in Tre-2, BUB2p, and Cdc16p. Probable Rab-GAPs.	-	-	-	ko:K20133,ko:K20242,ko:K20284	-	-	-	-	ko00000,ko04131	-	-	-	RabGAP-TBC
PPRIM.AZ9-3.1.P0020310	5888.CAK88178	4.85e-121	348.0	COG5273@1|root,KOG1311@2759|Eukaryota,3ZEPP@5878|Ciliophora	2759|Eukaryota	I	Pfam:zf-DHHC	-	-	2.3.1.225	ko:K16675,ko:K18932,ko:K20032	ko04391,map04391	-	-	-	ko00000,ko00001,ko01000,ko04131	9.B.37.1,9.B.37.3	-	-	Ank_2,Ank_5,DHHC
PPRIM.AZ9-3.1.P0020311	5888.CAK58450	8.99e-75	231.0	COG2030@1|root,2S05H@2759|Eukaryota,3ZBEW@5878|Ciliophora	2759|Eukaryota	I	MaoC like domain	-	-	4.2.1.119	ko:K19658	-	-	R09698	RC00770	ko00000,ko01000	-	-	-	MaoC_dehydrat_N,MaoC_dehydratas
PPRIM.AZ9-3.1.P0020312	5888.CAK88178	4.85e-121	348.0	COG5273@1|root,KOG1311@2759|Eukaryota,3ZEPP@5878|Ciliophora	2759|Eukaryota	I	Pfam:zf-DHHC	-	-	2.3.1.225	ko:K16675,ko:K18932,ko:K20032	ko04391,map04391	-	-	-	ko00000,ko00001,ko01000,ko04131	9.B.37.1,9.B.37.3	-	-	Ank_2,Ank_5,DHHC
PPRIM.AZ9-3.1.P0020313	5888.CAK88176	3.6e-210	581.0	COG2030@1|root,2S05H@2759|Eukaryota,3ZBEW@5878|Ciliophora	2759|Eukaryota	I	MaoC like domain	-	-	4.2.1.119	ko:K19658	-	-	R09698	RC00770	ko00000,ko01000	-	-	-	MaoC_dehydrat_N,MaoC_dehydratas
PPRIM.AZ9-3.1.P0020314	5888.CAK58449	8.73e-209	579.0	28W53@1|root,2R2X3@2759|Eukaryota,3ZF9H@5878|Ciliophora	2759|Eukaryota	S	SNARE associated Golgi protein	-	-	-	-	-	-	-	-	-	-	-	-	SNARE_assoc
PPRIM.AZ9-3.1.P0020317	5888.CAK88173	0.0	1004.0	2ES51@1|root,2SUSX@2759|Eukaryota,3ZEZ5@5878|Ciliophora	2759|Eukaryota	-	-	-	-	-	-	-	-	-	-	-	-	-	-	-
PPRIM.AZ9-3.1.P0020318	5888.CAK58445	0.0	925.0	2EAB5@1|root,2SGJI@2759|Eukaryota,3ZBFM@5878|Ciliophora	2759|Eukaryota	S	EF-hand domain pair	-	-	-	-	-	-	-	-	-	-	-	-	EF-hand_7
PPRIM.AZ9-3.1.P0020319	5888.CAK58444	2.49e-205	580.0	28P3U@1|root,2QVQD@2759|Eukaryota	2759|Eukaryota	S	AAA domain	-	-	-	-	-	-	-	-	-	-	-	-	AAA_28
PPRIM.AZ9-3.1.P0020320	5888.CAK58443	1.23e-292	806.0	COG0666@1|root,COG5076@1|root,KOG0504@2759|Eukaryota,KOG1474@2759|Eukaryota,3ZB0Y@5878|Ciliophora	2759|Eukaryota	K	bromo domain	-	GO:0000123,GO:0000124,GO:0000775,GO:0003674,GO:0003712,GO:0003713,GO:0003824,GO:0004402,GO:0005488,GO:0005515,GO:0005575,GO:0005622,GO:0005623,GO:0005634,GO:0005654,GO:0005671,GO:0005694,GO:0005737,GO:0005829,GO:0006325,GO:0006338,GO:0006355,GO:0006357,GO:0006464,GO:0006473,GO:0006475,GO:0006807,GO:0006996,GO:0008080,GO:0008150,GO:0008152,GO:0009889,GO:0009891,GO:0009893,GO:0009987,GO:0010468,GO:…	2.7.11.1	ko:K08852	ko04140,ko04141,ko04210,ko04932,ko05010,map04140,map04141,map04210,map04932,map05010	-	-	-	ko00000,ko00001,ko01000,ko01001	-	-	-	Ank,Ank_2,Ank_3,Ank_4,Bromodomain,Pkinase,Rap_GAP
PPRIM.AZ9-3.1.P0020321	5888.CAK58442	2.19e-100	291.0	2EJSD@1|root,2SPVN@2759|Eukaryota,3ZE8P@5878|Ciliophora	5888.CAK58442|-	-	-	-	-	-	-	-	-	-	-	-	-	-	-	-
PPRIM.AZ9-3.1.P0020323	5888.CAK88164	0.0	940.0	KOG0032@1|root,KOG0032@2759|Eukaryota,3ZB73@5878|Ciliophora	2759|Eukaryota	T	EF-hand domain pair	-	-	2.7.11.1	ko:K13412	ko04626,ko05145,map04626,map05145	-	-	-	ko00000,ko00001,ko01000,ko01001	-	-	-	EF-hand_1,EF-hand_5,EF-hand_7,Pkinase
PPRIM.AZ9-3.1.P0020324	5888.CAK58440	0.0	1595.0	COG0464@1|root,KOG0735@2759|Eukaryota,3ZBNZ@5878|Ciliophora	2759|Eukaryota	O	ATPase family associated with various cellular activities (AAA)	-	-	-	ko:K13338	ko04146,map04146	-	-	-	ko00000,ko00001,ko04131	3.A.20.1	-	-	AAA,PEX-1N
PPRIM.AZ9-3.1.P0020325	5888.CAK58439	0.0	1323.0	KOG0269@1|root,KOG0269@2759|Eukaryota,3ZF0U@5878|Ciliophora	2759|Eukaryota	S	WD domain, G-beta repeat	-	-	-	ko:K20408	ko04150,map04150	-	-	-	ko00000,ko00001	-	-	-	WD40,Zn_ribbon_17
PPRIM.AZ9-3.1.P0020329	5888.CAK58436	1.31e-250	691.0	2EJ45@1|root,2SPD6@2759|Eukaryota,3ZBYG@5878|Ciliophora	5888.CAK58436|-	-	-	-	-	-	-	-	-	-	-	-	-	-	-	-
PPRIM.AZ9-3.1.P0020330	5888.CAK58435	0.0	1064.0	COG0664@1|root,KOG1113@2759|Eukaryota,3ZETA@5878|Ciliophora	2759|Eukaryota	T	Cyclic nucleotide-monophosphate binding domain	CNBD2	GO:0000003,GO:0000166,GO:0003674,GO:0005488,GO:0005575,GO:0005622,GO:0005623,GO:0005737,GO:0005829,GO:0007276,GO:0007283,GO:0008150,GO:0017076,GO:0019953,GO:0022414,GO:0030551,GO:0030552,GO:0030554,GO:0032501,GO:0032504,GO:0032553,GO:0032555,GO:0032559,GO:0036094,GO:0043167,GO:0043168,GO:0044424,GO:0044444,GO:0044464,GO:0044703,GO:0048232,GO:0048609,GO:0051704,GO:0097159,GO:0097367,GO:1901265,GO:…	2.7.11.12	ko:K04739,ko:K19477	ko04022,ko04540,ko04611,ko04713,ko04714,ko04730,ko04740,ko04910,ko04923,ko04924,ko04970,map04022,map04540,map04611,map04713,map04714,map04730,map04740,map04910,map04923,map04924,map04970	-	-	-	ko00000,ko00001,ko01000,ko01001	-	-	-	cNMP_binding
PPRIM.AZ9-3.1.P0020332	5888.CAK85332	2.63e-71	227.0	2DQDM@1|root,2S6BJ@2759|Eukaryota,3ZB8C@5878|Ciliophora	2759|Eukaryota	S	Lissencephaly type-1-like homology motif	-	-	-	-	-	-	-	-	-	-	-	-	-
PPRIM.AZ9-3.1.P0020333	5888.CAK75101	1.05e-168	483.0	2DQDM@1|root,2S6BJ@2759|Eukaryota,3ZB8C@5878|Ciliophora	2759|Eukaryota	S	Lissencephaly type-1-like homology motif	-	-	-	-	-	-	-	-	-	-	-	-	-
PPRIM.AZ9-3.1.P0020334	5888.CAK85332	2.63e-71	227.0	2DQDM@1|root,2S6BJ@2759|Eukaryota,3ZB8C@5878|Ciliophora	2759|Eukaryota	S	Lissencephaly type-1-like homology motif	-	-	-	-	-	-	-	-	-	-	-	-	-
PPRIM.AZ9-3.1.P0020335	5888.CAK75101	5.3e-213	597.0	2DQDM@1|root,2S6BJ@2759|Eukaryota,3ZB8C@5878|Ciliophora	2759|Eukaryota	S	Lissencephaly type-1-like homology motif	-	-	-	-	-	-	-	-	-	-	-	-	-
PPRIM.AZ9-3.1.P0020336	5888.CAK75100	0.0	1985.0	COG1282@1|root,2QQ0A@2759|Eukaryota,3ZDTX@5878|Ciliophora	2759|Eukaryota	I	Alanine dehydrogenase/PNT, C-terminal domain	-	-	1.6.1.2	ko:K00323	ko00760,ko01100,map00760,map01100	-	R00112	RC00001	ko00000,ko00001,ko01000	-	-	-	AlaDh_PNT_C,AlaDh_PNT_N,PNTB,PNTB_4TM
PPRIM.AZ9-3.1.P0020338	5888.CAK75100	0.0	1073.0	COG1282@1|root,2QQ0A@2759|Eukaryota,3ZDTX@5878|Ciliophora	2759|Eukaryota	I	Alanine dehydrogenase/PNT, C-terminal domain	-	-	1.6.1.2	ko:K00323	ko00760,ko01100,map00760,map01100	-	R00112	RC00001	ko00000,ko00001,ko01000	-	-	-	AlaDh_PNT_C,AlaDh_PNT_N,PNTB,PNTB_4TM
PPRIM.AZ9-3.1.P0020339	5888.CAK88151	1.07e-129	371.0	KOG4660@1|root,KOG4660@2759|Eukaryota	2759|Eukaryota	P	RNA binding	-	GO:0000003,GO:0000228,GO:0000280,GO:0003674,GO:0003676,GO:0003723,GO:0005488,GO:0005575,GO:0005622,GO:0005623,GO:0005634,GO:0005694,GO:0005737,GO:0006275,GO:0006996,GO:0007049,GO:0007127,GO:0007154,GO:0007165,GO:0007346,GO:0008150,GO:0009889,GO:0009891,GO:0009893,GO:0009987,GO:0010556,GO:0010557,GO:0010564,GO:0010571,GO:0010604,GO:0010638,GO:0016043,GO:0019219,GO:0019222,GO:0022402,GO:0022414,GO:…	-	-	-	-	-	-	-	-	-	-	RRM_1,RRM_2
PPRIM.AZ9-3.1.P0020341	5888.CAK75091	1.63e-22	91.7	KOG1886@1|root,KOG1886@2759|Eukaryota,3ZCIT@5878|Ciliophora	2759|Eukaryota	S	BAH domain	-	GO:0000785,GO:0000976,GO:0001067,GO:0003674,GO:0003676,GO:0003677,GO:0003682,GO:0003690,GO:0003700,GO:0005488,GO:0005515,GO:0005575,GO:0005622,GO:0005623,GO:0005634,GO:0005654,GO:0005677,GO:0005694,GO:0006323,GO:0006325,GO:0006333,GO:0006338,GO:0006342,GO:0006355,GO:0006996,GO:0007275,GO:0008150,GO:0009791,GO:0009845,GO:0009889,GO:0009890,GO:0009892,GO:0009987,GO:0010468,GO:0010556,GO:0010558,GO:…	-	-	-	-	-	-	-	-	-	-	BAH,PHD,TFIIS_M
PPRIM.AZ9-3.1.P0020343	5888.CAK88150	2.4e-143	407.0	KOG1886@1|root,KOG1886@2759|Eukaryota,3ZCIT@5878|Ciliophora	2759|Eukaryota	S	BAH domain	-	GO:0000785,GO:0000976,GO:0001067,GO:0003674,GO:0003676,GO:0003677,GO:0003682,GO:0003690,GO:0003700,GO:0005488,GO:0005515,GO:0005575,GO:0005622,GO:0005623,GO:0005634,GO:0005654,GO:0005677,GO:0005694,GO:0006323,GO:0006325,GO:0006333,GO:0006338,GO:0006342,GO:0006355,GO:0006996,GO:0007275,GO:0008150,GO:0009791,GO:0009845,GO:0009889,GO:0009890,GO:0009892,GO:0009987,GO:0010468,GO:0010556,GO:0010558,GO:…	-	-	-	-	-	-	-	-	-	-	BAH,PHD,TFIIS_M
PPRIM.AZ9-3.1.P0020344	5888.CAK58428	0.0	888.0	2CKXB@1|root,2SGMV@2759|Eukaryota,3ZEKG@5878|Ciliophora	2759|Eukaryota	-	-	-	-	-	-	-	-	-	-	-	-	-	-	-
PPRIM.AZ9-3.1.P0020346	5888.CAK58425	0.0	2715.0	COG4581@1|root,KOG0947@2759|Eukaryota,3ZDCT@5878|Ciliophora	2759|Eukaryota	A	DEAD DEAH box helicase family protein	-	-	-	ko:K12599	ko03018,map03018	M00392	-	-	ko00000,ko00001,ko00002,ko01000,ko03019	-	-	-	DEAD,DSHCT,Helicase_C,rRNA_proc-arch
PPRIM.AZ9-3.1.P0020347	5888.CAK75086	1.2e-214	603.0	KOG2563@1|root,KOG2563@2759|Eukaryota,3ZDXZ@5878|Ciliophora	2759|Eukaryota	S	Major Facilitator Superfamily	-	-	-	ko:K08220	-	-	-	-	ko00000,ko02000	2.A.1.28.1,2.A.1.28.4	-	-	MFS_1
PPRIM.AZ9-3.1.P0020352	5888.CAK58418	0.0	1513.0	COG2202@1|root,KOG0501@2759|Eukaryota	2759|Eukaryota	T	phosphorelay sensor kinase activity	-	-	-	-	-	-	-	-	-	-	-	-	Ion_trans,Ion_trans_2,cNMP_binding
PPRIM.AZ9-3.1.P0020353	5888.CAK58417	0.0	1966.0	COG0249@1|root,KOG0217@2759|Eukaryota,3ZART@5878|Ciliophora	2759|Eukaryota	L	Component of the post-replicative DNA mismatch repair system (MMR)	MSH6	GO:0000003,GO:0000018,GO:0000166,GO:0000217,GO:0000400,GO:0000403,GO:0000404,GO:0000406,GO:0000710,GO:0003674,GO:0003676,GO:0003677,GO:0003684,GO:0003690,GO:0003824,GO:0005488,GO:0005515,GO:0005524,GO:0005575,GO:0005622,GO:0005623,GO:0005634,GO:0005737,GO:0005829,GO:0006139,GO:0006259,GO:0006260,GO:0006261,GO:0006275,GO:0006281,GO:0006298,GO:0006725,GO:0006807,GO:0006950,GO:0006974,GO:0006996,GO:…	-	ko:K08737	ko01524,ko03430,ko05200,ko05210,map01524,map03430,map05200,map05210	M00295	-	-	ko00000,ko00001,ko00002,ko03400	-	-	-	MutS_I,MutS_II,MutS_III,MutS_IV,MutS_V
PPRIM.AZ9-3.1.P0020358	5888.CAK58413	3.25e-228	634.0	KOG0198@1|root,KOG0198@2759|Eukaryota,3ZBTI@5878|Ciliophora	2759|Eukaryota	T	Protein tyrosine kinase	-	-	2.7.11.1,2.7.11.25	ko:K04420,ko:K08269,ko:K08857,ko:K13412	ko04010,ko04136,ko04138,ko04139,ko04140,ko04150,ko04212,ko04540,ko04626,ko04912,ko05145,map04010,map04136,map04138,map04139,map04140,map04150,map04212,map04540,map04626,map04912,map05145	M00688,M00689,M00690	-	-	ko00000,ko00001,ko00002,ko01000,ko01001,ko03029,ko03036,ko03400,ko04131	-	-	-	Pkinase
PPRIM.AZ9-3.1.P0020359	5888.CAK88136	2.47e-145	410.0	2ENG3@1|root,2SRWY@2759|Eukaryota,3ZEJ4@5878|Ciliophora	2759|Eukaryota	-	-	-	-	-	-	-	-	-	-	-	-	-	-	-
PPRIM.AZ9-3.1.P0020360	5888.CAK58411	4.33e-186	516.0	2CY10@1|root,2S4N1@2759|Eukaryota,3ZC9V@5878|Ciliophora	2759|Eukaryota	-	-	-	-	-	-	-	-	-	-	-	-	-	-	-
PPRIM.AZ9-3.1.P0020362	5888.CAK88133	4.33e-42	138.0	KOG3808@1|root,KOG3808@2759|Eukaryota,3ZDGY@5878|Ciliophora	2759|Eukaryota	CO	Involved in the early part of the secretory pathway	TMEM167A	GO:0000139,GO:0002790,GO:0005575,GO:0005622,GO:0005623,GO:0005737,GO:0005783,GO:0005794,GO:0006810,GO:0008104,GO:0008150,GO:0009306,GO:0009987,GO:0012505,GO:0015031,GO:0015833,GO:0016020,GO:0016192,GO:0031090,GO:0031984,GO:0032940,GO:0033036,GO:0042886,GO:0043226,GO:0043227,GO:0043229,GO:0043231,GO:0044422,GO:0044424,GO:0044431,GO:0044444,GO:0044446,GO:0044464,GO:0045184,GO:0046903,GO:0046907,GO:…	-	-	-	-	-	-	-	-	-	-	DUF1242
PPRIM.AZ9-3.1.P0020363	5888.CAK58408	0.0	948.0	COG0008@1|root,KOG1147@2759|Eukaryota,3ZAWX@5878|Ciliophora	2759|Eukaryota	J	tRNA synthetases class I (E and Q), catalytic domain	EPRS	GO:0002181,GO:0002376,GO:0003674,GO:0003676,GO:0003723,GO:0003729,GO:0003824,GO:0004812,GO:0004818,GO:0004819,GO:0004827,GO:0005488,GO:0005515,GO:0005575,GO:0005622,GO:0005623,GO:0005737,GO:0005739,GO:0005829,GO:0005886,GO:0006082,GO:0006139,GO:0006399,GO:0006412,GO:0006417,GO:0006418,GO:0006424,GO:0006425,GO:0006433,GO:0006518,GO:0006520,GO:0006725,GO:0006807,GO:0006810,GO:0006811,GO:0006820,GO:…	6.1.1.15,6.1.1.17	ko:K01885,ko:K14163	ko00860,ko00970,ko01100,ko01110,ko01120,map00860,map00970,map01100,map01110,map01120	M00121,M00359,M00360	R03661,R05578	RC00055,RC00523	ko00000,ko00001,ko00002,ko01000,ko01007,ko02048,ko03016	-	-	-	GST_C,GST_C_3,HGTP_anticodon,ProRS-C_1,WHEP-TRS,tRNA-synt_1c,tRNA-synt_1c_C,tRNA-synt_2b
PPRIM.AZ9-3.1.P0020364	5888.CAK58407	0.0	1585.0	COG2366@1|root,2S0YK@2759|Eukaryota,3ZAZK@5878|Ciliophora	2759|Eukaryota	S	Penicillin amidase	-	-	-	-	-	-	-	-	-	-	-	-	Penicil_amidase
PPRIM.AZ9-3.1.P0020365	5888.CAK58406	4.67e-161	452.0	COG2366@1|root,2SVDN@2759|Eukaryota,3ZES4@5878|Ciliophora	2759|Eukaryota	S	antibiotic biosynthetic process	-	-	-	-	-	-	-	-	-	-	-	-	-
PPRIM.AZ9-3.1.P0020366	5888.CAK88126	0.0	957.0	KOG0032@1|root,KOG0032@2759|Eukaryota,3ZAS8@5878|Ciliophora	2759|Eukaryota	T	Protein kinase domain	-	-	2.7.11.1,2.7.11.17	ko:K08794,ko:K13412	ko04626,ko04921,ko04925,ko05145,map04626,map04921,map04925,map05145	-	-	-	ko00000,ko00001,ko01000,ko01001	-	-	-	Pkinase
PPRIM.AZ9-3.1.P0020367	5888.CAK58404	1.8e-307	840.0	COG0004@1|root,KOG0682@2759|Eukaryota	2759|Eukaryota	U	ammonium transmembrane transporter activity	-	-	-	ko:K03320	-	-	-	-	ko00000,ko02000	1.A.11	-	-	Ammonium_transp
PPRIM.AZ9-3.1.P0020368	5888.CAK58403	6.24e-245	672.0	KOG1171@1|root,KOG1171@2759|Eukaryota,3ZEIX@5878|Ciliophora	2759|Eukaryota	P	Tesmin/TSO1-like CXC domain	-	-	-	ko:K21776	ko04218,map04218	-	-	-	ko00000,ko00001	-	-	-	TCR
PPRIM.AZ9-3.1.P0020369	5911.EAR95679	3.65e-39	159.0	2E75C@1|root,2SDSS@2759|Eukaryota,3ZBGT@5878|Ciliophora	2759|Eukaryota	S	Zinc finger transcription factor sma	-	-	-	-	-	-	-	-	-	-	-	-	Hemerythrin
PPRIM.AZ9-3.1.P0020370	5888.CAK58401	1.51e-202	561.0	COG1816@1|root,KOG1097@2759|Eukaryota,3ZCRJ@5878|Ciliophora	2759|Eukaryota	F	Adenosine/AMP deaminase	ADAL	GO:0003674,GO:0003824,GO:0004000,GO:0005575,GO:0005622,GO:0005623,GO:0005737,GO:0005829,GO:0006139,GO:0006152,GO:0006154,GO:0006725,GO:0006807,GO:0008150,GO:0008152,GO:0009056,GO:0009058,GO:0009116,GO:0009119,GO:0009163,GO:0009164,GO:0009987,GO:0016787,GO:0016810,GO:0016814,GO:0017144,GO:0018130,GO:0019239,GO:0019438,GO:0019439,GO:0034404,GO:0034641,GO:0034654,GO:0034655,GO:0034656,GO:0042278,GO:…	3.5.4.4	ko:K01488,ko:K12191	ko00230,ko01100,ko04144,ko04217,ko05340,map00230,map01100,map04144,map04217,map05340	M00412	R01560,R02556	RC00477	ko00000,ko00001,ko00002,ko01000,ko04131,ko04147	-	-	-	A_deaminase
PPRIM.AZ9-3.1.P0020373	5888.CAK58398	0.0	929.0	COG0469@1|root,KOG2323@2759|Eukaryota,3ZDGH@5878|Ciliophora	2759|Eukaryota	G	Belongs to the pyruvate kinase family	-	-	2.7.1.40	ko:K00873	ko00010,ko00230,ko00620,ko01100,ko01110,ko01120,ko01130,ko01200,ko01230,ko04922,ko04930,ko05165,ko05203,ko05230,map00010,map00230,map00620,map01100,map01110,map01120,map01130,map01200,map01230,map04922,map04930,map05165,map05203,map05230	M00001,M00002,M00049,M00050	R00200,R00430,R01138,R01858,R02320	RC00002,RC00015	ko00000,ko00001,ko00002,ko01000,ko04131,ko04147	-	-	-	PK,PK_C
PPRIM.AZ9-3.1.P0020375	5888.CAK58396	4.26e-227	633.0	COG5190@1|root,KOG1605@2759|Eukaryota	2759|Eukaryota	K	phosphoprotein phosphatase activity	-	-	3.1.3.16	ko:K15731,ko:K17616	-	-	-	-	ko00000,ko01000,ko01009,ko03021	-	-	-	NIF
PPRIM.AZ9-3.1.P0020376	5888.CAK58395	0.0	2419.0	COG1404@1|root,KOG3525@2759|Eukaryota	5888.CAK58395|-	O	serine-type endopeptidase activity	-	-	-	ko:K08654	-	-	-	-	ko00000,ko01000,ko01002,ko03110	-	-	-	-
PPRIM.AZ9-3.1.P0020378	5888.CAK58393	0.0	1462.0	2E81S@1|root,2SEJF@2759|Eukaryota,3ZD3V@5878|Ciliophora	2759|Eukaryota	-	-	-	-	-	ko:K21989	-	-	-	-	ko00000,ko02000	-	-	-	Anoctamin,PHM7_cyt
PPRIM.AZ9-3.1.P0020379	5888.CAK88108	1.47e-212	587.0	COG5154@1|root,KOG2971@2759|Eukaryota,3ZDBP@5878|Ciliophora	2759|Eukaryota	J	Brix	BRX1	GO:0000027,GO:0003674,GO:0003676,GO:0003723,GO:0005488,GO:0005575,GO:0005622,GO:0005623,GO:0005634,GO:0005730,GO:0006139,GO:0006364,GO:0006396,GO:0006725,GO:0006807,GO:0006996,GO:0008097,GO:0008150,GO:0008152,GO:0009987,GO:0010467,GO:0016043,GO:0016070,GO:0016072,GO:0019843,GO:0022607,GO:0022613,GO:0022618,GO:0030684,GO:0030687,GO:0031974,GO:0031981,GO:0032991,GO:0034470,GO:0034622,GO:0034641,GO:…	-	ko:K14820	-	-	-	-	ko00000,ko03009	-	-	-	Brix
PPRIM.AZ9-3.1.P0020380	5888.CAK58392	0.0	1178.0	KOG0598@1|root,KOG0598@2759|Eukaryota,3ZBEV@5878|Ciliophora	2759|Eukaryota	T	Protein kinase domain containing protein	-	-	-	-	-	-	-	-	-	-	-	-	Ank,Ank_2,Pkinase
PPRIM.AZ9-3.1.P0020385	5888.CAK58389	1.27e-308	842.0	KOG0584@1|root,KOG0584@2759|Eukaryota,3ZBI0@5878|Ciliophora	2759|Eukaryota	S	Protein kinase domain	WNK4	GO:0000003,GO:0000122,GO:0000166,GO:0000287,GO:0000902,GO:0000904,GO:0001655,GO:0001822,GO:0001932,GO:0001933,GO:0001934,GO:0002009,GO:0002028,GO:0003006,GO:0003008,GO:0003013,GO:0003014,GO:0003073,GO:0003084,GO:0003096,GO:0003674,GO:0003700,GO:0003824,GO:0004672,GO:0004674,GO:0004857,GO:0004860,GO:0005488,GO:0005515,GO:0005524,GO:0005575,GO:0005622,GO:0005623,GO:0005634,GO:0005737,GO:0005829,GO:…	2.7.11.1	ko:K03549,ko:K08867,ko:K12189	ko04144,map04144	M00410	-	-	ko00000,ko00001,ko00002,ko01000,ko01001,ko01009,ko02000,ko04131,ko04147	2.A.72	-	-	OSR1_C,Pkinase
PPRIM.AZ9-3.1.P0020386	5888.CAK58388	0.0	1002.0	COG0664@1|root,KOG1113@2759|Eukaryota,3ZETA@5878|Ciliophora	2759|Eukaryota	T	Cyclic nucleotide-monophosphate binding domain	CNBD2	GO:0000003,GO:0000166,GO:0003674,GO:0005488,GO:0005575,GO:0005622,GO:0005623,GO:0005737,GO:0005829,GO:0007276,GO:0007283,GO:0008150,GO:0017076,GO:0019953,GO:0022414,GO:0030551,GO:0030552,GO:0030554,GO:0032501,GO:0032504,GO:0032553,GO:0032555,GO:0032559,GO:0036094,GO:0043167,GO:0043168,GO:0044424,GO:0044444,GO:0044464,GO:0044703,GO:0048232,GO:0048609,GO:0051704,GO:0097159,GO:0097367,GO:1901265,GO:…	2.7.11.12	ko:K04739,ko:K19477	ko04022,ko04540,ko04611,ko04713,ko04714,ko04730,ko04740,ko04910,ko04923,ko04924,ko04970,map04022,map04540,map04611,map04713,map04714,map04730,map04740,map04910,map04923,map04924,map04970	-	-	-	ko00000,ko00001,ko01000,ko01001	-	-	-	cNMP_binding
PPRIM.AZ9-3.1.P0020388	5888.CAK88104	3.26e-276	754.0	COG0105@1|root,KOG0888@2759|Eukaryota,3ZD6N@5878|Ciliophora	2759|Eukaryota	F	NDK	NME7	GO:0003002,GO:0003341,GO:0003351,GO:0003674,GO:0003824,GO:0004550,GO:0005575,GO:0005622,GO:0005623,GO:0005737,GO:0005739,GO:0005813,GO:0005815,GO:0005829,GO:0005856,GO:0005929,GO:0006139,GO:0006165,GO:0006725,GO:0006753,GO:0006793,GO:0006796,GO:0006807,GO:0006810,GO:0006928,GO:0006996,GO:0007017,GO:0007018,GO:0007154,GO:0007165,GO:0007166,GO:0007224,GO:0007275,GO:0007368,GO:0007389,GO:0007399,GO:…	2.7.4.6	ko:K00940,ko:K02154	ko00190,ko00230,ko00240,ko00983,ko01100,ko01110,ko01130,ko04016,ko04142,ko04145,ko04721,ko04966,ko05110,ko05120,ko05152,ko05165,ko05323,map00190,map00230,map00240,map00983,map01100,map01110,map01130,map04016,map04142,map04145,map04721,map04966,map05110,map05120,map05152,map05165,map05323	M00049,M00050,M00052,M00053,M00160	R00124,R00139,R00156,R00330,R00570,R00722,R01137,R01857,R02093,R02326,R02331,R03530,R11894,R11895	RC00002	ko00000,ko00001,ko00002,ko01000,ko04131,ko04147	3.A.2.2	-	-	DUF1126,NDK
PPRIM.AZ9-3.1.P0020389	5888.CAK58385	0.0	3737.0	COG5103@1|root,KOG1831@2759|Eukaryota,3ZASM@5878|Ciliophora	2759|Eukaryota	K	CCR4-NOT transcription complex subunit 1 TTP binding domain	-	GO:0000288,GO:0000289,GO:0000932,GO:0000956,GO:0003674,GO:0005198,GO:0005488,GO:0005515,GO:0005575,GO:0005622,GO:0005623,GO:0005737,GO:0006139,GO:0006351,GO:0006354,GO:0006401,GO:0006402,GO:0006417,GO:0006725,GO:0006807,GO:0008150,GO:0008152,GO:0009056,GO:0009057,GO:0009058,GO:0009059,GO:0009889,GO:0009890,GO:0009892,GO:0009987,GO:0010467,GO:0010468,GO:0010556,GO:0010558,GO:0010605,GO:0010608,GO:…	-	ko:K12604	ko03018,map03018	-	-	-	ko00000,ko00001,ko03019	-	-	-	CNOT1_CAF1_bind,CNOT1_HEAT,CNOT1_TTP_bind,DUF3819,Not1
PPRIM.AZ9-3.1.P0020391	5888.CAK58384	5.09e-79	247.0	COG5253@1|root,KOG0229@2759|Eukaryota	2759|Eukaryota	T	1-phosphatidylinositol-4-phosphate 5-kinase activity	-	-	-	ko:K14972	-	-	-	-	ko00000,ko03036	-	-	-	IQ,MORN
PPRIM.AZ9-3.1.P0020392	5888.CAK75048	2.01e-39	134.0	KOG2712@1|root,KOG2712@2759|Eukaryota,3ZCNK@5878|Ciliophora	2759|Eukaryota	K	Transcriptional Coactivator p15 (PC4)	-	GO:0003674,GO:0003676,GO:0003677,GO:0003690,GO:0003697,GO:0003712,GO:0003713,GO:0005488,GO:0005575,GO:0005622,GO:0005623,GO:0005634,GO:0005667,GO:0006355,GO:0006357,GO:0008150,GO:0009889,GO:0009891,GO:0009893,GO:0010468,GO:0010556,GO:0010557,GO:0010604,GO:0010628,GO:0019219,GO:0019222,GO:0031323,GO:0031325,GO:0031326,GO:0031328,GO:0031334,GO:0032991,GO:0043226,GO:0043227,GO:0043229,GO:0043231,GO:…	-	-	-	-	-	-	-	-	-	-	DEK_C,PC4
PPRIM.AZ9-3.1.P0020393	5888.CAK58384	2.06e-190	537.0	COG5253@1|root,KOG0229@2759|Eukaryota	2759|Eukaryota	T	1-phosphatidylinositol-4-phosphate 5-kinase activity	-	-	-	ko:K14972	-	-	-	-	ko00000,ko03036	-	-	-	IQ,MORN
PPRIM.AZ9-3.1.P0020394	5888.CAK58383	0.0	2082.0	COG0666@1|root,COG5261@1|root,KOG2128@2759|Eukaryota,KOG2319@2759|Eukaryota,3ZDQ7@5878|Ciliophora	2759|Eukaryota	TU	Domain present in VPS9	-	GO:0000003,GO:0003006,GO:0003674,GO:0005488,GO:0005509,GO:0005575,GO:0005622,GO:0005623,GO:0005628,GO:0005634,GO:0007049,GO:0007154,GO:0007165,GO:0007264,GO:0008150,GO:0009653,GO:0009987,GO:0010927,GO:0016020,GO:0016043,GO:0019953,GO:0022402,GO:0022413,GO:0022414,GO:0022607,GO:0023052,GO:0030154,GO:0030234,GO:0030435,GO:0030437,GO:0030695,GO:0031321,GO:0032120,GO:0032502,GO:0032505,GO:0032989,GO:…	-	ko:K20131	-	-	-	-	ko00000,ko04131	-	-	-	CH,RasGAP,VPS9
PPRIM.AZ9-3.1.P0020396	5888.CAK58382	5.87e-210	590.0	2EJPF@1|root,2SPTI@2759|Eukaryota,3ZE73@5878|Ciliophora	5888.CAK58382|-	-	-	-	-	-	-	-	-	-	-	-	-	-	-	-
PPRIM.AZ9-3.1.P0020402	5888.CAK75041	1.8e-252	701.0	COG5183@1|root,KOG1609@2759|Eukaryota	2759|Eukaryota	A	zinc ion binding	-	-	2.3.2.27	ko:K10656,ko:K10662	-	-	-	-	ko00000,ko01000,ko04121	-	-	-	FHA,RINGv
PPRIM.AZ9-3.1.P0020403	5888.CAK88093	3.16e-191	538.0	COG5252@1|root,KOG1763@2759|Eukaryota,3ZBXW@5878|Ciliophora	2759|Eukaryota	S	DRG Family Regulatory Proteins, Tma46	ZC3H15	GO:0000981,GO:0002181,GO:0003674,GO:0003676,GO:0003700,GO:0003723,GO:0003729,GO:0005488,GO:0005575,GO:0005622,GO:0005623,GO:0005634,GO:0005730,GO:0005737,GO:0005829,GO:0006355,GO:0006357,GO:0006403,GO:0006405,GO:0006406,GO:0006412,GO:0006518,GO:0006611,GO:0006807,GO:0006810,GO:0006886,GO:0006913,GO:0007154,GO:0007165,GO:0007166,GO:0008104,GO:0008150,GO:0008152,GO:0009058,GO:0009059,GO:0009889,GO:…	-	ko:K03243,ko:K06185	ko03013,map03013	-	-	-	ko00000,ko00001,ko03009,ko03012	-	-	-	DFRP_C,zf-CCCH
PPRIM.AZ9-3.1.P0020405	5888.CAK58373	4.05e-160	450.0	KOG3077@1|root,KOG3077@2759|Eukaryota,3ZC7M@5878|Ciliophora	2759|Eukaryota	S	Neddylation of cullins play an essential role in the regulation of SCF-type complexes activity	-	GO:0000151,GO:0003674,GO:0005488,GO:0005515,GO:0005575,GO:0005622,GO:0005623,GO:0005634,GO:0006464,GO:0006807,GO:0008150,GO:0008152,GO:0009893,GO:0009987,GO:0010604,GO:0019222,GO:0019538,GO:0019899,GO:0031323,GO:0031325,GO:0031396,GO:0031398,GO:0031399,GO:0031401,GO:0031624,GO:0032182,GO:0032268,GO:0032270,GO:0032446,GO:0032991,GO:0036211,GO:0043085,GO:0043170,GO:0043226,GO:0043227,GO:0043229,GO:…	-	ko:K17822	-	-	-	-	ko00000,ko04121	-	-	-	Cullin_binding,SAP,UBA_4
PPRIM.AZ9-3.1.P0020408	5888.CAK88089	3.21e-214	600.0	COG5210@1|root,KOG1102@2759|Eukaryota	2759|Eukaryota	K	regulation of vesicle fusion	-	-	-	ko:K19944,ko:K20133,ko:K20242,ko:K20284	-	-	-	-	ko00000,ko04131	-	-	-	RabGAP-TBC
PPRIM.AZ9-3.1.P0020411	5888.CAK58369	3.48e-76	239.0	KOG2253@1|root,KOG2253@2759|Eukaryota,3ZC3W@5878|Ciliophora	2759|Eukaryota	A	PWI domain	SNU71	GO:0000375,GO:0000377,GO:0000398,GO:0003674,GO:0003676,GO:0003723,GO:0005488,GO:0005575,GO:0005622,GO:0005623,GO:0005634,GO:0005681,GO:0005684,GO:0005685,GO:0006139,GO:0006396,GO:0006397,GO:0006725,GO:0006807,GO:0008150,GO:0008152,GO:0008380,GO:0009987,GO:0010467,GO:0016070,GO:0016071,GO:0030532,GO:0032991,GO:0034641,GO:0043170,GO:0043226,GO:0043227,GO:0043229,GO:0043231,GO:0044237,GO:0044238,GO:…	-	ko:K12822	ko03040,map03040	-	-	-	ko00000,ko00001,ko03041	-	-	-	PWI,RRM_1
PPRIM.AZ9-3.1.P0020412	5888.CAK58369	1.64e-150	438.0	KOG2253@1|root,KOG2253@2759|Eukaryota,3ZC3W@5878|Ciliophora	2759|Eukaryota	A	PWI domain	SNU71	GO:0000375,GO:0000377,GO:0000398,GO:0003674,GO:0003676,GO:0003723,GO:0005488,GO:0005575,GO:0005622,GO:0005623,GO:0005634,GO:0005681,GO:0005684,GO:0005685,GO:0006139,GO:0006396,GO:0006397,GO:0006725,GO:0006807,GO:0008150,GO:0008152,GO:0008380,GO:0009987,GO:0010467,GO:0016070,GO:0016071,GO:0030532,GO:0032991,GO:0034641,GO:0043170,GO:0043226,GO:0043227,GO:0043229,GO:0043231,GO:0044237,GO:0044238,GO:…	-	ko:K12822	ko03040,map03040	-	-	-	ko00000,ko00001,ko03041	-	-	-	PWI,RRM_1
PPRIM.AZ9-3.1.P0020414	5888.CAK88082	4.47e-154	433.0	COG1100@1|root,KOG0098@2759|Eukaryota,3ZAP1@5878|Ciliophora	2759|Eukaryota	U	Rab subfamily of small GTPases	-	-	-	ko:K07877,ko:K07878	ko04152,map04152	-	-	-	ko00000,ko00001,ko04031,ko04131,ko04147	-	-	-	Ras,Roc
PPRIM.AZ9-3.1.P0020415	5888.CAK88081	7.76e-297	811.0	2EGHQ@1|root,2SMFP@2759|Eukaryota,3ZDAH@5878|Ciliophora	2759|Eukaryota	-	-	-	-	-	-	-	-	-	-	-	-	-	-	-
PPRIM.AZ9-3.1.P0020418	5888.CAK88076	0.0	945.0	28VQ3@1|root,2R2FR@2759|Eukaryota,3ZD5Q@5878|Ciliophora	2759|Eukaryota	-	-	-	-	-	-	-	-	-	-	-	-	-	-	-
PPRIM.AZ9-3.1.P0020420	5888.CAK75024	9.26e-284	818.0	KOG2577@1|root,KOG2578@2759|Eukaryota,3ZE8S@5878|Ciliophora	2759|Eukaryota	K	E2F/DP family winged-helix DNA-binding domain	DEL2	GO:0003674,GO:0003676,GO:0003677,GO:0003700,GO:0005488,GO:0005575,GO:0005622,GO:0005623,GO:0005634,GO:0005737,GO:0006139,GO:0006259,GO:0006260,GO:0006261,GO:0006275,GO:0006355,GO:0006725,GO:0006807,GO:0007049,GO:0008150,GO:0008152,GO:0008156,GO:0008284,GO:0009058,GO:0009059,GO:0009719,GO:0009725,GO:0009733,GO:0009889,GO:0009890,GO:0009892,GO:0009987,GO:0010033,GO:0010468,GO:0010556,GO:0010558,GO:…	-	ko:K09391	-	-	-	-	ko00000,ko03000	-	-	-	E2F_TDP
PPRIM.AZ9-3.1.P0020421	5888.CAK58359	4.08e-129	369.0	2EJ0Z@1|root,2SPAU@2759|Eukaryota,3ZBUN@5878|Ciliophora	5888.CAK58359|-	S	Encoded by	-	-	-	-	-	-	-	-	-	-	-	-	-
PPRIM.AZ9-3.1.P0020423	5888.CAK58357	1.83e-135	384.0	2D5T3@1|root,2SZJD@2759|Eukaryota,3ZFG6@5878|Ciliophora	2759|Eukaryota	-	-	-	-	-	-	-	-	-	-	-	-	-	-	-
PPRIM.AZ9-3.1.P0020424	5888.CAK88071	2.06e-265	738.0	COG5183@1|root,KOG1609@2759|Eukaryota	2759|Eukaryota	A	zinc ion binding	-	-	2.3.2.27	ko:K10656,ko:K10662	-	-	-	-	ko00000,ko01000,ko04121	-	-	-	FHA,RINGv
PPRIM.AZ9-3.1.P0020425	5888.CAK85414	2.65e-38	139.0	2E75G@1|root,2SDSW@2759|Eukaryota,3ZCQV@5878|Ciliophora	2759|Eukaryota	S	Uncharacterised protein family (UPF0121)	-	-	-	ko:K20724	-	-	-	-	ko00000,ko03036,ko04131	-	-	-	UPF0121
PPRIM.AZ9-3.1.P0020426	5888.CAK75013	4.32e-107	321.0	2E75G@1|root,2SDSW@2759|Eukaryota,3ZCQV@5878|Ciliophora	2759|Eukaryota	S	Uncharacterised protein family (UPF0121)	-	-	-	ko:K20724	-	-	-	-	ko00000,ko03036,ko04131	-	-	-	UPF0121
PPRIM.AZ9-3.1.P0020427	5888.CAK88069	9.23e-268	733.0	KOG0580@1|root,KOG0580@2759|Eukaryota,3ZDBM@5878|Ciliophora	2759|Eukaryota	D	Serine/Threonine protein kinases, catalytic domain	-	-	2.7.11.1	ko:K11481	ko04114,ko04914,map04114,map04914	-	-	-	ko00000,ko00001,ko01000,ko01001,ko01009,ko03036	-	-	-	Pkinase
PPRIM.AZ9-3.1.P0020429	5888.CAK58350	3.02e-40	133.0	COG2053@1|root,KOG3502@2759|Eukaryota,3ZCQR@5878|Ciliophora	2759|Eukaryota	J	Ribosomal protein S28e	rps28	GO:0000028,GO:0002181,GO:0003674,GO:0003676,GO:0003723,GO:0003735,GO:0005198,GO:0005488,GO:0005575,GO:0005622,GO:0005623,GO:0005737,GO:0005783,GO:0005789,GO:0005791,GO:0005829,GO:0005840,GO:0005844,GO:0006139,GO:0006364,GO:0006396,GO:0006403,GO:0006405,GO:0006407,GO:0006412,GO:0006518,GO:0006611,GO:0006725,GO:0006807,GO:0006810,GO:0006886,GO:0006913,GO:0006996,GO:0007275,GO:0007444,GO:0008104,GO:…	-	ko:K02979,ko:K08767,ko:K21232	ko03010,ko03320,ko04122,ko04979,map03010,map03320,map04122,map04979	M00177,M00179	-	-	br01610,ko00000,ko00001,ko00002,ko03011,ko04147	-	-	-	Ribosomal_S28e
PPRIM.AZ9-3.1.P0020432	5888.CAK58348	2.69e-85	252.0	2BX54@1|root,2SPM7@2759|Eukaryota,3ZE2E@5878|Ciliophora	2759|Eukaryota	-	-	-	-	-	-	-	-	-	-	-	-	-	-	-
PPRIM.AZ9-3.1.P0020435	5888.CAK88059	2.48e-194	550.0	COG5147@1|root,KOG0048@2759|Eukaryota	2759|Eukaryota	ADK	RNA polymerase II transcription regulator recruiting activity	-	-	-	ko:K09420,ko:K21769	ko04151,ko04218,ko05166,map04151,map04218,map05166	-	-	-	ko00000,ko00001,ko03000	-	-	-	Myb_DNA-bind_6,Myb_DNA-binding
PPRIM.AZ9-3.1.P0020438	5888.CAK58344	0.0	1423.0	COG0664@1|root,KOG1113@2759|Eukaryota	2759|Eukaryota	T	cAMP-dependent protein kinase regulator activity	CNBD2	GO:0000003,GO:0000166,GO:0003674,GO:0005488,GO:0005575,GO:0005622,GO:0005623,GO:0005737,GO:0005829,GO:0007276,GO:0007283,GO:0008150,GO:0017076,GO:0019953,GO:0022414,GO:0030551,GO:0030552,GO:0030554,GO:0032501,GO:0032504,GO:0032553,GO:0032555,GO:0032559,GO:0036094,GO:0043167,GO:0043168,GO:0044424,GO:0044444,GO:0044464,GO:0044703,GO:0048232,GO:0048609,GO:0051704,GO:0097159,GO:0097367,GO:1901265,GO:…	2.7.11.12	ko:K04739,ko:K19477	ko04022,ko04540,ko04611,ko04713,ko04714,ko04730,ko04740,ko04910,ko04923,ko04924,ko04970,map04022,map04540,map04611,map04713,map04714,map04730,map04740,map04910,map04923,map04924,map04970	-	-	-	ko00000,ko00001,ko01000,ko01001	-	-	-	cNMP_binding
PPRIM.AZ9-3.1.P0020439	5888.CAK58343	1.59e-303	827.0	KOG1339@1|root,KOG1339@2759|Eukaryota,3ZBAJ@5878|Ciliophora	2759|Eukaryota	O	Eukaryotic aspartyl protease	NAPSA	GO:0000322,GO:0000323,GO:0000324,GO:0003674,GO:0003824,GO:0004175,GO:0004190,GO:0005575,GO:0005576,GO:0005618,GO:0005622,GO:0005623,GO:0005737,GO:0005739,GO:0005773,GO:0005783,GO:0005886,GO:0006508,GO:0006807,GO:0006914,GO:0006950,GO:0007154,GO:0008104,GO:0008150,GO:0008152,GO:0008233,GO:0009056,GO:0009057,GO:0009267,GO:0009277,GO:0009605,GO:0009897,GO:0009986,GO:0009987,GO:0009991,GO:0012505,GO:…	3.4.23.25,3.4.23.34,3.4.23.5	ko:K01379,ko:K01381,ko:K01382,ko:K06883	ko04071,ko04138,ko04140,ko04142,ko04210,ko04915,ko05152,map04071,map04138,map04140,map04142,map04210,map04915,map05152	-	-	-	ko00000,ko00001,ko01000,ko01002,ko04147	-	-	-	Asp
PPRIM.AZ9-3.1.P0020440	5888.CAK90387	1.42e-35	132.0	2EWBE@1|root,2SY65@2759|Eukaryota,3ZFS5@5878|Ciliophora	2759|Eukaryota	-	-	-	-	-	ko:K08501	ko04130,map04130	-	-	-	ko00000,ko00001,ko04131	-	-	-	-
PPRIM.AZ9-3.1.P0020441	5888.CAK58341	1.44e-297	814.0	COG5092@1|root,KOG2779@2759|Eukaryota,3ZB5E@5878|Ciliophora	2759|Eukaryota	I	Adds a myristoyl group to the N-terminal glycine residue of certain cellular proteins	NMT1	GO:0001302,GO:0001676,GO:0001700,GO:0001701,GO:0002009,GO:0003674,GO:0003824,GO:0004379,GO:0005488,GO:0005575,GO:0005622,GO:0005623,GO:0005737,GO:0005794,GO:0005829,GO:0005840,GO:0005886,GO:0006082,GO:0006464,GO:0006497,GO:0006498,GO:0006499,GO:0006629,GO:0006631,GO:0006807,GO:0006810,GO:0006839,GO:0006996,GO:0007005,GO:0007006,GO:0007163,GO:0007275,GO:0007391,GO:0007568,GO:0007569,GO:0008144,GO:…	2.3.1.97,2.7.11.1	ko:K00671,ko:K02218	ko04011,ko04392,map04011,map04392	-	-	-	ko00000,ko00001,ko01000,ko01001	-	-	-	NMT,NMT_C
PPRIM.AZ9-3.1.P0020445	5888.CAK58336	0.0	885.0	COG0631@1|root,KOG0698@2759|Eukaryota,3ZD80@5878|Ciliophora	2759|Eukaryota	T	Serine/threonine phosphatases, family 2C, catalytic domain	-	-	3.1.3.16	ko:K14803	-	-	-	-	ko00000,ko01000,ko01009,ko03009	-	-	-	PP2C
PPRIM.AZ9-3.1.P0020447	5888.CAK88046	0.0	1365.0	28P70@1|root,2QVTY@2759|Eukaryota,3ZB7T@5878|Ciliophora	2759|Eukaryota	-	-	-	-	-	-	-	-	-	-	-	-	-	-	-
PPRIM.AZ9-3.1.P0020448	5888.CAK88044	1.05e-171	480.0	COG1100@1|root,KOG0098@2759|Eukaryota,3ZAP1@5878|Ciliophora	2759|Eukaryota	U	Rab subfamily of small GTPases	-	-	-	ko:K07877,ko:K07878	ko04152,map04152	-	-	-	ko00000,ko00001,ko04031,ko04131,ko04147	-	-	-	Ras,Roc
PPRIM.AZ9-3.1.P0020449	5888.CAK88043	0.0	1138.0	28MPJ@1|root,2QS75@2759|Eukaryota,3ZCYA@5878|Ciliophora	2759|Eukaryota	S	Domain of unknown function (DUF4201)	CCDC96	-	-	-	-	-	-	-	-	-	-	-	DUF4201
PPRIM.AZ9-3.1.P0020450	5888.CAK58331	0.0	1832.0	2EA0Z@1|root,2SGAP@2759|Eukaryota,3ZCZC@5878|Ciliophora	2759|Eukaryota	-	-	-	-	-	-	-	-	-	-	-	-	-	-	-
PPRIM.AZ9-3.1.P0020453	5888.CAK58328	2.5e-225	625.0	COG0846@1|root,KOG2684@2759|Eukaryota,3ZEF0@5878|Ciliophora	2759|Eukaryota	BK	Sir2 family	-	-	-	-	-	-	-	-	-	-	-	-	SIR2
PPRIM.AZ9-3.1.P0020454	5888.CAK58327	0.0	914.0	2ES8F@1|root,2SUVE@2759|Eukaryota,3ZEYH@5878|Ciliophora	2759|Eukaryota	-	-	-	-	-	-	-	-	-	-	-	-	-	-	-
PPRIM.AZ9-3.1.P0020458	5888.CAK58323	1.48e-190	533.0	COG0328@1|root,2S89Z@2759|Eukaryota,3ZEN7@5878|Ciliophora	2759|Eukaryota	L	RNase H	-	-	-	-	-	-	-	-	-	-	-	-	Cauli_VI,RVT_3
PPRIM.AZ9-3.1.P0020459	5888.CAK60153	6.45e-18	93.6	2D4YI@1|root,2SWR0@2759|Eukaryota,3ZEKN@5878|Ciliophora	2759|Eukaryota	-	-	-	-	-	-	-	-	-	-	-	-	-	-	-
PPRIM.AZ9-3.1.P0020461	5888.CAK58321	0.0	933.0	KOG0032@1|root,KOG0032@2759|Eukaryota	5888.CAK58321|-	T	protein serine/threonine kinase activity	-	-	2.7.11.1	ko:K13412	ko04626,ko05145,map04626,map05145	-	-	-	ko00000,ko00001,ko01000,ko01001	-	-	-	-
PPRIM.AZ9-3.1.P0020462	5888.CAK58320	4.01e-249	684.0	KOG0647@1|root,KOG0647@2759|Eukaryota	2759|Eukaryota	S	transcription-dependent tethering of RNA polymerase II gene DNA at nuclear periphery	-	GO:0000075,GO:0000228,GO:0000278,GO:0000775,GO:0000776,GO:0000777,GO:0000778,GO:0000779,GO:0000780,GO:0000793,GO:0000794,GO:0003674,GO:0005488,GO:0005515,GO:0005575,GO:0005622,GO:0005623,GO:0005634,GO:0005694,GO:0007049,GO:0007088,GO:0007093,GO:0007094,GO:0007346,GO:0008150,GO:0009987,GO:0010564,GO:0010639,GO:0010948,GO:0010965,GO:0022402,GO:0030071,GO:0031570,GO:0031577,GO:0031974,GO:0031981,GO:…	-	ko:K14298	ko03013,ko05164,map03013,map05164	M00427	-	-	ko00000,ko00001,ko00002,ko03019,ko03036	1.I.1	-	-	WD40
PPRIM.AZ9-3.1.P0020466	5888.CAK58316	0.0	977.0	2D1US@1|root,2SJBF@2759|Eukaryota,3ZBYK@5878|Ciliophora	2759|Eukaryota	O	Ubiquitin homologues	-	-	-	-	-	-	-	-	-	-	-	-	ubiquitin
PPRIM.AZ9-3.1.P0020469	5888.CAK58313	5.69e-130	389.0	KOG1901@1|root,KOG1901@2759|Eukaryota	2759|Eukaryota	S	N6-methyladenosine-containing RNA binding	-	GO:0003674,GO:0003676,GO:0003723,GO:0003729,GO:0003730,GO:0005488,GO:0005575,GO:0005622,GO:0005623,GO:0005737,GO:0008150,GO:0009894,GO:0010468,GO:0010608,GO:0019219,GO:0019220,GO:0019222,GO:0031323,GO:0031329,GO:0043487,GO:0043488,GO:0044424,GO:0044464,GO:0050789,GO:0050794,GO:0051171,GO:0051174,GO:0051252,GO:0060255,GO:0061013,GO:0065007,GO:0065008,GO:0080090,GO:0097159,GO:1901363,GO:1903311	-	ko:K20102	-	-	-	-	ko00000,ko03019	-	-	-	YTH
PPRIM.AZ9-3.1.P0020470	5888.CAK58312	1.67e-256	705.0	COG5109@1|root,KOG2817@2759|Eukaryota,3ZCIZ@5878|Ciliophora	2759|Eukaryota	O	RING-type zinc-finger	-	GO:0003674,GO:0003824,GO:0004842,GO:0005488,GO:0005575,GO:0005622,GO:0005623,GO:0005634,GO:0005737,GO:0005777,GO:0005829,GO:0006109,GO:0006111,GO:0006464,GO:0006508,GO:0006511,GO:0006807,GO:0008150,GO:0008152,GO:0008270,GO:0009056,GO:0009057,GO:0009889,GO:0009890,GO:0009892,GO:0009987,GO:0010498,GO:0010675,GO:0010677,GO:0010906,GO:0016567,GO:0016740,GO:0019222,GO:0019538,GO:0019787,GO:0019941,GO:…	-	-	-	-	-	-	-	-	-	-	CLTH,zf-RING_UBOX
PPRIM.AZ9-3.1.P0020471	5888.CAK58311	5.3e-130	372.0	KOG2123@1|root,KOG2123@2759|Eukaryota,3ZDY7@5878|Ciliophora	2759|Eukaryota	S	Leucine Rich Repeat	C21orf2	GO:0000003,GO:0001750,GO:0005575,GO:0005622,GO:0005623,GO:0005737,GO:0005739,GO:0005815,GO:0005856,GO:0005886,GO:0005929,GO:0006950,GO:0006974,GO:0006996,GO:0007010,GO:0007154,GO:0007165,GO:0007166,GO:0007224,GO:0007320,GO:0007618,GO:0007620,GO:0008150,GO:0008360,GO:0009987,GO:0015630,GO:0016020,GO:0016043,GO:0019953,GO:0022414,GO:0022603,GO:0022604,GO:0022607,GO:0023052,GO:0030030,GO:0030031,GO:…	-	-	-	-	-	-	-	-	-	-	LRR_4,LRR_9
PPRIM.AZ9-3.1.P0020472	5888.CAK58312	1.11e-63	204.0	COG5109@1|root,KOG2817@2759|Eukaryota,3ZCIZ@5878|Ciliophora	2759|Eukaryota	O	RING-type zinc-finger	-	GO:0003674,GO:0003824,GO:0004842,GO:0005488,GO:0005575,GO:0005622,GO:0005623,GO:0005634,GO:0005737,GO:0005777,GO:0005829,GO:0006109,GO:0006111,GO:0006464,GO:0006508,GO:0006511,GO:0006807,GO:0008150,GO:0008152,GO:0008270,GO:0009056,GO:0009057,GO:0009889,GO:0009890,GO:0009892,GO:0009987,GO:0010498,GO:0010675,GO:0010677,GO:0010906,GO:0016567,GO:0016740,GO:0019222,GO:0019538,GO:0019787,GO:0019941,GO:…	-	-	-	-	-	-	-	-	-	-	CLTH,zf-RING_UBOX
PPRIM.AZ9-3.1.P0020473	5888.CAK58311	3.64e-162	455.0	KOG2123@1|root,KOG2123@2759|Eukaryota,3ZDY7@5878|Ciliophora	2759|Eukaryota	S	Leucine Rich Repeat	C21orf2	GO:0000003,GO:0001750,GO:0005575,GO:0005622,GO:0005623,GO:0005737,GO:0005739,GO:0005815,GO:0005856,GO:0005886,GO:0005929,GO:0006950,GO:0006974,GO:0006996,GO:0007010,GO:0007154,GO:0007165,GO:0007166,GO:0007224,GO:0007320,GO:0007618,GO:0007620,GO:0008150,GO:0008360,GO:0009987,GO:0015630,GO:0016020,GO:0016043,GO:0019953,GO:0022414,GO:0022603,GO:0022604,GO:0022607,GO:0023052,GO:0030030,GO:0030031,GO:…	-	-	-	-	-	-	-	-	-	-	LRR_4,LRR_9
PPRIM.AZ9-3.1.P0020474	5888.CAK58310	4.58e-234	667.0	COG5333@1|root,KOG0835@2759|Eukaryota,3ZC18@5878|Ciliophora	2759|Eukaryota	D	Belongs to the cyclin family	CYCD1	GO:0000079,GO:0000307,GO:0001932,GO:0001934,GO:0003674,GO:0003824,GO:0004842,GO:0005575,GO:0005622,GO:0005623,GO:0005634,GO:0005911,GO:0006355,GO:0006357,GO:0006464,GO:0006508,GO:0006511,GO:0006807,GO:0006950,GO:0006970,GO:0008150,GO:0008152,GO:0009056,GO:0009057,GO:0009506,GO:0009628,GO:0009651,GO:0009889,GO:0009891,GO:0009893,GO:0009987,GO:0010468,GO:0010498,GO:0010556,GO:0010557,GO:0010562,GO:…	-	-	-	-	-	-	-	-	-	-	Cyclin_C,Cyclin_N
PPRIM.AZ9-3.1.P0020475	5888.CAK58309	2.56e-270	740.0	KOG0660@1|root,KOG0660@2759|Eukaryota,3ZAS9@5878|Ciliophora	2759|Eukaryota	T	Serine/Threonine protein kinases, catalytic domain	-	-	2.7.11.24	ko:K04371	ko01521,ko01522,ko01524,ko04010,ko04011,ko04012,ko04013,ko04014,ko04015,ko04022,ko04024,ko04062,ko04066,ko04068,ko04071,ko04072,ko04114,ko04140,ko04150,ko04151,ko04210,ko04214,ko04218,ko04261,ko04270,ko04320,ko04350,ko04360,ko04370,ko04371,ko04380,ko04510,ko04520,ko04540,ko04550,ko04611,ko04620,ko04621,ko04650,ko04657,ko04658,ko04659,ko04660,ko04662,ko04664,ko04666,ko04668,ko04713,ko04720,ko04722…	M00687	-	-	ko00000,ko00001,ko00002,ko01000,ko01001,ko03036,ko04147	-	-	-	Pkinase
PPRIM.AZ9-3.1.P0020476	5888.CAK88016	1.94e-148	445.0	COG5126@1|root,KOG0027@2759|Eukaryota,3ZC5X@5878|Ciliophora	2759|Eukaryota	DTZ	EF-hand domain pair	MAP3K14	-	2.7.11.25	ko:K02183,ko:K04466,ko:K18626	ko04010,ko04014,ko04015,ko04016,ko04020,ko04022,ko04024,ko04064,ko04070,ko04114,ko04210,ko04218,ko04261,ko04270,ko04371,ko04380,ko04626,ko04660,ko04668,ko04672,ko04713,ko04720,ko04722,ko04728,ko04740,ko04744,ko04745,ko04750,ko04910,ko04912,ko04915,ko04916,ko04921,ko04922,ko04924,ko04925,ko04970,ko04971,ko05010,ko05031,ko05034,ko05120,ko05133,ko05152,ko05166,ko05167,ko05169,ko05200,ko05214,ko05418…	-	-	-	ko00000,ko00001,ko01000,ko01001,ko01009,ko03036,ko04131,ko04147,ko04812	-	-	-	EF-hand_1,EF-hand_5,EF-hand_7,EF-hand_8,Pkinase,VAD1-2
PPRIM.AZ9-3.1.P0020477	5911.EAR84343	1.59e-21	98.2	COG2867@1|root,KOG3177@2759|Eukaryota	2759|Eukaryota	I	ubiquinone binding	COQ10A	GO:0003674,GO:0005488,GO:0005575,GO:0005622,GO:0005623,GO:0005737,GO:0005739,GO:0005740,GO:0005743,GO:0006091,GO:0006732,GO:0006733,GO:0006743,GO:0006744,GO:0008150,GO:0008152,GO:0009058,GO:0009108,GO:0009987,GO:0015980,GO:0016020,GO:0019866,GO:0031090,GO:0031966,GO:0031967,GO:0031975,GO:0042180,GO:0042181,GO:0043226,GO:0043227,GO:0043229,GO:0043231,GO:0044237,GO:0044249,GO:0044281,GO:0044283,GO:…	3.6.3.54	ko:K03115,ko:K17686,ko:K18588	ko01524,ko03008,ko04016,ko04064,ko04137,ko04139,ko04310,ko04520,ko04712,ko05162,ko05168,ko05169,map01524,map03008,map04016,map04064,map04137,map04139,map04310,map04520,map04712,map05162,map05168,map05169	-	R00086	RC00002	ko00000,ko00001,ko01000,ko03009	3.A.3.5	-	-	Polyketide_cyc
PPRIM.AZ9-3.1.P0020478	5888.CAK88013	0.0	1099.0	2D4KM@1|root,2SVH5@2759|Eukaryota,3ZCBG@5878|Ciliophora	2759|Eukaryota	-	-	-	-	-	-	-	-	-	-	-	-	-	-	-
PPRIM.AZ9-3.1.P0020480	5888.CAK58304	5.5e-111	318.0	COG0105@1|root,KOG0888@2759|Eukaryota,3ZBWW@5878|Ciliophora	2759|Eukaryota	F	NDK	-	GO:0003674,GO:0003824,GO:0004550,GO:0005575,GO:0005622,GO:0005623,GO:0005737,GO:0005739,GO:0005740,GO:0005758,GO:0006139,GO:0006165,GO:0006213,GO:0006220,GO:0006221,GO:0006241,GO:0006725,GO:0006753,GO:0006793,GO:0006796,GO:0006807,GO:0008150,GO:0008152,GO:0009058,GO:0009116,GO:0009117,GO:0009119,GO:0009132,GO:0009141,GO:0009142,GO:0009147,GO:0009148,GO:0009163,GO:0009165,GO:0009199,GO:0009201,GO:…	2.7.4.6	ko:K00940	ko00230,ko00240,ko00983,ko01100,ko01110,ko01130,ko04016,map00230,map00240,map00983,map01100,map01110,map01130,map04016	M00049,M00050,M00052,M00053	R00124,R00139,R00156,R00330,R00570,R00722,R01137,R01857,R02093,R02326,R02331,R03530,R11894,R11895	RC00002	ko00000,ko00001,ko00002,ko01000,ko04131	-	-	-	NDK
PPRIM.AZ9-3.1.P0020482	5888.CAK85454	1.97e-294	845.0	28MHZ@1|root,2QU1I@2759|Eukaryota	2759|Eukaryota	-	-	-	-	-	-	-	-	-	-	-	-	-	-	-
PPRIM.AZ9-3.1.P0020483	5888.CAK58302	0.0	1049.0	KOG2744@1|root,KOG2744@2759|Eukaryota,3ZC1P@5878|Ciliophora	2759|Eukaryota	K	BRIGHT, ARID (A/T-rich interaction domain) domain	-	-	-	ko:K07874,ko:K11763	ko05134,map05134	-	-	-	ko00000,ko00001,ko03021,ko03036,ko04031,ko04131,ko04147	-	-	-	ARID,RBB1NT,Tudor-knot
PPRIM.AZ9-3.1.P0020484	5888.CAK88001	1.06e-214	603.0	KOG0595@1|root,KOG0595@2759|Eukaryota,3ZDNP@5878|Ciliophora	2759|Eukaryota	OTU	Serine/Threonine protein kinases, catalytic domain	-	-	2.7.11.1	ko:K21358	-	-	-	-	ko00000,ko01000,ko01001	-	-	-	Pkinase
PPRIM.AZ9-3.1.P0020487	5888.CAK58296	0.0	1940.0	COG0457@1|root,KOG1124@2759|Eukaryota,3ZCWE@5878|Ciliophora	2759|Eukaryota	S	Tetratricopeptide repeat	-	GO:0002376,GO:0003674,GO:0005198,GO:0005488,GO:0005515,GO:0005575,GO:0005622,GO:0005623,GO:0005634,GO:0005737,GO:0006355,GO:0006950,GO:0006952,GO:0006955,GO:0008150,GO:0009605,GO:0009607,GO:0009617,GO:0009814,GO:0009816,GO:0009889,GO:0009890,GO:0009892,GO:0010468,GO:0010556,GO:0010558,GO:0010605,GO:0010629,GO:0019219,GO:0019222,GO:0031323,GO:0031324,GO:0031326,GO:0031327,GO:0031347,GO:0031348,GO:…	-	-	-	-	-	-	-	-	-	-	TPR_1,TPR_16,TPR_2,TPR_7,TPR_8
PPRIM.AZ9-3.1.P0020491	5888.CAK58293	1.1e-107	310.0	COG0099@1|root,KOG3311@2759|Eukaryota,3ZBRH@5878|Ciliophora	2759|Eukaryota	J	Belongs to the universal ribosomal protein uS13 family	RPS18	GO:0000184,GO:0000447,GO:0000460,GO:0000462,GO:0000466,GO:0000469,GO:0000478,GO:0000479,GO:0000956,GO:0002181,GO:0003674,GO:0003676,GO:0003723,GO:0003729,GO:0003735,GO:0005198,GO:0005488,GO:0005515,GO:0005575,GO:0005618,GO:0005622,GO:0005623,GO:0005634,GO:0005654,GO:0005730,GO:0005737,GO:0005739,GO:0005773,GO:0005774,GO:0005783,GO:0005789,GO:0005791,GO:0005829,GO:0005840,GO:0005886,GO:0005911,GO:…	-	ko:K02964	ko03010,map03010	M00177	-	-	br01610,ko00000,ko00001,ko00002,ko03011	-	-	-	Ribosomal_S13
PPRIM.AZ9-3.1.P0020492	5888.CAK58292	0.0	1050.0	KOG0595@1|root,KOG0595@2759|Eukaryota,3ZAT9@5878|Ciliophora	5888.CAK58292|-	OTU	Protein tyrosine kinase	-	-	2.7.11.1	ko:K08269	ko04136,ko04138,ko04139,ko04140,ko04150,ko04212,map04136,map04138,map04139,map04140,map04150,map04212	-	-	-	ko00000,ko00001,ko01000,ko01001,ko03029,ko04131	-	-	-	-
PPRIM.AZ9-3.1.P0020493	5888.CAK58291	3.43e-155	435.0	COG0197@1|root,KOG0857@2759|Eukaryota,3ZBJ9@5878|Ciliophora	2759|Eukaryota	J	Ribosomal protein L16p/L10e	RPL10L	GO:0000003,GO:0000027,GO:0002181,GO:0002252,GO:0002376,GO:0003674,GO:0003676,GO:0003723,GO:0003729,GO:0003735,GO:0005198,GO:0005488,GO:0005575,GO:0005622,GO:0005623,GO:0005634,GO:0005730,GO:0005737,GO:0005773,GO:0005774,GO:0005783,GO:0005789,GO:0005791,GO:0005829,GO:0005840,GO:0005844,GO:0006412,GO:0006415,GO:0006417,GO:0006518,GO:0006807,GO:0006950,GO:0006952,GO:0006996,GO:0007275,GO:0007276,GO:…	-	ko:K02866	ko03010,map03010	M00177,M00179	-	-	br01610,ko00000,ko00001,ko00002,ko03011	-	-	-	Ribosomal_L16
PPRIM.AZ9-3.1.P0020495	5888.CAK87986	0.0	983.0	KOG0597@1|root,KOG0597@2759|Eukaryota,3ZANR@5878|Ciliophora	2759|Eukaryota	T	Serine/Threonine protein kinases, catalytic domain	-	-	2.7.1.37,2.7.11.1	ko:K00870,ko:K08269,ko:K13412,ko:K21357,ko:K21358	ko04136,ko04137,ko04138,ko04139,ko04140,ko04150,ko04152,ko04211,ko04212,ko04626,ko05145,map04136,map04137,map04138,map04139,map04140,map04150,map04152,map04211,map04212,map04626,map05145	-	-	-	ko00000,ko00001,ko01000,ko01001,ko03029,ko04131	-	-	-	EF-hand_7,Pkinase
PPRIM.AZ9-3.1.P0020496	5888.CAK58288	3.14e-310	858.0	KOG0211@1|root,KOG0211@2759|Eukaryota,3ZAQH@5878|Ciliophora	2759|Eukaryota	T	regulatory subunit	-	-	-	ko:K03456	ko03015,ko04071,ko04111,ko04113,ko04114,ko04151,ko04152,ko04261,ko04350,ko04390,ko04391,ko04530,ko04728,ko04730,ko05142,ko05160,ko05165,map03015,map04071,map04111,map04113,map04114,map04151,map04152,map04261,map04350,map04390,map04391,map04530,map04728,map04730,map05142,map05160,map05165	-	-	-	ko00000,ko00001,ko01009,ko03036	-	-	-	HEAT,HEAT_2
PPRIM.AZ9-3.1.P0020497	5888.CAK58287	1.82e-89	262.0	2ENXE@1|root,2SS8M@2759|Eukaryota,3ZEKQ@5878|Ciliophora	5888.CAK58287|-	-	-	-	-	-	-	-	-	-	-	-	-	-	-	-
PPRIM.AZ9-3.1.P0020498	5888.CAK58286	7.45e-142	401.0	COG1335@1|root,KOG4003@2759|Eukaryota,3ZC5C@5878|Ciliophora	2759|Eukaryota	V	Isochorismatase family	-	-	-	-	-	-	-	-	-	-	-	-	Isochorismatase
PPRIM.AZ9-3.1.P0020500	5888.CAK58284	5.83e-67	203.0	KOG4479@1|root,KOG4479@2759|Eukaryota,3ZFHY@5878|Ciliophora	2759|Eukaryota	K	Transcription factor e(y)2	ENY2	GO:0000123,GO:0000124,GO:0000785,GO:0001085,GO:0001091,GO:0001094,GO:0001098,GO:0001099,GO:0002791,GO:0002792,GO:0003674,GO:0003676,GO:0003677,GO:0003682,GO:0003712,GO:0003713,GO:0005488,GO:0005515,GO:0005575,GO:0005622,GO:0005623,GO:0005634,GO:0005635,GO:0005643,GO:0005654,GO:0005694,GO:0005737,GO:0005739,GO:0006325,GO:0006355,GO:0006357,GO:0006403,GO:0006405,GO:0006406,GO:0006464,GO:0006508,GO:…	-	ko:K11368	-	-	-	-	ko00000,ko03019,ko03021,ko03036	-	-	-	EnY2
PPRIM.AZ9-3.1.P0020501	5888.CAK58283	1.09e-133	380.0	COG2828@1|root,KOG3246@2759|Eukaryota	2759|Eukaryota	T	protease	SENP8	GO:0000338,GO:0003674,GO:0003824,GO:0004175,GO:0005575,GO:0005622,GO:0005623,GO:0005634,GO:0005737,GO:0005829,GO:0006464,GO:0006508,GO:0006807,GO:0008150,GO:0008152,GO:0008233,GO:0008234,GO:0009987,GO:0010941,GO:0010942,GO:0016579,GO:0016787,GO:0016926,GO:0018193,GO:0018205,GO:0019538,GO:0019783,GO:0019784,GO:0036211,GO:0042981,GO:0043065,GO:0043067,GO:0043068,GO:0043170,GO:0043226,GO:0043227,GO:…	3.4.22.68	ko:K08597,ko:K10862	-	-	-	-	ko00000,ko01000,ko01002,ko03400,ko04121	-	-	-	Peptidase_C48
PPRIM.AZ9-3.1.P0020504	5888.CAK87977	3.19e-105	303.0	COG5078@1|root,KOG0417@2759|Eukaryota,3ZDY3@5878|Ciliophora	2759|Eukaryota	O	Ubiquitin-conjugating enzyme E2, catalytic domain homologues	-	-	2.3.2.23	ko:K10580	ko04120,ko04624,map04120,map04624	-	-	-	ko00000,ko00001,ko01000,ko03400,ko04121	-	-	-	UQ_con
PPRIM.AZ9-3.1.P0020505	5888.CAK58281	8.25e-233	652.0	COG0666@1|root,COG5076@1|root,KOG1474@2759|Eukaryota,KOG4177@2759|Eukaryota,3ZB0Y@5878|Ciliophora	2759|Eukaryota	K	bromo domain	-	GO:0000123,GO:0000124,GO:0000775,GO:0003674,GO:0003712,GO:0003713,GO:0003824,GO:0004402,GO:0005488,GO:0005515,GO:0005575,GO:0005622,GO:0005623,GO:0005634,GO:0005654,GO:0005671,GO:0005694,GO:0005737,GO:0005829,GO:0006325,GO:0006338,GO:0006355,GO:0006357,GO:0006464,GO:0006473,GO:0006475,GO:0006807,GO:0006996,GO:0008080,GO:0008150,GO:0008152,GO:0009889,GO:0009891,GO:0009893,GO:0009987,GO:0010468,GO:…	2.7.1.68	ko:K00889	ko00562,ko01100,ko04011,ko04070,ko04072,ko04139,ko04144,ko04666,ko04810,ko05231,map00562,map01100,map04011,map04070,map04072,map04139,map04144,map04666,map04810,map05231	M00130	R03469	RC00002,RC00078	ko00000,ko00001,ko00002,ko01000,ko04131	-	-	-	Ank,Ank_2,Ank_3,Ank_4,Ank_5,Bromodomain
PPRIM.AZ9-3.1.P0020506	5888.CAK58280	1.57e-314	858.0	COG1224@1|root,KOG1942@2759|Eukaryota,3ZBC6@5878|Ciliophora	2759|Eukaryota	L	TIP49 C-terminus	RUVBL1	GO:0000003,GO:0000123,GO:0000166,GO:0000226,GO:0000228,GO:0000278,GO:0000280,GO:0000491,GO:0000492,GO:0000785,GO:0000790,GO:0000812,GO:0001085,GO:0001091,GO:0001094,GO:0001098,GO:0001099,GO:0002119,GO:0002164,GO:0002682,GO:0002831,GO:0003674,GO:0003678,GO:0003712,GO:0003713,GO:0003824,GO:0004003,GO:0004386,GO:0005488,GO:0005515,GO:0005524,GO:0005575,GO:0005622,GO:0005623,GO:0005634,GO:0005654,GO:…	-	ko:K04499	ko04310,map04310	-	-	-	ko00000,ko00001,ko03036	-	-	-	TIP49
PPRIM.AZ9-3.1.P0020507	5888.CAK87974	1.31e-151	427.0	29EJX@1|root,2RMQY@2759|Eukaryota,3ZE46@5878|Ciliophora	2759|Eukaryota	S	Protein of unknown function (DUF3522)	-	-	-	-	-	-	-	-	-	-	-	-	DUF3522
PPRIM.AZ9-3.1.P0020509	5888.CAK58276	2.07e-280	767.0	KOG2754@1|root,KOG2754@2759|Eukaryota,3ZBQF@5878|Ciliophora	2759|Eukaryota	G	Essential subunit of the N-oligosaccharyl transferase (OST) complex which catalyzes the transfer of a high mannose oligosaccharide from a lipid-linked oligosaccharide donor to an asparagine residue within an Asn-X-Ser Thr consensus motif in nascent polypeptide chains	DDOST	GO:0000323,GO:0000902,GO:0001775,GO:0002252,GO:0002263,GO:0002274,GO:0002275,GO:0002283,GO:0002366,GO:0002376,GO:0002443,GO:0002444,GO:0002446,GO:0003674,GO:0003824,GO:0004576,GO:0004579,GO:0005575,GO:0005618,GO:0005622,GO:0005623,GO:0005634,GO:0005635,GO:0005730,GO:0005737,GO:0005764,GO:0005765,GO:0005766,GO:0005773,GO:0005774,GO:0005783,GO:0005789,GO:0005794,GO:0005886,GO:0005911,GO:0006464,GO:…	-	ko:K12670	ko00510,ko00513,ko01100,ko04141,map00510,map00513,map01100,map04141	M00072	-	-	ko00000,ko00001,ko00002	-	-	-	DDOST_48kD
PPRIM.AZ9-3.1.P0020510	5888.CAK74932	4.77e-32	112.0	KOG4109@1|root,KOG4109@2759|Eukaryota	2759|Eukaryota	O	chromatin silencing at telomere	DPY30	GO:0000003,GO:0000228,GO:0000785,GO:0000790,GO:0002682,GO:0003006,GO:0003674,GO:0003824,GO:0005488,GO:0005515,GO:0005575,GO:0005622,GO:0005623,GO:0005634,GO:0005654,GO:0005694,GO:0005737,GO:0005794,GO:0005802,GO:0006323,GO:0006325,GO:0006333,GO:0006338,GO:0006342,GO:0006348,GO:0006355,GO:0006464,GO:0006479,GO:0006807,GO:0006810,GO:0006928,GO:0006996,GO:0007275,GO:0007548,GO:0007549,GO:0008150,GO:…	-	ko:K14965,ko:K14968	-	-	-	-	ko00000,ko03036	-	-	-	Dpy-30
PPRIM.AZ9-3.1.P0020511	5888.CAK87967	0.0	931.0	COG0491@1|root,KOG0813@2759|Eukaryota	2759|Eukaryota	T	hydroxyacylglutathione hydrolase activity	-	-	-	-	-	-	-	-	-	-	-	-	Lactamase_B,Rhodanese
PPRIM.AZ9-3.1.P0020512	5888.CAK87966	8.52e-287	783.0	COG5184@1|root,KOG1426@2759|Eukaryota,3ZB9M@5878|Ciliophora	2759|Eukaryota	DZ	Regulator of chromosome condensation (RCC1) repeat	-	-	-	-	-	-	-	-	-	-	-	-	RCC1
PPRIM.AZ9-3.1.P0020513	5888.CAK58272	1.38e-221	610.0	KOG0594@1|root,KOG0594@2759|Eukaryota,3ZB1M@5878|Ciliophora	2759|Eukaryota	G	Belongs to the protein kinase superfamily	-	-	2.7.11.22	ko:K02206	ko04068,ko04110,ko04114,ko04115,ko04151,ko04218,ko04914,ko04934,ko05161,ko05162,ko05165,ko05168,ko05169,ko05200,ko05203,ko05215,ko05222,ko05226,map04068,map04110,map04114,map04115,map04151,map04218,map04914,map04934,map05161,map05162,map05165,map05168,map05169,map05200,map05203,map05215,map05222,map05226	M00692,M00693	-	-	ko00000,ko00001,ko00002,ko01000,ko01001,ko03032,ko03036	-	-	-	Pkinase
PPRIM.AZ9-3.1.P0020515	5888.CAK58270	3.3e-215	594.0	KOG0763@1|root,KOG0763@2759|Eukaryota	2759|Eukaryota	U	L-ornithine transmembrane transport	-	-	-	ko:K15109,ko:K15114	ko04714,map04714	-	-	-	ko00000,ko00001,ko02000	2.A.29.8,2.A.29.9	-	-	Mito_carr
PPRIM.AZ9-3.1.P0020516	5888.CAK58269	1.27e-188	525.0	KOG1685@1|root,KOG1685@2759|Eukaryota,3ZBR8@5878|Ciliophora	2759|Eukaryota	S	Ribosomal protein L1p/L10e family	RSL1D1	GO:0000470,GO:0003674,GO:0003676,GO:0003723,GO:0003729,GO:0003730,GO:0005488,GO:0005575,GO:0005622,GO:0005623,GO:0005634,GO:0005730,GO:0005737,GO:0005829,GO:0005840,GO:0006139,GO:0006364,GO:0006396,GO:0006412,GO:0006518,GO:0006725,GO:0006807,GO:0008150,GO:0008152,GO:0009058,GO:0009059,GO:0009987,GO:0010467,GO:0010941,GO:0015934,GO:0016070,GO:0016072,GO:0019538,GO:0022613,GO:0022625,GO:0022626,GO:…	-	ko:K11824,ko:K14775	ko04144,ko04721,ko04961,ko05016,map04144,map04721,map04961,map05016	-	-	-	ko00000,ko00001,ko03009,ko04131,ko04147	-	-	-	Ribosomal_L1
PPRIM.AZ9-3.1.P0020518	5888.CAK67297	6.99e-12	67.8	2EJAH@1|root,2SPHV@2759|Eukaryota,3ZCTR@5878|Ciliophora	2759|Eukaryota	-	-	-	-	-	-	-	-	-	-	-	-	-	-	-
PPRIM.AZ9-3.1.P0020519	5888.CAK58266	3.07e-238	660.0	COG5391@1|root,KOG2273@2759|Eukaryota,3ZCUW@5878|Ciliophora	2759|Eukaryota	U	PhoX homologous domain, present in p47phox and p40phox.	-	GO:0000407,GO:0003674,GO:0005488,GO:0005543,GO:0005575,GO:0005622,GO:0005623,GO:0005737,GO:0005768,GO:0006810,GO:0006897,GO:0006914,GO:0006996,GO:0008104,GO:0008150,GO:0008152,GO:0008289,GO:0009056,GO:0009987,GO:0012505,GO:0016020,GO:0016043,GO:0016050,GO:0016192,GO:0019898,GO:0031410,GO:0031982,GO:0032258,GO:0032266,GO:0033036,GO:0033365,GO:0034613,GO:0035091,GO:0043167,GO:0043168,GO:0043226,GO:…	-	ko:K06638,ko:K17917,ko:K17919,ko:K17921,ko:K17922	ko04110,ko04144,ko04914,ko05203,map04110,map04144,map04914,map05203	-	-	-	ko00000,ko00001,ko03036,ko04131	-	-	-	PX,Vps5
PPRIM.AZ9-3.1.P0020521	5888.CAK58264	4.89e-194	552.0	KOG4511@1|root,KOG4511@2759|Eukaryota,3ZBYA@5878|Ciliophora	2759|Eukaryota	S	The ARF-like 2 binding protein BART	CFAP36	GO:0003674,GO:0005488,GO:0005515,GO:0005575,GO:0005622,GO:0005623,GO:0005737,GO:0005856,GO:0005929,GO:0005930,GO:0006996,GO:0008150,GO:0009987,GO:0016043,GO:0022607,GO:0030030,GO:0030031,GO:0032838,GO:0035869,GO:0042995,GO:0043226,GO:0043228,GO:0043229,GO:0043232,GO:0044085,GO:0044422,GO:0044424,GO:0044430,GO:0044441,GO:0044444,GO:0044446,GO:0044463,GO:0044464,GO:0044782,GO:0047485,GO:0060271,GO:…	-	-	-	-	-	-	-	-	-	-	ARL2_Bind_BART
PPRIM.AZ9-3.1.P0020524	5888.CAK87112	0.0	905.0	COG5023@1|root,KOG1376@2759|Eukaryota,3ZAM3@5878|Ciliophora	2759|Eukaryota	Z	Tubulin is the major constituent of microtubules. It binds two moles of GTP, one at an exchangeable site on the beta chain and one at a non-exchangeable site on the alpha chain	-	GO:0005575,GO:0005622,GO:0005623,GO:0005856,GO:0043226,GO:0043228,GO:0043229,GO:0043232,GO:0044424,GO:0044464	-	ko:K07374	ko04145,ko04210,ko04530,ko04540,ko05130,map04145,map04210,map04530,map04540,map05130	-	-	-	ko00000,ko00001,ko03019,ko03036,ko04147,ko04812	-	-	-	Tubulin,Tubulin_C
PPRIM.AZ9-3.1.P0020525	5888.CAK58261	7.05e-264	730.0	COG5023@1|root,KOG1376@2759|Eukaryota,3ZAM3@5878|Ciliophora	2759|Eukaryota	Z	Tubulin is the major constituent of microtubules. It binds two moles of GTP, one at an exchangeable site on the beta chain and one at a non-exchangeable site on the alpha chain	-	GO:0005575,GO:0005622,GO:0005623,GO:0005856,GO:0043226,GO:0043228,GO:0043229,GO:0043232,GO:0044424,GO:0044464	-	ko:K07374	ko04145,ko04210,ko04530,ko04540,ko05130,map04145,map04210,map04530,map04540,map05130	-	-	-	ko00000,ko00001,ko03019,ko03036,ko04147,ko04812	-	-	-	Tubulin,Tubulin_C
PPRIM.AZ9-3.1.P0020526	5888.CAK58261	7.46e-226	632.0	COG5023@1|root,KOG1376@2759|Eukaryota,3ZAM3@5878|Ciliophora	2759|Eukaryota	Z	Tubulin is the major constituent of microtubules. It binds two moles of GTP, one at an exchangeable site on the beta chain and one at a non-exchangeable site on the alpha chain	-	GO:0005575,GO:0005622,GO:0005623,GO:0005856,GO:0043226,GO:0043228,GO:0043229,GO:0043232,GO:0044424,GO:0044464	-	ko:K07374	ko04145,ko04210,ko04530,ko04540,ko05130,map04145,map04210,map04530,map04540,map05130	-	-	-	ko00000,ko00001,ko03019,ko03036,ko04147,ko04812	-	-	-	Tubulin,Tubulin_C
PPRIM.AZ9-3.1.P0020528	5888.CAK58259	7.65e-294	803.0	COG5210@1|root,KOG4567@2759|Eukaryota,3ZEMP@5878|Ciliophora	2759|Eukaryota	S	Domain in Tre-2, BUB2p, and Cdc16p. Probable Rab-GAPs.	-	-	-	ko:K03357,ko:K18469	ko04110,ko04111,ko04113,ko04114,ko04120,ko04914,ko05166,map04110,map04111,map04113,map04114,map04120,map04914,map05166	M00389	-	-	ko00000,ko00001,ko00002,ko03036,ko04121,ko04131	-	-	-	Ist1,RabGAP-TBC
PPRIM.AZ9-3.1.P0020533	5888.CAK70857	0.0	2085.0	KOG0266@1|root,KOG0266@2759|Eukaryota	2759|Eukaryota	B	WD repeat-containing protein	-	-	-	-	-	-	-	-	-	-	-	-	NACHT,Pentapeptide,WD40
PPRIM.AZ9-3.1.P0020535	5911.EAR90391	1.39e-16	82.0	KOG3785@1|root,KOG3785@2759|Eukaryota,3ZB7A@5878|Ciliophora	2759|Eukaryota	H	Anaphase-promoting complex, cyclosome, subunit 3	TTC26	GO:0000003,GO:0000902,GO:0000904,GO:0001655,GO:0001822,GO:0002009,GO:0003006,GO:0005575,GO:0005622,GO:0005623,GO:0005813,GO:0005815,GO:0005856,GO:0005929,GO:0006810,GO:0006928,GO:0006996,GO:0007017,GO:0007018,GO:0007154,GO:0007165,GO:0007166,GO:0007224,GO:0007275,GO:0007276,GO:0007281,GO:0007283,GO:0007286,GO:0007399,GO:0008150,GO:0008594,GO:0009653,GO:0009887,GO:0009888,GO:0009987,GO:0010970,GO:…	-	ko:K19685	-	-	-	-	ko00000,ko03036	-	-	-	ANAPC3,TPR_19,TPR_8
PPRIM.AZ9-3.1.P0020537	5911.EAR90391	1.39e-16	82.0	KOG3785@1|root,KOG3785@2759|Eukaryota,3ZB7A@5878|Ciliophora	2759|Eukaryota	H	Anaphase-promoting complex, cyclosome, subunit 3	TTC26	GO:0000003,GO:0000902,GO:0000904,GO:0001655,GO:0001822,GO:0002009,GO:0003006,GO:0005575,GO:0005622,GO:0005623,GO:0005813,GO:0005815,GO:0005856,GO:0005929,GO:0006810,GO:0006928,GO:0006996,GO:0007017,GO:0007018,GO:0007154,GO:0007165,GO:0007166,GO:0007224,GO:0007275,GO:0007276,GO:0007281,GO:0007283,GO:0007286,GO:0007399,GO:0008150,GO:0008594,GO:0009653,GO:0009887,GO:0009888,GO:0009987,GO:0010970,GO:…	-	ko:K19685	-	-	-	-	ko00000,ko03036	-	-	-	ANAPC3,TPR_19,TPR_8
PPRIM.AZ9-3.1.P0020539	5888.CAK93769	0.0	1238.0	2C3IK@1|root,2QPS5@2759|Eukaryota,3ZBVE@5878|Ciliophora	2759|Eukaryota	S	primary palate development	BBS7	GO:0001085,GO:0001103,GO:0001654,GO:0001750,GO:0001947,GO:0002009,GO:0003007,GO:0003143,GO:0003674,GO:0005488,GO:0005515,GO:0005575,GO:0005622,GO:0005623,GO:0005634,GO:0005737,GO:0005813,GO:0005815,GO:0005829,GO:0005856,GO:0005929,GO:0005930,GO:0006355,GO:0006357,GO:0006810,GO:0006928,GO:0006935,GO:0006996,GO:0007017,GO:0007018,GO:0007154,GO:0007165,GO:0007166,GO:0007224,GO:0007275,GO:0007368,GO:…	-	ko:K16749	-	-	-	-	ko00000,ko03036	-	-	-	-
PPRIM.AZ9-3.1.P0020540	5888.CAK93770	2.34e-226	638.0	2D4G6@1|root,2SV1G@2759|Eukaryota,3ZF3B@5878|Ciliophora	2759|Eukaryota	S	EEIG1 EHBP1 protein amine-terminal domain protein	-	-	-	-	-	-	-	-	-	-	-	-	NT-C2
PPRIM.AZ9-3.1.P0020542	5888.CAK93772	9e-127	360.0	COG1100@1|root,KOG0075@2759|Eukaryota,3ZBTT@5878|Ciliophora	2759|Eukaryota	U	Belongs to the small GTPase superfamily. Arf family	ARL10	-	-	ko:K07955,ko:K07958,ko:K07962,ko:K07977	-	-	-	-	ko00000,ko04031,ko04131	-	-	-	Arf
PPRIM.AZ9-3.1.P0020545	5888.CAK93580	0.0	8177.0	COG5245@1|root,KOG3595@2759|Eukaryota,3ZB7K@5878|Ciliophora	2759|Eukaryota	Z	Dynein heavy chain, N-terminal region 2	-	-	-	ko:K10408	ko05016,map05016	-	-	-	ko00000,ko00001,ko04812	-	-	-	AAA_5,AAA_6,AAA_7,AAA_8,AAA_9,DHC_N2,Dynein_heavy,MT
PPRIM.AZ9-3.1.P0020546	5888.CAK93777	0.0	1566.0	COG4886@1|root,KOG0531@2759|Eukaryota,3ZDZ6@5878|Ciliophora	2759|Eukaryota	T	Short calmodulin-binding motif containing conserved Ile and Gln residues.	-	-	-	ko:K17613	-	-	-	-	ko00000,ko01009	-	-	-	IQ,LRR_4,LRR_6
PPRIM.AZ9-3.1.P0020549	5888.CAK93583	3.38e-273	748.0	COG1222@1|root,KOG0727@2759|Eukaryota,3ZAQT@5878|Ciliophora	2759|Eukaryota	O	AAA domain (Cdc48 subfamily)	PSMC4	GO:0000166,GO:0000228,GO:0000502,GO:0000731,GO:0000785,GO:0000790,GO:0001673,GO:0001701,GO:0001824,GO:0002020,GO:0002082,GO:0003674,GO:0003824,GO:0005102,GO:0005488,GO:0005515,GO:0005524,GO:0005575,GO:0005618,GO:0005622,GO:0005623,GO:0005634,GO:0005654,GO:0005694,GO:0005737,GO:0005783,GO:0005789,GO:0005811,GO:0005829,GO:0005838,GO:0005911,GO:0006139,GO:0006140,GO:0006163,GO:0006259,GO:0006281,GO:…	-	ko:K03063	ko03050,ko05169,map03050,map05169	M00341	-	-	ko00000,ko00001,ko00002,ko03051	-	-	-	AAA
PPRIM.AZ9-3.1.P0020552	5888.CAK93585	4.85e-288	795.0	COG5147@1|root,KOG0048@2759|Eukaryota	5888.CAK93585|-	ADK	RNA polymerase II transcription regulator recruiting activity	-	-	-	ko:K09420	ko04151,ko05166,map04151,map05166	-	-	-	ko00000,ko00001,ko03000	-	-	-	-
PPRIM.AZ9-3.1.P0020554	5888.CAK93586	0.0	1060.0	KOG0266@1|root,KOG0266@2759|Eukaryota,3ZAPM@5878|Ciliophora	2759|Eukaryota	S	WD domain, G-beta repeat	-	-	-	-	-	-	-	-	-	-	-	-	F-box,WD40
PPRIM.AZ9-3.1.P0020556	5888.CAK93786	2.69e-259	717.0	COG5147@1|root,KOG0048@2759|Eukaryota	2759|Eukaryota	ADK	RNA polymerase II transcription regulator recruiting activity	-	-	-	ko:K09420,ko:K21769	ko04151,ko04218,ko05166,map04151,map04218,map05166	-	-	-	ko00000,ko00001,ko03000	-	-	-	Myb_DNA-bind_6,Myb_DNA-binding
PPRIM.AZ9-3.1.P0020558	5888.CAK93788	0.0	1631.0	COG5181@1|root,KOG0213@2759|Eukaryota,3ZB0K@5878|Ciliophora	2759|Eukaryota	A	spliceosomal complex assembly	-	-	-	ko:K12828	ko03040,map03040	M00352	-	-	ko00000,ko00001,ko00002,ko03036,ko03041	-	-	-	SF3b1
PPRIM.AZ9-3.1.P0020559	5888.CAK93789	2.29e-193	555.0	KOG0266@1|root,KOG0266@2759|Eukaryota	2759|Eukaryota	B	WD repeat-containing protein	-	-	-	ko:K14963,ko:K20478	ko04934,map04934	-	-	-	ko00000,ko00001,ko03036,ko04131	-	-	-	NACHT,Pentapeptide,WD40
PPRIM.AZ9-3.1.P0020560	5888.CAK93591	1.45e-184	513.0	2EP1V@1|root,2SSBM@2759|Eukaryota,3ZC3U@5878|Ciliophora	2759|Eukaryota	-	-	-	-	-	-	-	-	-	-	-	-	-	-	-
PPRIM.AZ9-3.1.P0020561	5888.CAK93791	1.83e-148	424.0	28KHC@1|root,2QSYJ@2759|Eukaryota	2759|Eukaryota	-	-	-	-	1.2.3.15	ko:K20929	-	-	-	-	ko00000,ko01000	-	-	-	-
PPRIM.AZ9-3.1.P0020562	5888.CAK93795	1.42e-275	758.0	KOG1164@1|root,KOG1163@2759|Eukaryota	2759|Eukaryota	H	peptidyl-serine phosphorylation	-	-	2.7.11.1	ko:K02218,ko:K08957,ko:K08959	ko04011,ko04310,ko04340,ko04341,ko04390,ko04392,ko04540,ko04710,ko05165,ko05224,ko05225,ko05226,map04011,map04310,map04340,map04341,map04390,map04392,map04540,map04710,map05165,map05224,map05225,map05226	-	-	-	ko00000,ko00001,ko01000,ko01001,ko03036	-	-	-	Pkinase
PPRIM.AZ9-3.1.P0020563	5888.CAK93796	2.61e-102	298.0	KOG1674@1|root,KOG1674@2759|Eukaryota,3ZCB3@5878|Ciliophora	2759|Eukaryota	D	Cyclin	-	-	-	-	-	-	-	-	-	-	-	-	Cyclin
PPRIM.AZ9-3.1.P0020564	5888.CAK93797	9.93e-115	329.0	2BXSY@1|root,2SVEC@2759|Eukaryota,3ZF0J@5878|Ciliophora	2759|Eukaryota	-	-	-	-	-	-	-	-	-	-	-	-	-	-	-
PPRIM.AZ9-3.1.P0020566	5911.EAS06961	5.78e-12	71.6	2EFWD@1|root,2SKZR@2759|Eukaryota,3ZE4S@5878|Ciliophora	2759|Eukaryota	-	-	-	-	-	-	-	-	-	-	-	-	-	-	-
PPRIM.AZ9-3.1.P0020568	5888.CAK93601	4.63e-68	206.0	2C8U5@1|root,2T0GT@2759|Eukaryota,3ZCNM@5878|Ciliophora	2759|Eukaryota	-	-	-	-	-	-	-	-	-	-	-	-	-	-	-
PPRIM.AZ9-3.1.P0020569	5888.CAK63248	1.35e-285	802.0	COG0457@1|root,KOG1126@2759|Eukaryota,3ZBD9@5878|Ciliophora	2759|Eukaryota	D	Anaphase-promoting complex, cyclosome, subunit 3	CDC27	GO:0000003,GO:0000070,GO:0000151,GO:0000152,GO:0000209,GO:0000278,GO:0000280,GO:0000375,GO:0000377,GO:0000398,GO:0000819,GO:0001775,GO:0003002,GO:0003006,GO:0003674,GO:0003676,GO:0003677,GO:0003824,GO:0004842,GO:0005488,GO:0005515,GO:0005575,GO:0005622,GO:0005623,GO:0005634,GO:0005654,GO:0005680,GO:0005737,GO:0005813,GO:0005815,GO:0005819,GO:0005829,GO:0005856,GO:0006139,GO:0006396,GO:0006397,GO:…	-	ko:K03350	ko04110,ko04111,ko04113,ko04114,ko04120,ko04914,ko05166,map04110,map04111,map04113,map04114,map04120,map04914,map05166	M00389	-	-	ko00000,ko00001,ko00002,ko01009,ko03036,ko04121	-	-	-	ANAPC3,TPR_1,TPR_16,TPR_19,TPR_2,TPR_8
PPRIM.AZ9-3.1.P0020573	5888.CAK93806	0.0	1410.0	COG0293@1|root,KOG1098@2759|Eukaryota,3ZB46@5878|Ciliophora	2759|Eukaryota	A	methyltransferase involved in the maturation of rRNA and in the biogenesis of ribosomal subunits	-	-	-	ko:K14857	-	-	-	-	ko00000,ko01000,ko03009	-	-	-	DUF3381,FtsJ,Spb1_C
PPRIM.AZ9-3.1.P0020574	5888.CAK93807	8.23e-311	870.0	KOG0574@1|root,KOG0574@2759|Eukaryota,3ZAI0@5878|Ciliophora	2759|Eukaryota	T	Protein kinase domain containing protein	STK4	GO:0000003,GO:0000166,GO:0000287,GO:0000902,GO:0001525,GO:0001568,GO:0001569,GO:0001654,GO:0001667,GO:0001701,GO:0001708,GO:0001745,GO:0001751,GO:0001752,GO:0001754,GO:0001763,GO:0001838,GO:0001841,GO:0001890,GO:0001892,GO:0001932,GO:0001934,GO:0001944,GO:0002009,GO:0002011,GO:0002064,GO:0002065,GO:0002066,GO:0002376,GO:0002520,GO:0003006,GO:0003157,GO:0003674,GO:0003824,GO:0004672,GO:0004674,GO:…	-	ko:K04411,ko:K04412	ko04010,ko04014,ko04068,ko04214,ko04390,ko04391,ko04392,ko05200,ko05223,map04010,map04014,map04068,map04214,map04390,map04391,map04392,map05200,map05223	M00683	-	-	ko00000,ko00001,ko00002,ko01001	-	-	-	Mst1_SARAH,Pkinase
PPRIM.AZ9-3.1.P0020575	5888.CAK93808	3.62e-167	468.0	COG1841@1|root,KOG3184@2759|Eukaryota,3ZC07@5878|Ciliophora	2759|Eukaryota	J	maturation of LSU-rRNA from tricistronic rRNA transcript (SSU-rRNA, 5.8S rRNA, LSU-rRNA)	RLP7	GO:0000459,GO:0000460,GO:0000463,GO:0000465,GO:0000466,GO:0000469,GO:0000470,GO:0000966,GO:0000967,GO:0002181,GO:0003674,GO:0003676,GO:0003723,GO:0003729,GO:0003735,GO:0005198,GO:0005488,GO:0005575,GO:0005622,GO:0005623,GO:0005634,GO:0005730,GO:0005737,GO:0005829,GO:0005840,GO:0006139,GO:0006364,GO:0006396,GO:0006412,GO:0006518,GO:0006725,GO:0006807,GO:0008150,GO:0008152,GO:0009058,GO:0009059,GO:…	-	ko:K02937	ko03010,map03010	M00177	-	-	br01610,ko00000,ko00001,ko00002,ko03011	-	-	-	Ribosomal_L30
PPRIM.AZ9-3.1.P0020577	5888.CAK93612	0.0	1773.0	KOG3682@1|root,KOG3682@2759|Eukaryota,3ZATG@5878|Ciliophora	2759|Eukaryota	S	protein transport	C16orf62	GO:0001775,GO:0002252,GO:0002263,GO:0002274,GO:0002275,GO:0002283,GO:0002366,GO:0002376,GO:0002443,GO:0002444,GO:0002446,GO:0005575,GO:0005622,GO:0005623,GO:0005737,GO:0005886,GO:0006810,GO:0006887,GO:0006892,GO:0006893,GO:0006955,GO:0008150,GO:0009987,GO:0012505,GO:0012506,GO:0016020,GO:0016192,GO:0030141,GO:0030659,GO:0030667,GO:0031090,GO:0031410,GO:0031982,GO:0032940,GO:0036230,GO:0042119,GO:…	-	-	-	-	-	-	-	-	-	-	Vps35
PPRIM.AZ9-3.1.P0020580	5888.CAK93614	9.38e-312	850.0	COG4638@1|root,2QS20@2759|Eukaryota,3ZDI9@5878|Ciliophora	2759|Eukaryota	P	Rieske-like [2Fe-2S] domain	nvd	GO:0002164,GO:0002165,GO:0002168,GO:0005575,GO:0005622,GO:0005623,GO:0005737,GO:0006629,GO:0006694,GO:0007275,GO:0007552,GO:0008150,GO:0008152,GO:0008202,GO:0008610,GO:0009058,GO:0009791,GO:0009987,GO:0010817,GO:0032501,GO:0032502,GO:0034754,GO:0035264,GO:0040007,GO:0042180,GO:0042181,GO:0042445,GO:0042446,GO:0044237,GO:0044238,GO:0044249,GO:0044281,GO:0044283,GO:0044424,GO:0044464,GO:0045455,GO:…	1.14.13.122,1.14.19.21	ko:K13600,ko:K14938	ko00860,ko00981,ko01100,ko01110,ko04212,map00860,map00981,map01100,map01110,map04212	-	R08203,R08204,R10080,R11007,R11008	RC00116,RC00138,RC00269,RC00769	ko00000,ko00001,ko01000	-	-	-	Rieske
PPRIM.AZ9-3.1.P0020583	5888.CAK72857	2.92e-113	351.0	COG5253@1|root,KOG0229@2759|Eukaryota	2759|Eukaryota	T	1-phosphatidylinositol-4-phosphate 5-kinase activity	-	-	-	ko:K14972	-	-	-	-	ko00000,ko03036	-	-	-	IQ,MORN
PPRIM.AZ9-3.1.P0020584	5911.EAS01815	0.0	3831.0	COG5245@1|root,KOG3595@2759|Eukaryota	2759|Eukaryota	Z	dynein light chain binding	-	-	-	ko:K10408	ko05016,map05016	-	-	-	ko00000,ko00001,ko04812	-	-	-	AAA_5,AAA_6,AAA_7,AAA_8,AAA_9,DHC_N2,Dynein_heavy,MT
PPRIM.AZ9-3.1.P0020585	5888.CAK93624	0.0	2183.0	COG3408@1|root,KOG3625@2759|Eukaryota,3ZAMR@5878|Ciliophora	2759|Eukaryota	G	endocytosis	-	-	2.4.1.25,3.2.1.33	ko:K01196	ko00500,ko01100,ko01110,map00500,map01100,map01110	-	R02109,R02111	RC00049	ko00000,ko00001,ko01000	-	GH13	-	AMPK1_CBM,GDE_C,hDGE_amylase,hGDE_central
PPRIM.AZ9-3.1.P0020587	5888.CAK93627	1.96e-165	463.0	2AA56@1|root,2RYK6@2759|Eukaryota	2759|Eukaryota	S	B-box zinc finger	-	-	-	-	-	-	-	-	-	-	-	-	zf-B_box
PPRIM.AZ9-3.1.P0020588	5888.CAK93628	4.64e-83	246.0	COG1358@1|root,KOG3406@2759|Eukaryota,3ZCKN@5878|Ciliophora	2759|Eukaryota	J	Ribosomal protein L7Ae/L30e/S12e/Gadd45 family	-	-	-	ko:K02951	ko03010,map03010	M00177	-	-	br01610,ko00000,ko00001,ko00002,ko03011	-	-	-	Ribosomal_L7Ae
PPRIM.AZ9-3.1.P0020590	5888.CAK93831	2.43e-266	728.0	COG3491@1|root,2QR0G@2759|Eukaryota,3ZAPA@5878|Ciliophora	2759|Eukaryota	S	dioxygenase activity	-	-	-	-	-	-	-	-	-	-	-	-	2OG-FeII_Oxy,DIOX_N
PPRIM.AZ9-3.1.P0020591	5888.CAK93832	0.0	3367.0	2EGQ4@1|root,2STT8@2759|Eukaryota,3ZDSA@5878|Ciliophora	2759|Eukaryota	-	-	-	-	-	-	-	-	-	-	-	-	-	-	-
PPRIM.AZ9-3.1.P0020593	5888.CAK93632	1.17e-289	795.0	KOG0033@1|root,KOG0033@2759|Eukaryota	2759|Eukaryota	S	calmodulin-dependent protein kinase activity	-	-	-	-	-	-	-	-	-	-	-	-	Pkinase
PPRIM.AZ9-3.1.P0020594	5888.CAK93633	4.37e-211	588.0	2D33A@1|root,2SQ2U@2759|Eukaryota,3ZE1T@5878|Ciliophora	5888.CAK93633|-	-	-	-	-	-	-	-	-	-	-	-	-	-	-	-
PPRIM.AZ9-3.1.P0020596	5888.CAK93839	0.0	1260.0	KOG0212@1|root,KOG0212@2759|Eukaryota	2759|Eukaryota	L	phosphatidylinositol biosynthetic process	-	-	-	ko:K15305	ko05166,ko05203,map05166,map05203	-	-	-	ko00000,ko00001	-	-	-	Vac14_Fab1_bd,Vac14_Fig4_bd
PPRIM.AZ9-3.1.P0020598	5888.CAK93841	0.0	1044.0	COG0666@1|root,KOG4177@2759|Eukaryota,3ZFWB@5878|Ciliophora	2759|Eukaryota	M	Ankyrin repeats (3 copies)	-	-	-	-	-	-	-	-	-	-	-	-	AAA_16,Ank_2,Ank_4,SPRY
PPRIM.AZ9-3.1.P0020599	5888.CAK93842	0.0	1215.0	KOG2157@1|root,KOG2157@2759|Eukaryota,3ZD5B@5878|Ciliophora	2759|Eukaryota	O	Tubulin-tyrosine ligase family protein	-	-	6.3.2.25	ko:K06047,ko:K16603	-	-	-	-	ko00000,ko01000,ko04812	-	-	-	TTL
PPRIM.AZ9-3.1.P0020600	5888.CAK93843	0.0	1059.0	KOG2157@1|root,KOG2157@2759|Eukaryota,3ZD5B@5878|Ciliophora	2759|Eukaryota	O	Tubulin-tyrosine ligase family protein	-	-	6.3.2.25	ko:K06047,ko:K16603	-	-	-	-	ko00000,ko01000,ko04812	-	-	-	TTL
PPRIM.AZ9-3.1.P0020601	5888.CAK93844	1.8e-159	470.0	COG0515@1|root,KOG0658@2759|Eukaryota	2759|Eukaryota	KLT	protein kinase activity	-	GO:0003674,GO:0003824,GO:0004672,GO:0004674,GO:0006464,GO:0006468,GO:0006793,GO:0006796,GO:0006807,GO:0008150,GO:0008152,GO:0009987,GO:0016301,GO:0016310,GO:0016740,GO:0016772,GO:0016773,GO:0019538,GO:0036211,GO:0043170,GO:0043412,GO:0044237,GO:0044238,GO:0044260,GO:0044267,GO:0071704,GO:0140096,GO:1901564	2.7.11.22,2.7.11.26	ko:K03083,ko:K08829,ko:K13459,ko:K17546	ko01521,ko04012,ko04062,ko04110,ko04150,ko04151,ko04310,ko04340,ko04341,ko04360,ko04390,ko04510,ko04550,ko04626,ko04657,ko04660,ko04662,ko04711,ko04722,ko04728,ko04910,ko04916,ko04917,ko04919,ko04931,ko04932,ko04934,ko05010,ko05160,ko05162,ko05164,ko05165,ko05166,ko05167,ko05169,ko05200,ko05210,ko05213,ko05215,ko05217,ko05224,ko05225,ko05226,map01521,map04012,map04062,map04110,map04150,map04151,m…	M00677	-	-	ko00000,ko00001,ko00002,ko01000,ko01001,ko03036	-	-	-	Pkinase
PPRIM.AZ9-3.1.P0020602	5888.CAK93845	0.0	1038.0	COG5059@1|root,KOG0244@2759|Eukaryota,3ZFWT@5878|Ciliophora	2759|Eukaryota	Z	Microtubule binding	-	-	-	ko:K10394	ko04340,map04340	-	-	-	ko00000,ko00001,ko04812	-	-	-	Kinesin
PPRIM.AZ9-3.1.P0020603	5888.CAK93643	4.19e-259	719.0	KOG0032@1|root,KOG0032@2759|Eukaryota	5888.CAK93643|-	T	protein serine/threonine kinase activity	-	-	-	-	-	-	-	-	-	-	-	-	-
PPRIM.AZ9-3.1.P0020604	5888.CAK93644	4.07e-307	837.0	COG0446@1|root,KOG3851@2759|Eukaryota,3ZDN2@5878|Ciliophora	2759|Eukaryota	C	sulfide:quinone oxidoreductase activity	sqor	GO:0000166,GO:0003674,GO:0003824,GO:0005488,GO:0005575,GO:0005622,GO:0005623,GO:0005737,GO:0005739,GO:0006518,GO:0006575,GO:0006749,GO:0006750,GO:0006790,GO:0006807,GO:0006873,GO:0006950,GO:0008150,GO:0008152,GO:0009058,GO:0009636,GO:0009987,GO:0010035,GO:0010038,GO:0016491,GO:0016667,GO:0016672,GO:0019184,GO:0019222,GO:0019725,GO:0019748,GO:0030002,GO:0030320,GO:0031323,GO:0034641,GO:0036094,GO:…	1.8.5.8	ko:K22470	ko00920,map00920	-	R11929	RC02313	ko00000,ko00001,ko01000	-	-	-	Pyr_redox_2
PPRIM.AZ9-3.1.P0020606	5888.CAK93849	4.98e-292	797.0	COG0028@1|root,2QS39@2759|Eukaryota,3ZCVS@5878|Ciliophora	2759|Eukaryota	E	Thiamine pyrophosphate enzyme, N-terminal TPP binding domain	-	-	4.1.1.82	ko:K09459	ko00440,ko01100,ko01120,ko01130,map00440,map01100,map01120,map01130	-	R04053	RC00506	ko00000,ko00001,ko01000	-	-	-	TPP_enzyme_C,TPP_enzyme_N
PPRIM.AZ9-3.1.P0020607	5888.CAK93850	0.0	1323.0	KOG0500@1|root,KOG0500@2759|Eukaryota	5888.CAK93850|-	U	cyclic nucleotide-gated ion channel activity	-	-	-	-	-	-	-	-	-	-	-	-	-
PPRIM.AZ9-3.1.P0020609	5888.CAK93648	0.0	988.0	2CN4V@1|root,2QTX0@2759|Eukaryota,3ZBAH@5878|Ciliophora	2759|Eukaryota	-	-	CFAP99	-	-	-	-	-	-	-	-	-	-	-	-
PPRIM.AZ9-3.1.P0020612	5888.CAK93857	6.66e-240	661.0	COG0430@1|root,KOG3980@2759|Eukaryota,3ZE95@5878|Ciliophora	2759|Eukaryota	A	RNA 3'-terminal phosphate cyclase	-	-	6.5.1.4	ko:K01974,ko:K11108	ko03008,map03008	-	-	-	ko00000,ko00001,ko01000,ko03009	-	-	-	RTC,RTC_insert,TatD_DNase
PPRIM.AZ9-3.1.P0020613	5888.CAK66988	1.98e-56	184.0	2EZZS@1|root,2T185@2759|Eukaryota,3ZFBM@5878|Ciliophora	2759|Eukaryota	-	-	-	-	-	-	-	-	-	-	-	-	-	-	-
PPRIM.AZ9-3.1.P0020614	5888.CAK93859	1.05e-258	712.0	KOG0583@1|root,KOG0583@2759|Eukaryota	2759|Eukaryota	G	protein serine/threonine kinase activity	-	-	2.7.11.1,2.7.11.11,2.7.11.17	ko:K04515,ko:K07198,ko:K08794,ko:K08797	ko04012,ko04020,ko04024,ko04066,ko04068,ko04114,ko04140,ko04150,ko04151,ko04152,ko04211,ko04213,ko04217,ko04261,ko04310,ko04360,ko04371,ko04530,ko04710,ko04713,ko04714,ko04720,ko04722,ko04725,ko04728,ko04740,ko04745,ko04750,ko04910,ko04911,ko04912,ko04916,ko04920,ko04921,ko04922,ko04925,ko04931,ko04932,ko04934,ko04971,ko05031,ko05152,ko05200,ko05205,ko05214,ko05410,ko05418,map04012,map04020,map04…	-	-	-	ko00000,ko00001,ko01000,ko01001,ko03029,ko04131	-	-	-	Pkinase
PPRIM.AZ9-3.1.P0020615	5888.CAK93657	1.28e-249	711.0	COG5126@1|root,KOG0027@2759|Eukaryota	2759|Eukaryota	DTZ	Calcium-binding protein	-	-	-	ko:K02183,ko:K05699,ko:K21073	ko04014,ko04015,ko04016,ko04020,ko04022,ko04024,ko04070,ko04114,ko04218,ko04261,ko04270,ko04371,ko04510,ko04520,ko04530,ko04626,ko04670,ko04713,ko04720,ko04722,ko04728,ko04740,ko04744,ko04745,ko04750,ko04810,ko04910,ko04912,ko04915,ko04916,ko04921,ko04922,ko04924,ko04925,ko04970,ko04971,ko05010,ko05031,ko05034,ko05133,ko05146,ko05152,ko05167,ko05200,ko05203,ko05214,ko05322,ko05412,ko05418,map0401…	-	-	-	ko00000,ko00001,ko01009,ko03036,ko04131,ko04147,ko04812	-	-	-	CH,EF-hand_1,EF-hand_5,EF-hand_6,EF-hand_7,EF-hand_8,EFhand_Ca_insen,Spectrin,zf-C3HC4_3
PPRIM.AZ9-3.1.P0020616	5888.CAK93862	2.81e-236	655.0	COG1028@1|root,KOG1208@2759|Eukaryota,3ZBTU@5878|Ciliophora	2759|Eukaryota	Q	Enoyl-(Acyl carrier protein) reductase	dhs-24	GO:0003674,GO:0003824,GO:0008150,GO:0008152,GO:0016491,GO:0055114	1.1.1.300	ko:K11153,ko:K11161	ko00830,ko01100,map00830,map01100	-	R08379,R08383	RC00649	ko00000,ko00001,ko01000	-	-	-	adh_short
PPRIM.AZ9-3.1.P0020617	5888.CAK93863	2.27e-106	310.0	COG5078@1|root,KOG0425@2759|Eukaryota,3ZC0V@5878|Ciliophora	2759|Eukaryota	O	Ubiquitin-conjugating enzyme E2, catalytic domain homologues	-	GO:0000209,GO:0003674,GO:0003824,GO:0004842,GO:0005488,GO:0005515,GO:0005575,GO:0005622,GO:0005623,GO:0005737,GO:0005829,GO:0006464,GO:0006508,GO:0006511,GO:0006807,GO:0008150,GO:0008152,GO:0009056,GO:0009057,GO:0009987,GO:0016567,GO:0016740,GO:0019538,GO:0019787,GO:0019899,GO:0019941,GO:0030163,GO:0031625,GO:0032446,GO:0036211,GO:0043170,GO:0043412,GO:0043632,GO:0044237,GO:0044238,GO:0044248,GO:…	2.3.2.23	ko:K10575	ko04120,ko04141,ko05012,map04120,map04141,map05012	-	-	-	ko00000,ko00001,ko01000,ko04121	-	-	-	UQ_con
PPRIM.AZ9-3.1.P0020621	5888.CAK93866	0.0	1434.0	COG4354@1|root,KOG1062@2759|Eukaryota,3ZBDG@5878|Ciliophora	2759|Eukaryota	U	Adaptin C-terminal domain	-	GO:0003674,GO:0005488,GO:0005515,GO:0005575,GO:0005622,GO:0005623,GO:0005737,GO:0005794,GO:0005798,GO:0006810,GO:0006892,GO:0006895,GO:0008150,GO:0012505,GO:0012506,GO:0012510,GO:0016020,GO:0016192,GO:0016482,GO:0030117,GO:0030118,GO:0030119,GO:0030120,GO:0030121,GO:0030125,GO:0030130,GO:0030131,GO:0030133,GO:0030135,GO:0030136,GO:0030140,GO:0030276,GO:0030658,GO:0030659,GO:0030660,GO:0030662,GO:…	-	ko:K12391	ko04142,map04142	-	-	-	ko00000,ko00001,ko04131	-	-	-	Adaptin_N,Alpha_adaptinC2
PPRIM.AZ9-3.1.P0020622	5888.CAK93867	3.31e-240	661.0	2D4Q3@1|root,2SVWG@2759|Eukaryota,3ZEY4@5878|Ciliophora	2759|Eukaryota	-	-	-	-	-	-	-	-	-	-	-	-	-	-	-
PPRIM.AZ9-3.1.P0020624	5888.CAK93665	0.0	1240.0	COG0443@1|root,KOG0101@2759|Eukaryota,3ZB2Q@5878|Ciliophora	2759|Eukaryota	O	Belongs to the heat shock protein 70 family	-	GO:0005575,GO:0005622,GO:0005623,GO:0005737,GO:0005815,GO:0005829,GO:0005856,GO:0015630,GO:0031982,GO:0043226,GO:0043227,GO:0043228,GO:0043229,GO:0043232,GO:0044422,GO:0044424,GO:0044430,GO:0044444,GO:0044446,GO:0044464	-	ko:K03283	ko03040,ko04010,ko04141,ko04144,ko04213,ko04612,ko04915,ko05134,ko05145,ko05162,ko05164,ko05169,map03040,map04010,map04141,map04144,map04213,map04612,map04915,map05134,map05145,map05162,map05164,map05169	M00353,M00355	-	-	ko00000,ko00001,ko00002,ko01009,ko03009,ko03029,ko03041,ko03051,ko03110,ko04131,ko04147,ko04516	1.A.33.1	-	-	HSP70
PPRIM.AZ9-3.1.P0020628	5888.CAK93873	0.0	3039.0	2ENQ0@1|root,2SS2S@2759|Eukaryota,3ZEK3@5878|Ciliophora	2759|Eukaryota	-	-	-	-	-	-	-	-	-	-	-	-	-	-	-
PPRIM.AZ9-3.1.P0020629	5888.CAK93874	3.87e-166	466.0	KOG4001@1|root,KOG4001@2759|Eukaryota,3ZBCC@5878|Ciliophora	2759|Eukaryota	Z	Axonemal dynein light chain	-	-	-	ko:K10410	ko05016,map05016	-	-	-	ko00000,ko00001,ko04812	-	-	-	Ax_dynein_light,Taxilin
PPRIM.AZ9-3.1.P0020631	5888.CAK93877	0.0	884.0	KOG3629@1|root,KOG2378@2759|Eukaryota	2759|Eukaryota	T	positive regulation of potassium:proton exchanging ATPase activity	RAPGEFL1	GO:0000166,GO:0001101,GO:0001568,GO:0001750,GO:0001885,GO:0001889,GO:0001917,GO:0001932,GO:0001934,GO:0001944,GO:0002064,GO:0002790,GO:0002791,GO:0002793,GO:0003158,GO:0003674,GO:0005085,GO:0005088,GO:0005488,GO:0005515,GO:0005575,GO:0005622,GO:0005623,GO:0005634,GO:0005654,GO:0005737,GO:0005829,GO:0005886,GO:0005902,GO:0005903,GO:0005929,GO:0006355,GO:0006357,GO:0006810,GO:0006887,GO:0007154,GO:…	-	ko:K04351,ko:K08014,ko:K08019	ko04014,ko04015,ko04024,ko04072,ko04261,ko04670,ko04720,ko04726,ko04911,map04014,map04015,map04024,map04072,map04261,map04670,map04720,map04726,map04911	-	-	-	ko00000,ko00001,ko04131	-	-	-	DEP,RasGEF,RasGEF_N,cNMP_binding
PPRIM.AZ9-3.1.P0020633	5888.CAK93879	5.47e-244	673.0	COG5169@1|root,KOG0627@2759|Eukaryota,3ZE0I@5878|Ciliophora	2759|Eukaryota	K	heat shock factor	HSF4	GO:0000003,GO:0000122,GO:0000165,GO:0000228,GO:0000280,GO:0000302,GO:0000775,GO:0000776,GO:0000785,GO:0000790,GO:0000791,GO:0000792,GO:0000922,GO:0000976,GO:0000977,GO:0000978,GO:0000981,GO:0000982,GO:0000987,GO:0001012,GO:0001046,GO:0001047,GO:0001067,GO:0001078,GO:0001101,GO:0001161,GO:0001162,GO:0001227,GO:0001228,GO:0001654,GO:0001701,GO:0001817,GO:0001818,GO:0001890,GO:0001892,GO:0001932,GO:…	-	ko:K09414,ko:K09415,ko:K09416,ko:K09417	ko04212,ko05134,map04212,map05134	-	-	-	ko00000,ko00001,ko03000	-	-	-	HSF_DNA-bind,Vert_HS_TF
PPRIM.AZ9-3.1.P0020635	5888.CAK93881	0.0	1005.0	KOG2219@1|root,KOG2219@2759|Eukaryota	2759|Eukaryota	S	negative regulation of macroautophagy by TORC1 signaling	-	-	-	ko:K19513	-	-	-	-	ko00000,ko03029,ko04131	-	-	-	FPL
PPRIM.AZ9-3.1.P0020636	5888.CAK93882	3.84e-146	412.0	COG5169@1|root,KOG0627@2759|Eukaryota	2759|Eukaryota	K	sequence-specific DNA binding	-	-	-	ko:K09414,ko:K09419	ko04212,ko05134,map04212,map05134	-	-	-	ko00000,ko00001,ko03000	-	-	-	HSF_DNA-bind
PPRIM.AZ9-3.1.P0020638	5888.CAK93884	9.21e-170	485.0	2CVWV@1|root,2RT1H@2759|Eukaryota,3ZFM2@5878|Ciliophora	5888.CAK93884|-	B	MADS	-	-	-	-	-	-	-	-	-	-	-	-	-
PPRIM.AZ9-3.1.P0020644	5888.CAK93891	7.08e-272	745.0	KOG0660@1|root,KOG0660@2759|Eukaryota,3ZAMN@5878|Ciliophora	2759|Eukaryota	T	Serine/Threonine protein kinases, catalytic domain	MPK12	-	2.7.11.24	ko:K04371	ko01521,ko01522,ko01524,ko04010,ko04011,ko04012,ko04013,ko04014,ko04015,ko04022,ko04024,ko04062,ko04066,ko04068,ko04071,ko04072,ko04114,ko04140,ko04150,ko04151,ko04210,ko04214,ko04218,ko04261,ko04270,ko04320,ko04350,ko04360,ko04370,ko04371,ko04380,ko04510,ko04520,ko04540,ko04550,ko04611,ko04620,ko04621,ko04650,ko04657,ko04658,ko04659,ko04660,ko04662,ko04664,ko04666,ko04668,ko04713,ko04720,ko04722…	M00687	-	-	ko00000,ko00001,ko00002,ko01000,ko01001,ko03036,ko04147	-	-	-	Mlh1_C,PAS,Pkinase
PPRIM.AZ9-3.1.P0020646	5888.CAK93893	6.51e-192	535.0	2EUTG@1|root,2SWWY@2759|Eukaryota,3ZF5E@5878|Ciliophora	5888.CAK93893|-	-	-	-	-	-	-	-	-	-	-	-	-	-	-	-
PPRIM.AZ9-3.1.P0020647	5888.CAK93894	5.63e-145	409.0	2EU66@1|root,2SWDJ@2759|Eukaryota,3ZFAR@5878|Ciliophora	2759|Eukaryota	-	-	-	-	-	-	-	-	-	-	-	-	-	-	-
PPRIM.AZ9-3.1.P0020649	5888.CAK93896	0.0	953.0	COG1012@1|root,KOG2456@2759|Eukaryota,3ZDDP@5878|Ciliophora	2759|Eukaryota	C	Belongs to the aldehyde dehydrogenase family	-	-	1.2.1.3	ko:K00128	ko00010,ko00053,ko00071,ko00280,ko00310,ko00330,ko00340,ko00380,ko00410,ko00561,ko00620,ko00625,ko00903,ko00981,ko01100,ko01110,ko01120,ko01130,map00010,map00053,map00071,map00280,map00310,map00330,map00340,map00380,map00410,map00561,map00620,map00625,map00903,map00981,map01100,map01110,map01120,map01130	M00135	R00264,R00631,R00710,R00904,R01752,R01986,R02549,R02678,R02940,R02957,R03283,R03869,R04065,R04506,R04903,R05050,R05237,R05238,R05286,R06366,R08146	RC00047,RC00071,RC00080,RC00186,RC00218,RC00242,RC00816,RC01500	ko00000,ko00001,ko00002,ko01000	-	-	-	Aldedh
PPRIM.AZ9-3.1.P0020652	5888.CAK93899	0.0	1030.0	2EHH4@1|root,2SN5F@2759|Eukaryota,3ZBXN@5878|Ciliophora	2759|Eukaryota	-	-	-	-	-	-	-	-	-	-	-	-	-	-	-
PPRIM.AZ9-3.1.P0020653	5888.CAK93900	5.15e-263	738.0	COG2935@1|root,KOG1193@2759|Eukaryota	2759|Eukaryota	O	arginyltransferase activity	-	-	2.3.2.8	ko:K00685	-	-	R03862	RC00055,RC00064	ko00000,ko01000,ko03016	-	-	-	ATE_C,ATE_N
PPRIM.AZ9-3.1.P0020654	5888.CAK93901	1.27e-289	804.0	COG2935@1|root,KOG1193@2759|Eukaryota	2759|Eukaryota	O	arginyltransferase activity	-	-	2.3.2.8	ko:K00685	-	-	R03862	RC00055,RC00064	ko00000,ko01000,ko03016	-	-	-	ATE_C,ATE_N
PPRIM.AZ9-3.1.P0020655	5888.CAK93901	1.16e-155	454.0	COG2935@1|root,KOG1193@2759|Eukaryota	2759|Eukaryota	O	arginyltransferase activity	-	-	2.3.2.8	ko:K00685	-	-	R03862	RC00055,RC00064	ko00000,ko01000,ko03016	-	-	-	ATE_C,ATE_N
PPRIM.AZ9-3.1.P0020657	5888.CAK93903	5.24e-171	485.0	2CGRR@1|root,2SS71@2759|Eukaryota,3ZEM4@5878|Ciliophora	2759|Eukaryota	-	-	-	-	-	-	-	-	-	-	-	-	-	-	-
PPRIM.AZ9-3.1.P0020658	5888.CAK93903	7.4e-234	645.0	2CGRR@1|root,2SS71@2759|Eukaryota,3ZEM4@5878|Ciliophora	2759|Eukaryota	-	-	-	-	-	-	-	-	-	-	-	-	-	-	-
PPRIM.AZ9-3.1.P0020662	36331.EPrPI00000015161	2.63e-08	60.1	2CWKW@1|root,2RUTP@2759|Eukaryota,1MJK0@121069|Pythiales	2759|Eukaryota	-	-	-	-	-	-	-	-	-	-	-	-	-	-	-
PPRIM.AZ9-3.1.P0020663	5888.CAK93908	0.0	1481.0	COG0664@1|root,KOG0614@2759|Eukaryota	2759|Eukaryota	T	cGMP-dependent protein kinase activity	PKG	GO:0001669,GO:0001704,GO:0001707,GO:0003674,GO:0003824,GO:0004672,GO:0004674,GO:0004690,GO:0004691,GO:0005488,GO:0005515,GO:0005575,GO:0005622,GO:0005623,GO:0005634,GO:0005737,GO:0005929,GO:0005952,GO:0006464,GO:0006468,GO:0006793,GO:0006796,GO:0006807,GO:0006950,GO:0007275,GO:0007369,GO:0007498,GO:0008150,GO:0008152,GO:0009266,GO:0009408,GO:0009628,GO:0009653,GO:0009790,GO:0009888,GO:0009987,GO:…	2.7.11.12	ko:K07376	ko04022,ko04270,ko04540,ko04611,ko04713,ko04714,ko04730,ko04740,ko04923,ko04970,map04022,map04270,map04540,map04611,map04713,map04714,map04730,map04740,map04923,map04970	M00694	-	-	ko00000,ko00001,ko00002,ko01000,ko01001	-	-	-	Pkinase,cNMP_binding
PPRIM.AZ9-3.1.P0020664	5888.CAK93909	0.0	1680.0	KOG3688@1|root,KOG3688@2759|Eukaryota,3ZD17@5878|Ciliophora	2759|Eukaryota	T	Metal dependent phosphohydrolases with conserved 'HD' motif.	-	-	3.1.4.17,3.1.4.53	ko:K01120,ko:K13293,ko:K13755	ko00230,ko04020,ko04024,ko04740,ko04742,ko04924,ko05032,map00230,map04020,map04024,map04740,map04742,map04924,map05032	-	R00191,R01234	RC00296	ko00000,ko00001,ko01000	-	-	-	GAF,Ion_trans,PDEase_I
PPRIM.AZ9-3.1.P0020665	5888.CAK93910	0.0	1054.0	28KRR@1|root,2QT7V@2759|Eukaryota,3ZBBB@5878|Ciliophora	2759|Eukaryota	S	Sperm-tail PG-rich repeat	STPG2	-	-	-	-	-	-	-	-	-	-	-	SHIPPO-rpt
PPRIM.AZ9-3.1.P0020666	5888.CAK93911	2.07e-116	355.0	2CTH7@1|root,2RGAW@2759|Eukaryota,3ZC5K@5878|Ciliophora	2759|Eukaryota	O	Ring finger	DTX3L	GO:0000209,GO:0000323,GO:0002230,GO:0002682,GO:0002697,GO:0002831,GO:0003674,GO:0003824,GO:0004842,GO:0004857,GO:0005488,GO:0005515,GO:0005575,GO:0005622,GO:0005623,GO:0005634,GO:0005654,GO:0005737,GO:0005764,GO:0005773,GO:0005829,GO:0006139,GO:0006259,GO:0006281,GO:0006282,GO:0006302,GO:0006325,GO:0006355,GO:0006464,GO:0006508,GO:0006511,GO:0006513,GO:0006725,GO:0006807,GO:0006810,GO:0006950,GO:…	2.3.2.27	ko:K06058	ko04330,map04330	-	-	-	ko00000,ko00001,ko01000,ko04121	-	-	-	zf-C3HC4,zf-C3HC4_2,zf-RING_2
PPRIM.AZ9-3.1.P0020671	5888.CAK93914	0.0	920.0	KOG1327@1|root,KOG1327@2759|Eukaryota,3ZBGQ@5878|Ciliophora	2759|Eukaryota	T	Encoded by	-	-	-	-	-	-	-	-	-	-	-	-	C2,Copine
PPRIM.AZ9-3.1.P0020672	5888.CAK93915	1.93e-271	747.0	KOG3764@1|root,KOG3764@2759|Eukaryota,3ZC14@5878|Ciliophora	2759|Eukaryota	U	Major Facilitator Superfamily protein	-	-	-	-	-	-	-	-	-	-	-	-	MFS_1
PPRIM.AZ9-3.1.P0020673	5888.CAK93916	2.08e-302	825.0	KOG0592@1|root,KOG0592@2759|Eukaryota,3ZBDB@5878|Ciliophora	2759|Eukaryota	T	Protein tyrosine kinase	-	-	2.7.11.1	ko:K06276	ko01524,ko03320,ko04011,ko04068,ko04071,ko04140,ko04150,ko04151,ko04152,ko04210,ko04510,ko04660,ko04664,ko04722,ko04910,ko04919,ko04931,ko04960,ko05145,ko05160,ko05205,ko05213,ko05215,ko05223,ko05231,map01524,map03320,map04011,map04068,map04071,map04140,map04150,map04151,map04152,map04210,map04510,map04660,map04664,map04722,map04910,map04919,map04931,map04960,map05145,map05160,map05205,map05213,m…	-	-	-	ko00000,ko00001,ko01000,ko01001,ko04131	-	-	-	FYVE,PH_3,Pkinase
PPRIM.AZ9-3.1.P0020678	5888.CAK93921	4.95e-150	423.0	KOG0406@1|root,KOG0406@2759|Eukaryota	2759|Eukaryota	O	glutathione transferase activity	-	-	2.5.1.18	ko:K00799	ko00480,ko00980,ko00982,ko00983,ko01524,ko05200,ko05204,ko05225,ko05418,map00480,map00980,map00982,map00983,map01524,map05200,map05204,map05225,map05418	-	R03522,R07002,R07003,R07004,R07023,R07024,R07025,R07026,R07069,R07070,R07083,R07084,R07091,R07092,R07093,R07094,R07100,R07113,R07116,R08280,R09409,R11905	RC00004,RC00069,RC00840,RC00948,RC01704,RC01705,RC01706,RC01758,RC01759,RC01765,RC01767,RC01769,RC02243,RC02527,RC02939,RC02940,RC02942,RC02943,RC02944	ko00000,ko00001,ko01000,ko02000	1.A.12.2.2,1.A.12.3.2	-	-	GST_C,GST_C_2,GST_N_3
PPRIM.AZ9-3.1.P0020680	5888.CAK93923	1.12e-64	214.0	COG5158@1|root,KOG1301@2759|Eukaryota,3ZC5R@5878|Ciliophora	2759|Eukaryota	U	Belongs to the STXBP unc-18 SEC1 family	SCFD1	GO:0000139,GO:0000149,GO:0000902,GO:0001666,GO:0003002,GO:0003674,GO:0005488,GO:0005515,GO:0005575,GO:0005622,GO:0005623,GO:0005737,GO:0005783,GO:0005794,GO:0005798,GO:0005801,GO:0005829,GO:0005886,GO:0006810,GO:0006886,GO:0006887,GO:0006888,GO:0006890,GO:0006892,GO:0006900,GO:0006901,GO:0006903,GO:0006904,GO:0006906,GO:0006950,GO:0006996,GO:0007275,GO:0007389,GO:0007444,GO:0007447,GO:0007450,GO:…	-	ko:K19998	-	-	-	-	ko00000,ko04131	-	-	-	Sec1
PPRIM.AZ9-3.1.P0020682	5888.CAK93742	1.77e-261	718.0	COG0183@1|root,KOG1390@2759|Eukaryota,3ZAZT@5878|Ciliophora	2759|Eukaryota	I	Thiolase, C-terminal domain	ERG10	GO:0000003,GO:0000902,GO:0000904,GO:0003006,GO:0003674,GO:0003824,GO:0003985,GO:0003988,GO:0005575,GO:0005622,GO:0005623,GO:0005634,GO:0005737,GO:0005739,GO:0005777,GO:0005829,GO:0005886,GO:0006066,GO:0006082,GO:0006629,GO:0006631,GO:0006635,GO:0006694,GO:0006696,GO:0008150,GO:0008152,GO:0008202,GO:0008204,GO:0008610,GO:0009056,GO:0009058,GO:0009062,GO:0009653,GO:0009826,GO:0009846,GO:0009856,GO:…	2.3.1.9	ko:K00626,ko:K03066	ko00071,ko00072,ko00280,ko00310,ko00362,ko00380,ko00620,ko00630,ko00640,ko00650,ko00720,ko00900,ko01100,ko01110,ko01120,ko01130,ko01200,ko01212,ko02020,ko03050,ko05169,map00071,map00072,map00280,map00310,map00362,map00380,map00620,map00630,map00640,map00650,map00720,map00900,map01100,map01110,map01120,map01130,map01200,map01212,map02020,map03050,map05169	M00088,M00095,M00341,M00373,M00374,M00375	R00238,R01177	RC00004,RC00326	ko00000,ko00001,ko00002,ko01000,ko03051,ko04147	-	-	-	Thiolase_C,Thiolase_N
PPRIM.AZ9-3.1.P0020683	5888.CAK93745	0.0	901.0	COG0654@1|root,KOG3855@2759|Eukaryota,3ZBYY@5878|Ciliophora	2759|Eukaryota	CH	FAD binding domain	-	-	-	-	-	-	-	-	-	-	-	-	FAD_binding_3
PPRIM.AZ9-3.1.P0020684	5888.CAK93746	5.38e-82	241.0	KOG1705@1|root,KOG1705@2759|Eukaryota,3ZBWC@5878|Ciliophora	2759|Eukaryota	S	PHF5-like protein	PHF5A	GO:0000245,GO:0000375,GO:0000377,GO:0000398,GO:0003674,GO:0003676,GO:0003700,GO:0003723,GO:0005488,GO:0005575,GO:0005622,GO:0005623,GO:0005634,GO:0005654,GO:0005681,GO:0005686,GO:0005689,GO:0005737,GO:0006139,GO:0006355,GO:0006396,GO:0006397,GO:0006725,GO:0006807,GO:0008150,GO:0008152,GO:0008380,GO:0009410,GO:0009889,GO:0009891,GO:0009893,GO:0009987,GO:0010467,GO:0010468,GO:0010556,GO:0010557,GO:…	-	ko:K12834	ko03040,map03040	M00352	-	-	ko00000,ko00001,ko00002,ko03041	-	-	-	PHF5
PPRIM.AZ9-3.1.P0020685	5888.CAK93748	0.0	3949.0	KOG1893@1|root,KOG1893@2759|Eukaryota,3ZB37@5878|Ciliophora	2759|Eukaryota	S	Piezo non-specific cation channel, R-Ras-binding domain	PIEZO2	GO:0003008,GO:0003674,GO:0005215,GO:0005216,GO:0005261,GO:0005488,GO:0005515,GO:0005575,GO:0005622,GO:0005623,GO:0005737,GO:0005783,GO:0005886,GO:0006810,GO:0006811,GO:0006812,GO:0007600,GO:0007610,GO:0007638,GO:0008150,GO:0008324,GO:0008381,GO:0009581,GO:0009582,GO:0009605,GO:0009612,GO:0009628,GO:0009987,GO:0012505,GO:0015075,GO:0015267,GO:0015318,GO:0016020,GO:0022407,GO:0022409,GO:0022803,GO:…	-	ko:K22128	-	-	-	-	ko00000,ko02000,ko04131	1.A.75.1	-	-	PIEZO,Piezo_RRas_bdg
PPRIM.AZ9-3.1.P0020686	5888.CAK93748	0.0	1266.0	KOG1893@1|root,KOG1893@2759|Eukaryota,3ZB37@5878|Ciliophora	2759|Eukaryota	S	Piezo non-specific cation channel, R-Ras-binding domain	PIEZO2	GO:0003008,GO:0003674,GO:0005215,GO:0005216,GO:0005261,GO:0005488,GO:0005515,GO:0005575,GO:0005622,GO:0005623,GO:0005737,GO:0005783,GO:0005886,GO:0006810,GO:0006811,GO:0006812,GO:0007600,GO:0007610,GO:0007638,GO:0008150,GO:0008324,GO:0008381,GO:0009581,GO:0009582,GO:0009605,GO:0009612,GO:0009628,GO:0009987,GO:0012505,GO:0015075,GO:0015267,GO:0015318,GO:0016020,GO:0022407,GO:0022409,GO:0022803,GO:…	-	ko:K22128	-	-	-	-	ko00000,ko02000,ko04131	1.A.75.1	-	-	PIEZO,Piezo_RRas_bdg
PPRIM.AZ9-3.1.P0020687	5888.CAK93750	0.0	1203.0	292VK@1|root,2R9SA@2759|Eukaryota,3ZB0Q@5878|Ciliophora	2759|Eukaryota	S	Hsp20/alpha crystallin family	-	-	-	-	-	-	-	-	-	-	-	-	GBP,HSP20,MMR_HSR1
PPRIM.AZ9-3.1.P0020688	5888.CAK63143	7.29e-203	565.0	2E3YF@1|root,2SAXT@2759|Eukaryota,3ZCCZ@5878|Ciliophora	2759|Eukaryota	-	-	-	-	-	-	-	-	-	-	-	-	-	-	-
PPRIM.AZ9-3.1.P0020689	5888.CAK93930	2.83e-109	314.0	2EZBX@1|root,2T0PI@2759|Eukaryota,3ZFJP@5878|Ciliophora	2759|Eukaryota	-	-	-	-	-	-	-	-	-	-	-	-	-	-	-
PPRIM.AZ9-3.1.P0020691	5888.CAK93755	0.0	3643.0	COG0563@1|root,KOG3078@2759|Eukaryota,3ZATI@5878|Ciliophora	2759|Eukaryota	F	Adenylate kinase	AK9	GO:0003674,GO:0003824,GO:0004550,GO:0005575,GO:0005622,GO:0005623,GO:0005634,GO:0005635,GO:0005654,GO:0005737,GO:0005829,GO:0006091,GO:0006139,GO:0006163,GO:0006164,GO:0006165,GO:0006174,GO:0006186,GO:0006725,GO:0006753,GO:0006754,GO:0006756,GO:0006757,GO:0006793,GO:0006796,GO:0006807,GO:0008150,GO:0008152,GO:0009058,GO:0009117,GO:0009123,GO:0009124,GO:0009126,GO:0009127,GO:0009132,GO:0009135,GO:…	2.7.4.3,2.7.4.6	ko:K00939,ko:K18533,ko:K19788	ko00230,ko00240,ko00730,ko01100,ko01110,ko01130,map00230,map00240,map00730,map01100,map01110,map01130	M00049,M00052,M00053	R00124,R00127,R00156,R00330,R00570,R00722,R01137,R01547,R01857,R02093,R02326,R02331,R03530,R11319	RC00002	ko00000,ko00001,ko00002,ko01000,ko03036,ko04147	-	-	-	ADK,DUF1995,FAP206
PPRIM.AZ9-3.1.P0020693	5888.CAK87942	9.69e-273	850.0	COG1404@1|root,KOG3525@2759|Eukaryota,3ZDF4@5878|Ciliophora	5888.CAK87942|-	T	1-phosphatidylinositol-4-phosphate 5-kinase activity	-	-	-	-	-	-	-	-	-	-	-	-	-
PPRIM.AZ9-3.1.P0020697	5888.CAK87942	0.0	1982.0	COG1404@1|root,KOG3525@2759|Eukaryota,3ZDF4@5878|Ciliophora	5888.CAK87942|-	T	1-phosphatidylinositol-4-phosphate 5-kinase activity	-	-	-	-	-	-	-	-	-	-	-	-	-
PPRIM.AZ9-3.1.P0020704	5888.CAK77044	3.84e-71	249.0	COG3914@1|root,KOG4626@2759|Eukaryota	2759|Eukaryota	O	protein N-acetylglucosaminyltransferase activity	-	-	-	ko:K12600	ko03018,map03018	M00392	-	-	ko00000,ko00001,ko00002,ko03019	-	-	-	TPR_1,TPR_11,TPR_16,TPR_19,TPR_2,TPR_8
PPRIM.AZ9-3.1.P0020710	5888.CAK66297	2.15e-171	499.0	KOG0319@1|root,KOG0319@2759|Eukaryota	2759|Eukaryota	T	Transducin beta-like protein 3	-	-	-	ko:K14555	ko03008,map03008	-	-	-	ko00000,ko00001,ko03009	-	-	-	Ank_2,NACHT,Utp13,WD40
PPRIM.AZ9-3.1.P0020716	5888.CAK80215	7.6e-17	82.4	KOG0308@1|root,KOG0308@2759|Eukaryota	2759|Eukaryota	T	regulation of protein monoubiquitination	WDR48	GO:0000003,GO:0000724,GO:0000725,GO:0001501,GO:0003006,GO:0003674,GO:0003824,GO:0005488,GO:0005515,GO:0005575,GO:0005622,GO:0005623,GO:0005634,GO:0005654,GO:0005737,GO:0006139,GO:0006259,GO:0006281,GO:0006302,GO:0006310,GO:0006464,GO:0006508,GO:0006725,GO:0006807,GO:0006950,GO:0006974,GO:0007275,GO:0007276,GO:0007283,GO:0007338,GO:0007548,GO:0008150,GO:0008152,GO:0008233,GO:0008234,GO:0008284,GO:…	-	ko:K15361	ko03460,map03460	-	-	-	ko00000,ko00001,ko03400	-	-	-	DUF3337,WD40
PPRIM.AZ9-3.1.P0020721	5888.CAK66297	1.86e-124	377.0	KOG0319@1|root,KOG0319@2759|Eukaryota	2759|Eukaryota	T	Transducin beta-like protein 3	-	-	-	ko:K14555	ko03008,map03008	-	-	-	ko00000,ko00001,ko03009	-	-	-	Ank_2,NACHT,Utp13,WD40
PPRIM.AZ9-3.1.P0020723	5888.CAK60851	6.48e-287	881.0	COG1404@1|root,KOG3525@2759|Eukaryota	5888.CAK60851|-	O	serine-type endopeptidase activity	-	-	-	ko:K08654	-	-	-	-	ko00000,ko01000,ko01002,ko03110	-	-	-	-
PPRIM.AZ9-3.1.P0020724	5888.CAK85065	1.5e-31	121.0	KOG0295@1|root,KOG0295@2759|Eukaryota	2759|Eukaryota	D	cell division	LIS1	GO:0003674,GO:0005488,GO:0005515,GO:0005575,GO:0005622,GO:0005623,GO:0005634,GO:0005737,GO:0005856,GO:0005874,GO:0005881,GO:0006810,GO:0006928,GO:0007017,GO:0007018,GO:0007097,GO:0008017,GO:0008092,GO:0008150,GO:0009987,GO:0010970,GO:0015630,GO:0015631,GO:0030473,GO:0030705,GO:0032092,GO:0032781,GO:0043085,GO:0043226,GO:0043227,GO:0043228,GO:0043229,GO:0043231,GO:0043232,GO:0043393,GO:0043462,GO:…	-	ko:K16794	ko00565,ko01100,map00565,map01100	-	R04452	RC00037,RC00094	ko00000,ko00001,ko03036,ko04147	-	-	-	WD40
PPRIM.AZ9-3.1.P0020725	5888.CAK66297	1.36e-145	433.0	KOG0319@1|root,KOG0319@2759|Eukaryota	2759|Eukaryota	T	Transducin beta-like protein 3	-	-	-	ko:K14555	ko03008,map03008	-	-	-	ko00000,ko00001,ko03009	-	-	-	Ank_2,NACHT,Utp13,WD40
PPRIM.AZ9-3.1.P0030001	5888.CAK64364	1.72e-102	300.0	COG5273@1|root,KOG0509@2759|Eukaryota	2759|Eukaryota	Z	protein-cysteine S-palmitoyltransferase activity	-	-	2.3.1.225	ko:K20029,ko:K20032	-	-	-	-	ko00000,ko01000,ko04131	9.B.37.1,9.B.37.2,9.B.37.3	-	-	Ank,Ank_2,Ank_4,Ank_5,DHHC
PPRIM.AZ9-3.1.P0030004	5888.CAK64364	1.72e-102	300.0	COG5273@1|root,KOG0509@2759|Eukaryota	2759|Eukaryota	Z	protein-cysteine S-palmitoyltransferase activity	-	-	2.3.1.225	ko:K20029,ko:K20032	-	-	-	-	ko00000,ko01000,ko04131	9.B.37.1,9.B.37.2,9.B.37.3	-	-	Ank,Ank_2,Ank_4,Ank_5,DHHC
PPRIM.AZ9-3.1.P0030006	5888.CAK68724	9.45e-198	564.0	2EZNW@1|root,2T0YS@2759|Eukaryota	2759|Eukaryota	-	-	-	-	-	-	-	-	-	-	-	-	-	-	-
PPRIM.AZ9-3.1.P0030007	5888.CAK84204	1.48e-163	473.0	COG5023@1|root,KOG1376@2759|Eukaryota,3ZAM3@5878|Ciliophora	2759|Eukaryota	Z	Tubulin is the major constituent of microtubules. It binds two moles of GTP, one at an exchangeable site on the beta chain and one at a non-exchangeable site on the alpha chain	-	GO:0005575,GO:0005622,GO:0005623,GO:0005856,GO:0043226,GO:0043228,GO:0043229,GO:0043232,GO:0044424,GO:0044464	-	ko:K07374	ko04145,ko04210,ko04530,ko04540,ko05130,map04145,map04210,map04530,map04540,map05130	-	-	-	ko00000,ko00001,ko03019,ko03036,ko04147,ko04812	-	-	-	Tubulin,Tubulin_C
PPRIM.AZ9-3.1.P0030009	5888.CAK68048	1e-248	691.0	COG5023@1|root,KOG1375@2759|Eukaryota,3ZB3D@5878|Ciliophora	2759|Eukaryota	Z	Tubulin is the major constituent of microtubules. It binds two moles of GTP, one at an exchangeable site on the beta chain and one at a non-exchangeable site on the alpha chain	-	GO:0005575,GO:0005622,GO:0005623,GO:0005856,GO:0043226,GO:0043228,GO:0043229,GO:0043232,GO:0044424,GO:0044464	-	ko:K07375	ko04145,ko04540,ko05130,map04145,map04540,map05130	-	-	-	ko00000,ko00001,ko03036,ko04147,ko04812	-	-	-	Tubulin,Tubulin_C
[truncated: 22,504 more rows]
