# Supplementary material for: Facultative mutualism between Paramecium and the intracellular Rickettsiales bacterium Megaera mediated by a horizontally acquired biotin operon
Source: ISME Commun. 2026 Mar 27;6(1):ycag079. doi: 10.1093/ismeco/ycag079 (PMC13134042; doi:10.1093/ismeco/ycag079)
Supplement: Supplementary_material_ycag079 [file supplementary_material_ycag079.zip › Table S3_All DEGs.xlsx]

## Sheet: Genes up-regulated
Gene_IDs	baseMean	log2FoldChange	lfcSE	stat	pvalue	padj	eggNOG annotation
PPRIM.AZ9-3.1.T0010046	181.76	2.75237	0.267392	10.2934	7.54747e-25	2.59425e-22	Regulated-SNARE-like domain
PPRIM.AZ9-3.1.T0010081	58.5044	1.13117	0.314563	3.59601	0.000323133	0.00498091
PPRIM.AZ9-3.1.T0010177	514.982	1.11058	0.248401	4.47091	7.78889e-06	0.000218909	Ion channel
PPRIM.AZ9-3.1.T0010230	94.8648	1.06903	0.268431	3.9825	6.81938e-05	0.00137232	PH domain
PPRIM.AZ9-3.1.T0010245	398.436	1.49254	0.382077	3.90638	9.36899e-05	0.00178908	RNA polymerase II transcription regulator recruiting activity
PPRIM.AZ9-3.1.T0010292	707.87	1.03369	0.15517	6.66164	2.70785e-11	2.66367e-09	intermembrane phospholipid transfer
PPRIM.AZ9-3.1.T0010385	77.9598	2.20258	0.487907	4.51435	6.35098e-06	0.000183143
PPRIM.AZ9-3.1.T0010451	33.2097	4.0505	0.661566	6.12259	9.20645e-10	7.05923e-08
PPRIM.AZ9-3.1.T0010522	9331.77	1.59333	0.238217	6.68855	2.25399e-11	2.24678e-09	Hsp70 protein
PPRIM.AZ9-3.1.T0010558	42.5941	2.92018	0.43841	6.66084	2.72263e-11	2.66943e-09
PPRIM.AZ9-3.1.T0010574	131.212	1.37946	0.380057	3.62961	0.000283854	0.00445584	1-phosphatidylinositol-4-phosphate 5-kinase activity
PPRIM.AZ9-3.1.T0010686	39.7782	1.317	0.365357	3.6047	0.00031251	0.00484464	Belongs to the protein kinase superfamily
PPRIM.AZ9-3.1.T0010702	42.5415	1.3844	0.363259	3.81105	0.000138377	0.00248169
PPRIM.AZ9-3.1.T0010732	61.7065	1.56567	0.362047	4.32449	1.52888e-05	0.000389102
PPRIM.AZ9-3.1.T0010807	548.233	1.29086	0.212312	6.07999	1.2019e-09	8.91848e-08	transmembrane transport
PPRIM.AZ9-3.1.T0010817	285.626	1.50822	0.42013	3.58989	0.000330817	0.00507842	RNA polymerase II transcription regulator recruiting activity
PPRIM.AZ9-3.1.T0010849	153.288	1.42958	0.284974	5.01652	5.26166e-07	2.07305e-05	-
PPRIM.AZ9-3.1.T0010869	345.966	1.06178	0.236704	4.48569	7.26781e-06	0.000205228	intermembrane phospholipid transfer
PPRIM.AZ9-3.1.T0010887	496.685	1.56553	0.236067	6.63175	3.31736e-11	3.22085e-09	Leishmanolysin family
PPRIM.AZ9-3.1.T0010890	10268.1	1.26696	0.363235	3.48798	0.000486676	0.00686812	CS domain
PPRIM.AZ9-3.1.T0010892	9.02142	5.5675	1.39813	3.98211	6.83059e-05	0.00137365	RNA polymerase II transcription regulator recruiting activity
PPRIM.AZ9-3.1.T0010893	36.0438	3.35045	0.952818	3.51635	0.000437517	0.00633278	WD40 repeats
PPRIM.AZ9-3.1.T0010927	34.3944	2.35103	0.61946	3.79528	0.000147476	0.00261844
PPRIM.AZ9-3.1.T0011032	1371.96	1.14287	0.259501	4.4041	1.06223e-05	0.000286429	Rab subfamily of small GTPases
PPRIM.AZ9-3.1.T0020012	117.318	1.50749	0.436166	3.45624	0.000547759	0.00752075	protein N-acetylglucosaminyltransferase activity
PPRIM.AZ9-3.1.T0020024	67.722	4.53221	0.607929	7.45517	8.97534e-14	1.1876e-11
PPRIM.AZ9-3.1.T0020154	50.1267	1.53269	0.364616	4.20357	2.62743e-05	0.000620131
PPRIM.AZ9-3.1.T0020166	6722.4	1.30393	0.195535	6.66852	2.58403e-11	2.5587e-09	DnaJ molecular chaperone homology domain
PPRIM.AZ9-3.1.T0020268	649.161	2.86394	0.28235	10.1432	3.55268e-24	1.15477e-21	Protein prenyltransferase alpha subunit repeat
PPRIM.AZ9-3.1.T0020269	191.912	2.1805	0.443938	4.91173	9.02757e-07	3.31647e-05	T-complex protein 10 C-terminus
PPRIM.AZ9-3.1.T0020370	57.971	1.3373	0.321425	4.16054	3.17501e-05	0.000729227	Adenosine/AMP deaminase
PPRIM.AZ9-3.1.T0020498	566.662	2.49694	0.365986	6.8225	8.94724e-12	9.25807e-10	Isochorismatase family
PPRIM.AZ9-3.1.T0020578	171.715	3.54545	0.36374	9.74722	1.89589e-22	5.29857e-20
PPRIM.AZ9-3.1.T0020624	7633.66	2.84242	0.184526	15.4039	1.54085e-53	1.9199e-50	Belongs to the heat shock protein 70 family
PPRIM.AZ9-3.1.T0020634	172.155	2.20289	0.348108	6.32818	2.48065e-10	2.11947e-08
PPRIM.AZ9-3.1.T0020676	40.9548	2.12052	0.385636	5.49875	3.82498e-08	2.03165e-06
PPRIM.AZ9-3.1.T0030109	16.8515	3.28044	0.767473	4.27434	1.91707e-05	0.000473394
PPRIM.AZ9-3.1.T0030138	640.215	2.53753	0.577418	4.39461	1.10972e-05	0.000297894
PPRIM.AZ9-3.1.T0030139	55.2631	2.58731	0.494067	5.23675	1.63424e-07	7.39341e-06	Serine/Threonine protein kinases, catalytic domain
PPRIM.AZ9-3.1.T0030157	92.1396	1.03823	0.259031	4.00813	6.12011e-05	0.00125096	protein transport
PPRIM.AZ9-3.1.T0030158	318.964	1.11944	0.211866	5.28372	1.26586e-07	5.88715e-06	interleukin-8 biosynthetic process
PPRIM.AZ9-3.1.T0030249	1428.99	1.05221	0.210282	5.00378	5.62172e-07	2.19181e-05	Alpha-kinase family
PPRIM.AZ9-3.1.T0030266	154.889	1.0451	0.301499	3.46634	0.0005276	0.00732775
PPRIM.AZ9-3.1.T0030381	348.841	1.32118	0.286879	4.60534	4.11787e-06	0.000127234
PPRIM.AZ9-3.1.T0030486	460.153	1.14825	0.219312	5.23567	1.64387e-07	7.41453e-06
PPRIM.AZ9-3.1.T0030538	305.884	1.01355	0.22745	4.45616	8.34406e-06	0.000232112	Belongs to the cation transport ATPase (P-type) (TC 3.A.3) family
PPRIM.AZ9-3.1.T0030579	1875.64	1.1764	0.239934	4.90303	9.43702e-07	3.44994e-05	Aminotransferase class I and II
PPRIM.AZ9-3.1.T0030593	66.5423	2.44183	0.71259	3.4267	0.00061097	0.00818568
PPRIM.AZ9-3.1.T0030594	421.024	2.47875	0.501314	4.9445	7.6339e-07	2.87874e-05	Diphthamide synthase
PPRIM.AZ9-3.1.T0030600	2443.4	2.90837	0.175192	16.601	6.84916e-62	1.13787e-58	-
PPRIM.AZ9-3.1.T0040010	21.4459	2.03118	0.540308	3.75929	0.000170393	0.00292795
PPRIM.AZ9-3.1.T0040024	96.4452	2.43752	0.287569	8.47627	2.32527e-17	4.37327e-15	Rab subfamily of small GTPases
PPRIM.AZ9-3.1.T0040049	116.192	2.21736	0.458518	4.83593	1.32528e-06	4.66798e-05	ABC transporter family protein
PPRIM.AZ9-3.1.T0040092	99.8668	1.52886	0.322564	4.73971	2.14029e-06	7.08e-05	protein serine/threonine kinase activity
PPRIM.AZ9-3.1.T0040093	104.869	2.17868	0.282096	7.72319	1.1345e-14	1.65493e-12	serine threonine-protein kinase
PPRIM.AZ9-3.1.T0040098	85.1231	2.2614	0.372283	6.07441	1.24448e-09	9.16624e-08	Protein kinase domain
PPRIM.AZ9-3.1.T0040099	48.6102	3.59997	0.635707	5.66294	1.48804e-08	8.70806e-07	CBL-interacting serine threonine-protein kinase
PPRIM.AZ9-3.1.T0040102	66.3708	1.61875	0.339579	4.76694	1.87043e-06	6.30589e-05	positive regulation of centriole elongation
PPRIM.AZ9-3.1.T0040182	23.8477	1.76312	0.466747	3.77746	0.000158434	0.00276212
PPRIM.AZ9-3.1.T0040245	777.653	3.05651	0.177136	17.2552	1.02285e-66	2.35288e-63	-
PPRIM.AZ9-3.1.T0040269	582.83	2.00542	0.216126	9.27896	1.71134e-20	3.93661e-18
PPRIM.AZ9-3.1.T0040274	100.009	1.23248	0.269846	4.56734	4.93961e-06	0.000148159	Ubiquitin-conjugating enzyme E2, catalytic domain homologues
PPRIM.AZ9-3.1.T0040305	47.7208	3.37577	0.810965	4.16266	3.14565e-05	0.000723041	Core component of nucleosome. Nucleosomes wrap and compact DNA into chromatin, limiting DNA accessibility to the cellular machineries which require DNA as a template. Histones thereby play a central role in transcription regulation, DNA repair, DNA replication and chromosomal stability. DNA accessibility is regulated via a complex set of post-translational modifications of histones, also called h…
PPRIM.AZ9-3.1.T0040317	612.064	1.7696	0.187031	9.46152	3.03486e-21	7.53614e-19	Ser Thr protein phosphatase family protein
PPRIM.AZ9-3.1.T0040349	147.401	1.88908	0.416292	4.53788	5.68218e-06	0.000166262	VID27 cytoplasmic protein
PPRIM.AZ9-3.1.T0040374	2893.47	1.30989	0.261142	5.01601	5.27564e-07	2.07583e-05	Eukaryotic aspartyl protease
PPRIM.AZ9-3.1.T0040516	119.341	1.19794	0.262537	4.56294	5.04414e-06	0.00015084
PPRIM.AZ9-3.1.T0040546	483.036	1.60171	0.377696	4.24074	2.22784e-05	0.000539444	iron import into the mitochondrion
PPRIM.AZ9-3.1.T0040550	16.2029	3.63674	1.07059	3.39694	0.000681446	0.00891815
PPRIM.AZ9-3.1.T0050266	70.46	1.22663	0.295714	4.14803	3.35351e-05	0.000764354	-
PPRIM.AZ9-3.1.T0050282	422.202	1.00151	0.263808	3.79637	0.000146828	0.00261044	protein serine/threonine kinase activity
PPRIM.AZ9-3.1.T0050287	113.147	1.19508	0.261399	4.57188	4.83359e-06	0.000145709
PPRIM.AZ9-3.1.T0050293	108.183	1.06444	0.28326	3.75783	0.000171391	0.0029384	-
PPRIM.AZ9-3.1.T0050328	53.7155	2.069	0.350413	5.90446	3.53806e-09	2.36694e-07
PPRIM.AZ9-3.1.T0050336	165.078	1.34971	0.273389	4.93693	7.93601e-07	2.97765e-05	-
PPRIM.AZ9-3.1.T0050345	700.04	1.35321	0.390055	3.46927	0.00052188	0.00726551	Pre-mRNA splicing Prp18-interacting factor
PPRIM.AZ9-3.1.T0050419	29.2177	2.8199	0.625859	4.50565	6.61714e-06	0.000190086	Possible plasma membrane-binding motif in junctophilins, PIP-5-kinases and protein kinases.
PPRIM.AZ9-3.1.T0050485	514.517	1.03664	0.266226	3.89385	9.86641e-05	0.00187211
PPRIM.AZ9-3.1.T0050557	54.8143	1.61863	0.376833	4.29534	1.74428e-05	0.000436494
PPRIM.AZ9-3.1.T0050567	23.5179	4.01726	0.927698	4.33035	1.48876e-05	0.000379537
PPRIM.AZ9-3.1.T0060037	7342.05	1.10958	0.196783	5.63863	1.71407e-08	9.87624e-07	N-terminal conserved domain of Nudc.
PPRIM.AZ9-3.1.T0060064	1155.18	1.94677	0.168617	11.5455	7.77993e-31	4.15448e-28	PIGA (GPI anchor biosynthesis)
PPRIM.AZ9-3.1.T0060131	2402.38	2.75597	0.467054	5.90076	3.61827e-09	2.39913e-07	Oxidoreductase, FAD FMN-binding family protein
PPRIM.AZ9-3.1.T0060191	290.584	1.51426	0.2834	5.34318	9.13279e-08	4.43468e-06
PPRIM.AZ9-3.1.T0060208	1106.5	2.49971	0.219309	11.3981	4.27103e-30	2.06002e-27	Pirin
PPRIM.AZ9-3.1.T0060241	50.6205	2.93275	0.823946	3.55939	0.000371717	0.005548	-
PPRIM.AZ9-3.1.T0060330	40.1553	1.56171	0.35166	4.44098	8.95509e-06	0.00024636	Pyridoxal-dependent decarboxylase, pyridoxal binding domain
PPRIM.AZ9-3.1.T0060376	127.371	1.09981	0.267087	4.11781	3.82484e-05	0.000847873	Dynein heavy chain, N-terminal region 2
PPRIM.AZ9-3.1.T0060418	1258.62	1.14359	0.165058	6.92841	4.25596e-12	4.59459e-10	Dynein heavy chain, N-terminal region 1
PPRIM.AZ9-3.1.T0060442	446.559	2.46555	0.398851	6.18163	6.34444e-10	5.03247e-08	-
PPRIM.AZ9-3.1.T0060508	23412	1.0613	0.246946	4.2977	1.72579e-05	0.000433681	Hsp70 protein
PPRIM.AZ9-3.1.T0070149	164.167	1.0887	0.222109	4.90165	9.50335e-07	3.46571e-05	-
PPRIM.AZ9-3.1.T0070166	84.1011	1.66058	0.297151	5.58834	2.29244e-08	1.28137e-06	LITAF-like zinc ribbon domain protein
PPRIM.AZ9-3.1.T0070194	421.364	1.24609	0.170114	7.32501	2.38876e-13	2.95179e-11	Zinc carboxypeptidase
PPRIM.AZ9-3.1.T0070233	5749.4	4.79823	0.181577	26.4253	7.02293e-154	1.05007e-149
PPRIM.AZ9-3.1.T0070244	153.736	1.04825	0.246321	4.25563	2.08461e-05	0.000508053	-
PPRIM.AZ9-3.1.T0070413	25.2448	2.03262	0.588188	3.45573	0.000548799	0.0075314
PPRIM.AZ9-3.1.T0070452	193.647	2.95199	0.266094	11.0938	1.3443e-28	6e-26	Rab subfamily of small GTPases
PPRIM.AZ9-3.1.T0070518	16.2703	5.55625	1.19861	4.63558	3.55943e-06	0.000112636
PPRIM.AZ9-3.1.T0080048	159.701	1.09497	0.206595	5.30008	1.15749e-07	5.43567e-06
PPRIM.AZ9-3.1.T0080196	38.1263	1.41218	0.39426	3.58186	0.00034116	0.00519982	protein transport
PPRIM.AZ9-3.1.T0080208	528.13	1.1705	0.343841	3.4042	0.000663578	0.00871864	-
PPRIM.AZ9-3.1.T0080211	136.715	1.49762	0.393211	3.8087	0.000139699	0.00250154
PPRIM.AZ9-3.1.T0080216	82.4368	1.15633	0.284531	4.06399	4.824e-05	0.00102747	Major Facilitator Superfamily
PPRIM.AZ9-3.1.T0080228	60.7603	1.58299	0.392403	4.0341	5.48125e-05	0.00114864	Eukaryotic aspartyl protease
PPRIM.AZ9-3.1.T0080398	43.0517	1.4633	0.419341	3.48953	0.000483878	0.00683509
PPRIM.AZ9-3.1.T0080494	67.0503	1.11741	0.29047	3.8469	0.000119624	0.00220138
PPRIM.AZ9-3.1.T0080543	50.4143	1.54422	0.397299	3.88679	0.000101579	0.00191768	1-phosphatidylinositol-4-phosphate 5-kinase activity
PPRIM.AZ9-3.1.T0090014	679.89	2.85279	0.244318	11.6765	1.68013e-31	9.66205e-29	protein N-acetylglucosaminyltransferase activity
PPRIM.AZ9-3.1.T0090129	118.981	1.64058	0.330759	4.96005	7.04752e-07	2.69156e-05	-
PPRIM.AZ9-3.1.T0090167	484.401	1.18238	0.17634	6.7051	2.01265e-11	2.01968e-09	von Willebrand factor (vWF) type A domain
PPRIM.AZ9-3.1.T0090270	6926.46	2.19033	0.235195	9.31281	1.24491e-20	2.90841e-18	Rab subfamily of small GTPases
PPRIM.AZ9-3.1.T0090297	1350.26	2.97462	0.269069	11.0553	2.06733e-28	9.09139e-26
PPRIM.AZ9-3.1.T0090312	59.2729	1.39109	0.364254	3.81902	0.000133985	0.00241366
PPRIM.AZ9-3.1.T0090318	118.144	3.66607	0.347256	10.5572	4.70259e-26	1.78008e-23
PPRIM.AZ9-3.1.T0090368	46.3494	1.3125	0.390646	3.35982	0.000779931	0.00997138	Phosphoinositide 3-kinase, catalytic domain
PPRIM.AZ9-3.1.T0090378	26.5849	1.529	0.445321	3.43349	0.000595872	0.00801572
PPRIM.AZ9-3.1.T0090379	100.132	2.00668	0.476118	4.21466	2.50154e-05	0.000594643
PPRIM.AZ9-3.1.T0090415	273.516	1.36539	0.354931	3.84691	0.000119615	0.00220138	PhoX homologous domain, present in p47phox and p40phox.
PPRIM.AZ9-3.1.T0090419	157.009	1.68249	0.252746	6.65685	2.79757e-11	2.73394e-09
PPRIM.AZ9-3.1.T0100016	81.687	3.18593	0.3658	8.70949	3.0525e-18	6.16769e-16
PPRIM.AZ9-3.1.T0100127	213.791	1.12261	0.223171	5.03025	4.89837e-07	1.95048e-05	ABC transporter family protein
PPRIM.AZ9-3.1.T0100132	72.0749	1.31633	0.317544	4.14535	3.39299e-05	0.000772177	1-phosphatidylinositol-4-phosphate 5-kinase activity
PPRIM.AZ9-3.1.T0100239	410.662	4.46912	0.364235	12.2699	1.31438e-34	8.0215e-32	-
PPRIM.AZ9-3.1.T0100299	1763.85	2.02055	0.176182	11.4686	1.89721e-30	9.61599e-28	glutamate-cysteine ligase activity
PPRIM.AZ9-3.1.T0100339	841.707	1.03804	0.200298	5.18249	2.18943e-07	9.62832e-06	Squalene/phytoene synthase
PPRIM.AZ9-3.1.T0100351	3521.65	3.72729	0.173378	21.4981	1.62232e-102	6.93054e-99	ABC-2 type transporter
PPRIM.AZ9-3.1.T0100372	196.593	1.18524	0.240567	4.92686	8.35637e-07	3.10421e-05
PPRIM.AZ9-3.1.T0100409	53.4615	1.16832	0.308775	3.78372	0.000154499	0.00270975
PPRIM.AZ9-3.1.T0100413	2477.09	2.34725	0.212926	11.0238	2.93466e-28	1.27185e-25	Oxidoreductase, zinc-binding dehydrogenase family protein
PPRIM.AZ9-3.1.T0100461	66.6857	1.1852	0.290436	4.08076	4.48881e-05	0.000969194	Regulator of chromosome condensation (RCC1) repeat
PPRIM.AZ9-3.1.T0110063	4295.2	1.31265	0.173629	7.5601	4.02752e-14	5.57588e-12
PPRIM.AZ9-3.1.T0110132	41.1351	2.32407	0.548688	4.23568	2.27858e-05	0.000548619	RING finger ubiquitin ligase
PPRIM.AZ9-3.1.T0110203	46.1551	1.45689	0.361496	4.03016	5.5739e-05	0.00116155
PPRIM.AZ9-3.1.T0110284	48.1654	1.96919	0.498092	3.95346	7.70296e-05	0.00151745	-
PPRIM.AZ9-3.1.T0110380	67.7769	2.01624	0.347759	5.79782	6.7184e-09	4.19274e-07
PPRIM.AZ9-3.1.T0120012	151.388	1.96137	0.531284	3.69175	0.000222718	0.00363943
PPRIM.AZ9-3.1.T0120043	92.4076	1.08011	0.317855	3.39814	0.000678467	0.00888305	protein kinase activity
PPRIM.AZ9-3.1.T0120060	23.1994	3.90259	1.08123	3.60939	0.000306912	0.00476527
PPRIM.AZ9-3.1.T0120156	67.6316	1.06126	0.315148	3.3675	0.000758531	0.0097478
PPRIM.AZ9-3.1.T0120168	1133.06	1.01932	0.219426	4.64542	3.3939e-06	0.000108315	Cyclic nucleotide-monophosphate binding domain
PPRIM.AZ9-3.1.T0120216	309.362	2.84005	0.22566	12.5855	2.53637e-36	1.64886e-33	Protein prenyltransferase alpha subunit repeat
PPRIM.AZ9-3.1.T0120217	354.88	3.81235	0.331001	11.5176	1.0754e-30	5.6419e-28	T-complex protein 10 C-terminus
PPRIM.AZ9-3.1.T0120447	20.0173	2.02436	0.4994	4.05359	5.04384e-05	0.00106896	Serine/Threonine protein kinases, catalytic domain
PPRIM.AZ9-3.1.T0120450	70.7467	1.98494	0.365878	5.42516	5.79038e-08	2.95992e-06	Isochorismatase family
PPRIM.AZ9-3.1.T0120460	368.05	2.1802	0.314783	6.92603	4.3281e-12	4.65566e-10	Vesicle transport v-SNARE protein N-terminus
PPRIM.AZ9-3.1.T0130027	98.9487	2.10789	0.289283	7.28663	3.17814e-13	3.91108e-11
PPRIM.AZ9-3.1.T0130037	224.325	1.62459	0.314279	5.16926	2.35026e-07	1.02154e-05	in StAR and phosphatidylcholine transfer protein
PPRIM.AZ9-3.1.T0130097	112.163	1.32236	0.291438	4.53737	5.69601e-06	0.000166504	mitochondria-associated ubiquitin-dependent protein catabolic process
PPRIM.AZ9-3.1.T0130108	37.8149	5.14291	0.746788	6.88671	5.70969e-12	6.03331e-10	protein serine/threonine kinase activity
PPRIM.AZ9-3.1.T0130126	234.575	2.30978	0.237927	9.70796	2.78867e-22	7.58114e-20
PPRIM.AZ9-3.1.T0130174	140.07	1.31619	0.299639	4.3926	1.12005e-05	0.000298351	Peroxisomal membrane protein (Pex16)
PPRIM.AZ9-3.1.T0130184	55.1664	1.78175	0.441693	4.0339	5.48575e-05	0.00114878	non-SMC mitotic condensation complex subunit 1
PPRIM.AZ9-3.1.T0130193	349.505	1.39763	0.180718	7.73378	1.04399e-14	1.53036e-12	Von Willebrand factor type A domain containing protein
PPRIM.AZ9-3.1.T0130205	424.715	1.08592	0.226506	4.79422	1.63311e-06	5.62632e-05
PPRIM.AZ9-3.1.T0130271	335.953	1.20697	0.30854	3.91186	9.15865e-05	0.00175564
PPRIM.AZ9-3.1.T0130365	1118.25	2.5144	0.579962	4.33547	1.45452e-05	0.000372535
PPRIM.AZ9-3.1.T0130393	162.454	4.73579	0.49656	9.5372	1.46736e-21	3.88318e-19
PPRIM.AZ9-3.1.T0140004	59.8987	1.89943	0.425636	4.46256	8.09846e-06	0.000226545
PPRIM.AZ9-3.1.T0140009	47.5816	2.88892	0.44132	6.54609	5.90622e-11	5.51936e-09
PPRIM.AZ9-3.1.T0140085	225.609	1.5248	0.443344	3.43931	0.000583209	0.00788797	Possible plasma membrane-binding motif in junctophilins, PIP-5-kinases and protein kinases.
PPRIM.AZ9-3.1.T0140095	226.307	1.07747	0.263525	4.08867	4.33857e-05	0.000943568	Domain Homologous to E6-AP Carboxyl Terminus with
PPRIM.AZ9-3.1.T0140192	419.515	1.38842	0.259299	5.3545	8.57927e-08	4.21272e-06
PPRIM.AZ9-3.1.T0140201	641.22	2.07562	0.428761	4.84098	1.292e-06	4.5669e-05	-
PPRIM.AZ9-3.1.T0140216	58.1807	2.73263	0.788059	3.46754	0.000525247	0.00730217	-
PPRIM.AZ9-3.1.T0140217	358.922	1.85784	0.214818	8.64843	5.22144e-18	1.04095e-15	Belongs to the citrate synthase family
PPRIM.AZ9-3.1.T0140251	320.994	1.03221	0.234992	4.39253	1.12041e-05	0.000298351	metalloendopeptidase activity
PPRIM.AZ9-3.1.T0140277	262.504	7.77913	0.698214	11.1415	7.87981e-29	3.57027e-26	Actin
PPRIM.AZ9-3.1.T0140278	1864.95	1.05614	0.234195	4.50968	6.49247e-06	0.000186684
PPRIM.AZ9-3.1.T0140384	55.5879	1.31718	0.333977	3.94393	8.01574e-05	0.00156566	Kelch motif family protein
PPRIM.AZ9-3.1.T0140405	10.3711	4.30139	1.08935	3.9486	7.86102e-05	0.00154148	TAFII55 protein conserved region
PPRIM.AZ9-3.1.T0150021	61.5903	2.77886	0.485997	5.71784	1.07884e-08	6.47821e-07	protein serine/threonine kinase activity
PPRIM.AZ9-3.1.T0150073	42.9851	1.45926	0.405615	3.59764	0.000321124	0.00495761	Afadin- and alpha -actinin-Binding
PPRIM.AZ9-3.1.T0150117	46.0537	1.28128	0.37633	3.40466	0.000662455	0.00870772	Anaphase-promoting complex, cyclosome, subunit 3
PPRIM.AZ9-3.1.T0150179	325.169	1.20559	0.239467	5.03446	4.79189e-07	1.9183e-05	Zn_pept
PPRIM.AZ9-3.1.T0150193	100.343	2.68987	0.469804	5.72551	1.03125e-08	6.23003e-07
PPRIM.AZ9-3.1.T0150261	129.76	1.88758	0.325819	5.79334	6.9001e-09	4.28982e-07	protein serine/threonine kinase activity
PPRIM.AZ9-3.1.T0150288	99.5335	2.72746	0.429131	6.35577	2.07382e-10	1.78719e-08
PPRIM.AZ9-3.1.T0150309	70.3281	1.42134	0.340092	4.17926	2.92455e-05	0.00068006	Regulator of chromosome condensation (RCC1) repeat
PPRIM.AZ9-3.1.T0150352	90.0024	6.43089	0.645767	9.95853	2.31464e-23	6.92171e-21
PPRIM.AZ9-3.1.T0160034	62.7006	1.06193	0.287113	3.69865	0.000216748	0.00355158
PPRIM.AZ9-3.1.T0160106	179.204	1.96978	0.367852	5.35483	8.56364e-08	4.21196e-06	Vps4 C terminal oligomerisation domain
PPRIM.AZ9-3.1.T0160120	77.0682	2.54761	0.440612	5.78198	7.38272e-09	4.57087e-07
PPRIM.AZ9-3.1.T0160125	40.3347	1.50967	0.376355	4.0113	6.03853e-05	0.00123937	Serine/Threonine protein kinases, catalytic domain
PPRIM.AZ9-3.1.T0160216	219.819	2.92253	0.714709	4.08912	4.33022e-05	0.000943123	FOP N terminal dimerisation domain
PPRIM.AZ9-3.1.T0160224	202.406	2.35298	0.217284	10.829	2.50755e-27	1.01332e-24	Alpha-kinase family
PPRIM.AZ9-3.1.T0160289	47.2356	1.85632	0.352156	5.27131	1.35454e-07	6.26059e-06	protein serine/threonine phosphatase activity
PPRIM.AZ9-3.1.T0160307	134.954	1.54214	0.4452	3.46393	0.00053235	0.00736668
PPRIM.AZ9-3.1.T0160340	77.8028	1.42575	0.405186	3.51876	0.000433573	0.00628481
PPRIM.AZ9-3.1.T0170013	164.686	2.46105	0.479187	5.13588	2.80825e-07	1.19969e-05	Binds to the signal sequence of presecretory protein when they emerge from the ribosomes and transfers them to TRAM (translocating chain-associating membrane protein)
PPRIM.AZ9-3.1.T0170132	89.0022	1.27254	0.371068	3.4294	0.000604926	0.00810834	cell cycle
PPRIM.AZ9-3.1.T0170140	998.04	1.06368	0.183279	5.80362	6.48971e-09	4.06852e-07	Domain Homologous to E6-AP Carboxyl Terminus with
PPRIM.AZ9-3.1.T0170184	23.3412	1.8941	0.559945	3.38266	0.000717885	0.00932565
PPRIM.AZ9-3.1.T0170286	1343.09	1.62165	0.323854	5.00734	5.51882e-07	2.16014e-05	Leucine Rich repeat
PPRIM.AZ9-3.1.T0170313	101.191	1.87832	0.313286	5.99555	2.02801e-09	1.42695e-07
PPRIM.AZ9-3.1.T0170332	1297.69	1.20657	0.28684	4.20641	2.59458e-05	0.000613345	DnaJ central domain
PPRIM.AZ9-3.1.T0180145	875.214	3.37159	0.307251	10.9734	5.13056e-28	2.16091e-25
PPRIM.AZ9-3.1.T0180172	209.376	1.9428	0.288414	6.73616	1.62622e-11	1.6541e-09
PPRIM.AZ9-3.1.T0180216	73.4885	1.20834	0.293845	4.11218	3.91945e-05	0.000864998
PPRIM.AZ9-3.1.T0180249	245.464	1.07274	0.28016	3.82901	0.000128658	0.00233599	-
PPRIM.AZ9-3.1.T0180278	78.0538	1.5664	0.278439	5.62563	1.84832e-08	1.06089e-06	-
PPRIM.AZ9-3.1.T0180304	245.084	3.58955	0.26145	13.7294	6.77091e-43	6.53152e-40
PPRIM.AZ9-3.1.T0180395	91.6614	2.10209	0.305767	6.87481	6.20745e-12	6.51324e-10	Phospholipase D. Active site motifs.
PPRIM.AZ9-3.1.T0190156	224.638	2.15473	0.344665	6.25166	4.06123e-10	3.33646e-08	LMBR1-like membrane protein
PPRIM.AZ9-3.1.T0190176	113.793	2.51879	0.425004	5.92651	3.09437e-09	2.08881e-07	TatD related DNase
PPRIM.AZ9-3.1.T0190215	331.546	1.59129	0.377429	4.21612	2.48538e-05	0.000591743	FOP N terminal dimerisation domain
PPRIM.AZ9-3.1.T0190333	54.1126	1.45236	0.355521	4.08516	4.40467e-05	0.000955165
PPRIM.AZ9-3.1.T0190374	307.373	4.07218	0.484201	8.41009	4.09705e-17	7.60982e-15
PPRIM.AZ9-3.1.T0200078	1488.41	1.0491	0.274332	3.8242	0.000131199	0.00236853	protein serine/threonine kinase activity
PPRIM.AZ9-3.1.T0200247	66.0965	2.82896	0.351351	8.05166	8.16817e-16	1.33476e-13	IBR domain, a half RING-finger domain
PPRIM.AZ9-3.1.T0200279	83.7399	3.30978	0.561939	5.88993	3.86361e-09	2.54488e-07	protein serine/threonine kinase activity
PPRIM.AZ9-3.1.T0200333	1024.1	1.55368	0.278285	5.58305	2.36335e-08	1.31364e-06	60s Acidic ribosomal protein
PPRIM.AZ9-3.1.T0210004	1428.4	1.22119	0.356799	3.42263	0.000620181	0.00828682	intramolecular oxidoreductase activity, transposing S-S bonds
PPRIM.AZ9-3.1.T0210039	23.3241	1.89245	0.541388	3.49554	0.000473097	0.00671452
PPRIM.AZ9-3.1.T0210090	2416.08	2.48713	0.364322	6.82673	8.68692e-12	9.01992e-10	glutamate-cysteine ligase activity
PPRIM.AZ9-3.1.T0210109	96.627	1.01082	0.254761	3.9677	7.25682e-05	0.00144287	Serine/Threonine protein kinases, catalytic domain
PPRIM.AZ9-3.1.T0210112	141.219	1.02324	0.243922	4.19496	2.72917e-05	0.000640103	Carbon-nitrogen hydrolase
PPRIM.AZ9-3.1.T0210236	110.873	1.53881	0.444841	3.45925	0.000541691	0.00745838	Membrane magnesium transporter
PPRIM.AZ9-3.1.T0210240	50.0573	1.16377	0.329576	3.53111	0.000413815	0.00604525	Helical region found in SNAREs
PPRIM.AZ9-3.1.T0210327	39.1384	1.47263	0.373934	3.93821	8.20925e-05	0.00159616
PPRIM.AZ9-3.1.T0210335	74.9702	3.07321	0.557876	5.50877	3.61346e-08	1.92959e-06
PPRIM.AZ9-3.1.T0210348	12.4773	4.51861	1.12133	4.02967	5.58541e-05	0.00116314
PPRIM.AZ9-3.1.T0210363	274.52	1.89057	0.540417	3.49836	0.000468135	0.00666318	LisH
PPRIM.AZ9-3.1.T0220012	1447.86	1.94587	0.232227	8.37917	5.33029e-17	9.83931e-15	Rab subfamily of small GTPases
PPRIM.AZ9-3.1.T0220060	20.6687	4.53274	1.11859	4.0522	5.07378e-05	0.00107379	ENTH domain
PPRIM.AZ9-3.1.T0220189	12.5658	3.22315	0.785527	4.10317	4.07533e-05	0.000893643	protein tyrosine/serine/threonine phosphatase activity
PPRIM.AZ9-3.1.T0220206	4954.05	1.00945	0.168711	5.98331	2.18649e-09	1.52412e-07	Activator of Hsp90 ATPase, N-terminal
PPRIM.AZ9-3.1.T0220214	576.598	1.04654	0.271336	3.85701	0.000114782	0.00212534
PPRIM.AZ9-3.1.T0220215	93.1321	2.41784	0.599704	4.03173	5.5368e-05	0.00115462	Domain of unknown function (DUF3402)
PPRIM.AZ9-3.1.T0220221	112.926	1.75407	0.448543	3.91058	9.20745e-05	0.00176274	protein serine/threonine kinase activity
PPRIM.AZ9-3.1.T0220252	5486.27	3.4022	0.197267	17.2467	1.18551e-66	2.53224e-63	FMN binding
PPRIM.AZ9-3.1.T0220274	20.1439	3.02536	0.614325	4.92469	8.44958e-07	3.11946e-05	-
PPRIM.AZ9-3.1.T0220296	289.685	1.01418	0.294968	3.43829	0.000585407	0.00789983	EF-hand domain pair
PPRIM.AZ9-3.1.T0220305	34.848	3.74168	0.584143	6.40542	1.49961e-10	1.32284e-08	serine-type endopeptidase activity
PPRIM.AZ9-3.1.T0220367	25.4613	4.3855	0.875893	5.00689	5.53177e-07	2.16238e-05
PPRIM.AZ9-3.1.T0230140	40.4536	2.73253	0.463768	5.89201	3.81522e-09	2.51855e-07	-
PPRIM.AZ9-3.1.T0230222	760.622	1.47571	0.270795	5.44955	5.04978e-08	2.60809e-06	Activator of Hsp90 ATPase, N-terminal
PPRIM.AZ9-3.1.T0230255	291.617	1.61318	0.219849	7.33767	2.17347e-13	2.70814e-11	-
PPRIM.AZ9-3.1.T0230275	474.079	1.26222	0.268389	4.70294	2.56445e-06	8.36284e-05	PhoX homologous domain, present in p47phox and p40phox.
PPRIM.AZ9-3.1.T0230368	49.2072	1.2123	0.358736	3.37938	0.000726497	0.00942523	positive regulation of Golgi to plasma membrane protein transport
PPRIM.AZ9-3.1.T0240132	989.388	1.58718	0.231258	6.86323	6.73205e-12	7.01447e-10	-
PPRIM.AZ9-3.1.T0240139	114.22	1.70655	0.363092	4.70006	2.60088e-06	8.454e-05
PPRIM.AZ9-3.1.T0240159	2255.31	1.42249	0.140944	10.0926	5.9576e-24	1.89528e-21
PPRIM.AZ9-3.1.T0240178	108.951	2.07546	0.317776	6.53121	6.52397e-11	6.07766e-09	peptidase activity
PPRIM.AZ9-3.1.T0240268	168.422	1.16061	0.303666	3.82197	0.000132387	0.00238632	ELMO/CED-12 family
PPRIM.AZ9-3.1.T0240302	232.24	3.01758	0.230594	13.0861	3.95273e-39	3.03083e-36	Actin-fragmin kinase, catalytic
PPRIM.AZ9-3.1.T0240316	55.6881	1.31338	0.330669	3.97189	7.13041e-05	0.00142068	-
PPRIM.AZ9-3.1.T0240344	318.287	1.20994	0.293929	4.11643	3.84783e-05	0.000851706
PPRIM.AZ9-3.1.T0240346	17.4225	3.95363	0.781228	5.06079	4.17525e-07	1.70569e-05	palmitoyl-(protein) hydrolase activity
PPRIM.AZ9-3.1.T0250001	86.9559	2.08715	0.295387	7.06583	1.59661e-12	1.80852e-10
PPRIM.AZ9-3.1.T0250024	190.199	2.34661	0.668285	3.51139	0.000445774	0.0064336
PPRIM.AZ9-3.1.T0250070	72.9871	1.53732	0.354728	4.3338	1.46559e-05	0.000374589	PHD zinc finger
PPRIM.AZ9-3.1.T0250073	140.13	1.6708	0.27325	6.11454	9.6836e-10	7.36841e-08	-
PPRIM.AZ9-3.1.T0250105	220.227	1.51511	0.303239	4.99641	5.84087e-07	2.26544e-05	Sulfite exporter TauE/SafE
PPRIM.AZ9-3.1.T0250114	395.658	1.72757	0.215951	7.99984	1.24585e-15	1.9817e-13
PPRIM.AZ9-3.1.T0250147	69.4431	1.92212	0.523506	3.67163	0.000241008	0.00389363
PPRIM.AZ9-3.1.T0250166	149.914	1.34767	0.363477	3.70773	0.000209122	0.00344617	-
PPRIM.AZ9-3.1.T0250168	22.6789	2.06117	0.516418	3.99128	6.57177e-05	0.00133235	cell cycle
PPRIM.AZ9-3.1.T0250277	39.1931	1.63141	0.417842	3.90436	9.44764e-05	0.0018018	-
PPRIM.AZ9-3.1.T0250300	1633.98	2.27526	0.155089	14.6706	9.94018e-49	1.14327e-45	Yip1 domain
PPRIM.AZ9-3.1.T0260047	55.515	2.44665	0.47924	5.10528	3.30308e-07	1.38729e-05
PPRIM.AZ9-3.1.T0260091	22.4021	1.75589	0.498254	3.52409	0.00042494	0.00618968	ubiquitin-protein transferase activity
PPRIM.AZ9-3.1.T0260112	1346.68	1.06037	0.185401	5.71933	1.06948e-08	6.43494e-07	Domain Homologous to E6-AP Carboxyl Terminus with
PPRIM.AZ9-3.1.T0260172	46.3801	1.78289	0.436998	4.07986	4.50636e-05	0.000972282	ABC1 family
PPRIM.AZ9-3.1.T0260177	82.8897	2.51639	0.47622	5.2841	1.26328e-07	5.88427e-06	-
PPRIM.AZ9-3.1.T0260179	54.0354	1.15003	0.341631	3.36629	0.00076187	0.00977391	Dual specificity phosphatase, catalytic domain
PPRIM.AZ9-3.1.T0260302	674.726	1.1061	0.302153	3.66072	0.000251506	0.00404357
PPRIM.AZ9-3.1.T0260322	36.807	2.48446	0.464369	5.35019	8.78609e-08	4.30015e-06	PAZ
PPRIM.AZ9-3.1.T0260330	483.915	4.49868	0.343016	13.1151	2.69933e-39	2.18164e-36
PPRIM.AZ9-3.1.T0270059	47.1895	1.96536	0.36079	5.44739	5.11154e-08	2.63544e-06
PPRIM.AZ9-3.1.T0270185	78.3575	3.16094	0.328475	9.62307	6.38982e-22	1.72145e-19	Possible membrane-associated motif in LPS-induced tumor necrosis factor alpha factor (LITAF), also known as PIG7, and other animal proteins.
PPRIM.AZ9-3.1.T0270255	560.429	1.43314	0.419794	3.4139	0.0006404	0.00848494	Cys/Met metabolism PLP-dependent enzyme
PPRIM.AZ9-3.1.T0280099	12.3193	2.66016	0.791984	3.35886	0.00078265	0.00998906
PPRIM.AZ9-3.1.T0280253	36.3207	2.106	0.401553	5.24464	1.56588e-07	7.13812e-06	eukaryotic translation initiation factor
PPRIM.AZ9-3.1.T0280274	139.112	1.08375	0.250768	4.32171	1.54827e-05	0.000393035	1-phosphatidylinositol-4-phosphate 5-kinase activity
PPRIM.AZ9-3.1.T0280287	47.692	1.51679	0.441196	3.4379	0.000586249	0.00790406
PPRIM.AZ9-3.1.T0280319	967.696	2.37317	0.2337	10.1547	3.15623e-24	1.03718e-21	protein serine/threonine kinase activity
PPRIM.AZ9-3.1.T0290060	167.293	1.15301	0.336139	3.43016	0.000603222	0.00809638
PPRIM.AZ9-3.1.T0290110	467.553	1.69175	0.364912	4.63606	3.55117e-06	0.000112494
PPRIM.AZ9-3.1.T0290122	133.174	1.39083	0.241393	5.76171	8.32639e-09	5.11278e-07	RING finger ubiquitin ligase
PPRIM.AZ9-3.1.T0290167	90.9095	1.04335	0.262332	3.97721	6.97273e-05	0.00139473	Domain Homologous to E6-AP Carboxyl Terminus with
PPRIM.AZ9-3.1.T0290208	62.8887	1.23441	0.326572	3.77989	0.000156898	0.00274379	Replication factor-A C terminal domain
PPRIM.AZ9-3.1.T0290209	76.2241	3.07675	0.489348	6.28745	3.22718e-10	2.68818e-08	Exonuclease
PPRIM.AZ9-3.1.T0290222	354.047	11.8593	1.68178	7.05166	1.76793e-12	1.98008e-10	Scaffold protein for the de novo synthesis of iron- sulfur (Fe-S) clusters within mitochondria, which is required for maturation of both mitochondrial and cytoplasmic 2Fe-2S and 4Fe-4S proteins
PPRIM.AZ9-3.1.T0290240	793.547	1.45383	0.312857	4.64694	3.36897e-06	0.000107865	Glutamine synthetase, catalytic domain
PPRIM.AZ9-3.1.T0290321	379.567	3.55718	0.305199	11.6553	2.15668e-31	1.19432e-28	Yip1 domain
PPRIM.AZ9-3.1.T0300034	27.8666	1.7335	0.461336	3.75757	0.000171572	0.00293853
PPRIM.AZ9-3.1.T0300123	55.0157	3.5119	0.4255	8.25357	1.53735e-16	2.78623e-14	Pyridoxal-phosphate dependent enzyme
PPRIM.AZ9-3.1.T0300184	120.555	2.07944	0.44049	4.72076	2.34967e-06	7.70538e-05	Zinc carboxypeptidase
PPRIM.AZ9-3.1.T0300289	103.907	1.51847	0.385878	3.93511	8.316e-05	0.00161409
PPRIM.AZ9-3.1.T0300302	47.4289	1.46403	0.33735	4.3398	1.42611e-05	0.000367325	YEATS family
PPRIM.AZ9-3.1.T0300305	100.792	1.74916	0.478989	3.65178	0.000260434	0.00415139	MORN repeat-containing protein
PPRIM.AZ9-3.1.T0300325	4769.97	3.98556	0.193957	20.5487	7.90706e-94	2.95566e-90	Belongs to the argonaute family
PPRIM.AZ9-3.1.T0300331	24.4188	2.57067	0.582855	4.41049	1.03139e-05	0.000278997
PPRIM.AZ9-3.1.T0300332	485.689	1.10709	0.187608	5.90111	3.61075e-09	2.39913e-07	WD repeat-containing protein
PPRIM.AZ9-3.1.T0310024	83.5483	1.20585	0.29899	4.03309	5.50488e-05	0.00115037	protein serine/threonine kinase activity
PPRIM.AZ9-3.1.T0310059	127.574	1.10458	0.280274	3.94108	8.11164e-05	0.00157973	serine-type endopeptidase activity
PPRIM.AZ9-3.1.T0310100	142.868	1.63984	0.233666	7.01787	2.25274e-12	2.47669e-10	GTPase activity
PPRIM.AZ9-3.1.T0310127	45.4726	1.261	0.364574	3.45883	0.00054253	0.00746322	-
PPRIM.AZ9-3.1.T0310196	74.8461	1.27084	0.314772	4.03734	5.40614e-05	0.00113449	regulation of parkin-mediated stimulation of mitophagy in response to mitochondrial depolarization
PPRIM.AZ9-3.1.T0310260	2127.09	1.44483	0.168352	8.5822	9.30749e-18	1.80734e-15	Rab subfamily of small GTPases
PPRIM.AZ9-3.1.T0310293	136.963	1.40808	0.295146	4.77079	1.83508e-06	6.21476e-05
PPRIM.AZ9-3.1.T0320016	39.5616	1.57217	0.45823	3.43096	0.00060146	0.00808031
PPRIM.AZ9-3.1.T0320121	321.635	2.037	0.527231	3.86359	0.000111734	0.00207277	RNA polymerase II transcription regulator recruiting activity
PPRIM.AZ9-3.1.T0320133	89.0134	1.48201	0.427931	3.4632	0.000533788	0.00737947	Ubiquitin carboxyl-terminal hydrolase
PPRIM.AZ9-3.1.T0320134	51.6271	3.31351	0.438508	7.55633	4.14598e-14	5.68721e-12	protein serine/threonine kinase activity
PPRIM.AZ9-3.1.T0320156	79.9703	2.30196	0.464676	4.95391	7.27367e-07	2.77085e-05	-
PPRIM.AZ9-3.1.T0320163	72.4663	1.55084	0.283574	5.46889	4.52852e-08	2.3675e-06	-
PPRIM.AZ9-3.1.T0320189	109.618	1.1387	0.289373	3.93506	8.31765e-05	0.00161409	RNA polymerase II transcription regulator recruiting activity
PPRIM.AZ9-3.1.T0320282	40.0314	2.71227	0.443913	6.10992	9.96841e-10	7.52766e-08
PPRIM.AZ9-3.1.T0320327	53.3319	1.79425	0.40291	4.45322	8.45902e-06	0.000234873
PPRIM.AZ9-3.1.T0330024	211.648	1.05429	0.292962	3.59873	0.00031978	0.00494196	-
PPRIM.AZ9-3.1.T0330038	48.6736	1.16729	0.329018	3.5478	0.000388457	0.00575925	Sodium hydrogen exchanger family protein
PPRIM.AZ9-3.1.T0330083	203.339	1.82121	0.201403	9.04265	1.52923e-19	3.36251e-17	RNA polymerase II transcription regulator recruiting activity
PPRIM.AZ9-3.1.T0330097	111.308	1.01977	0.246428	4.1382	3.50038e-05	0.000791197
PPRIM.AZ9-3.1.T0330141	784.144	1.21234	0.228753	5.29976	1.15958e-07	5.43567e-06	Domain present in Saccharomyces cerevisiae Shp1, Drosophila melanogaster eyes closed gene (eyc), and vertebrate p47.
PPRIM.AZ9-3.1.T0340035	77.3296	3.99456	0.493909	8.08764	6.08299e-16	1.02194e-13
PPRIM.AZ9-3.1.T0340040	38.4743	1.39976	0.387089	3.61611	0.000299065	0.00465794
PPRIM.AZ9-3.1.T0340077	19898.2	1.02215	0.162404	6.29386	3.09665e-10	2.60119e-08	ubiquitin-protein transferase activity
PPRIM.AZ9-3.1.T0340101	376.887	1.6829	0.25612	6.57074	5.00651e-11	4.708e-09	ubiquitin protein ligase activity
PPRIM.AZ9-3.1.T0340120	51.8167	4.06556	0.473184	8.59192	8.55311e-18	1.68271e-15
PPRIM.AZ9-3.1.T0340121	19.566	3.58995	0.804246	4.46375	8.05394e-06	0.00022551
PPRIM.AZ9-3.1.T0340127	135.076	1.24505	0.250325	4.97373	6.56774e-07	2.52444e-05
PPRIM.AZ9-3.1.T0340145	119.19	1.18928	0.256392	4.63851	3.50929e-06	0.000111285	Tubulin-tyrosine ligase family
PPRIM.AZ9-3.1.T0340152	33.225	1.70943	0.478607	3.57167	0.000354714	0.0053681
PPRIM.AZ9-3.1.T0340154	15.8719	2.43952	0.661707	3.68672	0.000227167	0.00370001	PH domain
PPRIM.AZ9-3.1.T0340170	148.616	1.49672	0.296341	5.05067	4.40271e-07	1.78399e-05	GTPase activity
PPRIM.AZ9-3.1.T0340187	25.2451	1.48022	0.428242	3.45651	0.000547219	0.00751678
PPRIM.AZ9-3.1.T0340191	3411.82	1.15254	0.298275	3.86403	0.000111532	0.00207037	60s Acidic ribosomal protein
PPRIM.AZ9-3.1.T0340194	6045.55	2.64021	0.65715	4.01767	5.87776e-05	0.0012122	Ribosomal L29 protein
PPRIM.AZ9-3.1.T0340210	137.656	1.58208	0.419165	3.77437	0.000160416	0.00279224	Proteasome non-ATPase 26S subunit
PPRIM.AZ9-3.1.T0340247	146.566	2.32082	0.460096	5.0442	4.55422e-07	1.83296e-05	Sec7 domain
PPRIM.AZ9-3.1.T0340257	103.855	1.32083	0.267088	4.94531	7.60217e-07	2.8704e-05
PPRIM.AZ9-3.1.T0340268	425.589	1.25237	0.180958	6.92077	4.49198e-12	4.79743e-10	RNA polymerase II transcription regulator recruiting activity
PPRIM.AZ9-3.1.T0340272	95.191	1.74479	0.328934	5.30438	1.13057e-07	5.3242e-06
PPRIM.AZ9-3.1.T0340287	112.252	1.53889	0.289166	5.32181	1.02738e-07	4.89994e-06	Tubulin/FtsZ family, C-terminal domain
PPRIM.AZ9-3.1.T0340294	522.692	1.87578	0.173451	10.8144	2.94063e-27	1.17249e-24	GTP metabolic process
PPRIM.AZ9-3.1.T0340295	113.339	1.01258	0.254322	3.98148	6.84866e-05	0.00137457
PPRIM.AZ9-3.1.T0340296	7726.38	2.26739	0.550395	4.11957	3.79577e-05	0.000843931	-
PPRIM.AZ9-3.1.T0340298	117.85	1.06433	0.30074	3.53905	0.000401575	0.00591271	MCM OB domain
PPRIM.AZ9-3.1.T0340308	12.886	6.09038	1.80911	3.36649	0.000761301	0.00977391	Dual specificity phosphatase, catalytic domain containing protein
PPRIM.AZ9-3.1.T0340345	47.8652	1.34605	0.367718	3.66055	0.000251673	0.00404408	Lipase family
PPRIM.AZ9-3.1.T0350012	28.8708	3.23211	0.531806	6.07761	1.21986e-09	9.02934e-08
PPRIM.AZ9-3.1.T0350058	128.057	1.1902	0.336631	3.53563	0.000406801	0.00597201
PPRIM.AZ9-3.1.T0350061	143.689	1.93309	0.302041	6.40009	1.55287e-10	1.3658e-08	DNA-binding transcription factor activity
PPRIM.AZ9-3.1.T0350123	53.363	1.20131	0.33474	3.5888	0.000332201	0.00509704	RWD domain
PPRIM.AZ9-3.1.T0350127	71.4295	1.5199	0.354699	4.28504	1.82708e-05	0.000455069
PPRIM.AZ9-3.1.T0350128	16.0199	2.93986	0.864926	3.39897	0.000676403	0.00886378	Rho guanyl-nucleotide exchange factor activity
PPRIM.AZ9-3.1.T0350209	136.808	1.97444	0.363689	5.42894	5.66905e-08	2.90287e-06
PPRIM.AZ9-3.1.T0350235	93.4286	1.7298	0.299512	5.77539	7.67736e-09	4.74347e-07	ELMO/CED-12 family
PPRIM.AZ9-3.1.T0350258	275.439	5.28555	0.344484	15.3434	3.923e-53	4.69254e-50	Actin-fragmin kinase, catalytic
PPRIM.AZ9-3.1.T0360350	6190.51	1.12629	0.192644	5.84649	5.02066e-09	3.22184e-07	Belongs to the peptidase C1 family
PPRIM.AZ9-3.1.T0370031	129.919	1.20744	0.249729	4.83501	1.33141e-06	4.68404e-05	-
PPRIM.AZ9-3.1.T0370039	185.018	1.28811	0.230629	5.5852	2.33436e-08	1.30237e-06	-
PPRIM.AZ9-3.1.T0370078	2969	1.80481	0.157691	11.4452	2.48423e-30	1.21784e-27	Rab subfamily of small GTPases
PPRIM.AZ9-3.1.T0370115	2165.66	3.55188	0.153366	23.1596	1.16442e-118	6.96419e-115	AAA domain (Cdc48 subfamily)
PPRIM.AZ9-3.1.T0370238	71.6175	1.44231	0.390121	3.69707	0.000218103	0.00356988	cellular component assembly
PPRIM.AZ9-3.1.T0370247	130.324	1.04087	0.273725	3.80262	0.000143171	0.00255911	Ankyrin repeats (many copies)
PPRIM.AZ9-3.1.T0380002	34.5862	2.20392	0.482131	4.5712	4.84934e-06	0.000146037	Von Willebrand factor type A domain containing protein
PPRIM.AZ9-3.1.T0380038	34.089	2.96762	0.763106	3.88887	0.000100712	0.00190614	1-phosphatidylinositol-4-phosphate 5-kinase activity
PPRIM.AZ9-3.1.T0380176	321.786	1.54713	0.202034	7.65775	1.89213e-14	2.70728e-12	Eukaryotic protein of unknown function (DUF846)
PPRIM.AZ9-3.1.T0380256	10.2832	4.22519	1.11226	3.79873	0.000145439	0.00259499
PPRIM.AZ9-3.1.T0380275	13.4716	5.21896	1.26694	4.11936	3.79934e-05	0.000844096
PPRIM.AZ9-3.1.T0390062	69.4783	1.09615	0.300642	3.64603	0.000266319	0.00422718	-
PPRIM.AZ9-3.1.T0390138	85.5916	1.31746	0.342928	3.84179	0.000122142	0.00223945	cyclic nucleotide-gated ion channel activity
PPRIM.AZ9-3.1.T0390220	36.2238	1.83812	0.416014	4.41842	9.94263e-06	0.000270992	Protein kinase domain
PPRIM.AZ9-3.1.T0390222	1918.21	1.42741	0.18734	7.61937	2.54916e-14	3.56216e-12	Rab subfamily of small GTPases
PPRIM.AZ9-3.1.T0390268	75.3379	1.88989	0.342332	5.52064	3.37773e-08	1.81342e-06	SCF-dependent proteasomal ubiquitin-dependent protein catabolic process
PPRIM.AZ9-3.1.T0390285	890.485	1.74975	0.227368	7.69567	1.40757e-14	2.03343e-12	Rab subfamily of small GTPases
PPRIM.AZ9-3.1.T0400077	1511.06	2.74641	0.319898	8.58527	9.06205e-18	1.77119e-15	Rab subfamily of small GTPases
PPRIM.AZ9-3.1.T0400104	717.425	1.15784	0.161593	7.16517	7.76908e-13	9.18286e-11	Peptidase C13 family protein
PPRIM.AZ9-3.1.T0400156	4304.69	1.73769	0.438744	3.96059	7.47655e-05	0.00148163
PPRIM.AZ9-3.1.T0400212	41.9971	2.04272	0.420808	4.85428	1.20823e-06	4.29617e-05	Dynein heavy chain, N-terminal region 2
PPRIM.AZ9-3.1.T0400261	140.898	3.26624	0.413215	7.90445	2.69123e-15	4.14838e-13
PPRIM.AZ9-3.1.T0410181	69.9144	1.03128	0.272354	3.78655	0.000152754	0.00268704	ubiquitinyl hydrolase activity
PPRIM.AZ9-3.1.T0410191	157.879	1.26182	0.295998	4.26294	2.01757e-05	0.000494941	regulation of centriole replication
PPRIM.AZ9-3.1.T0410252	92.5302	1.19267	0.31869	3.74242	0.000182253	0.00308963	protein kinase activity
PPRIM.AZ9-3.1.T0420038	452.786	1.45007	0.226789	6.39391	1.61695e-10	1.41384e-08	Rab subfamily of small GTPases
PPRIM.AZ9-3.1.T0420049	255.022	5.23865	0.55261	9.47983	2.54693e-21	6.40029e-19	Cytochrome P450 family protein
PPRIM.AZ9-3.1.T0420149	203.29	2.0165	0.425759	4.73625	2.17704e-06	7.18569e-05	-
PPRIM.AZ9-3.1.T0420207	179.099	2.26584	0.396909	5.7087	1.1384e-08	6.80856e-07
PPRIM.AZ9-3.1.T0420229	220.692	1.60383	0.341488	4.69658	2.64555e-06	8.58987e-05
PPRIM.AZ9-3.1.T0430034	400.907	2.20301	0.212888	10.3482	4.26367e-25	1.51787e-22	Cytochrome P450 family protein
PPRIM.AZ9-3.1.T0430059	2537.15	1.07506	0.265479	4.04952	5.13219e-05	0.00108538
PPRIM.AZ9-3.1.T0430082	58.0914	6.38035	1.0377	6.14853	7.8206e-10	6.1062e-08
PPRIM.AZ9-3.1.T0430149	117.972	1.08908	0.294354	3.69992	0.000215667	0.00353581
PPRIM.AZ9-3.1.T0430152	145.251	1.17562	0.254151	4.62566	3.7341e-06	0.000117418	Tetratricopeptide repeat protein 5 OB fold domain
PPRIM.AZ9-3.1.T0430164	423.529	1.62871	0.245303	6.63958	3.14583e-11	3.06426e-09	WD40 repeats
PPRIM.AZ9-3.1.T0430240	51.8498	1.53211	0.395387	3.87495	0.000106645	0.0020007	Belongs to the TRAFAC class myosin-kinesin ATPase superfamily. Kinesin family
PPRIM.AZ9-3.1.T0430300	1079.01	1.70113	0.228618	7.44093	9.99769e-14	1.31128e-11	GTPase activity
PPRIM.AZ9-3.1.T0440025	30.5113	1.88616	0.466999	4.03889	5.37046e-05	0.00112859
PPRIM.AZ9-3.1.T0440027	700.461	1.13237	0.174447	6.49122	8.51416e-11	7.78616e-09	ubiquitin protein ligase activity
PPRIM.AZ9-3.1.T0440092	538.206	2.00306	0.213049	9.40187	5.36028e-21	1.3032e-18	-
PPRIM.AZ9-3.1.T0440120	94.0662	2.43093	0.432544	5.62007	1.90876e-08	1.08723e-06
PPRIM.AZ9-3.1.T0450025	96.4744	1.34169	0.268266	5.00132	5.6938e-07	2.21703e-05	Serine/Threonine protein kinases, catalytic domain
PPRIM.AZ9-3.1.T0450028	167.677	1.37868	0.226681	6.08203	1.18672e-09	8.8278e-08	WD domain, G-beta repeat
PPRIM.AZ9-3.1.T0450087	475.176	2.08782	0.39396	5.29956	1.16081e-07	5.43567e-06
PPRIM.AZ9-3.1.T0450088	175.501	1.9718	0.262952	7.49869	6.44567e-14	8.6825e-12	mRNA binding
PPRIM.AZ9-3.1.T0450092	344.861	1.47588	0.185221	7.96823	1.60962e-15	2.5201e-13	Belongs to the TRAFAC class TrmE-Era-EngA-EngB-Septin- like GTPase superfamily. Septin GTPase family
PPRIM.AZ9-3.1.T0450099	149.306	1.64278	0.464688	3.53523	0.000407425	0.00597823	-
PPRIM.AZ9-3.1.T0450138	162.326	2.79186	0.510663	5.46713	4.57386e-08	2.38703e-06
PPRIM.AZ9-3.1.T0450140	74.0422	3.97158	0.652658	6.08524	1.1632e-09	8.69611e-08	Sphingolipid Delta4-desaturase (DES)
PPRIM.AZ9-3.1.T0450148	239.635	1.0696	0.236504	4.52254	6.11021e-06	0.000177226	protein serine/threonine kinase activity
PPRIM.AZ9-3.1.T0450235	121.794	1.65262	0.37817	4.37003	1.24228e-05	0.000325868
PPRIM.AZ9-3.1.T0450280	45.6929	1.44527	0.37803	3.82317	0.000131746	0.0023762	-
PPRIM.AZ9-3.1.T0460046	162.432	1.11641	0.326504	3.41927	0.000627886	0.0083668	RNA polymerase II transcription regulator recruiting activity
PPRIM.AZ9-3.1.T0460117	81.207	1.39208	0.331115	4.20421	2.62001e-05	0.000618869
PPRIM.AZ9-3.1.T0460129	17.5709	1.96038	0.58356	3.35934	0.000781275	0.00997619	Transmembrane protein, putative
PPRIM.AZ9-3.1.T0460202	218.148	3.30839	0.372385	8.88433	6.43096e-19	1.35431e-16	positive regulation of termination of RNA polymerase II transcription, poly(A)-coupled
PPRIM.AZ9-3.1.T0460207	136.95	7.26827	0.776383	9.3617	7.84651e-21	1.84758e-18
PPRIM.AZ9-3.1.T0460270	51.4919	2.08183	0.557332	3.73534	0.000187462	0.00316402	SANT SWI3, ADA2, N-CoR and TFIIIB'' DNA-binding domains
PPRIM.AZ9-3.1.T0470005	66.7553	1.95692	0.398638	4.90903	9.15293e-07	3.35428e-05
PPRIM.AZ9-3.1.T0470036	247.128	1.10352	0.249997	4.41414	1.01411e-05	0.000274939	Transcription factor TFIID (or TATA-binding protein, TBP)
PPRIM.AZ9-3.1.T0470117	36.8981	2.28199	0.489121	4.66548	3.07893e-06	9.90025e-05
PPRIM.AZ9-3.1.T0470148	86.461	1.47319	0.280509	5.25182	1.50601e-07	6.89673e-06	in StAR and phosphatidylcholine transfer protein
PPRIM.AZ9-3.1.T0470215	403.206	1.47666	0.16788	8.79594	1.4185e-18	2.92543e-16	RNA polymerase II transcription regulator recruiting activity
PPRIM.AZ9-3.1.T0470221	50.8838	2.18086	0.607747	3.58843	0.000332671	0.00510164	DNA polymerase X family
PPRIM.AZ9-3.1.T0480052	40.5356	2.97857	0.773054	3.853	0.000116681	0.00215385
PPRIM.AZ9-3.1.T0480099	17.8841	3.58723	0.953863	3.76074	0.00016941	0.0029199
PPRIM.AZ9-3.1.T0480143	467.781	1.06322	0.258387	4.11482	3.87477e-05	0.000857035	Brf1-like TBP-binding domain
PPRIM.AZ9-3.1.T0480146	17.1711	2.63462	0.717268	3.67314	0.000239589	0.00387489	Belongs to the small GTPase superfamily. Arf family
PPRIM.AZ9-3.1.T0480215	147.798	2.09795	0.526099	3.98774	6.67045e-05	0.00134597
PPRIM.AZ9-3.1.T0480237	48.1041	1.16952	0.337082	3.46955	0.000521336	0.00726131	PhoX homologous domain, present in p47phox and p40phox.
PPRIM.AZ9-3.1.T0490160	358.01	1.99945	0.476136	4.19932	2.67719e-05	0.000629889	Binds to single and double-stranded DNA and exhibits DNA-dependent ATPase activity. Underwinds duplex DNA
PPRIM.AZ9-3.1.T0490239	582.764	1.63804	0.248668	6.58726	4.48004e-11	4.2396e-09	ATP-dependent protease La (LON) substrate-binding domain
PPRIM.AZ9-3.1.T0500001	426.819	1.24753	0.332314	3.75406	0.000173995	0.00296644
PPRIM.AZ9-3.1.T0500014	112.157	1.04677	0.265255	3.94629	7.93702e-05	0.00155333
PPRIM.AZ9-3.1.T0500055	54.5292	1.59234	0.455477	3.49597	0.000472342	0.00671337	-
PPRIM.AZ9-3.1.T0500067	76.2151	1.60325	0.367737	4.35977	1.30197e-05	0.000339739	GTPase activity
PPRIM.AZ9-3.1.T0500068	1470.62	1.3437	0.218321	6.1547	7.52182e-10	5.88828e-08	Rab subfamily of small GTPases
PPRIM.AZ9-3.1.T0500114	589.207	1.55361	0.348457	4.45854	8.25181e-06	0.00022976	Peptide methionine sulfoxide reductase
PPRIM.AZ9-3.1.T0510225	1622.87	1.62378	0.26024	6.23953	4.38888e-10	3.57616e-08	GTPase activity
PPRIM.AZ9-3.1.T0510259	25.0765	1.98581	0.471419	4.2124	2.52671e-05	0.000598723	Belongs to the small GTPase superfamily. Rho family
PPRIM.AZ9-3.1.T0510296	52.5736	2.03913	0.43027	4.73919	2.14571e-06	7.09009e-05
PPRIM.AZ9-3.1.T0520030	91.9796	2.36089	0.317806	7.42869	1.09677e-13	1.426e-11	sequence-specific DNA binding
PPRIM.AZ9-3.1.T0520125	2195.9	1.48523	0.287092	5.17336	2.29926e-07	1.00229e-05
PPRIM.AZ9-3.1.T0520134	1861.54	4.13475	0.159361	25.9458	2.02942e-148	2.02293e-144	ABC transporter family protein
PPRIM.AZ9-3.1.T0520214	14.7106	3.06608	0.844185	3.63201	0.000281227	0.00441924
PPRIM.AZ9-3.1.T0520253	57.3335	1.31331	0.359836	3.64974	0.00026251	0.00417559
PPRIM.AZ9-3.1.T0530001	59.7444	1.39041	0.349681	3.97621	7.00228e-05	0.00139877
PPRIM.AZ9-3.1.T0530010	384.799	1.53307	0.331412	4.62587	3.7303e-06	0.000117418	-
PPRIM.AZ9-3.1.T0530041	24.7068	1.85545	0.509655	3.6406	0.000272	0.00429682
PPRIM.AZ9-3.1.T0530098	113.917	4.79832	0.468705	10.2374	1.34827e-24	4.58168e-22
PPRIM.AZ9-3.1.T0530106	3148.46	1.67395	0.162207	10.3198	5.73458e-25	1.99403e-22	AAA domain (Cdc48 subfamily)
PPRIM.AZ9-3.1.T0540027	748.196	1.14297	0.154939	7.37689	1.62027e-13	2.07951e-11	Domain Homologous to E6-AP Carboxyl Terminus with
PPRIM.AZ9-3.1.T0540098	145.75	1.57136	0.335249	4.68716	2.77021e-06	8.97513e-05	Protein kinase domain containing protein
PPRIM.AZ9-3.1.T0540101	78.8884	2.5724	0.459057	5.60366	2.0987e-08	1.18638e-06	RNA polymerase II transcription regulator recruiting activity
PPRIM.AZ9-3.1.T0540115	247.505	1.50096	0.396868	3.78203	0.000155556	0.00272351	protein kinase activity
PPRIM.AZ9-3.1.T0540121	317.499	2.67753	0.242979	11.0196	3.07439e-28	1.31338e-25
PPRIM.AZ9-3.1.T0540177	220.616	2.09596	0.599127	3.49835	0.000468143	0.00666318	-
PPRIM.AZ9-3.1.T0540292	45.3797	1.37357	0.357309	3.8442	0.000120944	0.00222021
PPRIM.AZ9-3.1.T0550183	146.327	3.62526	0.513498	7.05992	1.66599e-12	1.88e-10
PPRIM.AZ9-3.1.T0550184	211.907	4.94508	0.669145	7.39015	1.46661e-13	1.89041e-11	Ubiquitin family
PPRIM.AZ9-3.1.T0550198	942.418	3.31565	0.284139	11.6691	1.83366e-31	1.0346e-28	Elongation factor G, domain IV family protein
PPRIM.AZ9-3.1.T0550204	65.9216	1.17816	0.348796	3.3778	0.000730691	0.00946732
PPRIM.AZ9-3.1.T0550213	769.041	2.24944	0.258654	8.69672	3.41623e-18	6.8563e-16	phosphorylase kinase activity
PPRIM.AZ9-3.1.T0550240	27.5721	2.01269	0.582441	3.45562	0.000549039	0.0075314
PPRIM.AZ9-3.1.T0560085	15.4422	6.356	1.32255	4.80588	1.54071e-06	5.33257e-05
PPRIM.AZ9-3.1.T0560102	80.7473	2.17253	0.305593	7.10921	1.16706e-12	1.35796e-10
PPRIM.AZ9-3.1.T0560214	39.6599	4.9578	0.773395	6.41044	1.45096e-10	1.28371e-08
PPRIM.AZ9-3.1.T0570155	204.154	1.03182	0.301448	3.42286	0.000619653	0.00828445
PPRIM.AZ9-3.1.T0570161	581.69	1.31003	0.318221	4.11674	3.84261e-05	0.000851181	-
PPRIM.AZ9-3.1.T0570196	1140.95	1.36101	0.278221	4.89185	9.98946e-07	3.61652e-05	Gelsolin repeat
PPRIM.AZ9-3.1.T0570203	45.8062	1.50696	0.4133	3.64617	0.000266175	0.00422713
PPRIM.AZ9-3.1.T0580026	829.621	1.8499	0.318323	5.81139	6.19581e-09	3.90062e-07	Glutamine synthetase, catalytic domain
PPRIM.AZ9-3.1.T0580029	112.254	1.41224	0.408318	3.45868	0.00054282	0.00746322	ubiquitin protein ligase binding
PPRIM.AZ9-3.1.T0580045	656.513	1.1465	0.339342	3.3786	0.000728562	0.0094447	Lipase family
PPRIM.AZ9-3.1.T0580079	26.9149	1.88324	0.558249	3.37347	0.000742269	0.0095924
PPRIM.AZ9-3.1.T0580123	586.771	2.66429	0.210981	12.6281	1.47756e-36	9.81885e-34	GTPase activity
PPRIM.AZ9-3.1.T0580127	1532.03	1.00766	0.282097	3.57204	0.00035421	0.00536318	structural constituent of ribosome
PPRIM.AZ9-3.1.T0580157	47.0121	1.35794	0.387175	3.50729	0.000452693	0.00649896
PPRIM.AZ9-3.1.T0580158	116.505	1.24668	0.245348	5.08127	3.74917e-07	1.54855e-05
PPRIM.AZ9-3.1.T0580161	438.054	1.42769	0.369372	3.86517	0.00011101	0.00206574	1-phosphatidylinositol-4-phosphate 5-kinase activity
PPRIM.AZ9-3.1.T0580173	70.1352	1.16657	0.277087	4.21011	2.55241e-05	0.000603856	phosphorelay sensor kinase activity
PPRIM.AZ9-3.1.T0580203	293.923	1.87132	0.391396	4.78113	1.74311e-06	5.95727e-05
PPRIM.AZ9-3.1.T0580266	41.3748	2.51382	0.428443	5.86734	4.4283e-09	2.88506e-07	Belongs to the DEAD box helicase family
PPRIM.AZ9-3.1.T0580284	1529.51	1.80296	0.184902	9.75089	1.82854e-22	5.25775e-20	FAD binding domain
PPRIM.AZ9-3.1.T0590010	144.451	2.65747	0.469339	5.66216	1.49481e-08	8.73062e-07	Zinc carboxypeptidase
PPRIM.AZ9-3.1.T0590020	31.9568	4.12805	0.656265	6.29022	3.17026e-10	2.64814e-08	Helicase conserved C-terminal domain containing protein
PPRIM.AZ9-3.1.T0590046	452.41	1.01527	0.180787	5.61584	1.95613e-08	1.11209e-06	Dynein heavy chain, N-terminal region 2
PPRIM.AZ9-3.1.T0590071	113.385	1.6847	0.295907	5.69332	1.2459e-08	7.36314e-07	-
PPRIM.AZ9-3.1.T0590178	104.648	1.97821	0.440077	4.49515	6.95206e-06	0.000198183
PPRIM.AZ9-3.1.T0590226	299.659	1.21941	0.206194	5.91389	3.34114e-09	2.24524e-07	2-oxoglutarate dehydrogenase N-terminus
PPRIM.AZ9-3.1.T0590245	83.2125	1.66236	0.420207	3.95605	7.62003e-05	0.00150378	The RING-variant domain is a C4HC3 zinc-finger like motif found in a number of cellular and viral proteins. Some of these proteins have been shown both in vivo and in vitro to have ubiquitin E3 ligase activity.
PPRIM.AZ9-3.1.T0600012	87.6472	2.67135	0.305977	8.73058	2.53372e-18	5.15432e-16
PPRIM.AZ9-3.1.T0600027	50.0086	1.52866	0.368167	4.15207	3.29479e-05	0.000753267	Haemolysin-III related
PPRIM.AZ9-3.1.T0600038	418.987	7.43273	0.537642	13.8247	1.80951e-43	1.80372e-40	Cathepsin propeptide inhibitor domain (I29)
PPRIM.AZ9-3.1.T0600139	56.1579	1.51838	0.448369	3.38645	0.000708044	0.00920981	1-phosphatidylinositol-4-phosphate 5-kinase activity
PPRIM.AZ9-3.1.T0600232	1785.44	1.95484	0.309503	6.31605	2.68337e-10	2.27318e-08	Kazal-type proteinase inhibitor 1
PPRIM.AZ9-3.1.T0610046	432.44	1.12038	0.254033	4.41038	1.03187e-05	0.000278997	tRNA synthetase class II core domain (G, H, P, S and T)
PPRIM.AZ9-3.1.T0610168	461.496	1.21735	0.266426	4.56918	4.89642e-06	0.000147191	Isocitrate/isopropylmalate dehydrogenase
PPRIM.AZ9-3.1.T0610206	221.955	1.82736	0.489587	3.73246	0.00018962	0.00318706	Alpha/beta hydrolase family
PPRIM.AZ9-3.1.T0620044	134.988	1.16746	0.297657	3.92217	8.77548e-05	0.00169195	OTU-like cysteine protease
PPRIM.AZ9-3.1.T0620124	103.195	2.15355	0.370498	5.81258	6.15188e-09	3.88113e-07
PPRIM.AZ9-3.1.T0620145	177.389	1.18376	0.287329	4.11986	3.79097e-05	0.000843492	CHAP domain
PPRIM.AZ9-3.1.T0620168	9.30647	4.68803	1.25897	3.72369	0.00019633	0.00327626	CRAL TRIO, N-terminus family protein
PPRIM.AZ9-3.1.T0620220	15.1736	2.18847	0.590624	3.70536	0.000211095	0.00347418	Thymidine kinase
PPRIM.AZ9-3.1.T0630029	114.813	1.37189	0.264975	5.17742	2.24978e-07	9.85027e-06	ABC transporter transmembrane region
PPRIM.AZ9-3.1.T0630115	138.003	1.51377	0.41912	3.61177	0.000304113	0.00472671	MAP kinase activity
PPRIM.AZ9-3.1.T0630127	16.0219	4.50116	1.0164	4.42852	9.48837e-06	0.000260073
PPRIM.AZ9-3.1.T0630128	10.7756	4.22128	1.19357	3.53669	0.000405182	0.00595116
PPRIM.AZ9-3.1.T0630158	10.6999	3.50067	0.977998	3.57943	0.000344349	0.00523774
PPRIM.AZ9-3.1.T0630198	48.3204	1.82011	0.440751	4.12956	3.63457e-05	0.000815364	Belongs to the peptidase C1 family
PPRIM.AZ9-3.1.T0630206	19.4112	3.20278	0.755799	4.23761	2.25909e-05	0.000544804
PPRIM.AZ9-3.1.T0630207	37.7853	4.76422	0.677288	7.03426	2.00324e-12	2.22695e-10
PPRIM.AZ9-3.1.T0630213	36.0748	1.36616	0.380933	3.58636	0.000335323	0.00512392
PPRIM.AZ9-3.1.T0640055	92.798	3.05487	0.342927	8.90822	5.18605e-19	1.10774e-16	-
PPRIM.AZ9-3.1.T0640058	27.2512	2.16801	0.449705	4.82096	1.42867e-06	4.97356e-05	-
PPRIM.AZ9-3.1.T0640121	153.695	2.43463	0.456568	5.33247	9.6886e-08	4.67303e-06	Belongs to the small GTPase superfamily. Arf family
PPRIM.AZ9-3.1.T0640146	87.9121	1.11763	0.306468	3.64681	0.000265517	0.00421892
PPRIM.AZ9-3.1.T0650057	39.0606	2.35226	0.569998	4.12678	3.67885e-05	0.000822521
PPRIM.AZ9-3.1.T0650099	57.0768	1.41432	0.403145	3.50821	0.000451134	0.00648592	protein serine/threonine kinase activity
PPRIM.AZ9-3.1.T0650145	125.843	1.13798	0.297554	3.82445	0.000131063	0.00236816	Protein kinase domain
PPRIM.AZ9-3.1.T0650181	212.812	1.32651	0.19224	6.90029	5.18961e-12	5.5032e-10
PPRIM.AZ9-3.1.T0660018	271.753	1.18946	0.235559	5.04952	4.42918e-07	1.78745e-05	Major Facilitator Superfamily
PPRIM.AZ9-3.1.T0660081	28.5752	2.39136	0.467327	5.1171	3.10273e-07	1.30866e-05	pericentric heterochromatin assembly
PPRIM.AZ9-3.1.T0660152	561.561	1.10843	0.194303	5.70463	1.16595e-08	6.9594e-07	Belongs to the TRAFAC class TrmE-Era-EngA-EngB-Septin- like GTPase superfamily. Septin GTPase family
PPRIM.AZ9-3.1.T0660165	1011.94	1.61894	0.394201	4.10689	4.01029e-05	0.000882442	6phosphofructo2kinase
PPRIM.AZ9-3.1.T0660239	58.6827	3.14223	0.404493	7.76833	7.95275e-15	1.17732e-12
PPRIM.AZ9-3.1.T0660240	270.543	3.98834	0.510379	7.81447	5.51959e-15	8.29436e-13
PPRIM.AZ9-3.1.T0670046	52.5115	1.76204	0.367036	4.80073	1.58089e-06	5.4653e-05
PPRIM.AZ9-3.1.T0670063	327.402	1.05325	0.221704	4.7507	2.02717e-06	6.7356e-05	Ras of Complex, Roc, domain of DAPkinase
PPRIM.AZ9-3.1.T0670102	659.092	4.29734	0.226312	18.9885	2.12138e-80	7.04864e-77	Ran GTPase binding
PPRIM.AZ9-3.1.T0670103	421.65	1.77139	0.222892	7.94727	1.90659e-15	2.96951e-13	Ran-binding domain
PPRIM.AZ9-3.1.T0670117	893.089	2.15483	0.292841	7.35835	1.86192e-13	2.35927e-11	oxidoreductase activity
PPRIM.AZ9-3.1.T0670141	505.373	1.40726	0.218366	6.4445	1.15979e-10	1.04151e-08	Glutathione S-transferase, N-terminal domain containing protein
PPRIM.AZ9-3.1.T0670147	5718.95	2.47634	0.196894	12.577	2.82397e-36	1.79677e-33	Rab subfamily of small GTPases
PPRIM.AZ9-3.1.T0670198	1065.34	1.23811	0.177029	6.99382	2.67496e-12	2.91941e-10	guanyl-nucleotide exchange factor activity
PPRIM.AZ9-3.1.T0670242	190.733	1.53974	0.40858	3.76852	0.00016422	0.00284687
PPRIM.AZ9-3.1.T0670243	873.151	2.42305	0.694236	3.49024	0.000482581	0.00682321
PPRIM.AZ9-3.1.T0670258	104.28	1.61105	0.364635	4.41825	9.95014e-06	0.000270992	Von Willebrand factor type A domain containing protein
PPRIM.AZ9-3.1.T0680152	6750.39	3.76256	0.16267	23.13	2.30917e-118	1.15089e-114	Adaptor complexes medium subunit family
PPRIM.AZ9-3.1.T0680154	218.493	1.04688	0.216634	4.83248	1.34842e-06	4.72031e-05	protein serine/threonine kinase activity
PPRIM.AZ9-3.1.T0690133	35.8385	3.19078	0.854964	3.73206	0.000189919	0.00318706	iron-sulfur cluster assembly
PPRIM.AZ9-3.1.T0690215	41.2069	3.32504	0.509572	6.52516	6.79268e-11	6.30833e-09
PPRIM.AZ9-3.1.T0700048	446.5	1.14879	0.235137	4.88563	1.03101e-06	3.72359e-05	Core histone H2A/H2B/H3/H4
PPRIM.AZ9-3.1.T0700070	17004.2	3.94779	0.405009	9.74741	1.89226e-22	5.29857e-20	Rab subfamily of small GTPases
PPRIM.AZ9-3.1.T0700081	29.733	2.70253	0.522152	5.17576	2.2699e-07	9.90936e-06
PPRIM.AZ9-3.1.T0700130	37.4907	1.82416	0.381453	4.78214	1.73436e-06	5.93415e-05	protein tyrosine/serine/threonine phosphatase activity
PPRIM.AZ9-3.1.T0710052	11.962	3.67098	0.860473	4.26623	1.98802e-05	0.000488494
PPRIM.AZ9-3.1.T0710058	57.3024	3.26489	0.427792	7.63195	2.31224e-14	3.26157e-12	-
PPRIM.AZ9-3.1.T0710136	84.5888	3.2604	0.448302	7.27276	3.52212e-13	4.31662e-11	Belongs to the small GTPase superfamily. Arf family
PPRIM.AZ9-3.1.T0710263	24.3531	3.50247	0.775747	4.51497	6.33255e-06	0.000182788
PPRIM.AZ9-3.1.T0720076	34.7824	2.28601	0.608856	3.7546	0.000173617	0.00296202
PPRIM.AZ9-3.1.T0720079	55.2107	2.31355	0.613552	3.77074	0.000162764	0.00282489
PPRIM.AZ9-3.1.T0720089	296.773	1.82426	0.194209	9.39327	5.81641e-21	1.40269e-18	positive regulation of termination of RNA polymerase II transcription, poly(A)-coupled
PPRIM.AZ9-3.1.T0720106	114.611	1.342	0.38467	3.4887	0.000485381	0.00685308	-
PPRIM.AZ9-3.1.T0720109	70.7598	1.32285	0.37711	3.50788	0.000451701	0.00648914	Component of the FACT complex, a general chromatin factor that acts to reorganize nucleosomes. The FACT complex is involved in multiple processes that require DNA as a template such as mRNA elongation, DNA replication and DNA repair. During transcription elongation the FACT complex acts as a histone chaperone that both destabilizes and restores nucleosomal structure. It facilitates the passage of…
PPRIM.AZ9-3.1.T0720160	1325.08	1.75283	0.32025	5.47333	4.41656e-08	2.32114e-06	RNA polymerase II transcription regulator recruiting activity
PPRIM.AZ9-3.1.T0720174	70.4784	1.36677	0.393416	3.47409	0.00051258	0.0071627
PPRIM.AZ9-3.1.T0720226	86.3696	1.53023	0.318131	4.81006	1.50882e-06	5.23431e-05	nucleotide phosphodiesterase
PPRIM.AZ9-3.1.T0730032	1360.94	1.07351	0.299181	3.58816	0.000333018	0.00510173	-
PPRIM.AZ9-3.1.T0730044	166.013	1.54992	0.274443	5.64752	1.62776e-08	9.43475e-07
PPRIM.AZ9-3.1.T0730121	41.5231	2.16076	0.52209	4.13867	3.49328e-05	0.000790523	Protein of unknown function (DUF1765)
PPRIM.AZ9-3.1.T0730148	122.425	1.76271	0.435634	4.0463	5.20329e-05	0.00109751
PPRIM.AZ9-3.1.T0730167	68.2075	1.37553	0.390971	3.51823	0.000434432	0.00629421	Microtubule binding
PPRIM.AZ9-3.1.T0730175	2805.12	4.49332	0.289607	15.5152	2.73747e-54	3.55919e-51	Interferon-induced 6-16 family
PPRIM.AZ9-3.1.T0740160	40.4337	3.20296	0.452198	7.08308	1.4098e-12	1.61528e-10	Sugar (and other) transporter
PPRIM.AZ9-3.1.T0740203	162.815	1.43406	0.266739	5.37624	7.60563e-08	3.78434e-06	lipid transport
PPRIM.AZ9-3.1.T0750011	51.3013	1.7402	0.356694	4.8787	1.06785e-06	3.84273e-05	WD repeat-containing protein
PPRIM.AZ9-3.1.T0760034	1504.73	1.24423	0.361488	3.44197	0.000577486	0.00783892	60s Acidic ribosomal protein
PPRIM.AZ9-3.1.T0760119	55.5291	2.60299	0.456541	5.70154	1.18732e-08	7.05878e-07
PPRIM.AZ9-3.1.T0760121	57.8527	1.91874	0.359986	5.33005	9.81837e-08	4.728e-06	Zinc finger CCCH type domain
PPRIM.AZ9-3.1.T0760126	148.226	2.08602	0.583865	3.57278	0.000353211	0.00535076
PPRIM.AZ9-3.1.T0760178	748.997	1.07974	0.253359	4.26172	2.02863e-05	0.000496434
PPRIM.AZ9-3.1.T0760182	200.198	1.48001	0.350667	4.22054	2.43715e-05	0.000583044	1-phosphatidylinositol-4-phosphate 5-kinase activity
PPRIM.AZ9-3.1.T0760187	45.1359	2.26771	0.563825	4.02201	5.77024e-05	0.00119364	Sedlin, N-terminal conserved region
PPRIM.AZ9-3.1.T0760193	542.715	3.41632	0.217555	15.7033	1.43652e-55	2.04561e-52
PPRIM.AZ9-3.1.T0760239	28.0482	1.9383	0.429777	4.51001	6.48235e-06	0.000186572	-
PPRIM.AZ9-3.1.T0770097	25.1682	2.69654	0.628983	4.28715	1.80981e-05	0.000451381
PPRIM.AZ9-3.1.T0770131	68.3023	1.69041	0.466646	3.62246	0.000291819	0.00455909	inner dynein arm assembly
PPRIM.AZ9-3.1.T0770141	40.764	1.96189	0.446503	4.3939	1.11336e-05	0.000298351
PPRIM.AZ9-3.1.T0770230	86.2337	1.9716	0.303292	6.50068	7.99603e-11	7.33476e-09
PPRIM.AZ9-3.1.T0770231	64.1061	2.17065	0.371939	5.83603	5.34601e-09	3.40143e-07
PPRIM.AZ9-3.1.T0780084	959.722	2.31964	0.372114	6.23368	4.55593e-10	3.69216e-08
PPRIM.AZ9-3.1.T0780085	318.177	2.43226	0.268167	9.06994	1.19085e-19	2.63786e-17
PPRIM.AZ9-3.1.T0780125	210.2	1.61994	0.415964	3.89444	9.84267e-05	0.0018688	Belongs to the adaptor complexes small subunit family
PPRIM.AZ9-3.1.T0780137	239.701	1.02432	0.204152	5.01741	5.23718e-07	2.06613e-05	-
PPRIM.AZ9-3.1.T0780160	38.8949	2.19212	0.651955	3.36237	0.000772751	0.00989227	-
PPRIM.AZ9-3.1.T0780177	53.6828	1.33884	0.386475	3.46422	0.000531766	0.00736467
PPRIM.AZ9-3.1.T0780178	573.903	1.28697	0.211311	6.09039	1.12633e-09	8.44152e-08	Beta2-adaptin appendage, C-terminal sub-domain
PPRIM.AZ9-3.1.T0780233	225.934	2.09067	0.214476	9.74783	1.8845e-22	5.29857e-20	regulation of vesicle fusion
PPRIM.AZ9-3.1.T0790039	227.685	2.73556	0.352086	7.76957	7.87557e-15	1.1717e-12	Starch binding domain
PPRIM.AZ9-3.1.T0790069	32.8415	2.49845	0.47099	5.30467	1.12874e-07	5.3242e-06	Protein tyrosine kinase
PPRIM.AZ9-3.1.T0790141	13.2826	5.20046	1.24427	4.17951	2.92138e-05	0.000679852
PPRIM.AZ9-3.1.T0800028	27.9019	1.58616	0.423149	3.74848	0.00017791	0.00302801	-
PPRIM.AZ9-3.1.T0800154	320.748	1.29674	0.267553	4.84668	1.25544e-06	4.45348e-05
PPRIM.AZ9-3.1.T0810048	66.3234	1.24743	0.313905	3.97392	7.07005e-05	0.00141042	-
PPRIM.AZ9-3.1.T0810094	2706.29	3.20021	0.338252	9.46103	3.04934e-21	7.53614e-19	Hydroxymethylglutaryl-coenzyme A synthase N terminal
PPRIM.AZ9-3.1.T0810186	189.943	1.01738	0.196558	5.17597	2.26735e-07	9.90936e-06	Protein kinase domain
PPRIM.AZ9-3.1.T0820061	2414.05	2.93467	0.263278	11.1467	7.43492e-29	3.42052e-26	GTPase activity
PPRIM.AZ9-3.1.T0820067	201.011	1.26844	0.306955	4.13234	3.59093e-05	0.000807999
PPRIM.AZ9-3.1.T0820132	22.0076	2.84493	0.708767	4.01391	5.97208e-05	0.00122826	Domain Homologous to E6-AP Carboxyl Terminus with
PPRIM.AZ9-3.1.T0830045	229.38	1.66053	0.309966	5.35715	8.45469e-08	4.16522e-06	Kelch
PPRIM.AZ9-3.1.T0830152	2515.4	8.32924	0.345895	24.0803	4.02387e-128	3.00824e-124	Actin
PPRIM.AZ9-3.1.T0830154	178.816	2.12032	0.594482	3.56667	0.000361541	0.00544661
PPRIM.AZ9-3.1.T0830167	982.952	1.83439	0.207206	8.85297	8.52185e-19	1.7697e-16	serine-type carboxypeptidase activity
PPRIM.AZ9-3.1.T0830174	878.688	2.71536	0.270509	10.0379	1.0381e-23	3.20034e-21	Prenyltransferase and squalene oxidase repeat
PPRIM.AZ9-3.1.T0830184	438.357	4.52915	0.312487	14.4939	1.32414e-47	1.46656e-44	tRNA synthetases class I (C) catalytic domain
PPRIM.AZ9-3.1.T0830187	776.124	1.25927	0.22704	5.54646	2.91511e-08	1.58209e-06
PPRIM.AZ9-3.1.T0830220	116.074	6.21347	0.541614	11.4721	1.82132e-30	9.39045e-28
PPRIM.AZ9-3.1.T0830226	96.6516	1.12799	0.302368	3.73053	0.00019108	0.00320474	histone serine kinase activity
PPRIM.AZ9-3.1.T0830237	162.725	1.25013	0.367158	3.40487	0.000661945	0.00870772
PPRIM.AZ9-3.1.T0840027	868.728	1.106	0.254734	4.34178	1.41333e-05	0.000364975	Elongation factor Tu C-terminal domain
PPRIM.AZ9-3.1.T0840032	49.8601	1.72323	0.505807	3.40689	0.00065708	0.00865991	-
PPRIM.AZ9-3.1.T0840051	362.593	1.53452	0.230002	6.67177	2.52736e-11	2.5109e-09
PPRIM.AZ9-3.1.T0840110	32.7246	2.12322	0.464346	4.57249	4.81956e-06	0.00014558	Cullin family
PPRIM.AZ9-3.1.T0840157	235.234	4.31499	0.410734	10.5056	8.14389e-26	3.04419e-23	Belongs to the small GTPase superfamily. Arf family
PPRIM.AZ9-3.1.T0840158	387.239	1.35214	0.22941	5.89399	3.76981e-09	2.49408e-07
PPRIM.AZ9-3.1.T0850136	23.8644	1.77132	0.519839	3.40745	0.000655734	0.0086469
PPRIM.AZ9-3.1.T0850140	19.0262	3.91346	0.788457	4.96343	6.92573e-07	2.65182e-05
PPRIM.AZ9-3.1.T0850150	1306.13	1.00631	0.248889	4.04318	5.27305e-05	0.00110968	Glutamine synthetase, catalytic domain
PPRIM.AZ9-3.1.T0850182	132.116	2.44507	0.368906	6.6279	3.40501e-11	3.29526e-09
PPRIM.AZ9-3.1.T0860003	59.4858	6.08385	0.739263	8.22962	1.87816e-16	3.36314e-14
PPRIM.AZ9-3.1.T0860023	76.1458	6.02715	1.00853	5.97617	2.28448e-09	1.56686e-07
PPRIM.AZ9-3.1.T0860024	226.288	3.39418	0.289016	11.7439	7.58849e-32	4.44954e-29
PPRIM.AZ9-3.1.T0860105	1802.67	1.14982	0.179843	6.39344	1.6219e-10	1.41403e-08
PPRIM.AZ9-3.1.T0870126	110.977	1.79821	0.468695	3.83663	0.000124736	0.00227724	1-phosphatidylinositol-4-phosphate 5-kinase activity
PPRIM.AZ9-3.1.T0870128	192.777	7.51643	0.697262	10.7799	4.28298e-27	1.68524e-24	GTPase activity
PPRIM.AZ9-3.1.T0870129	137.327	1.66005	0.438916	3.78217	0.000155465	0.00272351	Serine/Threonine protein kinases, catalytic domain
PPRIM.AZ9-3.1.T0880016	1424.68	1.91565	0.222015	8.62849	6.21669e-18	1.23115e-15	Rab subfamily of small GTPases
PPRIM.AZ9-3.1.T0880093	45.5936	1.41814	0.414637	3.42019	0.000625776	0.00834944	Cyclic nucleotide-monophosphate binding domain
PPRIM.AZ9-3.1.T0880125	11.8444	2.90764	0.780237	3.72662	0.000194068	0.00324757
PPRIM.AZ9-3.1.T0880171	158.703	1.41221	0.279316	5.05596	4.28222e-07	1.74462e-05
PPRIM.AZ9-3.1.T0880186	2262.42	1.97491	0.406609	4.85702	1.19163e-06	4.2422e-05	-
PPRIM.AZ9-3.1.T0890063	204.79	1.32981	0.265498	5.00874	5.47882e-07	2.1473e-05	hydrolase activity, acting on carbon-nitrogen (but not peptide) bonds
PPRIM.AZ9-3.1.T0890183	36.2459	2.09855	0.444774	4.71823	2.37904e-06	7.7922e-05
PPRIM.AZ9-3.1.T0900084	145.323	3.99343	0.429725	9.29299	1.50012e-20	3.47748e-18
PPRIM.AZ9-3.1.T0900153	49.0768	3.58999	0.443218	8.09983	5.50344e-16	9.35084e-14	-
PPRIM.AZ9-3.1.T0910031	73.8121	1.26	0.282592	4.45874	8.24433e-06	0.00022976	1-phosphatidylinositol-4-phosphate 5-kinase activity
PPRIM.AZ9-3.1.T0910077	61.4113	1.59402	0.335502	4.75115	2.02261e-06	6.72795e-05
PPRIM.AZ9-3.1.T0910147	257.5	1.22301	0.225714	5.41838	6.0142e-08	3.05346e-06	TNF receptor-associated factor
PPRIM.AZ9-3.1.T0920003	21.1072	3.8328	0.681844	5.62122	1.89609e-08	1.08414e-06
PPRIM.AZ9-3.1.T0920023	45.6899	2.11736	0.466698	4.5369	5.70878e-06	0.000166714	-
PPRIM.AZ9-3.1.T0920109	26.5513	2.4608	0.566434	4.34438	1.39671e-05	0.000360995	-
PPRIM.AZ9-3.1.T0920182	72.135	2.27888	0.307253	7.41697	1.19835e-13	1.55131e-11	Von Willebrand factor type A domain containing protein
PPRIM.AZ9-3.1.T0930033	300.642	3.62116	0.590018	6.13738	8.38962e-10	6.48277e-08	lipid binding
PPRIM.AZ9-3.1.T0930059	668.45	1.34688	0.190866	7.0567	1.70501e-12	1.91679e-10	Synaptobrevin
PPRIM.AZ9-3.1.T0930104	56.0199	1.27592	0.358049	3.56353	0.000365904	0.00549021
PPRIM.AZ9-3.1.T0940062	1721.04	1.59	0.342236	4.64592	3.38563e-06	0.00010828
PPRIM.AZ9-3.1.T0940094	16.0805	2.19403	0.647858	3.38659	0.00070766	0.00920981	protein serine/threonine kinase activity
PPRIM.AZ9-3.1.T0940206	412.886	3.6252	0.27678	13.0978	3.39108e-39	2.6686e-36
PPRIM.AZ9-3.1.T0950064	55.192	1.18278	0.338708	3.49205	0.000479334	0.00678693
PPRIM.AZ9-3.1.T0950081	261.197	1.49725	0.386835	3.87052	0.000108605	0.00203109	Belongs to the histone H2A family
PPRIM.AZ9-3.1.T0950091	32.3017	1.99044	0.502283	3.96278	7.40835e-05	0.00146909	-
PPRIM.AZ9-3.1.T0950092	9.67727	4.21866	1.14586	3.68166	0.000231716	0.00376579	50S ribosome-binding GTPase
PPRIM.AZ9-3.1.T0960008	153.654	2.05019	0.24697	8.30136	1.02928e-16	1.8768e-14
PPRIM.AZ9-3.1.T0960023	27.7776	2.77556	0.539335	5.14625	2.6574e-07	1.13849e-05
PPRIM.AZ9-3.1.T0960054	30.5717	3.33791	0.497813	6.70514	2.01209e-11	2.01968e-09	ABC transporter family protein
PPRIM.AZ9-3.1.T0960073	110.443	1.00215	0.265684	3.77198	0.00016196	0.0028142	-
PPRIM.AZ9-3.1.T0960088	641.749	1.36	0.339602	4.0047	6.2097e-05	0.00126668
PPRIM.AZ9-3.1.T0970005	45.0057	2.88006	0.49149	5.85986	4.63265e-09	2.99524e-07	WD repeat-containing protein
PPRIM.AZ9-3.1.T0970079	1154.42	3.02132	0.266822	11.3234	1.00537e-29	4.77217e-27	Rab subfamily of small GTPases
PPRIM.AZ9-3.1.T0970080	140.818	1.5407	0.251559	6.12461	9.09042e-10	6.98818e-08	PA domain
PPRIM.AZ9-3.1.T0970117	101.114	1.02746	0.295859	3.47281	0.000515035	0.00719365	26S proteasome subunit RPN7
PPRIM.AZ9-3.1.T0970125	64.9906	1.74348	0.455808	3.82502	0.000130761	0.00236413
PPRIM.AZ9-3.1.T0980076	44.2705	2.56431	0.423565	6.05412	1.41186e-09	1.01736e-07	-
PPRIM.AZ9-3.1.T0980105	16.1346	3.08577	0.748165	4.12445	3.71618e-05	0.000829937
PPRIM.AZ9-3.1.T0980107	7062.95	2.586	0.25822	10.0147	1.31362e-23	3.96792e-21	Belongs to the heat shock protein 70 family
PPRIM.AZ9-3.1.T0980190	22.033	2.22956	0.622175	3.5835	0.000339023	0.00517253	Von Willebrand factor type A domain containing protein
PPRIM.AZ9-3.1.T0990188	205.397	1.71943	0.340215	5.05396	4.32732e-07	1.7606e-05	Regulator of chromosome condensation (RCC1) repeat
PPRIM.AZ9-3.1.T0990203	15426.2	2.17335	0.214712	10.1222	4.40421e-24	1.41617e-21	Belongs to the heat shock protein 70 family
PPRIM.AZ9-3.1.T0990209	39.1381	1.68345	0.485679	3.46618	0.000527906	0.00732775	interferon-induced very large GTPase 1-like
PPRIM.AZ9-3.1.T1000013	86.7444	2.40962	0.323153	7.45658	8.87989e-14	1.1802e-11
PPRIM.AZ9-3.1.T1000041	69.2998	2.29485	0.499109	4.5979	4.26762e-06	0.000131026
PPRIM.AZ9-3.1.T1000107	621.456	2.05923	0.385293	5.34458	9.06274e-08	4.42108e-06	Rab subfamily of small GTPases
PPRIM.AZ9-3.1.T1010014	63.0282	1.29581	0.321902	4.02549	5.68566e-05	0.00118072
PPRIM.AZ9-3.1.T1010017	69.5497	1.91322	0.314056	6.09197	1.11529e-09	8.39031e-08
PPRIM.AZ9-3.1.T1010098	21.4999	2.59297	0.558807	4.6402	3.48075e-06	0.000110615
PPRIM.AZ9-3.1.T1010109	47.9331	2.06961	0.42425	4.87828	1.07014e-06	3.84632e-05
PPRIM.AZ9-3.1.T1010152	654.871	3.71959	0.331916	11.2064	3.79278e-29	1.77218e-26	Pyridine nucleotide-disulphide oxidoreductase
PPRIM.AZ9-3.1.T1010163	421.242	1.75379	0.305971	5.73188	9.93212e-09	6.02455e-07	ubiquitin conjugating enzyme binding
PPRIM.AZ9-3.1.T1020007	20.7303	3.9916	0.751392	5.31228	1.08265e-07	5.13897e-06	Arrestin (or S-antigen), N-terminal domain
PPRIM.AZ9-3.1.T1020083	156.45	1.35504	0.307057	4.413	1.01948e-05	0.000276146	basic region leucin zipper
PPRIM.AZ9-3.1.T1030181	124.891	2.24558	0.367158	6.11612	9.5881e-10	7.31435e-08	Diacylglycerol acyltransferase family protein
PPRIM.AZ9-3.1.T1040064	11.0089	6.84285	1.38949	4.92473	8.44788e-07	3.11946e-05
PPRIM.AZ9-3.1.T1040073	67.7824	1.50067	0.424584	3.53444	0.000408643	0.00599316	Domain Homologous to E6-AP Carboxyl Terminus with
PPRIM.AZ9-3.1.T1040110	352.242	1.65223	0.442444	3.73433	0.000188216	0.00317402
PPRIM.AZ9-3.1.T1050033	689.494	2.64992	0.367586	7.20897	5.6377e-13	6.74359e-11	IBR domain, a half RING-finger domain
PPRIM.AZ9-3.1.T1050065	63.6706	2.40318	0.385098	6.24045	4.36309e-10	3.56486e-08	positive regulation of hh target transcription factor activity
PPRIM.AZ9-3.1.T1050138	41.3284	1.60546	0.434639	3.69379	0.000220939	0.00361431
PPRIM.AZ9-3.1.T1060027	521.954	2.39455	0.563901	4.2464	2.17236e-05	0.000527291	Yip1 domain
PPRIM.AZ9-3.1.T1060063	287.188	1.40784	0.290647	4.84382	1.27367e-06	4.50743e-05
PPRIM.AZ9-3.1.T1070110	21.7192	7.83777	1.45219	5.39721	6.76869e-08	3.41334e-06
PPRIM.AZ9-3.1.T1070113	333.097	1.0928	0.217414	5.02633	4.99946e-07	1.98281e-05	DNA mismatch repair protein, C-terminal domain
PPRIM.AZ9-3.1.T1070125	5397.52	2.81222	0.402782	6.98198	2.91056e-12	3.16499e-10	Glutamine synthetase, catalytic domain
PPRIM.AZ9-3.1.T1070131	863.586	2.6661	0.169934	15.689	1.79797e-55	2.44393e-52	Helical region found in SNAREs
PPRIM.AZ9-3.1.T1080016	78.764	1.89959	0.368013	5.16175	2.44651e-07	1.06029e-05	Belongs to the histone H2A family
PPRIM.AZ9-3.1.T1080060	21.8485	3.33913	0.781308	4.27377	1.92199e-05	0.000473828	serine phosphorylation of STAT protein
PPRIM.AZ9-3.1.T1090063	1053.45	3.08115	0.316758	9.72716	2.30955e-22	6.33622e-20	Prenyltransferase and squalene oxidase repeat
PPRIM.AZ9-3.1.T1090076	102.396	1.41502	0.268337	5.27328	1.34009e-07	6.20339e-06	Cyclin
PPRIM.AZ9-3.1.T1090087	363.117	6.21514	0.342191	18.1628	1.01715e-73	2.76517e-70	Actin
PPRIM.AZ9-3.1.T1090112	67.0512	2.52731	0.532842	4.74307	2.105e-06	6.97098e-05	SCAMP family
PPRIM.AZ9-3.1.T1100036	9.09214	4.07453	1.05264	3.87079	0.000108483	0.00203009
PPRIM.AZ9-3.1.T1100101	20.2568	2.68884	0.764855	3.5155	0.000438934	0.00635021
PPRIM.AZ9-3.1.T1100102	77.6079	1.43255	0.381079	3.75919	0.000170464	0.00292795	ribosomal protein import into nucleus
PPRIM.AZ9-3.1.T1100108	73.9312	1.54418	0.437322	3.53099	0.000414014	0.00604525
PPRIM.AZ9-3.1.T1100135	466.591	2.67268	0.364067	7.34118	2.11715e-13	2.649e-11	ARF-like small GTPases; ARF, ADP-ribosylation factor
PPRIM.AZ9-3.1.T1100141	595.412	2.09913	0.526056	3.99032	6.5984e-05	0.00133685	Yip1 domain
PPRIM.AZ9-3.1.T1110015	135.806	1.75147	0.478126	3.66319	0.000249089	0.00400881	Serine/threonine phosphatases, family 2C, catalytic domain
PPRIM.AZ9-3.1.T1110046	115.179	1.80774	0.424129	4.26224	2.02389e-05	0.000495913
PPRIM.AZ9-3.1.T1110109	75.1497	1.19218	0.348984	3.41615	0.000635141	0.00844144	FK506 binding
PPRIM.AZ9-3.1.T1110123	10.955	3.54188	1.0094	3.50892	0.000449938	0.00647183
PPRIM.AZ9-3.1.T1110131	156.115	1.05526	0.257846	4.0926	4.26561e-05	0.000930406
PPRIM.AZ9-3.1.T1110135	1339.08	1.29062	0.226026	5.71007	1.12933e-08	6.76783e-07	phospholipase A1 activity
PPRIM.AZ9-3.1.T1110142	598.63	2.79554	0.176839	15.8084	2.72433e-56	4.07341e-53	PA domain
PPRIM.AZ9-3.1.T1110147	1721.67	1.02472	0.230354	4.44845	8.64925e-06	0.000238825	Autophagocytosis associated protein (Atg3), N-terminal domain
PPRIM.AZ9-3.1.T1110175	83.4111	1.15812	0.264024	4.3864	1.15243e-05	0.000304409	May participate in a complex which severs microtubules in an ATP-dependent manner. Microtubule severing may promote rapid reorganization of cellular microtubule arrays
PPRIM.AZ9-3.1.T1120101	113.021	2.19835	0.259687	8.4654	2.55282e-17	4.77123e-15	glutathione transferase activity
PPRIM.AZ9-3.1.T1140038	77.3954	2.86803	0.721094	3.97733	6.96923e-05	0.00139473
PPRIM.AZ9-3.1.T1140154	13.7813	5.31334	1.22449	4.33925	1.42972e-05	0.000367937	RNB
PPRIM.AZ9-3.1.T1140157	392.436	2.5747	0.420699	6.12006	9.35376e-10	7.15383e-08	-
PPRIM.AZ9-3.1.T1150030	132.536	1.4157	0.413399	3.42453	0.000615871	0.00824396
PPRIM.AZ9-3.1.T1150039	15.0681	5.41213	1.1837	4.57223	4.82553e-06	0.000145613
PPRIM.AZ9-3.1.T1150058	81.8664	1.23221	0.278943	4.41743	9.98798e-06	0.000271775
PPRIM.AZ9-3.1.T1150072	231.846	1.54576	0.454705	3.39948	0.000675147	0.0088512	Binds to single and double-stranded DNA and exhibits DNA-dependent ATPase activity. Underwinds duplex DNA
PPRIM.AZ9-3.1.T1150116	69.8914	5.04697	0.528269	9.55378	1.25044e-21	3.33867e-19	Cyclin-dependent protein kinase
PPRIM.AZ9-3.1.T1150117	56.6285	2.60489	0.355116	7.33532	2.2119e-13	2.74459e-11
PPRIM.AZ9-3.1.T1150142	3937.27	1.17338	0.146932	7.98584	1.39571e-15	2.20832e-13	ATP-dependent protease La (LON) substrate-binding domain
PPRIM.AZ9-3.1.T1150149	74.46	2.62559	0.443589	5.91897	3.23969e-09	2.18198e-07
PPRIM.AZ9-3.1.T1160028	1487.37	1.71867	0.180872	9.50216	2.0559e-21	5.29996e-19	Belongs to the cation transport ATPase (P-type) (TC 3.A.3) family
PPRIM.AZ9-3.1.T1160106	66.1589	1.48713	0.366221	4.06075	4.89158e-05	0.00104031	eukaryotic translation initiation factor 2alpha kinase activity
PPRIM.AZ9-3.1.T1170019	171.196	2.05332	0.60928	3.37007	0.000751484	0.00969111
PPRIM.AZ9-3.1.T1170158	37.7017	1.3073	0.373972	3.49571	0.000472802	0.00671452	Protein FAM135
PPRIM.AZ9-3.1.T1170179	356.564	1.64462	0.256111	6.42152	1.34916e-10	1.20076e-08	Involved in the post-translational conjugation of arginine to the N-terminal aspartate or glutamate of a protein. This arginylation is required for degradation of the protein via the ubiquitin pathway
PPRIM.AZ9-3.1.T1170187	873.087	1.89178	0.207405	9.12122	7.42813e-20	1.65769e-17	Von Willebrand factor type A domain containing protein
PPRIM.AZ9-3.1.T1180030	15.6455	2.86268	0.755496	3.78914	0.000151167	0.00266696
PPRIM.AZ9-3.1.T1180170	66.9807	1.2879	0.338414	3.8057	0.000141405	0.00253056
PPRIM.AZ9-3.1.T1190002	35.8366	1.74689	0.421988	4.13967	3.47803e-05	0.00078853
PPRIM.AZ9-3.1.T1190040	61.3752	1.36353	0.312123	4.36857	1.25062e-05	0.000327483
PPRIM.AZ9-3.1.T1190182	24.971	1.71451	0.474485	3.61342	0.000302186	0.00470165
PPRIM.AZ9-3.1.T1190188	162.411	1.13605	0.301404	3.76919	0.000163778	0.00284085
PPRIM.AZ9-3.1.T1200096	10.5873	4.22341	1.15673	3.65115	0.000261067	0.00415705
PPRIM.AZ9-3.1.T1200126	143.26	1.66025	0.245301	6.7682	1.3039e-11	1.33993e-09
PPRIM.AZ9-3.1.T1210109	176.856	1.30322	0.367146	3.5496	0.000385818	0.0057306
PPRIM.AZ9-3.1.T1210110	31.5895	2.62628	0.597975	4.39196	1.12335e-05	0.000298354
PPRIM.AZ9-3.1.T1210122	1247.89	1.25454	0.246824	5.08273	3.72045e-07	1.54095e-05	Rab subfamily of small GTPases
PPRIM.AZ9-3.1.T1220021	43.8246	1.60971	0.376431	4.27623	1.90082e-05	0.000470157
PPRIM.AZ9-3.1.T1220071	254.72	1.13939	0.291006	3.91534	9.02751e-05	0.00173607	RNA polymerase II transcription regulator recruiting activity
PPRIM.AZ9-3.1.T1220074	21.5119	2.06831	0.511188	4.0461	5.20787e-05	0.00109751	SCF-dependent proteasomal ubiquitin-dependent protein catabolic process
PPRIM.AZ9-3.1.T1220095	441.822	2.36097	0.625752	3.77301	0.000161292	0.00280423	Core component of nucleosome. Nucleosomes wrap and compact DNA into chromatin, limiting DNA accessibility to the cellular machineries which require DNA as a template. Histones thereby play a central role in transcription regulation, DNA repair, DNA replication and chromosomal stability. DNA accessibility is regulated via a complex set of post-translational modifications of histones, also called h…
PPRIM.AZ9-3.1.T1220128	78.9886	1.71756	0.386039	4.44919	8.61949e-06	0.000238223	ubiquitinyl hydrolase activity
PPRIM.AZ9-3.1.T1220173	64.8836	2.59789	0.358708	7.24234	4.41013e-13	5.361e-11
PPRIM.AZ9-3.1.T1220177	164.095	1.28836	0.232522	5.5408	3.01096e-08	1.6282e-06	Domain of unknown function (DUF4215)
PPRIM.AZ9-3.1.T1230011	366.158	1.24016	0.192362	6.44699	1.1409e-10	1.02764e-08	ER-associated misfolded protein catabolic process
PPRIM.AZ9-3.1.T1230050	3026.56	1.67235	0.375602	4.45244	8.48998e-06	0.000235384
PPRIM.AZ9-3.1.T1230078	232.605	4.8187	0.507593	9.49323	2.23989e-21	5.72492e-19
PPRIM.AZ9-3.1.T1230094	6603.05	1.10649	0.263705	4.19594	2.71737e-05	0.000638337	Cathepsin C exclusion domain
PPRIM.AZ9-3.1.T1240023	342.4	2.39209	0.29719	8.04902	8.34597e-16	1.3564e-13	Ser Thr protein phosphatase family protein
PPRIM.AZ9-3.1.T1240083	505.069	1.05057	0.168569	6.23231	4.5962e-10	3.71472e-08	Type A Von Willebrand factor domain protein
PPRIM.AZ9-3.1.T1240089	219.454	1.66336	0.376292	4.4204	9.85201e-06	0.000268809	Belongs to the histone H2A family
PPRIM.AZ9-3.1.T1240114	21.6636	3.70221	0.633871	5.84063	5.20036e-09	3.3229e-07
PPRIM.AZ9-3.1.T1250076	124.333	1.08186	0.263404	4.10722	4.00451e-05	0.000881819	phosphorelay sensor kinase activity
PPRIM.AZ9-3.1.T1250125	1170.88	1.65967	0.174575	9.50691	1.96413e-21	5.10741e-19	Glutathione S-transferase, N-terminal domain containing protein
PPRIM.AZ9-3.1.T1250126	843.996	1.69029	0.154383	10.9487	6.7442e-28	2.76272e-25	Glutathione S-transferase, N-terminal domain containing protein
PPRIM.AZ9-3.1.T1260048	15.0426	3.16229	0.781174	4.04813	5.16283e-05	0.00109032
PPRIM.AZ9-3.1.T1260049	30.1023	2.77112	0.626692	4.42183	9.78695e-06	0.000267278
PPRIM.AZ9-3.1.T1260103	173.368	1.75911	0.321929	5.46428	4.6478e-08	2.42139e-06
PPRIM.AZ9-3.1.T1260105	155.196	1.12016	0.326487	3.43094	0.000601484	0.00808031	PA domain
PPRIM.AZ9-3.1.T1270013	8275.18	1.40152	0.393983	3.55731	0.00037467	0.00558266	-
PPRIM.AZ9-3.1.T1270066	81.293	1.35076	0.300684	4.4923	7.04589e-06	0.000200259
PPRIM.AZ9-3.1.T1270111	107.352	1.38264	0.289865	4.76994	1.84279e-06	6.23381e-05	GYF domain
PPRIM.AZ9-3.1.T1280049	9740.82	1.60015	0.157551	10.1564	3.10186e-24	1.03064e-21
PPRIM.AZ9-3.1.T1280050	11.3589	5.01768	1.40556	3.56988	0.000357149	0.00539676
PPRIM.AZ9-3.1.T1280051	17.6579	5.07516	1.06109	4.78296	1.72733e-06	5.91685e-05
PPRIM.AZ9-3.1.T1280084	176.782	1.34855	0.307788	4.38142	1.1791e-05	0.000310386	phosphoprotein phosphatase activity
PPRIM.AZ9-3.1.T1280100	1355.44	1.28178	0.277385	4.62094	3.81998e-06	0.000119551	Cathepsin C exclusion domain
PPRIM.AZ9-3.1.T1280147	41.6792	1.92968	0.540855	3.56783	0.000359946	0.00543079
PPRIM.AZ9-3.1.T1290102	21.2702	3.11699	0.637256	4.89128	1.00183e-06	3.62257e-05
PPRIM.AZ9-3.1.T1290134	233.688	2.2398	0.275617	8.12649	4.41913e-16	7.72806e-14	ubiquitin conjugating enzyme binding
PPRIM.AZ9-3.1.T1300049	172.094	1.36495	0.243432	5.6071	2.05744e-08	1.16526e-06
PPRIM.AZ9-3.1.T1300055	500.973	1.25204	0.248834	5.03162	4.8635e-07	1.93923e-05
PPRIM.AZ9-3.1.T1300059	358.746	3.05428	0.325396	9.38634	6.21203e-21	1.48612e-18
PPRIM.AZ9-3.1.T1300083	127.706	1.15335	0.262542	4.39302	1.11787e-05	0.000298351	Calcium-activated chloride channel
PPRIM.AZ9-3.1.T1300107	44.3037	1.68228	0.472433	3.56089	0.000369597	0.00552898
PPRIM.AZ9-3.1.T1300117	97.6588	1.08944	0.323278	3.36998	0.000751732	0.00969111	Cyclic nucleotide-monophosphate binding domain
PPRIM.AZ9-3.1.T1300128	28.893	3.57699	0.794591	4.50167	6.74211e-06	0.000192897
PPRIM.AZ9-3.1.T1320025	273.338	1.49253	0.307041	4.86101	1.16788e-06	4.17753e-05	-
PPRIM.AZ9-3.1.T1320044	23.9755	2.12919	0.466247	4.56664	4.95593e-06	0.000148499	protein kinase activity
PPRIM.AZ9-3.1.T1320055	192.593	1.015	0.20598	4.92765	8.32264e-07	3.09938e-05
PPRIM.AZ9-3.1.T1320065	224.216	2.50133	0.262716	9.52106	1.71414e-21	4.49647e-19	Elongation factor G, domain IV family protein
PPRIM.AZ9-3.1.T1320080	765.848	3.20206	0.396034	8.08531	6.20047e-16	1.03586e-13
PPRIM.AZ9-3.1.T1320136	252.017	3.37655	0.317164	10.6461	1.81847e-26	7.06226e-24	WD domain, G-beta repeat
PPRIM.AZ9-3.1.T1330026	206.117	1.3144	0.289544	4.53954	5.63758e-06	0.00016524	Kinase-like
PPRIM.AZ9-3.1.T1330046	217.374	1.43038	0.263417	5.43009	5.63261e-08	2.88915e-06
PPRIM.AZ9-3.1.T1330166	26.7429	5.27734	0.882929	5.97708	2.27167e-09	1.56165e-07
PPRIM.AZ9-3.1.T1340018	1225.12	1.27091	0.309648	4.10436	4.0544e-05	0.000890181	-
PPRIM.AZ9-3.1.T1340035	68.9715	2.05315	0.578973	3.54619	0.00039084	0.00578598
PPRIM.AZ9-3.1.T1340055	1593.74	3.20969	0.17135	18.7318	2.72472e-78	8.14801e-75	-
PPRIM.AZ9-3.1.T1340083	31.6637	1.91403	0.439961	4.35044	1.35862e-05	0.000352064	Ring finger
PPRIM.AZ9-3.1.T1340097	126.096	1.3409	0.230201	5.82489	5.71516e-09	3.61324e-07	Protein tyrosine kinase
PPRIM.AZ9-3.1.T1340126	36.9364	5.74044	0.85694	6.69877	2.1018e-11	2.10208e-09
PPRIM.AZ9-3.1.T1350073	1423.76	3.05961	0.431234	7.09501	1.29339e-12	1.4876e-10	Rab subfamily of small GTPases
PPRIM.AZ9-3.1.T1360051	1157.27	1.65724	0.241234	6.86984	6.42762e-12	6.72068e-10	Rab subfamily of small GTPases
PPRIM.AZ9-3.1.T1370060	253.604	1.13792	0.253503	4.48879	7.1629e-06	0.000202648	Ubiquitin carboxyl-terminal hydrolase family protein
PPRIM.AZ9-3.1.T1370156	94.2673	1.87702	0.379241	4.94942	7.44352e-07	2.82835e-05	WGR domain containing protein
PPRIM.AZ9-3.1.T1370168	394.057	4.609	0.329642	13.9818	2.01245e-44	2.07518e-41	Helical region found in SNAREs
PPRIM.AZ9-3.1.T1370169	109.873	1.22986	0.244787	5.0242	5.05539e-07	1.99969e-05	EF-hand domain pair
PPRIM.AZ9-3.1.T1380106	10923.7	5.95014	0.443531	13.4154	4.91384e-41	4.32187e-38
PPRIM.AZ9-3.1.T1390091	57139.3	6.24398	0.375745	16.6176	5.19699e-62	9.14182e-59	Paramecium Surface Antigen Repeat
PPRIM.AZ9-3.1.T1390093	781.645	2.02107	0.443196	4.56022	5.10998e-06	0.000152352	Paramecium Surface Antigen Repeat
PPRIM.AZ9-3.1.T1390094	101.772	2.29736	0.317861	7.22754	4.91805e-13	5.95422e-11	positive regulation of termination of RNA polymerase II transcription, poly(A)-coupled
PPRIM.AZ9-3.1.T1390095	515.593	2.00113	0.247897	8.07242	6.89204e-16	1.145e-13	Paramecium Surface Antigen Repeat
PPRIM.AZ9-3.1.T1390099	994.104	1.48461	0.399184	3.7191	0.00019993	0.0033252	Paramecium Surface Antigen Repeat
PPRIM.AZ9-3.1.T1400012	92.775	1.04948	0.287153	3.65477	0.000257412	0.00411392	-
PPRIM.AZ9-3.1.T1400023	386.966	4.94483	0.374087	13.2184	6.873e-40	5.87229e-37	GTPase activity
PPRIM.AZ9-3.1.T1400077	46.7656	1.87029	0.536408	3.48668	0.00048905	0.00689513	-
PPRIM.AZ9-3.1.T1400079	709.186	1.16106	0.28037	4.14118	3.45518e-05	0.000784539	-
PPRIM.AZ9-3.1.T1400100	115.447	1.24955	0.354234	3.52748	0.000419532	0.00611985	Alpha/beta hydrolase family
PPRIM.AZ9-3.1.T1400114	77.7012	1.65573	0.407361	4.06453	4.81295e-05	0.00102659
PPRIM.AZ9-3.1.T1400129	59.5254	1.19762	0.310709	3.85446	0.000115987	0.00214367	-
PPRIM.AZ9-3.1.T1410052	207.262	1.21221	0.258348	4.69216	2.7033e-06	8.76784e-05	Nuclear protein Es2
PPRIM.AZ9-3.1.T1410058	3820.32	2.50278	0.303684	8.2414	1.70205e-16	3.06616e-14	Rab subfamily of small GTPases
PPRIM.AZ9-3.1.T1410113	194.963	1.00445	0.285278	3.52097	0.000429978	0.00624283	DnaJ molecular chaperone homology domain
PPRIM.AZ9-3.1.T1420018	138.533	2.02962	0.444202	4.56913	4.8975e-06	0.000147191
PPRIM.AZ9-3.1.T1420021	1024.86	1.93787	0.305376	6.34585	2.21206e-10	1.90085e-08	short chain dehydrogenase reductase family protein
PPRIM.AZ9-3.1.T1420063	28.5337	1.70603	0.48	3.55424	0.000379072	0.00564249	Type A Von Willebrand factor domain protein
PPRIM.AZ9-3.1.T1420110	146.266	1.07949	0.297704	3.62604	0.0002878	0.00450595
PPRIM.AZ9-3.1.T1430116	1059.93	1.76765	0.227321	7.77601	7.48493e-15	1.11915e-12	Paramecium Surface Antigen Repeat
PPRIM.AZ9-3.1.T1440020	296.824	1.24015	0.341914	3.62709	0.000286631	0.00449	Pentapeptide repeats (8 copies)
PPRIM.AZ9-3.1.T1440021	175.35	1.52043	0.380588	3.99494	6.47112e-05	0.00131373
PPRIM.AZ9-3.1.T1450092	1420.77	2.07254	0.602327	3.4409	0.000579793	0.00785241	Ribosomal_L31e
PPRIM.AZ9-3.1.T1460016	296.717	1.09992	0.290252	3.78954	0.000150925	0.00266584
PPRIM.AZ9-3.1.T1460027	99.6086	3.07914	0.408052	7.54596	4.48952e-14	6.13035e-12
PPRIM.AZ9-3.1.T1460057	50.0907	1.72643	0.504129	3.42458	0.00061575	0.00824396	helicase superfamily c-terminal domain
PPRIM.AZ9-3.1.T1470010	96.1187	2.7295	0.750354	3.63762	0.000275171	0.00433546
PPRIM.AZ9-3.1.T1470045	61.3525	1.51308	0.344649	4.39021	1.13241e-05	0.000300475	protein desumoylation
PPRIM.AZ9-3.1.T1470117	135.402	1.19114	0.228975	5.20205	1.97103e-07	8.73212e-06
PPRIM.AZ9-3.1.T1470129	98.4661	1.28895	0.322821	3.99276	6.53076e-05	0.00132494
PPRIM.AZ9-3.1.T1470130	20.4159	1.78035	0.481517	3.69737	0.000217842	0.00356755	Transducin beta-like protein 3
PPRIM.AZ9-3.1.T1480064	111.443	1.50846	0.274896	5.48737	4.07954e-08	2.1592e-06	-
PPRIM.AZ9-3.1.T1480069	70.8587	1.20525	0.34344	3.50935	0.000449203	0.00646985	Belongs to the histone H2A family
PPRIM.AZ9-3.1.T1480110	198.937	2.12231	0.229471	9.2487	2.27245e-20	5.18743e-18
PPRIM.AZ9-3.1.T1490030	126.401	1.19892	0.348968	3.43561	0.000591212	0.0079602
PPRIM.AZ9-3.1.T1490087	1022.06	1.03416	0.295395	3.50094	0.000463618	0.00661963	SNAP receptor activity
PPRIM.AZ9-3.1.T1490106	588.452	1.16479	0.158317	7.35735	1.87598e-13	2.36706e-11	Nuclear protein Es2
PPRIM.AZ9-3.1.T1490136	1223.42	1.25834	0.215904	5.82827	5.6006e-09	3.54831e-07	DNA-binding transcription factor activity
PPRIM.AZ9-3.1.T1490150	48.8694	4.80354	0.590005	8.14152	3.90343e-16	6.86637e-14
PPRIM.AZ9-3.1.T1500058	25.1128	2.22748	0.512569	4.34571	1.38825e-05	0.00035943
PPRIM.AZ9-3.1.T1500064	137.605	2.3726	0.294849	8.04681	8.49794e-16	1.37363e-13	-
PPRIM.AZ9-3.1.T1510007	186.729	2.15414	0.228559	9.42491	4.30475e-21	1.05516e-18	TROVE domain
PPRIM.AZ9-3.1.T1510054	1018.45	1.18181	0.170924	6.91428	4.70249e-12	5.00439e-10	Oxidoreductase, aldo keto reductase family protein
PPRIM.AZ9-3.1.T1510085	630.394	1.07925	0.167279	6.4518	1.10531e-10	9.98587e-09	N-terminal domain of oxidoreductase
PPRIM.AZ9-3.1.T1520051	42.6112	3.24525	0.53572	6.05773	1.38056e-09	9.97203e-08	ABC transporter family protein
PPRIM.AZ9-3.1.T1520129	72.2624	4.38404	0.444355	9.86607	5.84066e-23	1.7293e-20	ABC transporter family protein
PPRIM.AZ9-3.1.T1530042	45.77	3.06142	0.572963	5.34314	9.1351e-08	4.43468e-06
PPRIM.AZ9-3.1.T1530110	454.858	2.21249	0.201775	10.9651	5.62443e-28	2.33601e-25	Elongation factor G, domain IV family protein
PPRIM.AZ9-3.1.T1540054	339.402	1.09877	0.207908	5.28488	1.25786e-07	5.86817e-06	histone lysine demethylation
PPRIM.AZ9-3.1.T1540061	604.017	1.04284	0.247638	4.21114	2.5408e-05	0.000601585	Transcriptional regulator, Sir2 family protein
PPRIM.AZ9-3.1.T1540102	22.3386	3.89041	0.685623	5.67427	1.39283e-08	8.16688e-07
PPRIM.AZ9-3.1.T1540108	407.793	1.28427	0.180523	7.11419	1.12571e-12	1.31579e-10	Putative GTP-ase activating proteins for the small GTPase, ARF
PPRIM.AZ9-3.1.T1560015	50.0059	2.00706	0.370764	5.4133	6.18744e-08	3.13078e-06
PPRIM.AZ9-3.1.T1560020	1829.61	3.60482	0.215438	16.7325	7.59953e-63	1.42035e-59
PPRIM.AZ9-3.1.T1560040	171.145	1.93509	0.325796	5.93959	2.85737e-09	1.93319e-07
PPRIM.AZ9-3.1.T1560041	3880.41	6.81257	0.386732	17.6158	1.86469e-69	4.64682e-66
PPRIM.AZ9-3.1.T1560061	35.6157	4.32651	0.81213	5.32736	9.96489e-08	4.77548e-06
PPRIM.AZ9-3.1.T1560093	25.6463	4.37358	0.927896	4.71344	2.43569e-06	7.9593e-05
PPRIM.AZ9-3.1.T1570007	3339.9	5.32758	0.403385	13.2072	7.97582e-40	6.62525e-37
PPRIM.AZ9-3.1.T1580014	123.533	1.02477	0.233978	4.37976	1.18808e-05	0.000312474
PPRIM.AZ9-3.1.T1580015	37.2468	2.47575	0.408625	6.05872	1.37206e-09	9.93465e-08
PPRIM.AZ9-3.1.T1580018	241.039	1.09909	0.270248	4.06699	4.76252e-05	0.001018
PPRIM.AZ9-3.1.T1580020	948.817	1.69016	0.163746	10.3219	5.61272e-25	1.97462e-22	PA domain
PPRIM.AZ9-3.1.T1590011	233.006	6.38417	0.501603	12.7275	4.15814e-37	2.82602e-34	Histidyl-tRNA synthetase
PPRIM.AZ9-3.1.T1590084	85.1717	3.20942	0.401053	8.00249	1.21932e-15	1.94986e-13
PPRIM.AZ9-3.1.T1590104	5522.11	3.78658	0.239014	15.8425	1.58362e-56	2.49245e-53
PPRIM.AZ9-3.1.T1600099	16.0821	2.40785	0.650569	3.70114	0.000214632	0.00352076	SecA DEAD-like domain
PPRIM.AZ9-3.1.T1610059	1940.04	2.53815	0.244716	10.3719	3.32999e-25	1.21439e-22	GDP dissociation inhibitor
PPRIM.AZ9-3.1.T1620064	57.1295	1.72681	0.415139	4.15959	3.1882e-05	0.000731696
PPRIM.AZ9-3.1.T1630025	61.8458	2.19054	0.360752	6.07214	1.26214e-09	9.25071e-08	ABC transporter family protein
PPRIM.AZ9-3.1.T1630033	127.385	5.71334	0.476974	11.9783	4.61548e-33	2.76043e-30	ABC transporter family protein
PPRIM.AZ9-3.1.T1640028	82.2375	1.97079	0.359853	5.47666	4.3344e-08	2.28197e-06
PPRIM.AZ9-3.1.T1650048	3366.7	3.17714	0.30473	10.4261	1.88502e-25	6.9592e-23	Rab subfamily of small GTPases
PPRIM.AZ9-3.1.T1650049	254.763	4.99303	0.348338	14.3339	1.34413e-46	1.43553e-43
PPRIM.AZ9-3.1.T1650083	1347.32	1.41385	0.165137	8.56168	1.11236e-17	2.1323e-15	Protein of unknown function (DUF541)
PPRIM.AZ9-3.1.T1660037	141.715	1.26938	0.231389	5.48592	4.11324e-08	2.17319e-06	Calpain-like thiol protease family.
PPRIM.AZ9-3.1.T1660042	486.36	2.9547	0.471115	6.27172	3.57077e-10	2.96612e-08	Kinase-like
PPRIM.AZ9-3.1.T1670014	111.774	3.61297	0.368384	9.80762	1.04398e-22	3.03098e-20	-
PPRIM.AZ9-3.1.T1670015	21.9159	2.95179	0.778095	3.79361	0.000148471	0.0026287
PPRIM.AZ9-3.1.T1670053	49.2617	2.04869	0.568728	3.60223	0.000315497	0.00488587	sequence-specific DNA binding
PPRIM.AZ9-3.1.T1670070	30.3604	1.86308	0.499108	3.73282	0.000189348	0.00318462
PPRIM.AZ9-3.1.T1690038	25.4554	1.79166	0.467866	3.82942	0.000128445	0.00233355	protein serine/threonine kinase activity
PPRIM.AZ9-3.1.T1700016	118.381	1.18133	0.350667	3.36881	0.000754926	0.00971817	Forkhead associated domain
PPRIM.AZ9-3.1.T1710034	358.204	2.08303	0.34818	5.98264	2.19553e-09	1.52686e-07	Eukaryotic protein of unknown function (DUF846)
PPRIM.AZ9-3.1.T1710045	93.0406	1.93718	0.38929	4.97619	6.48485e-07	2.49579e-05	Core histone H2A/H2B/H3/H4
PPRIM.AZ9-3.1.T1750002	65.1539	2.8842	0.397583	7.25434	4.03638e-13	4.92669e-11
PPRIM.AZ9-3.1.T1750003	130.815	3.59463	0.309439	11.6166	3.39403e-31	1.84536e-28	-
PPRIM.AZ9-3.1.T1760005	42.1393	1.8857	0.416796	4.52428	6.06001e-06	0.00017594
PPRIM.AZ9-3.1.T1770006	88.9587	1.73268	0.326634	5.30465	1.12892e-07	5.3242e-06
PPRIM.AZ9-3.1.T1790009	499.56	1.01334	0.181531	5.5822	2.37492e-08	1.31762e-06	Von Willebrand factor type A domain containing protein
PPRIM.AZ9-3.1.T1820008	3167.78	4.25221	0.147111	28.9048	1.04042e-183	3.11126e-179	Von Willebrand factor type A domain containing protein
PPRIM.AZ9-3.1.T2040016	172.349	2.0775	0.282152	7.36303	1.7978e-13	2.28772e-11
PPRIM.AZ9-3.1.T2150002	43.2699	1.94429	0.386675	5.02824	4.95009e-07	1.96667e-05
PPRIM.AZ9-3.1.T2150007	69.6134	6.06271	0.713707	8.49468	1.98473e-17	3.78034e-15
PPRIM.AZ9-3.1.T2150008	161.985	4.85285	0.545243	8.90035	5.56731e-19	1.18074e-16
PPRIM.AZ9-3.1.T2260001	122.184	1.53186	0.310431	4.93463	8.03035e-07	3.0055e-05
PPRIM.AZ9-3.1.T2260002	114.355	1.10854	0.304251	3.64351	0.000268944	0.00425529
PPRIM.AZ9-3.1.T2310001	146.931	1.28942	0.25907	4.9771	6.45431e-07	2.48724e-05
PPRIM.AZ9-3.1.T2320002	105.756	2.6877	0.276205	9.73081	2.22809e-22	6.16933e-20
PPRIM.AZ9-3.1.T2320003	51.8589	3.33194	0.470652	7.07943	1.44753e-12	1.65217e-10
PPRIM.AZ9-3.1.T2320004	27.5404	2.5276	0.617171	4.09546	4.21327e-05	0.000921007
PPRIM.AZ9-3.1.T2460001	29.4063	1.83946	0.493967	3.72384	0.000196214	0.00327615
PPRIM.AZ9-3.1.T2770002	14.3641	2.7428	0.717054	3.8251	0.000130717	0.00236413	RNA binding

## Sheet: Genes down-regulated
Gene_IDs	baseMean	log2FoldChange	lfcSE	stat	pvalue	padj	Description
PPRIM.AZ9-3.1.T0010038	425.806	-1.45259	0.241773	-6.00807	1.8774e-09	1.33518e-07
PPRIM.AZ9-3.1.T0010073	994.091	-1.37282	0.174103	-7.8851	3.14291e-15	4.81978e-13
PPRIM.AZ9-3.1.T0010281	323.379	-1.26091	0.264542	-4.76639	1.87555e-06	6.31606e-05	-
PPRIM.AZ9-3.1.T0010289	4513.46	-1.75504	0.135918	-12.9125	3.82632e-38	2.79079e-35	Isocitrate/isopropylmalate dehydrogenase
PPRIM.AZ9-3.1.T0010293	501.575	-1.19852	0.186133	-6.43905	1.20221e-10	1.07316e-08	NAD synthase
PPRIM.AZ9-3.1.T0010361	835.425	-1.04167	0.284625	-3.65981	0.000252406	0.00405368	-
PPRIM.AZ9-3.1.T0010398	157.183	-1.26566	0.264927	-4.7774	1.77576e-06	6.05359e-05	Von Willebrand factor type A domain containing protein
PPRIM.AZ9-3.1.T0010425	256.006	-1.46057	0.363009	-4.02352	5.73338e-05	0.00118765	Leukotriene A4 hydrolase, C-terminal
PPRIM.AZ9-3.1.T0010572	1826.1	-1.08491	0.145002	-7.48203	7.31834e-14	9.81379e-12	Rieske-like [2Fe-2S] domain
PPRIM.AZ9-3.1.T0010681	149.474	-1.42381	0.243173	-5.85514	4.76606e-09	3.06504e-07	CCT motif
PPRIM.AZ9-3.1.T0010684	576.6	-1.08487	0.264416	-4.10289	4.08014e-05	0.000893866	zinc-finger of a C2HC-type
PPRIM.AZ9-3.1.T0010808	111.256	-1.55907	0.299541	-5.20487	1.94132e-07	8.61323e-06
PPRIM.AZ9-3.1.T0011024	361.526	-1.01324	0.200824	-5.04542	4.52533e-07	1.82379e-05	RNA splicing
PPRIM.AZ9-3.1.T0011029	106.018	-1.89694	0.445465	-4.25833	2.05964e-05	0.000503609	Noc2p family
PPRIM.AZ9-3.1.T0020290	1054.16	-1.40538	0.148062	-9.49184	2.26995e-21	5.75258e-19	-
PPRIM.AZ9-3.1.T0020446	99.6825	-1.49439	0.265572	-5.62705	1.83313e-08	1.05419e-06
PPRIM.AZ9-3.1.T0020514	289.772	-1.10083	0.197394	-5.57682	2.44952e-08	1.35398e-06
PPRIM.AZ9-3.1.T0020546	351.822	-1.01179	0.193877	-5.21871	1.80169e-07	8.05347e-06	Short calmodulin-binding motif containing conserved Ile and Gln residues.
PPRIM.AZ9-3.1.T0020560	1014.59	-1.0946	0.225205	-4.86048	1.17104e-06	4.18385e-05	-
PPRIM.AZ9-3.1.T0020574	165.839	-1.19006	0.262757	-4.5291	5.92344e-06	0.000172478	Protein kinase domain containing protein
PPRIM.AZ9-3.1.T0020585	56.4099	-1.60821	0.371289	-4.33142	1.4815e-05	0.000378011	endocytosis
PPRIM.AZ9-3.1.T0020630	619.307	-1.30773	0.253556	-5.15756	2.50192e-07	1.08118e-05
PPRIM.AZ9-3.1.T0020673	68.5819	-1.43376	0.408874	-3.50661	0.000453859	0.00650946	Protein tyrosine kinase
PPRIM.AZ9-3.1.T0030024	439.737	-1.04529	0.260459	-4.01327	5.98836e-05	0.00123076
PPRIM.AZ9-3.1.T0030165	892.613	-1.04931	0.272078	-3.85665	0.000114953	0.00212588	guanyl-nucleotide exchange factor activity
PPRIM.AZ9-3.1.T0030275	209.4	-1.06206	0.285739	-3.7169	0.000201685	0.00334305	Tubulin-tyrosine ligase family protein
PPRIM.AZ9-3.1.T0030306	360.152	-1.53351	0.380309	-4.03228	5.52385e-05	0.00115353	-
PPRIM.AZ9-3.1.T0030332	4380.78	-1.19038	0.214702	-5.54433	2.95074e-08	1.59853e-06	Enolase, N-terminal domain
PPRIM.AZ9-3.1.T0030425	115.858	-1.12689	0.286624	-3.93161	8.438e-05	0.0016332	Fatty acid desaturase family protein
PPRIM.AZ9-3.1.T0030520	175.243	-1.41704	0.282703	-5.01249	5.37294e-07	2.10856e-05	protein serine/threonine kinase activity
PPRIM.AZ9-3.1.T0030576	578.861	-1.94117	0.314617	-6.16995	6.83116e-10	5.38995e-08	EF-hand domain pair
PPRIM.AZ9-3.1.T0030612	115.838	-2.04373	0.338426	-6.03893	1.55141e-09	1.10724e-07	Belongs to the ALG6 ALG8 glucosyltransferase family
PPRIM.AZ9-3.1.T0030650	84.3551	-1.20867	0.32115	-3.76358	0.000167501	0.00289201	Phosphoadenosine phosphosulfate reductase family
PPRIM.AZ9-3.1.T0040029	42.1385	-1.51475	0.360627	-4.20032	2.66539e-05	0.000627604	Belongs to the major facilitator superfamily. Sugar transporter (TC 2.A.1.1) family
PPRIM.AZ9-3.1.T0040128	223.547	-1.0024	0.199913	-5.0142	5.32545e-07	2.09267e-05	thiosulfate transmembrane transporter activity
PPRIM.AZ9-3.1.T0040164	1220.32	-1.01375	0.219657	-4.61512	3.92864e-06	0.00012225	-
PPRIM.AZ9-3.1.T0040191	58.7374	-1.15977	0.299299	-3.87496	0.000106644	0.0020007	phosphorylase kinase activity
PPRIM.AZ9-3.1.T0040234	599.928	-1.24282	0.175049	-7.09983	1.24909e-12	1.4422e-10	Amino-transferase class IV
PPRIM.AZ9-3.1.T0040322	49.0828	-1.74827	0.343366	-5.09156	3.55136e-07	1.47911e-05
PPRIM.AZ9-3.1.T0040531	595.109	-1.14684	0.237098	-4.83697	1.31834e-06	4.64901e-05	Ubiquitin-conjugating enzyme E2, catalytic domain homologues
PPRIM.AZ9-3.1.T0040532	477.799	-1.34485	0.356628	-3.77101	0.00016259	0.00282352	bromo domain
PPRIM.AZ9-3.1.T0050021	121.19	-1.21215	0.239952	-5.05162	4.38081e-07	1.77753e-05	Essential component of the PAM complex, a complex required for the translocation of transit peptide-containing proteins from the inner membrane into the mitochondrial matrix in an ATP-dependent manner
PPRIM.AZ9-3.1.T0050215	701.086	-1.22207	0.222859	-5.48359	4.16787e-08	2.19817e-06	Aminotransferase class I and II
PPRIM.AZ9-3.1.T0050218	208.17	-1.0703	0.209709	-5.10374	3.33014e-07	1.3967e-05	mRNA-binding protein involved in proper cytoplasmic distribution of mitochondria
PPRIM.AZ9-3.1.T0050233	1013.44	-1.19451	0.2606	-4.58369	4.56836e-06	0.000138552	Ribosomal protein S12/S23
PPRIM.AZ9-3.1.T0050359	1059.76	-1.04811	0.271026	-3.86719	0.000110098	0.00205261	-
PPRIM.AZ9-3.1.T0050368	334.865	-1.15773	0.261663	-4.42453	9.66537e-06	0.00026444	Alpha/beta hydrolase family
PPRIM.AZ9-3.1.T0050400	70.0706	-1.17485	0.309643	-3.79421	0.000148113	0.00262391
PPRIM.AZ9-3.1.T0050464	692.312	-1.1166	0.240622	-4.64046	3.47627e-06	0.00011059	Encoded by
PPRIM.AZ9-3.1.T0050544	42.1554	-1.88802	0.404342	-4.66938	3.02115e-06	9.73541e-05	DNA ligase OB-like domain
PPRIM.AZ9-3.1.T0060062	110.406	-1.34431	0.249175	-5.39506	6.84999e-08	3.44852e-06	basic region leucin zipper
PPRIM.AZ9-3.1.T0060140	2424.6	-1.10937	0.142904	-7.76301	8.29354e-15	1.22172e-12	NAC domain
PPRIM.AZ9-3.1.T0060187	33.9523	-3.62201	0.547788	-6.61206	3.79017e-11	3.63273e-09
PPRIM.AZ9-3.1.T0060197	818.555	-3.49927	0.274492	-12.7481	3.19267e-37	2.22032e-34
PPRIM.AZ9-3.1.T0060235	43.1474	-1.25721	0.371483	-3.3843	0.000713598	0.00927802	-
PPRIM.AZ9-3.1.T0060272	1956.27	-1.03349	0.227055	-4.55172	5.32091e-06	0.00015723
PPRIM.AZ9-3.1.T0060294	35.5258	-1.83531	0.433063	-4.23797	2.2555e-05	0.000544804	RNA polymerase II transcription regulator recruiting activity
PPRIM.AZ9-3.1.T0060491	92.7324	-1.88099	0.559889	-3.35958	0.000780608	0.00997577
PPRIM.AZ9-3.1.T0070073	603.729	-1.30119	0.160799	-8.09203	5.86766e-16	9.91337e-14	E1-E2 ATPase family protein
PPRIM.AZ9-3.1.T0070209	161.227	-3.9373	0.288915	-13.6279	2.73417e-42	2.55508e-39	PPIases accelerate the folding of proteins. It catalyzes the cis-trans isomerization of proline imidic peptide bonds in oligopeptides
PPRIM.AZ9-3.1.T0070283	101.393	-1.23446	0.274762	-4.49284	7.02801e-06	0.000199967	Protein kinase domain
PPRIM.AZ9-3.1.T0070287	869.447	-1.23937	0.250357	-4.95041	7.40592e-07	2.81764e-05	Protein kinase domain protein
PPRIM.AZ9-3.1.T0070296	547.29	-2.30433	0.187432	-12.2943	9.72446e-35	6.05834e-32	Protein of unknown function (DUF2816)
PPRIM.AZ9-3.1.T0070416	3145.45	-1.39094	0.322038	-4.3192	1.56597e-05	0.000396853	sulfide:quinone oxidoreductase activity
PPRIM.AZ9-3.1.T0070458	308.79	-1.02989	0.233283	-4.41478	1.01113e-05	0.000274411	S1/P1 Nuclease
PPRIM.AZ9-3.1.T0080007	1449.03	-1.29544	0.146315	-8.8538	8.45896e-19	1.76893e-16
PPRIM.AZ9-3.1.T0080029	54.0732	-1.52554	0.359989	-4.23773	2.2579e-05	0.000544804
PPRIM.AZ9-3.1.T0080104	798.101	-1.27331	0.248073	-5.1328	2.85463e-07	1.21429e-05
PPRIM.AZ9-3.1.T0080205	171.062	-1.4879	0.276004	-5.39084	7.01285e-08	3.51277e-06
PPRIM.AZ9-3.1.T0080252	1034.89	-1.0518	0.181166	-5.80573	6.40868e-09	4.02616e-07	This magnesium-dependent enzyme catalyzes the hydrolysis of ATP coupled with the transport of calcium
PPRIM.AZ9-3.1.T0080419	79.4504	-1.57654	0.445008	-3.54272	0.000396016	0.00584813	-
PPRIM.AZ9-3.1.T0080513	40.2325	-1.22381	0.358292	-3.41568	0.000636221	0.0084483
PPRIM.AZ9-3.1.T0080516	67.5175	-1.32882	0.278656	-4.76869	1.85429e-06	6.26561e-05	Protein of unknown function (DUF1349)
PPRIM.AZ9-3.1.T0080548	106.873	-1.37482	0.247348	-5.55822	2.72536e-08	1.49266e-06	cysteine-type peptidase activity
PPRIM.AZ9-3.1.T0090040	28.2167	-1.68586	0.44842	-3.75955	0.00017022	0.00292712
PPRIM.AZ9-3.1.T0090152	785.303	-1.14981	0.290587	-3.95685	7.59451e-05	0.00150103	Belongs to the class-I pyridine nucleotide-disulfide oxidoreductase family
PPRIM.AZ9-3.1.T0090158	272.855	-1.49183	0.302135	-4.93764	7.90738e-07	2.97437e-05	Belongs to the peptidase S10 family
PPRIM.AZ9-3.1.T0090284	200.617	-1.10846	0.242264	-4.57543	4.75237e-06	0.000143841	Enoyl-(Acyl carrier protein) reductase
PPRIM.AZ9-3.1.T0090324	24.6608	-1.71392	0.452429	-3.78826	0.000151703	0.00267327
PPRIM.AZ9-3.1.T0090354	5817.78	-1.57767	0.24721	-6.38191	1.74887e-10	1.51589e-08	Protein of unknown function (DUF2816)
PPRIM.AZ9-3.1.T0090476	111.435	-1.55601	0.253244	-6.14431	8.03102e-10	6.25416e-08	Control of topological states of DNA by transient breakage and subsequent rejoining of DNA strands. Topoisomerase II makes double-strand breaks
PPRIM.AZ9-3.1.T0100105	157.096	-1.12136	0.208736	-5.37214	7.78093e-08	3.85872e-06	Belongs to the TRAFAC class myosin-kinesin ATPase superfamily. Myosin family
PPRIM.AZ9-3.1.T0100124	254.468	-1.21533	0.236134	-5.14677	2.65006e-07	1.13698e-05	Pyridine nucleotide-disulphide oxidoreductase
PPRIM.AZ9-3.1.T0100205	62.4254	-1.36148	0.351851	-3.86947	0.000109072	0.00203601
PPRIM.AZ9-3.1.T0100345	183.369	-1.33896	0.214774	-6.23428	4.53874e-10	3.68822e-08	GDP-mannose 4,6 dehydratase
PPRIM.AZ9-3.1.T0100493	77.5966	-1.0752	0.285846	-3.76146	0.000168924	0.00291321
PPRIM.AZ9-3.1.T0100508	154.944	-1.27809	0.309702	-4.12684	3.67778e-05	0.000822521	1-phosphatidylinositol-4-phosphate 5-kinase activity
PPRIM.AZ9-3.1.T0110068	86.4385	-1.25639	0.290979	-4.31782	1.57579e-05	0.000399004	ABC transporter family protein
PPRIM.AZ9-3.1.T0110171	4191.33	-1.15157	0.306626	-3.75563	0.000172907	0.00295463	Protein phosphatase 2A regulatory B subunit, B56 family
PPRIM.AZ9-3.1.T0110241	24.2235	-1.72952	0.512293	-3.37603	0.00073541	0.00952022
PPRIM.AZ9-3.1.T0110250	360.452	-1.23587	0.282997	-4.36708	1.25917e-05	0.000329146
PPRIM.AZ9-3.1.T0110309	1355.21	-1.10723	0.184384	-6.00503	1.913e-09	1.3556e-07	hydrolase activity, acting on ester bonds
PPRIM.AZ9-3.1.T0110316	45.0807	-1.33869	0.344649	-3.8842	0.000102667	0.00193578
PPRIM.AZ9-3.1.T0110324	175.994	-2.56255	0.389391	-6.58093	4.67523e-11	4.41035e-09	transmembrane transport
PPRIM.AZ9-3.1.T0110374	2142.87	-1.15776	0.285965	-4.04859	5.15273e-05	0.00108896	Inorganic pyrophosphatase family protein
PPRIM.AZ9-3.1.T0110476	285.277	-1.15901	0.197	-5.8833	4.02178e-09	2.63167e-07	oxidoreductase activity, acting on the CH-CH group of donors
PPRIM.AZ9-3.1.T0120079	600.394	-1.06691	0.18392	-5.80093	6.59468e-09	4.12568e-07	Mitochondrial carrier protein
PPRIM.AZ9-3.1.T0120243	308.925	-1.3784	0.182408	-7.55669	4.13471e-14	5.68721e-12	-
PPRIM.AZ9-3.1.T0120319	75.3322	-1.18211	0.299462	-3.94745	7.89885e-05	0.00154788
PPRIM.AZ9-3.1.T0120320	149.915	-1.3965	0.40363	-3.45984	0.000540494	0.00744835	Belongs to the pyruvate kinase family
PPRIM.AZ9-3.1.T0130098	319.738	-1.44652	0.319703	-4.52458	6.05166e-06	0.000175873	Belongs to the sterol desaturase family
PPRIM.AZ9-3.1.T0130117	44.5893	-1.86821	0.430982	-4.33479	1.45901e-05	0.000373226	Zinc finger C-x8-C-x5-C-x3-H type (and similar)
PPRIM.AZ9-3.1.T0130279	385.044	-1.21285	0.205145	-5.91216	3.37657e-09	2.26397e-07
PPRIM.AZ9-3.1.T0130358	355.11	-1.80257	0.212573	-8.47978	2.25612e-17	4.27006e-15	GTP binding
PPRIM.AZ9-3.1.T0130414	21.4684	-1.69117	0.462621	-3.65564	0.000256541	0.00410465
PPRIM.AZ9-3.1.T0140015	41.4192	-1.56597	0.431932	-3.6255	0.000288398	0.00451059	DNA ligase OB-like domain
PPRIM.AZ9-3.1.T0140048	174.781	-2.14816	0.596825	-3.59932	0.000319052	0.00493326	Phosphate acyltransferases
PPRIM.AZ9-3.1.T0140104	33.8514	-1.62352	0.47563	-3.4134	0.000641567	0.0084945
PPRIM.AZ9-3.1.T0140121	70.992	-1.07305	0.283663	-3.78281	0.000155065	0.0027181	protein-cysteine S-palmitoyltransferase activity
PPRIM.AZ9-3.1.T0140138	129.823	-1.33548	0.342523	-3.89896	9.66066e-05	0.0018403	protein serine/threonine kinase activity
PPRIM.AZ9-3.1.T0140167	576.549	-1.17395	0.237786	-4.93701	7.93281e-07	2.97765e-05	-
PPRIM.AZ9-3.1.T0140305	133.354	-1.12561	0.332944	-3.38077	0.000722843	0.00938598	mRNA-binding protein involved in proper cytoplasmic distribution of mitochondria
PPRIM.AZ9-3.1.T0140335	196.026	-1.4339	0.359827	-3.98498	6.74856e-05	0.0013599	Glyoxalase/Bleomycin resistance protein/Dioxygenase superfamily
PPRIM.AZ9-3.1.T0140420	552.178	-1.28587	0.278656	-4.61453	3.93995e-06	0.000122474	Arrestin (or S-antigen), N-terminal domain
PPRIM.AZ9-3.1.T0150092	586.101	-1.19651	0.262667	-4.55522	5.23317e-06	0.000155251	HMGL-like
PPRIM.AZ9-3.1.T0150111	790.452	-1.41623	0.288604	-4.90717	9.23984e-07	3.38198e-05	Prp19/Pso4-like
PPRIM.AZ9-3.1.T0150178	24.3521	-1.90701	0.525996	-3.62552	0.000288381	0.00451059	cyclin-dependent protein serine/threonine kinase activity
PPRIM.AZ9-3.1.T0150263	118.194	-1.31359	0.3591	-3.65799	0.0002542	0.0040803	protein serine/threonine kinase activity
PPRIM.AZ9-3.1.T0150264	34.9095	-1.29757	0.362337	-3.58111	0.000342139	0.00521209	protein tyrosine/serine/threonine phosphatase activity
PPRIM.AZ9-3.1.T0150276	379.885	-1.59534	0.221895	-7.18963	6.49657e-13	7.73998e-11
PPRIM.AZ9-3.1.T0150335	96.0813	-2.01355	0.35078	-5.7402	9.45648e-09	5.7594e-07	-
PPRIM.AZ9-3.1.T0160024	1079.84	-1.73841	0.440476	-3.94666	7.92479e-05	0.00155195
PPRIM.AZ9-3.1.T0160097	410.133	-1.51317	0.245738	-6.15769	7.38147e-10	5.79358e-08	Belongs to the glutathione peroxidase family
PPRIM.AZ9-3.1.T0160140	651.639	-1.31245	0.37415	-3.50782	0.000451792	0.00648914	Plays a complex role in regulating the basal catalytic activity of the alpha subunit
PPRIM.AZ9-3.1.T0160150	2229.9	-1.01955	0.202182	-5.04274	4.58903e-07	1.84449e-05	guanyl-nucleotide exchange factor activity
PPRIM.AZ9-3.1.T0160270	2524.08	-1.07512	0.236615	-4.54376	5.52607e-06	0.000162649	Lipase family
PPRIM.AZ9-3.1.T0160303	13.5705	-2.92607	0.729989	-4.00838	6.11365e-05	0.0012505	Transketolase, pyrimidine binding domain
PPRIM.AZ9-3.1.T0160401	313.972	-1.04269	0.230918	-4.51539	6.32009e-06	0.000182605
PPRIM.AZ9-3.1.T0160403	47.1438	-1.21829	0.356824	-3.41425	0.000639571	0.00847771	MAP kinase kinase kinase kinase activity
PPRIM.AZ9-3.1.T0170126	302.341	-1.1939	0.202744	-5.88869	3.8928e-09	2.55847e-07	Glycosyl hydrolases family 38 protein
PPRIM.AZ9-3.1.T0170154	20.3256	-2.5933	0.613802	-4.22497	2.38968e-05	0.000573499	-
PPRIM.AZ9-3.1.T0170163	242.323	-1.97519	0.330288	-5.9802	2.22862e-09	1.53914e-07	Aminotransferase class I and II
PPRIM.AZ9-3.1.T0170267	1380.05	-1.10948	0.211187	-5.25355	1.49196e-07	6.84286e-06	Protein of unknown function (DUF2816)
PPRIM.AZ9-3.1.T0170401	128.066	-1.13386	0.222435	-5.09751	3.44156e-07	1.43939e-05	TPR Domain containing protein
PPRIM.AZ9-3.1.T0180027	237.186	-1.17718	0.279455	-4.21242	2.52654e-05	0.000598723
PPRIM.AZ9-3.1.T0180090	36.4077	-2.08171	0.498422	-4.17659	2.95907e-05	0.000687019	EF-hand domain pair
PPRIM.AZ9-3.1.T0180160	6828.76	-1.13539	0.297927	-3.81097	0.000138425	0.00248169
PPRIM.AZ9-3.1.T0180200	1077.43	-2.4998	0.508082	-4.92007	8.6514e-07	3.19003e-05	Actin
PPRIM.AZ9-3.1.T0180201	8935.18	-1.19816	0.199743	-5.99853	1.99109e-09	1.4076e-07	Actin
PPRIM.AZ9-3.1.T0180209	814.813	-1.02897	0.231116	-4.45216	8.50113e-06	0.000235387	Protein of unknown function (DUF2816)
PPRIM.AZ9-3.1.T0180270	454.105	-1.34618	0.188387	-7.14583	8.94541e-13	1.05316e-10	Rhodanese Homology Domain
PPRIM.AZ9-3.1.T0180290	337.468	-1.20005	0.201489	-5.9559	2.58641e-09	1.76291e-07	Protein kinase domain
PPRIM.AZ9-3.1.T0180309	7917.06	-1.86644	0.230275	-8.10526	5.2632e-16	8.99376e-14	-
PPRIM.AZ9-3.1.T0180321	977.554	-1.84097	0.200793	-9.16854	4.79487e-20	1.08626e-17	3'-UTR-mediated mRNA destabilization
PPRIM.AZ9-3.1.T0180329	69.4092	-2.51171	0.359029	-6.99584	2.63674e-12	2.88825e-10	Protein of unknown function (DUF2816)
PPRIM.AZ9-3.1.T0190141	1669.39	-1.02476	0.228651	-4.48174	7.40359e-06	0.000208668	guanyl-nucleotide exchange factor activity
PPRIM.AZ9-3.1.T0190344	177.609	-1.87087	0.282761	-6.61644	3.67959e-11	3.53809e-09	Protein of unknown function (DUF2816)
PPRIM.AZ9-3.1.T0200101	446.13	-1.866	0.175914	-10.6075	2.75143e-26	1.05486e-23	Protein of unknown function (DUF2816)
PPRIM.AZ9-3.1.T0200197	50.4567	-1.22767	0.33297	-3.68704	0.000226878	0.00369731
PPRIM.AZ9-3.1.T0200224	18.1115	-2.43768	0.554698	-4.39461	1.10973e-05	0.000297894
PPRIM.AZ9-3.1.T0200256	368.583	-1.12797	0.219109	-5.14799	2.6329e-07	1.13124e-05	-
PPRIM.AZ9-3.1.T0200283	278.038	-1.38242	0.268466	-5.14932	2.61436e-07	1.12489e-05	Thiamine pyrophosphate enzyme, central domain
PPRIM.AZ9-3.1.T0200299	1940.07	-1.13692	0.250087	-4.5461	5.46503e-06	0.00016108
PPRIM.AZ9-3.1.T0200327	839.025	-1.23591	0.319386	-3.86964	0.000108997	0.00203588	protein tyrosine/serine/threonine phosphatase activity
PPRIM.AZ9-3.1.T0210017	241.228	-1.45501	0.305155	-4.76811	1.85965e-06	6.27662e-05	SANT SWI3, ADA2, N-CoR and TFIIIB'' DNA-binding domains
PPRIM.AZ9-3.1.T0210086	137.102	-1.66475	0.399641	-4.16561	3.10524e-05	0.000714851	SF-assemblin/beta giardin
PPRIM.AZ9-3.1.T0210194	579.552	-1.01655	0.216255	-4.70068	2.59302e-06	8.43761e-05
PPRIM.AZ9-3.1.T0210207	173.313	-1.06171	0.245627	-4.32245	1.54307e-05	0.000392048
PPRIM.AZ9-3.1.T0210237	309.881	-1.29428	0.297283	-4.35369	1.33868e-05	0.000348103	Elongation factor 1 gamma, conserved domain
PPRIM.AZ9-3.1.T0210273	99.9362	-1.29175	0.323857	-3.98864	6.64531e-05	0.00134181	ABC-2 family transporter protein
PPRIM.AZ9-3.1.T0210328	151.395	-1.38067	0.22307	-6.18941	6.03905e-10	4.81578e-08	AAA domain
PPRIM.AZ9-3.1.T0210358	57.7176	-1.41285	0.375449	-3.76309	0.000167829	0.00289599
PPRIM.AZ9-3.1.T0210384	1077.83	-1.00928	0.1602	-6.3001	2.97447e-10	2.51267e-08	microtubule motor activity
PPRIM.AZ9-3.1.T0220042	587.451	-1.04845	0.199759	-5.24854	1.53305e-07	6.99915e-06	Unconventional myosin tail, actin- and lipid-binding
PPRIM.AZ9-3.1.T0220211	32.4182	-2.14192	0.428964	-4.99324	5.93742e-07	2.29991e-05
PPRIM.AZ9-3.1.T0220212	140.198	-1.38898	0.253965	-5.46919	4.52099e-08	2.3675e-06
PPRIM.AZ9-3.1.T0230084	317.527	-1.30574	0.304435	-4.28906	1.79434e-05	0.000447895
PPRIM.AZ9-3.1.T0230156	5789.34	-1.44774	0.160678	-9.01017	2.05744e-19	4.49092e-17	-
PPRIM.AZ9-3.1.T0230177	21714.5	-1.33628	0.220951	-6.04786	1.46784e-09	1.05262e-07	Actin
PPRIM.AZ9-3.1.T0230195	11566.2	-1.57794	0.250788	-6.29194	3.13513e-10	2.62613e-08	Protein of unknown function (DUF2816)
PPRIM.AZ9-3.1.T0230211	62.1716	-1.09201	0.320734	-3.40473	0.000662303	0.00870772	-
PPRIM.AZ9-3.1.T0240050	1100.4	-1.22199	0.199885	-6.11348	9.74837e-10	7.39886e-08	-
PPRIM.AZ9-3.1.T0240098	154.923	-1.21633	0.246708	-4.93025	8.21236e-07	3.06595e-05	SMC proteins Flexible Hinge Domain
PPRIM.AZ9-3.1.T0240197	937.096	-1.24269	0.149647	-8.30417	1.00523e-16	1.84419e-14
PPRIM.AZ9-3.1.T0240253	3729.73	-1.16785	0.307712	-3.79526	0.000147488	0.00261844	Produces ATP from ADP in the presence of a proton gradient across the membrane
PPRIM.AZ9-3.1.T0240254	177551	-1.28874	0.167187	-7.70835	1.27456e-14	1.85021e-12	pyruvate, phosphate dikinase activity
PPRIM.AZ9-3.1.T0240367	176.493	-1.34623	0.249061	-5.40525	6.47173e-08	3.2691e-06
PPRIM.AZ9-3.1.T0250005	143.281	-1.12708	0.298271	-3.77873	0.000157632	0.00275341	WD40 repeats
PPRIM.AZ9-3.1.T0250034	217.758	-1.72694	0.245364	-7.03826	1.94656e-12	2.17201e-10	biological adhesion
PPRIM.AZ9-3.1.T0250068	5940.66	-1.19427	0.268804	-4.44292	8.87478e-06	0.000244375	Belongs to the GPI family
PPRIM.AZ9-3.1.T0250078	2397.18	-1.41739	0.264018	-5.36855	7.93705e-08	3.92313e-06	Reductase C-terminal
PPRIM.AZ9-3.1.T0250188	409.926	-1.3064	0.208457	-6.26703	3.67998e-10	3.04837e-08	Aminotransferase class I and II
PPRIM.AZ9-3.1.T0250239	211.264	-1.4514	0.305626	-4.74895	2.04479e-06	6.7791e-05
PPRIM.AZ9-3.1.T0250260	82.7504	-1.37967	0.310817	-4.43884	9.0444e-06	0.000248588	Proton-conducting pore forming subunit of the membrane integral V0 complex of vacuolar ATPase. V-ATPase is responsible for acidifying a variety of intracellular compartments in eukaryotic cells
PPRIM.AZ9-3.1.T0250309	5155.91	-1.23871	0.340852	-3.63414	0.000278905	0.00438505	Fumarase C C-terminus
PPRIM.AZ9-3.1.T0260100	426.77	-1.07194	0.194529	-5.51041	3.58008e-08	1.91519e-06	-
PPRIM.AZ9-3.1.T0260250	2410.89	-1.53047	0.382629	-3.99988	6.33748e-05	0.0012901	Protein of unknown function (DUF2816)
PPRIM.AZ9-3.1.T0270138	853.383	-1.46077	0.287726	-5.07697	3.83511e-07	1.57751e-05	Protein of unknown function (DUF2816)
PPRIM.AZ9-3.1.T0270245	318.302	-1.12644	0.329664	-3.41694	0.000633282	0.00842798	Sodium hydrogen exchanger family protein
PPRIM.AZ9-3.1.T0270284	330.135	-1.20258	0.240476	-5.00081	5.70886e-07	2.21999e-05	Pyrimidine 5'-nucleotidase (UMPH-1)
PPRIM.AZ9-3.1.T0280248	2850.68	-1.45034	0.147776	-9.81445	9.75664e-23	2.86042e-20	AMP-binding enzyme
PPRIM.AZ9-3.1.T0280316	826.773	-1.07338	0.232291	-4.62084	3.82191e-06	0.000119551	-
PPRIM.AZ9-3.1.T0280340	99.4596	-1.03408	0.29281	-3.53157	0.000413095	0.00604363	GTPase activity
PPRIM.AZ9-3.1.T0290031	1228.6	-1.12943	0.316851	-3.56455	0.000364487	0.00547445	-
PPRIM.AZ9-3.1.T0290176	133.006	-1.73757	0.280111	-6.20316	5.53422e-10	4.43688e-08	cAMP-dependent protein kinase regulator activity
PPRIM.AZ9-3.1.T0290226	548.418	-1.05651	0.229395	-4.60565	4.1117e-06	0.000127234	WD domain, G-beta repeat
PPRIM.AZ9-3.1.T0290238	17.1803	-4.1894	1.10395	-3.79491	0.000147695	0.00261961	Zinc-finger domain
PPRIM.AZ9-3.1.T0290263	438.229	-1.57567	0.29217	-5.39298	6.92971e-08	3.47695e-06	Acetyltransferase (GNAT) family
PPRIM.AZ9-3.1.T0290273	138.254	-1.5191	0.367665	-4.13177	3.59983e-05	0.000809393	adenylate kinase activity
PPRIM.AZ9-3.1.T0300085	100.194	-1.0025	0.281653	-3.55933	0.000371796	0.005548	Protein kinase domain protein
PPRIM.AZ9-3.1.T0300283	147.069	-1.1089	0.227797	-4.86793	1.12775e-06	4.04854e-05	Cytochrome P450
PPRIM.AZ9-3.1.T0310035	681.978	-1.46991	0.384931	-3.81865	0.000134186	0.00241583	mRNA binding
PPRIM.AZ9-3.1.T0310133	450.531	-2.52406	0.251872	-10.0212	1.23039e-23	3.75445e-21	Zinc finger C-x8-C-x5-C-x3-H type (and similar)
PPRIM.AZ9-3.1.T0310188	159.49	-1.21956	0.324383	-3.75964	0.000170158	0.00292712	repeat protein
PPRIM.AZ9-3.1.T0310189	303.181	-1.01764	0.189841	-5.36047	8.3006e-08	4.09606e-06	repeat protein
PPRIM.AZ9-3.1.T0310268	181.886	-1.08641	0.255665	-4.24933	2.14408e-05	0.000521698	-
PPRIM.AZ9-3.1.T0320050	756.668	-1.37015	0.327629	-4.18203	2.88921e-05	0.000674992	Phosphoenolpyruvate carboxykinase
PPRIM.AZ9-3.1.T0320077	251.509	-1.0299	0.225779	-4.56154	5.07805e-06	0.000151551	Acetyltransferase (GNAT) domain
PPRIM.AZ9-3.1.T0320181	88.1983	-1.04858	0.253945	-4.12917	3.64077e-05	0.000816143	-
PPRIM.AZ9-3.1.T0320266	211.739	-1.27548	0.276589	-4.61147	3.99828e-06	0.00012403	Belongs to the protein kinase superfamily
PPRIM.AZ9-3.1.T0320301	79.2894	-1.04299	0.303324	-3.43852	0.000584904	0.00789983	phospholipid-translocating ATPase activity
PPRIM.AZ9-3.1.T0330123	401.166	-1.38188	0.185464	-7.45089	9.27102e-14	1.22132e-11	STOP protein
PPRIM.AZ9-3.1.T0330174	154.959	-1.41044	0.322644	-4.3715	1.23397e-05	0.000324259	-
PPRIM.AZ9-3.1.T0340082	30.1381	-1.48638	0.412827	-3.6005	0.000317605	0.00491598
PPRIM.AZ9-3.1.T0340149	59.7205	-1.49958	0.340764	-4.40064	1.07934e-05	0.000290518	STOP protein
PPRIM.AZ9-3.1.T0340304	85.131	-1.48184	0.315179	-4.70159	2.58139e-06	8.40891e-05
PPRIM.AZ9-3.1.T0340321	10450.6	-2.12795	0.157719	-13.492	1.74333e-41	1.57977e-38
PPRIM.AZ9-3.1.T0350034	269.085	-1.91271	0.332953	-5.74469	9.2091e-09	5.62018e-07	-
PPRIM.AZ9-3.1.T0350077	528.558	-1.13153	0.203421	-5.56252	2.65912e-08	1.45905e-06	SMC proteins Flexible Hinge Domain
PPRIM.AZ9-3.1.T0350092	3558.1	-1.08481	0.157549	-6.88555	5.75656e-12	6.06141e-10	-
PPRIM.AZ9-3.1.T0350125	95.0367	-1.35247	0.247232	-5.47046	4.48866e-08	2.35489e-06	Zinc finger CCCH type domain
PPRIM.AZ9-3.1.T0360019	1058.21	-1.02525	0.289472	-3.54178	0.000397438	0.00586624
PPRIM.AZ9-3.1.T0360117	108.523	-1.24265	0.321405	-3.86629	0.000110503	0.00205759	YeeE YedE family protein
PPRIM.AZ9-3.1.T0360126	533.778	-1.11334	0.286801	-3.88191	0.000103637	0.00195162	Methyltransferase domain
PPRIM.AZ9-3.1.T0360323	480.126	-1.41109	0.353658	-3.98999	6.60753e-05	0.00133779	Belongs to the acyl-CoA oxidase family
PPRIM.AZ9-3.1.T0360348	716.927	-1.00835	0.15511	-6.50091	7.98369e-11	7.33476e-09	Domain in DAP-5, eIF4G, MA-3 and other proteins.
PPRIM.AZ9-3.1.T0370114	887.086	-1.08071	0.235136	-4.5961	4.30477e-06	0.00013193	Serine/Threonine protein kinases, catalytic domain
PPRIM.AZ9-3.1.T0370230	224.762	-1.11415	0.245294	-4.5421	5.56966e-06	0.00016361	NADH dehydrogenase ubiquinone 1 alpha subcomplex subunit 9
PPRIM.AZ9-3.1.T0370268	2706.03	-1.21616	0.189449	-6.41944	1.36779e-10	1.21372e-08	Catalyzes the isomerization of citrate to isocitrate via cis-aconitate
PPRIM.AZ9-3.1.T0370292	26.2486	-2.23987	0.558791	-4.00842	6.1126e-05	0.0012505
PPRIM.AZ9-3.1.T0370324	350.758	-1.64974	0.403232	-4.09129	4.28986e-05	0.000935015	Centriolar protein SAS N-terminal
PPRIM.AZ9-3.1.T0380021	223.235	-1.48488	0.237239	-6.25901	3.87429e-10	3.19165e-08	IGR
PPRIM.AZ9-3.1.T0380099	187.289	-1.30621	0.262902	-4.96844	6.74927e-07	2.59089e-05	C-terminal regulatory domain of Threonine dehydratase
PPRIM.AZ9-3.1.T0380127	2633.58	-1.11755	0.184907	-6.04386	1.50467e-09	1.07645e-07	Phosphorylase is an important allosteric enzyme in carbohydrate metabolism. Enzymes from different sources differ in their regulatory mechanisms and in their natural substrates. However, all known phosphorylases share catalytic and structural properties
PPRIM.AZ9-3.1.T0380248	64.1526	-1.11832	0.292439	-3.82412	0.000131242	0.00236853
PPRIM.AZ9-3.1.T0390032	1064.98	-1.45976	0.192991	-7.56386	3.91285e-14	5.44231e-12	Unconventional myosin tail, actin- and lipid-binding
PPRIM.AZ9-3.1.T0390063	327.457	-1.27031	0.176009	-7.21732	5.30218e-13	6.3934e-11	Extension to Ser/Thr-type protein kinases
PPRIM.AZ9-3.1.T0390215	193.72	-1.30006	0.250666	-5.18642	2.14374e-07	9.45522e-06	Calmodulin-binding
PPRIM.AZ9-3.1.T0390247	1858.87	-1.10449	0.228564	-4.83231	1.34961e-06	4.72031e-05	-
PPRIM.AZ9-3.1.T0400128	48.719	-1.36375	0.351162	-3.88354	0.000102948	0.00193986
PPRIM.AZ9-3.1.T0410001	43.1951	-3.10466	0.407194	-7.62453	2.44923e-14	3.43858e-12	Tubulin-tyrosine ligase family
PPRIM.AZ9-3.1.T0410006	75.3408	-1.20876	0.324444	-3.72564	0.000194818	0.00325648	Belongs to the ATP guanido phosphotransferase family
PPRIM.AZ9-3.1.T0410017	88.3301	-3.48771	0.336896	-10.3525	4.07739e-25	1.46904e-22
PPRIM.AZ9-3.1.T0410075	35.1217	-1.43849	0.41704	-3.44929	0.00056207	0.00767845	Tim17/Tim22/Tim23/Pmp24 family
PPRIM.AZ9-3.1.T0410140	512.997	-1.4311	0.331924	-4.31153	1.62128e-05	0.000409137	-
PPRIM.AZ9-3.1.T0410314	326.075	-1.37205	0.186886	-7.34165	2.10979e-13	2.649e-11	B-box zinc finger
PPRIM.AZ9-3.1.T0420021	371.359	-1.31891	0.343746	-3.83688	0.000124607	0.00227627	Pleckstrin homology domain.
PPRIM.AZ9-3.1.T0420068	142.675	-1.17535	0.301748	-3.89515	9.81379e-05	0.00186687
PPRIM.AZ9-3.1.T0420083	6694.37	-1.00501	0.275227	-3.65158	0.00026063	0.0041523	Metallo-beta-lactamase superfamily
PPRIM.AZ9-3.1.T0420095	31.0546	-1.99771	0.484096	-4.12669	3.68022e-05	0.000822521	Pleckstrin homology domain.
PPRIM.AZ9-3.1.T0420104	11270.6	-1.06308	0.174511	-6.09177	1.11669e-09	8.39031e-08	-
PPRIM.AZ9-3.1.T0420122	48.2176	-1.61607	0.467944	-3.45355	0.000553266	0.00757202	Bacterial-like globin
PPRIM.AZ9-3.1.T0420163	503.75	-1.03231	0.297038	-3.47534	0.000510202	0.00713949	The glycine cleavage system catalyzes the degradation of glycine
PPRIM.AZ9-3.1.T0430004	210.361	-1.41055	0.309788	-4.55327	5.28196e-06	0.000156543	-
PPRIM.AZ9-3.1.T0430012	770.224	-1.25176	0.199771	-6.26599	3.70465e-10	3.06033e-08	Belongs to the universal ribosomal protein uL3 family
PPRIM.AZ9-3.1.T0430100	660.463	-1.17062	0.288687	-4.055	5.01341e-05	0.00106327	Bacterial-like globin
PPRIM.AZ9-3.1.T0430140	4305.93	-1.33181	0.271898	-4.89819	9.67239e-07	3.52294e-05	Belongs to the aldehyde dehydrogenase family
PPRIM.AZ9-3.1.T0440042	213.714	-1.49544	0.233934	-6.39259	1.63103e-10	1.41786e-08	Phosphoenolpyruvate carboxykinase
PPRIM.AZ9-3.1.T0440107	242.952	-1.65737	0.412081	-4.02195	5.77182e-05	0.00119364	Protein tyrosine kinase
PPRIM.AZ9-3.1.T0440171	999.212	-1.0755	0.289323	-3.71729	0.000201371	0.00333988	-
PPRIM.AZ9-3.1.T0440179	175.113	-1.12795	0.220754	-5.10955	3.22932e-07	1.36013e-05
PPRIM.AZ9-3.1.T0440230	732.155	-1.18669	0.155451	-7.6339	2.27765e-14	3.228e-12	EF-hand domain pair
PPRIM.AZ9-3.1.T0450066	131.235	-1.12187	0.302674	-3.70652	0.000210125	0.00346013
PPRIM.AZ9-3.1.T0450127	2459.73	-1.02819	0.199478	-5.15441	2.54437e-07	1.09635e-05	AMP-binding enzyme
PPRIM.AZ9-3.1.T0450167	554.32	-1.85696	0.340589	-5.4522	4.97506e-08	2.57395e-06	fatty acid biosynthetic process
PPRIM.AZ9-3.1.T0450256	238.25	-1.10477	0.207359	-5.32779	9.94144e-08	4.77189e-06	protein serine/threonine kinase activity
PPRIM.AZ9-3.1.T0450288	147.297	-1.15282	0.334447	-3.44694	0.00056698	0.00773141
PPRIM.AZ9-3.1.T0460150	64.2074	-1.3534	0.284105	-4.76374	1.90035e-06	6.38517e-05	pectin acetylesterase activity
PPRIM.AZ9-3.1.T0460272	11.5277	-7.06092	1.37801	-5.12401	2.9911e-07	1.27054e-05	C2 domain of PTEN tumour-suppressor protein
PPRIM.AZ9-3.1.T0460292	536.405	-1.08235	0.184711	-5.85968	4.63749e-09	2.99524e-07	-
PPRIM.AZ9-3.1.T0470115	439.717	-1.54296	0.345997	-4.45948	8.21599e-06	0.000229189	MBOAT, membrane-bound O-acyltransferase family
PPRIM.AZ9-3.1.T0470124	101.115	-1.25511	0.343302	-3.656	0.000256185	0.00410115	protein serine/threonine kinase activity
PPRIM.AZ9-3.1.T0470203	111.192	-1.10927	0.291068	-3.81102	0.000138393	0.00248169	-
PPRIM.AZ9-3.1.T0480148	125.466	-1.5631	0.331114	-4.72073	2.34995e-06	7.70538e-05
PPRIM.AZ9-3.1.T0480240	40.7421	-1.58517	0.385252	-4.11462	3.87818e-05	0.000857156	Protein kinase domain
PPRIM.AZ9-3.1.T0490060	88.6461	-1.27477	0.263729	-4.83364	1.34059e-06	4.70259e-05	-
PPRIM.AZ9-3.1.T0490129	808.863	-1.4667	0.37096	-3.95379	7.6922e-05	0.00151633	SF-assemblin/beta giardin
PPRIM.AZ9-3.1.T0500113	1633.6	-1.40337	0.248699	-5.64286	1.67252e-08	9.65541e-07	Melibiase
PPRIM.AZ9-3.1.T0500181	113.5	-1.67447	0.318968	-5.24966	1.52381e-07	6.96759e-06	Phosphatidyl serine synthase
PPRIM.AZ9-3.1.T0500191	1897.04	-1.00218	0.286405	-3.49915	0.000466741	0.00665273	Electron carrier protein. The oxidized form of the cytochrome c heme group can accept an electron from the heme group of the cytochrome c1 subunit of cytochrome reductase. Cytochrome c then transfers this electron to the cytochrome oxidase complex, the final protein carrier in the mitochondrial electron-transport chain
PPRIM.AZ9-3.1.T0500221	22.8235	-1.654	0.4545	-3.63916	0.000273533	0.0043142
PPRIM.AZ9-3.1.T0510119	861.979	-1.20931	0.240221	-5.03416	4.79949e-07	1.91877e-05	Phosphorylase is an important allosteric enzyme in carbohydrate metabolism. Enzymes from different sources differ in their regulatory mechanisms and in their natural substrates. However, all known phosphorylases share catalytic and structural properties
PPRIM.AZ9-3.1.T0510121	71.1437	-1.43013	0.326058	-4.38611	1.15395e-05	0.000304409	histone lysine demethylation
PPRIM.AZ9-3.1.T0510170	120.752	-1.19173	0.245678	-4.85077	1.22982e-06	4.36777e-05	Protein tyrosine kinase
PPRIM.AZ9-3.1.T0510172	4449.76	-1.01617	0.166263	-6.1118	9.85159e-10	7.45828e-08	Essential component of the vacuolar proton pump (V- ATPase), a multimeric enzyme that catalyzes the translocation of protons across the membranes. Required for assembly and activity of the V-ATPase
PPRIM.AZ9-3.1.T0520032	668.734	-1.07441	0.179233	-5.9945	2.04108e-09	1.43278e-07	Belongs to the cation transport ATPase (P-type) (TC 3.A.3) family. Type IV subfamily
PPRIM.AZ9-3.1.T0520076	1877.82	-1.18455	0.239412	-4.94776	7.50712e-07	2.84528e-05	4Fe-4S dicluster domain
PPRIM.AZ9-3.1.T0520116	218.768	-1.3493	0.263377	-5.12308	3.00591e-07	1.27502e-05
PPRIM.AZ9-3.1.T0520123	554.815	-1.10198	0.327355	-3.3663	0.000761831	0.00977391	Protein of unknown function (DUF2816)
PPRIM.AZ9-3.1.T0520211	135.931	-1.42133	0.343503	-4.13775	3.50724e-05	0.000791551	Protein kinase domain
PPRIM.AZ9-3.1.T0520258	80.0952	-1.00629	0.271858	-3.70154	0.000214295	0.00351717	Amino-transferase class IV
PPRIM.AZ9-3.1.T0530031	1991.05	-1.45708	0.306464	-4.75448	1.98958e-06	6.64738e-05	NAD/NADP octopine/nopaline dehydrogenase, alpha-helical domain
PPRIM.AZ9-3.1.T0530195	19.243	-2.23542	0.642907	-3.47706	0.000506943	0.00710053
PPRIM.AZ9-3.1.T0530197	80.294	-1.02209	0.286571	-3.56661	0.000361633	0.00544661
PPRIM.AZ9-3.1.T0530214	648.773	-1.11947	0.246548	-4.54059	5.60982e-06	0.000164628	NADH dehydrogenase ubiquinone 1 alpha subcomplex subunit 9
PPRIM.AZ9-3.1.T0540030	814.554	-1.05367	0.258943	-4.06914	4.7188e-05	0.00100966	Phosphoenolpyruvate carboxykinase
PPRIM.AZ9-3.1.T0540207	218.711	-1.10025	0.265924	-4.13747	3.51153e-05	0.000791923	Belongs to the eIF-2B alpha beta delta subunits family
PPRIM.AZ9-3.1.T0540223	56.4383	-1.87602	0.358282	-5.23615	1.6396e-07	7.40643e-06
PPRIM.AZ9-3.1.T0550109	3818.15	-1.02375	0.197555	-5.18211	2.19388e-07	9.63373e-06	Tubulin is the major constituent of microtubules. It binds two moles of GTP, one at an exchangeable site on the beta chain and one at a non-exchangeable site on the alpha chain
PPRIM.AZ9-3.1.T0550201	153.484	-1.11683	0.221173	-5.04958	4.42788e-07	1.78745e-05
PPRIM.AZ9-3.1.T0560045	98.1973	-1.09304	0.275786	-3.96338	7.38963e-05	0.00146635	FAD dependent oxidoreductase
PPRIM.AZ9-3.1.T0560057	75.6367	-1.21693	0.298725	-4.07375	4.62618e-05	0.000992406	Protein of unknown function (DUF2816)
PPRIM.AZ9-3.1.T0560071	267.982	-1.57074	0.237915	-6.60211	4.05333e-11	3.87255e-09
PPRIM.AZ9-3.1.T0560077	1734.73	-1.20213	0.315202	-3.81383	0.000136828	0.00246191	Thiolase, N-terminal domain
PPRIM.AZ9-3.1.T0560095	1611.16	-1.04442	0.163323	-6.39482	1.60737e-10	1.40959e-08	Sodium hydrogen exchanger family protein
PPRIM.AZ9-3.1.T0560155	222.965	-1.12125	0.323151	-3.46973	0.00052099	0.00726026	Cytidylyltransferase family
PPRIM.AZ9-3.1.T0560174	415.799	-1.41603	0.400174	-3.53852	0.000402374	0.00591864	Mitochondrial calcium uniporter
PPRIM.AZ9-3.1.T0560209	856.227	-2.00407	0.330683	-6.0604	1.35781e-09	9.87931e-08
PPRIM.AZ9-3.1.T0570117	14.2952	-3.10639	0.748495	-4.15019	3.32205e-05	0.000758339	Protein of unknown function (DUF2816)
PPRIM.AZ9-3.1.T0570128	400.082	-1.02626	0.183633	-5.58865	2.2884e-08	1.28137e-06	This magnesium-dependent enzyme catalyzes the hydrolysis of ATP coupled with the transport of calcium
PPRIM.AZ9-3.1.T0570176	106.954	-1.30457	0.290611	-4.48905	7.15417e-06	0.000202593
PPRIM.AZ9-3.1.T0570253	1133.46	-1.06662	0.161752	-6.59416	4.27682e-11	4.07306e-09	Enoyl-CoA hydratase/isomerase
PPRIM.AZ9-3.1.T0580165	74.1253	-1.91323	0.417162	-4.58631	4.51149e-06	0.000137245	-
PPRIM.AZ9-3.1.T0580179	513.953	-1.00465	0.177514	-5.65952	1.51794e-08	8.84841e-07	AMP-binding enzyme
PPRIM.AZ9-3.1.T0580202	212.872	-1.30818	0.197678	-6.61771	3.64806e-11	3.51908e-09	Belongs to the DEAD box helicase family
PPRIM.AZ9-3.1.T0590066	25.6276	-1.65103	0.440585	-3.74735	0.000178715	0.00303796
PPRIM.AZ9-3.1.T0590114	222.714	-1.05159	0.213461	-4.92637	8.37716e-07	3.10807e-05	Regulator of chromosome condensation (RCC1) repeat
PPRIM.AZ9-3.1.T0590128	306.8	-1.2755	0.317458	-4.01786	5.87299e-05	0.00121205	Belongs to the citrate synthase family
PPRIM.AZ9-3.1.T0590177	1331.7	-1.12889	0.31558	-3.57719	0.00034731	0.00527742	4Fe-4S dicluster domain
PPRIM.AZ9-3.1.T0590199	7165.86	-1.19323	0.17646	-6.76203	1.36068e-11	1.39348e-09	Belongs to the TRAFAC class myosin-kinesin ATPase superfamily. Kinesin family
PPRIM.AZ9-3.1.T0590219	2730.38	-1.06277	0.245936	-4.32134	1.55086e-05	0.000393357
PPRIM.AZ9-3.1.T0590221	300.711	-1.06513	0.259589	-4.10312	4.07614e-05	0.000893643	ammonium transmembrane transporter activity
PPRIM.AZ9-3.1.T0590258	16.5449	-2.19153	0.563674	-3.88794	0.000101097	0.001911	2OG-Fe dioxygenase
PPRIM.AZ9-3.1.T0600162	17255.8	-1.13724	0.221537	-5.1334	2.84555e-07	1.21388e-05	14-3-3 homologues
PPRIM.AZ9-3.1.T0600163	47.0282	-1.25199	0.330821	-3.78447	0.000154034	0.00270318	ABC transporter family protein
PPRIM.AZ9-3.1.T0600175	77.3348	-1.01929	0.276441	-3.68717	0.000226763	0.00369731
PPRIM.AZ9-3.1.T0600188	759.645	-1.303	0.329976	-3.94879	7.8548e-05	0.00154127	KR domain
PPRIM.AZ9-3.1.T0600208	263.501	-1.56588	0.222837	-7.02702	2.10998e-12	2.33692e-10	Belongs to the FGGY kinase family
PPRIM.AZ9-3.1.T0600236	4529.76	-1.03514	0.179486	-5.76725	8.0574e-09	4.96801e-07	FMN-dependent dehydrogenase
PPRIM.AZ9-3.1.T0600244	252.593	-1.7521	0.214487	-8.16877	3.11549e-16	5.54557e-14
PPRIM.AZ9-3.1.T0610063	64.2705	-1.82643	0.309499	-5.90124	3.60782e-09	2.39913e-07
PPRIM.AZ9-3.1.T0610093	2722.73	-1.57614	0.254945	-6.18228	6.31812e-10	5.02492e-08
PPRIM.AZ9-3.1.T0610106	2805.75	-1.29039	0.304773	-4.23395	2.29618e-05	0.000552412	-
PPRIM.AZ9-3.1.T0610111	6206.77	-1.76742	0.288408	-6.1282	8.88801e-10	6.85018e-08	negative regulation of lipoprotein oxidation
PPRIM.AZ9-3.1.T0610186	132.112	-1.06934	0.299523	-3.57014	0.000356789	0.00539404	Protein of unknown function (DUF2816)
PPRIM.AZ9-3.1.T0610229	686.968	-1.39671	0.22176	-6.2983	3.0092e-10	2.53485e-08	C-5 sterol desaturase activity
PPRIM.AZ9-3.1.T0620125	311.326	-1.43313	0.326194	-4.3935	1.1154e-05	0.000298351
PPRIM.AZ9-3.1.T0620160	1821.59	-1.18296	0.346653	-3.41251	0.000643675	0.00851325	-
PPRIM.AZ9-3.1.T0630187	174.749	-1.09873	0.273001	-4.02463	5.70645e-05	0.00118422
PPRIM.AZ9-3.1.T0640093	324.036	-1.16929	0.223217	-5.23836	1.62011e-07	7.34058e-06
PPRIM.AZ9-3.1.T0640225	14.1194	-2.9352	0.741627	-3.95778	7.56508e-05	0.00149819	peptidyl-serine phosphorylation
PPRIM.AZ9-3.1.T0650013	793.112	-1.47325	0.304789	-4.83365	1.3405e-06	4.70259e-05	4-alpha-hydroxytetrahydrobiopterin dehydratase activity
PPRIM.AZ9-3.1.T0650018	59.7916	-1.20524	0.337963	-3.5662	0.000362188	0.00545087
PPRIM.AZ9-3.1.T0650122	185.878	-1.32684	0.234942	-5.6475	1.62799e-08	9.43475e-07	voltage-gated potassium channel activity
PPRIM.AZ9-3.1.T0650205	134.643	-1.06469	0.259065	-4.10974	3.961e-05	0.000872879	Trehalose-phosphatase
PPRIM.AZ9-3.1.T0650206	5579.96	-1.28746	0.245495	-5.24432	1.56856e-07	7.13944e-06	Tubulin is the major constituent of microtubules. It binds two moles of GTP, one at an exchangeable site on the beta chain and one at a non-exchangeable site on the alpha chain
PPRIM.AZ9-3.1.T0660025	20.9743	-2.31516	0.66533	-3.47972	0.00050194	0.00705358
PPRIM.AZ9-3.1.T0670067	1727.09	-1.13301	0.323229	-3.5053	0.000456097	0.00652902	Glycosyl hydrolases family 38 protein
PPRIM.AZ9-3.1.T0670108	633.806	-1.23413	0.260981	-4.7288	2.25847e-06	7.42984e-05	FAD dependent oxidoreductase
PPRIM.AZ9-3.1.T0680084	1245.68	-1.38536	0.240645	-5.75686	8.56921e-09	5.24036e-07	IPT TIG domain containing protein
PPRIM.AZ9-3.1.T0680130	162.317	-1.27543	0.221203	-5.76587	8.12396e-09	4.99874e-07	IPT TIG domain containing protein
PPRIM.AZ9-3.1.T0680161	881.174	-1.06027	0.262682	-4.03634	5.42924e-05	0.00113854	Belongs to the histidine acid phosphatase family
PPRIM.AZ9-3.1.T0690027	97.4947	-1.10047	0.290643	-3.78634	0.000152883	0.00268771	EF-hand, calcium binding motif
PPRIM.AZ9-3.1.T0690032	4799.52	-1.09509	0.274495	-3.98946	6.62233e-05	0.00133897	Ab-hydrolase associated lipase region family protein
PPRIM.AZ9-3.1.T0700013	484.069	-1.30288	0.305475	-4.26511	1.99808e-05	0.000490564
PPRIM.AZ9-3.1.T0700077	718.823	-2.51321	0.32879	-7.6438	2.10895e-14	3.00315e-12	lactate/malate dehydrogenase, NAD binding domain
PPRIM.AZ9-3.1.T0700124	128.305	-1.11046	0.237921	-4.66735	3.05114e-06	9.82147e-05	Sigma factor PP2C-like phosphatases
PPRIM.AZ9-3.1.T0710132	154.956	-1.96954	0.25159	-7.82838	4.94211e-15	7.46408e-13
PPRIM.AZ9-3.1.T0710215	5966.35	-1.1004	0.135471	-8.12275	4.5574e-16	7.92351e-14
PPRIM.AZ9-3.1.T0720047	212.754	-1.18921	0.240635	-4.94197	7.73378e-07	2.91273e-05	protein-cysteine S-palmitoyltransferase activity
PPRIM.AZ9-3.1.T0720065	398.358	-1.57617	0.20973	-7.5152	5.68247e-14	7.72402e-12	Metallo-beta-lactamase superfamily
PPRIM.AZ9-3.1.T0720083	3243.27	-1.11384	0.316993	-3.51376	0.000441816	0.00638881	-
PPRIM.AZ9-3.1.T0720213	68.4255	-1.18999	0.331899	-3.58541	0.00033655	0.00513741	Component of the FACT complex, a general chromatin factor that acts to reorganize nucleosomes. The FACT complex is involved in multiple processes that require DNA as a template such as mRNA elongation, DNA replication and DNA repair. During transcription elongation the FACT complex acts as a histone chaperone that both destabilizes and restores nucleosomal structure. It facilitates the passage of…
PPRIM.AZ9-3.1.T0720237	308.667	-2.16955	0.420287	-5.16205	2.44257e-07	1.06012e-05	Transmembrane protein 43
PPRIM.AZ9-3.1.T0730042	106.874	-1.10344	0.25641	-4.30343	1.68175e-05	0.000423324
PPRIM.AZ9-3.1.T0730127	176.617	-1.18533	0.212373	-5.58137	2.3863e-08	1.32148e-06	-
PPRIM.AZ9-3.1.T0740106	43.7264	-1.2389	0.367997	-3.36662	0.000760963	0.00977391
PPRIM.AZ9-3.1.T0740109	50.7643	-1.20784	0.334561	-3.61022	0.000305936	0.00475258	protein serine/threonine kinase activity
PPRIM.AZ9-3.1.T0740111	218.14	-2.58193	0.256619	-10.0613	8.18724e-24	2.57717e-21	Fructose-1-6-bisphosphatase, N-terminal domain
PPRIM.AZ9-3.1.T0740137	159.5	-1.04526	0.223789	-4.67072	3.00142e-06	9.68226e-05
PPRIM.AZ9-3.1.T0740185	2887.16	-1.05289	0.148266	-7.10136	1.23537e-12	1.43188e-10	Domain in the RNA-binding Lupus La protein; unknown function
PPRIM.AZ9-3.1.T0740199	107.09	-1.02438	0.259928	-3.941	8.11421e-05	0.00157973
PPRIM.AZ9-3.1.T0750084	3732.95	-1.01785	0.293501	-3.46797	0.000524401	0.0072972	-
PPRIM.AZ9-3.1.T0750173	161.747	-1.37182	0.347008	-3.95328	7.70872e-05	0.00151759	Protein tyrosine kinase
PPRIM.AZ9-3.1.T0760118	218.045	-2.15589	0.298932	-7.21196	5.51536e-13	6.62375e-11	Piwi
PPRIM.AZ9-3.1.T0770031	45.5743	-2.24118	0.50337	-4.45236	8.49316e-06	0.000235384
PPRIM.AZ9-3.1.T0770064	263.101	-1.07044	0.240706	-4.44707	8.70488e-06	0.000239918	Sperm-tail PG-rich repeat
PPRIM.AZ9-3.1.T0770110	329.441	-1.21704	0.187147	-6.50313	7.86643e-11	7.26042e-09	protein serine/threonine phosphatase activity
PPRIM.AZ9-3.1.T0770181	444.552	-1.32018	0.336507	-3.92318	8.73861e-05	0.00168593	calcium ion binding
PPRIM.AZ9-3.1.T0780012	70.0198	-1.49818	0.39438	-3.79881	0.000145392	0.00259499
PPRIM.AZ9-3.1.T0780099	1422.27	-1.11502	0.331267	-3.36593	0.000762849	0.00978226
PPRIM.AZ9-3.1.T0780107	3384.67	-2.0185	0.17631	-11.4486	2.39066e-30	1.19151e-27	negative regulation of lipoprotein oxidation
PPRIM.AZ9-3.1.T0780136	1770.81	-1.04013	0.287201	-3.62162	0.000292768	0.00456938	-
PPRIM.AZ9-3.1.T0780150	3314.97	-1.37365	0.334892	-4.10177	4.10009e-05	0.000896921	amidase family
PPRIM.AZ9-3.1.T0790044	120.266	-1.51086	0.28223	-5.35328	8.63719e-08	4.23421e-06
PPRIM.AZ9-3.1.T0790055	420.603	-1.16397	0.209593	-5.55346	2.80064e-08	1.53109e-06	catalytic domain of ctd-like phosphatases
PPRIM.AZ9-3.1.T0790109	666.12	-1.0016	0.171499	-5.84024	5.21258e-09	3.32361e-07
PPRIM.AZ9-3.1.T0790132	415.204	-1.01493	0.247828	-4.09527	4.21668e-05	0.000921078	-
PPRIM.AZ9-3.1.T0790195	182794	-1.82377	0.342781	-5.32049	1.03487e-07	4.92783e-06	Paramecium Surface Antigen Repeat
PPRIM.AZ9-3.1.T0800002	21.5792	-1.5779	0.452048	-3.49056	0.000482006	0.00681831
PPRIM.AZ9-3.1.T0800003	60.0565	-1.75716	0.385447	-4.55875	5.14601e-06	0.000153121
PPRIM.AZ9-3.1.T0800029	407.862	-1.26173	0.30549	-4.1302	3.62451e-05	0.000813718	Protein of unknown function (DUF2816)
PPRIM.AZ9-3.1.T0800086	55.1802	-2.06326	0.353955	-5.82918	5.57016e-09	3.53652e-07
PPRIM.AZ9-3.1.T0810028	512.56	-2.18985	0.214937	-10.1884	2.23511e-24	7.50998e-22	Cathepsin propeptide inhibitor domain (I29)
PPRIM.AZ9-3.1.T0810152	47.2076	-2.15948	0.441015	-4.89663	9.7496e-07	3.54255e-05	NLI interacting factor-like phosphatase family protein
PPRIM.AZ9-3.1.T0810188	141.541	-3.41635	0.423482	-8.06728	7.18813e-16	1.18759e-13	Kazal-type proteinase inhibitor 1
PPRIM.AZ9-3.1.T0830033	17578.4	-1.4582	0.178647	-8.16243	3.28342e-16	5.80991e-14
PPRIM.AZ9-3.1.T0830122	1441.95	-1.13803	0.320978	-3.54551	0.000391849	0.00579804	-
PPRIM.AZ9-3.1.T0830231	915.422	-1.09326	0.307406	-3.55642	0.00037595	0.00559881	serine-type carboxypeptidase activity
PPRIM.AZ9-3.1.T0840028	479.328	-1.01016	0.193094	-5.23145	1.6819e-07	7.57463e-06
PPRIM.AZ9-3.1.T0840108	125.928	-1.0089	0.255035	-3.95594	7.62348e-05	0.00150378	hydroxyacylglutathione hydrolase activity
PPRIM.AZ9-3.1.T0850043	4813.03	-2.15201	0.168005	-12.8092	1.45574e-37	1.03649e-34	Major Facilitator Superfamily
PPRIM.AZ9-3.1.T0850108	704.169	-1.0043	0.15597	-6.43906	1.20213e-10	1.07316e-08	YjeF-related protein N-terminus
PPRIM.AZ9-3.1.T0860150	145.039	-1.05952	0.270949	-3.91039	9.21461e-05	0.00176298	aminomethyltransferase activity
PPRIM.AZ9-3.1.T0870068	703.612	-1.18439	0.18582	-6.37388	1.84308e-10	1.59293e-08	Belongs to the peptidase C1 family
PPRIM.AZ9-3.1.T0880039	643.828	-1.46842	0.171508	-8.5618	1.11119e-17	2.1323e-15	Unconventional myosin tail, actin- and lipid-binding
PPRIM.AZ9-3.1.T0880042	429.644	-1.30492	0.255911	-5.0991	3.41281e-07	1.42936e-05	SCP-2 sterol transfer family
PPRIM.AZ9-3.1.T0880052	180.969	-1.14753	0.21534	-5.32892	9.8799e-08	4.74998e-06	bromo domain
PPRIM.AZ9-3.1.T0880108	825.498	-1.08346	0.235627	-4.5982	4.26164e-06	0.000130976	Prp19/Pso4-like
PPRIM.AZ9-3.1.T0880152	60.1266	-1.02812	0.302937	-3.39385	0.000689169	0.0090074	Protein tyrosine kinase
PPRIM.AZ9-3.1.T0890075	9110.06	-1.04299	0.167423	-6.22965	4.67481e-10	3.76808e-08	Belongs to the heat shock protein 70 family
PPRIM.AZ9-3.1.T0890082	130.212	-1.82837	0.381227	-4.796	1.61865e-06	5.58294e-05	-
PPRIM.AZ9-3.1.T0890163	174.421	-1.34948	0.40068	-3.36798	0.000757208	0.00973916	acyl-CoA oxidase activity
PPRIM.AZ9-3.1.T0900045	31.4016	-1.67801	0.468792	-3.57943	0.000344343	0.00523774
PPRIM.AZ9-3.1.T0900058	1408.54	-1.02504	0.259522	-3.94974	7.82347e-05	0.00153815	Protein tyrosine kinase
PPRIM.AZ9-3.1.T0900106	374.117	-2.00388	0.36016	-5.56387	2.63857e-08	1.45579e-06	Protein of unknown function (DUF541)
PPRIM.AZ9-3.1.T0900125	185.212	-1.07416	0.243846	-4.40508	1.05743e-05	0.000285391	DnaJ central domain
PPRIM.AZ9-3.1.T0910089	170.85	-1.73312	0.257741	-6.72428	1.76462e-11	1.78879e-09	-
PPRIM.AZ9-3.1.T0920041	892.186	-1.22898	0.333736	-3.68248	0.000230973	0.0037579	Phospholipase/Carboxylesterase
PPRIM.AZ9-3.1.T0920107	286.81	-1.29403	0.311753	-4.15081	3.31304e-05	0.000756861	6-phosphofructokinase activity
PPRIM.AZ9-3.1.T0920151	156.506	-1.77397	0.254599	-6.96772	3.22121e-12	3.49011e-10	Protein of unknown function
PPRIM.AZ9-3.1.T0920188	71.6202	-1.81076	0.301398	-6.00787	1.87972e-09	1.33518e-07	negative regulation of response to water deprivation
PPRIM.AZ9-3.1.T0930007	71.0425	-1.62174	0.3404	-4.76422	1.89584e-06	6.3772e-05	WD domain, G-beta repeat
PPRIM.AZ9-3.1.T0930027	80.4423	-2.05235	0.443473	-4.62791	3.69376e-06	0.000116517	Calcium-binding protein
PPRIM.AZ9-3.1.T0930110	580.653	-1.51764	0.403825	-3.75817	0.000171163	0.00293658	Domain in Tre-2, BUB2p, and Cdc16p. Probable Rab-GAPs.
PPRIM.AZ9-3.1.T0930135	129.628	-1.56131	0.343446	-4.54601	5.46737e-06	0.00016108	Tricarboxylate carrier
PPRIM.AZ9-3.1.T0930178	226.017	-1.19684	0.299413	-3.99729	6.40715e-05	0.0013034	-
PPRIM.AZ9-3.1.T0930186	3589.78	-1.18329	0.272555	-4.34148	1.41529e-05	0.000365167	Tubulin is the major constituent of microtubules. It binds two moles of GTP, one at an exchangeable site on the beta chain and one at a non-exchangeable site on the alpha chain
PPRIM.AZ9-3.1.T0930187	2089.64	-1.35552	0.226623	-5.98136	2.21276e-09	1.53528e-07	Tubulin is the major constituent of microtubules. It binds two moles of GTP, one at an exchangeable site on the beta chain and one at a non-exchangeable site on the alpha chain
PPRIM.AZ9-3.1.T0940157	228.41	-1.6209	0.469263	-3.45414	0.000552046	0.00755998	Belongs to the lyase 1 family. Adenylosuccinate lyase subfamily
PPRIM.AZ9-3.1.T0940185	47.6423	-1.68497	0.402227	-4.18909	2.8008e-05	0.000655874	SET domain
PPRIM.AZ9-3.1.T0940189	371.518	-1.29543	0.325976	-3.974	7.06764e-05	0.00141042	Belongs to the CTL (choline transporter-like) family
PPRIM.AZ9-3.1.T0940215	180.951	-1.09898	0.232083	-4.7353	2.18735e-06	7.21174e-05	Chlorophyllase enzyme
PPRIM.AZ9-3.1.T0950005	290.089	-1.09053	0.310609	-3.51094	0.000446523	0.00644131	-
PPRIM.AZ9-3.1.T0950054	233.77	-1.24527	0.232937	-5.34593	8.99515e-08	4.39528e-06
PPRIM.AZ9-3.1.T0960126	17438.7	-1.06222	0.177364	-5.98895	2.11199e-09	1.47909e-07	Belongs to the class-I aminoacyl-tRNA synthetase family
PPRIM.AZ9-3.1.T0960138	117.391	-1.26721	0.257272	-4.92556	8.41184e-07	3.11707e-05
PPRIM.AZ9-3.1.T0970088	3338.03	-1.20913	0.202517	-5.97048	2.36564e-09	1.61881e-07	S1/P1 Nuclease
PPRIM.AZ9-3.1.T0970120	43.3277	-1.25565	0.365215	-3.43812	0.000585768	0.00790113	phospholipase C
PPRIM.AZ9-3.1.T0970137	636.845	-1.29882	0.173067	-7.50473	6.1557e-14	8.32942e-12	Beta-eliminating lyase
PPRIM.AZ9-3.1.T0970161	105.252	-2.12139	0.414189	-5.12179	3.02644e-07	1.2801e-05	Alanine dehydrogenase/PNT, N-terminal domain
PPRIM.AZ9-3.1.T0970163	339.478	-1.9028	0.299995	-6.34278	2.2566e-10	1.93356e-08	Alanine dehydrogenase/PNT, N-terminal domain
PPRIM.AZ9-3.1.T0980037	128.088	-1.37001	0.246803	-5.55103	2.83999e-08	1.54449e-06	-
PPRIM.AZ9-3.1.T0980039	1551.03	-1.18233	0.263075	-4.49429	6.98023e-06	0.000198797	-
PPRIM.AZ9-3.1.T0980041	70.3861	-1.11707	0.28285	-3.94935	7.83631e-05	0.00153967
PPRIM.AZ9-3.1.T0980069	86.0519	-1.10965	0.320156	-3.46598	0.000528311	0.00732775	endocytosis
PPRIM.AZ9-3.1.T0980090	288.081	-1.75346	0.337351	-5.19773	2.01736e-07	8.92412e-06	sulfide:quinone oxidoreductase activity
PPRIM.AZ9-3.1.T0990072	688.842	-1.66476	0.235549	-7.06755	1.57687e-12	1.79296e-10	Phosphatidylinositol 3- and 4-kinase
PPRIM.AZ9-3.1.T0990074	389.554	-1.76048	0.468888	-3.75457	0.000173637	0.00296202	-
PPRIM.AZ9-3.1.T0990086	157.7	-1.11224	0.241817	-4.5995	4.23507e-06	0.000130428	ATP12 chaperone protein
PPRIM.AZ9-3.1.T0990090	257.096	-1.13148	0.242685	-4.66235	3.12617e-06	0.000100413	K homology RNA-binding domain
PPRIM.AZ9-3.1.T0990144	564.753	-1.12725	0.247058	-4.56267	5.05066e-06	0.000150884	Ubiquitin carboxyl-terminal hydrolase family protein
PPRIM.AZ9-3.1.T1000117	299.392	-1.22264	0.20155	-6.0662	1.3097e-09	9.5759e-08
PPRIM.AZ9-3.1.T1000123	810.318	-1.07439	0.205774	-5.22119	1.77775e-07	7.97027e-06	Calcium-binding protein
PPRIM.AZ9-3.1.T1000139	105.044	-1.11824	0.24572	-4.55086	5.3427e-06	0.000157718	acid phosphatase activity
PPRIM.AZ9-3.1.T1000161	695.073	-1.1757	0.157624	-7.45889	8.72531e-14	1.16483e-11	Protein kinase domain
PPRIM.AZ9-3.1.T1010083	159.899	-1.29739	0.291715	-4.44745	8.68948e-06	0.000239714	Lipopolysaccharide kinase (Kdo/WaaP) family
PPRIM.AZ9-3.1.T1010120	129.073	-1.08494	0.289108	-3.75271	0.000174931	0.00298071
PPRIM.AZ9-3.1.T1010144	1260.65	-1.05877	0.200732	-5.27457	1.33068e-07	6.1757e-06	1,4-alpha-glucan branching enzyme activity
PPRIM.AZ9-3.1.T1020109	1025.33	-1.222	0.219661	-5.56313	2.64979e-08	1.45905e-06	PH domain
PPRIM.AZ9-3.1.T1020117	234.848	-1.10586	0.249433	-4.43349	9.27214e-06	0.000254613	Dual specificity phosphatase, catalytic domain
PPRIM.AZ9-3.1.T1020136	358.298	-1.64472	0.323608	-5.08244	3.72625e-07	1.54121e-05	-
PPRIM.AZ9-3.1.T1030063	191.606	-1.00856	0.235659	-4.27976	1.87098e-05	0.000464699	Zinc finger transcription factor sma
PPRIM.AZ9-3.1.T1030079	48.1303	-1.52864	0.451043	-3.38912	0.000701174	0.00913634
PPRIM.AZ9-3.1.T1030094	6747.68	-1.21992	0.19688	-6.19624	5.78294e-10	4.62388e-08	guanyl-nucleotide exchange factor activity
PPRIM.AZ9-3.1.T1030102	9480.26	-1.17136	0.26689	-4.38892	1.13914e-05	0.000301726	Ab-hydrolase associated lipase region family protein
PPRIM.AZ9-3.1.T1030133	51.5258	-1.26836	0.366302	-3.4626	0.000534976	0.00738593	NUDIX domain
PPRIM.AZ9-3.1.T1030141	398.939	-1.03821	0.212074	-4.89552	9.80481e-07	3.55829e-05
PPRIM.AZ9-3.1.T1030160	724.621	-1.28045	0.265692	-4.81929	1.44068e-06	5.00374e-05	Glutathione S-transferase, N-terminal domain
PPRIM.AZ9-3.1.T1030161	288.943	-1.08458	0.190486	-5.69373	1.24297e-08	7.36033e-07	zinc finger
PPRIM.AZ9-3.1.T1040021	576.905	-1.07799	0.238582	-4.51831	6.23364e-06	0.000180281	Calpain-like thiol protease family.
PPRIM.AZ9-3.1.T1040066	202.104	-1.19508	0.216147	-5.52901	3.22046e-08	1.7321e-06	Cyclic nucleotide-monophosphate binding domain
PPRIM.AZ9-3.1.T1040161	1990.39	-1.10679	0.182249	-6.07295	1.25585e-09	9.22729e-08	Oxidoreductase, zinc-binding dehydrogenase family protein
PPRIM.AZ9-3.1.T1050021	1214.8	-1.09591	0.312847	-3.50303	0.000459991	0.00657847	Belongs to the phospholipid scramblase family
PPRIM.AZ9-3.1.T1050103	1435.36	-2.03383	0.156948	-12.9586	2.09963e-38	1.56968e-35	RNA polymerase II transcription regulator recruiting activity
PPRIM.AZ9-3.1.T1060013	715.015	-1.25907	0.341995	-3.68153	0.000231836	0.00376579	Pectinacetylesterase family
PPRIM.AZ9-3.1.T1060147	189.922	-1.20147	0.208702	-5.75687	8.56893e-09	5.24036e-07	-
PPRIM.AZ9-3.1.T1070022	36.4736	-2.43907	0.487201	-5.0063	5.54876e-07	2.16619e-05
PPRIM.AZ9-3.1.T1070055	539.96	-1.0766	0.185699	-5.79753	6.72992e-09	4.19274e-07	YeeE YedE family protein
PPRIM.AZ9-3.1.T1070058	1998.87	-1.07628	0.1344	-8.00802	1.1657e-15	1.87414e-13	bromo domain
PPRIM.AZ9-3.1.T1070098	88.2119	-1.04515	0.275185	-3.79799	0.000145872	0.00259806	Domain found in a variety of signalling proteins, always encircled by uDENN and dDENN
PPRIM.AZ9-3.1.T1070139	118.714	-1.64731	0.32404	-5.08366	3.70221e-07	1.53552e-05
PPRIM.AZ9-3.1.T1070169	1935.31	-1.1564	0.143521	-8.05738	7.79486e-16	1.28076e-13	antiporter activity
PPRIM.AZ9-3.1.T1070195	1401.17	-1.67288	0.206132	-8.11558	4.83478e-16	8.35719e-14
PPRIM.AZ9-3.1.T1080085	42.4622	-1.6866	0.468726	-3.59826	0.000320352	0.00494825
PPRIM.AZ9-3.1.T1080145	1978.19	-1.02395	0.221974	-4.61292	3.97052e-06	0.000123296	Acyl-CoA dehydrogenase, C-terminal domain
PPRIM.AZ9-3.1.T1080176	22.2496	-2.45203	0.493895	-4.96468	6.8814e-07	2.63822e-05
PPRIM.AZ9-3.1.T1090032	2564.9	-1.18716	0.29583	-4.01298	5.99568e-05	0.00123142	Domains in hypothetical proteins in Drosophila, C. elegans and mammals. Occurs singly in some nucleoside diphosphate kinases.
PPRIM.AZ9-3.1.T1100016	394.161	-1.18533	0.215945	-5.48905	4.04108e-08	2.14263e-06	-
PPRIM.AZ9-3.1.T1100094	434.272	-1.23837	0.203586	-6.08279	1.18111e-09	8.80794e-08	Domain of unknown function (DUF4591)
PPRIM.AZ9-3.1.T1110033	738.202	-1.72126	0.217254	-7.9228	2.32215e-15	3.598e-13	Protein of unknown function (DUF2816)
PPRIM.AZ9-3.1.T1110054	35.5714	-1.54774	0.368618	-4.19876	2.68377e-05	0.00063094	-
PPRIM.AZ9-3.1.T1110140	176.519	-1.86481	0.308276	-6.04916	1.45599e-09	1.04663e-07	Putative RNA methyltransferase
PPRIM.AZ9-3.1.T1110157	139.445	-1.00734	0.241014	-4.17958	2.92042e-05	0.000679852	Protein kinase domain
PPRIM.AZ9-3.1.T1120068	2174.46	-1.32495	0.335871	-3.94482	7.98591e-05	0.00156085	MORN repeat-containing protein
PPRIM.AZ9-3.1.T1120115	285.287	-1.15761	0.202261	-5.72335	1.04446e-08	6.2971e-07	Belongs to the histone deacetylase family. HD Type 1 subfamily
PPRIM.AZ9-3.1.T1130038	3690.2	-1.07151	0.26719	-4.01029	6.06442e-05	0.00124383	oxidoreductase activity, acting on superoxide radicals as acceptor
PPRIM.AZ9-3.1.T1130047	55.9156	-1.31399	0.323858	-4.0573	4.96431e-05	0.0010536
PPRIM.AZ9-3.1.T1140020	626.24	-1.02589	0.205234	-4.99867	5.77284e-07	2.24196e-05	Beta/Gamma crystallin
PPRIM.AZ9-3.1.T1140105	594.164	-1.59513	0.203731	-7.82957	4.89547e-15	7.43117e-13	Belongs to the glycosyl hydrolase 5 (cellulase A) family
PPRIM.AZ9-3.1.T1150013	50.6325	-3.08355	0.523811	-5.88676	3.93846e-09	2.5828e-07
PPRIM.AZ9-3.1.T1150038	265.445	-1.71582	0.241186	-7.11411	1.12641e-12	1.31579e-10
PPRIM.AZ9-3.1.T1150060	208.859	-1.09816	0.268992	-4.08251	4.45526e-05	0.000962646	regulation of secretory granule organization
PPRIM.AZ9-3.1.T1150087	71.5146	-1.29718	0.353742	-3.66702	0.00024539	0.00395587	-
PPRIM.AZ9-3.1.T1150114	692.585	-1.12579	0.190757	-5.90173	3.5972e-09	2.39913e-07	Calcium-activated chloride channel
PPRIM.AZ9-3.1.T1150147	5078.19	-5.42939	0.322224	-16.8497	1.05391e-63	2.10108e-60
PPRIM.AZ9-3.1.T1160038	169.051	-1.05027	0.217289	-4.83352	1.34139e-06	4.70259e-05
PPRIM.AZ9-3.1.T1170131	82.0227	-1.34409	0.37567	-3.57784	0.000346442	0.00526691
PPRIM.AZ9-3.1.T1170138	25.6072	-1.89078	0.54864	-3.4463	0.000568321	0.00774263
PPRIM.AZ9-3.1.T1170146	1190.02	-1.04703	0.199871	-5.23855	1.61847e-07	7.34058e-06	Electron carrier protein. The oxidized form of the cytochrome c heme group can accept an electron from the heme group of the cytochrome c1 subunit of cytochrome reductase. Cytochrome c then transfers this electron to the cytochrome oxidase complex, the final protein carrier in the mitochondrial electron-transport chain
PPRIM.AZ9-3.1.T1180133	1918.27	-1.67442	0.251277	-6.66367	2.67078e-11	2.63587e-09	Protein of unknown function (DUF2816)
PPRIM.AZ9-3.1.T1190056	28.0311	-1.65812	0.473908	-3.49882	0.000467329	0.00665793
PPRIM.AZ9-3.1.T1190192	58.0751	-1.59324	0.456975	-3.48649	0.000489407	0.00689617
PPRIM.AZ9-3.1.T1200013	99.9364	-1.89396	0.37389	-5.06557	4.07189e-07	1.66574e-05	SecA DEAD-like domain
PPRIM.AZ9-3.1.T1200020	143.332	-1.82229	0.224827	-8.10531	5.26101e-16	8.99376e-14
PPRIM.AZ9-3.1.T1200067	177.559	-4.51381	0.692315	-6.51987	7.03662e-11	6.51465e-09
PPRIM.AZ9-3.1.T1210037	21.3625	-1.85914	0.466402	-3.98613	6.71603e-05	0.00135426
PPRIM.AZ9-3.1.T1220020	254.601	-1.27098	0.206873	-6.14379	8.05774e-10	6.25866e-08
PPRIM.AZ9-3.1.T1220025	48.1381	-1.30496	0.351875	-3.70859	0.000208418	0.00343769	-
PPRIM.AZ9-3.1.T1220031	346.588	-1.11711	0.21651	-5.15963	2.47443e-07	1.07085e-05	C-terminal regulatory domain of Threonine dehydratase
PPRIM.AZ9-3.1.T1220051	607.262	-1.33384	0.223985	-5.95507	2.59958e-09	1.76677e-07	Citrate synthase, C-terminal domain
PPRIM.AZ9-3.1.T1220058	67.4787	-1.16224	0.285317	-4.0735	4.63115e-05	0.000992758
PPRIM.AZ9-3.1.T1220099	1201.01	-1.3317	0.253467	-5.25393	1.48887e-07	6.8392e-06	-
PPRIM.AZ9-3.1.T1220115	2418.55	-1.22085	0.245279	-4.97739	6.44488e-07	2.48681e-05	Belongs to the mitochondrial carrier (TC 2.A.29) family
PPRIM.AZ9-3.1.T1220159	42.4349	-1.46091	0.389369	-3.75201	0.000175423	0.00298739
PPRIM.AZ9-3.1.T1230151	31.6127	-2.25358	0.417853	-5.39324	6.91979e-08	3.47695e-06
PPRIM.AZ9-3.1.T1230159	35.5547	-1.91813	0.401517	-4.77722	1.77737e-06	6.05359e-05
PPRIM.AZ9-3.1.T1250030	76.1436	-2.41592	0.388779	-6.21412	5.16126e-10	4.14899e-08
PPRIM.AZ9-3.1.T1250085	477.215	-1.24799	0.284366	-4.38866	1.1405e-05	0.000301819	NAD-binding of NADP-dependent 3-hydroxyisobutyrate dehydrogenase
PPRIM.AZ9-3.1.T1250110	186.164	-1.15437	0.231755	-4.981	6.32575e-07	2.444e-05
PPRIM.AZ9-3.1.T1270003	9.11167	-6.71922	1.37318	-4.89319	9.92125e-07	3.59618e-05	GTPase activity
PPRIM.AZ9-3.1.T1270006	17.9782	-3.47235	0.704009	-4.93225	8.12886e-07	3.03857e-05	positive regulation of histone H3-K79 methylation
PPRIM.AZ9-3.1.T1270028	132.403	-1.05279	0.30903	-3.40675	0.000657424	0.00866062	Phosphoenolpyruvate phosphomutase
PPRIM.AZ9-3.1.T1270053	458.561	-1.04641	0.191882	-5.4534	4.94152e-08	2.56103e-06
PPRIM.AZ9-3.1.T1270062	95.3779	-1.27584	0.292717	-4.35862	1.30884e-05	0.000341234	CHAT domain
PPRIM.AZ9-3.1.T1280021	409.971	-1.47367	0.348873	-4.22408	2.39919e-05	0.000574423	sequence-specific DNA binding
PPRIM.AZ9-3.1.T1280083	496.018	-1.76101	0.47282	-3.72449	0.000195711	0.00326958
PPRIM.AZ9-3.1.T1280087	597.425	-2.07129	0.226102	-9.16087	5.14826e-20	1.15755e-17
PPRIM.AZ9-3.1.T1280110	575.876	-1.16645	0.289913	-4.02346	5.73492e-05	0.00118765	regulatory subunit
PPRIM.AZ9-3.1.T1280127	93.6575	-1.25054	0.276389	-4.52457	6.0518e-06	0.000175873
PPRIM.AZ9-3.1.T1280163	76.404	-1.06884	0.300937	-3.5517	0.000382757	0.00569167	-
PPRIM.AZ9-3.1.T1290031	821.106	-1.4703	0.242656	-6.0592	1.368e-09	9.92928e-08	phospholipid-translocating ATPase activity
PPRIM.AZ9-3.1.T1290040	108.794	-1.42382	0.350306	-4.0645	4.81358e-05	0.00102659	Protein tyrosine kinase
PPRIM.AZ9-3.1.T1290075	112.466	-1.32577	0.38487	-3.44473	0.000571636	0.00777362	Ubiquinol-cytochrome C reductase hinge protein
PPRIM.AZ9-3.1.T1300015	65.4709	-1.35131	0.395888	-3.41335	0.00064169	0.0084945
PPRIM.AZ9-3.1.T1300035	140.674	-1.34549	0.236585	-5.68713	1.29192e-08	7.62003e-07	Kelch motif family protein
PPRIM.AZ9-3.1.T1300115	72.683	-1.1651	0.315837	-3.68893	0.000225204	0.00367603	protein tyrosine/serine/threonine phosphatase activity
PPRIM.AZ9-3.1.T1310031	67.2358	-1.3105	0.33044	-3.96592	7.3113e-05	0.00145274
PPRIM.AZ9-3.1.T1310064	250.053	-1.16392	0.184148	-6.32056	2.60624e-10	2.21412e-08	Phosphatidylinositol 3- and 4-kinase
PPRIM.AZ9-3.1.T1320014	358.12	-1.00109	0.178076	-5.62169	1.89099e-08	1.0833e-06
PPRIM.AZ9-3.1.T1330065	249.447	-1.23878	0.283505	-4.3695	1.24529e-05	0.000326372
PPRIM.AZ9-3.1.T1330073	1914.46	-1.41026	0.235851	-5.97947	2.23871e-09	1.54255e-07
PPRIM.AZ9-3.1.T1330171	24.8184	-4.99877	0.834779	-5.98813	2.12268e-09	1.4831e-07
PPRIM.AZ9-3.1.T1340079	538.981	-1.67973	0.433546	-3.87439	0.000106894	0.00200412	IPT TIG domain containing protein
PPRIM.AZ9-3.1.T1340096	5019.77	-1.85742	0.197979	-9.38193	6.47754e-21	1.53734e-18	IPT TIG domain containing protein
PPRIM.AZ9-3.1.T1350005	93.7772	-1.10949	0.261776	-4.23831	2.25209e-05	0.000544434	Phosphatidylinositol-4-phosphate 5-kinase family protein
PPRIM.AZ9-3.1.T1350086	56.2817	-1.05793	0.291494	-3.62933	0.000284161	0.00445832	YT521-B-like domain
PPRIM.AZ9-3.1.T1350087	241.406	-1.1628	0.281275	-4.13404	3.56441e-05	0.000803242	Calcium-binding protein
PPRIM.AZ9-3.1.T1350093	708.077	-1.01791	0.251689	-4.04433	5.24731e-05	0.00110504	Tetraspanin family
PPRIM.AZ9-3.1.T1360049	1597.77	-1.27128	0.29721	-4.27737	1.89113e-05	0.000468536	lipid-A-disaccharide synthase activity
PPRIM.AZ9-3.1.T1370025	278.022	-1.59154	0.299634	-5.31161	1.08658e-07	5.14947e-06	-
PPRIM.AZ9-3.1.T1370114	458.875	-1.08459	0.269356	-4.02662	5.65839e-05	0.00117588
PPRIM.AZ9-3.1.T1380066	22.9266	-2.17733	0.628724	-3.46309	0.000534014	0.00737947
PPRIM.AZ9-3.1.T1390059	374.175	-1.92015	0.191234	-10.0409	1.00784e-23	3.13941e-21	arsonoacetate metabolic process
PPRIM.AZ9-3.1.T1390060	804.351	-1.28288	0.172447	-7.43926	1.01253e-13	1.32222e-11	ABC transporter family protein
PPRIM.AZ9-3.1.T1390111	4037.86	-1.28188	0.309341	-4.14392	3.41414e-05	0.000776399	tRNA synthetases class II (A)
PPRIM.AZ9-3.1.T1400009	545.368	-1.30448	0.360122	-3.62233	0.000291956	0.00455909	Arrestin (or S-antigen), C-terminal domain
PPRIM.AZ9-3.1.T1400122	439.136	-1.21771	0.304725	-3.99608	6.44005e-05	0.00130831	homogentisate 1,2-dioxygenase
PPRIM.AZ9-3.1.T1400151	15.1045	-3.75647	0.817593	-4.59455	4.33686e-06	0.000132743	-
PPRIM.AZ9-3.1.T1410017	336.635	-1.19634	0.259083	-4.61759	3.88225e-06	0.000121058	Ribosomal protein L1p/L10e family
PPRIM.AZ9-3.1.T1410019	2761.83	-1.26438	0.286735	-4.40957	1.03575e-05	0.000279792	-
PPRIM.AZ9-3.1.T1410137	221.349	-1.26699	0.225421	-5.62056	1.90336e-08	1.08622e-06
PPRIM.AZ9-3.1.T1410142	98.0146	-2.70281	0.474032	-5.70175	1.18582e-08	7.05878e-07	Glutathione S-transferase, N-terminal domain containing protein
PPRIM.AZ9-3.1.T1410159	1161.62	-1.71567	0.502175	-3.41647	0.000634385	0.0084389	Peroxisomal biogenesis factor 11 (PEX11)
PPRIM.AZ9-3.1.T1410163	377.042	-1.03238	0.229485	-4.49869	6.83746e-06	0.000195289
PPRIM.AZ9-3.1.T1410164	548.164	-1.02587	0.237256	-4.32389	1.53298e-05	0.000389816	Belongs to the major facilitator superfamily. Sugar transporter (TC 2.A.1.1) family
PPRIM.AZ9-3.1.T1420053	37.5385	-1.21911	0.356521	-3.41946	0.000627446	0.0083652	-
PPRIM.AZ9-3.1.T1420090	11.6829	-2.91298	0.799059	-3.64552	0.000266856	0.00423122	protein serine/threonine kinase activity
PPRIM.AZ9-3.1.T1430046	518.366	-1.13598	0.211222	-5.37814	7.52603e-08	3.75098e-06
PPRIM.AZ9-3.1.T1430052	864.921	-1.69961	0.189753	-8.957	3.33633e-19	7.17766e-17	arsonoacetate metabolic process
PPRIM.AZ9-3.1.T1430070	314.946	-1.71794	0.218184	-7.87384	3.43917e-15	5.24718e-13	Malic enzyme, NAD binding domain
PPRIM.AZ9-3.1.T1430082	14.1692	-2.16	0.599178	-3.60494	0.000312223	0.0048427	GTPase activity
PPRIM.AZ9-3.1.T1430089	67.3163	-1.79179	0.332893	-5.38247	7.34705e-08	3.66788e-06
PPRIM.AZ9-3.1.T1430103	1246.46	-1.36227	0.373682	-3.64554	0.000266828	0.00423122
PPRIM.AZ9-3.1.T1440045	1656.34	-1.15009	0.258348	-4.45173	8.51799e-06	0.000235636	Tubulin is the major constituent of microtubules. It binds two moles of GTP, one at an exchangeable site on the beta chain and one at a non-exchangeable site on the alpha chain
PPRIM.AZ9-3.1.T1450124	39.775	-2.14224	0.429544	-4.98725	6.12434e-07	2.36924e-05	Tubulin is the major constituent of microtubules. It binds two moles of GTP, one at an exchangeable site on the beta chain and one at a non-exchangeable site on the alpha chain
PPRIM.AZ9-3.1.T1460068	587.879	-1.51058	0.362516	-4.16695	3.087e-05	0.000711198
PPRIM.AZ9-3.1.T1460086	112.64	-1.0581	0.306841	-3.44836	0.000564003	0.00770128
PPRIM.AZ9-3.1.T1460123	375.491	-1.30849	0.194686	-6.72104	1.80434e-11	1.82287e-09	Scavenger mRNA decapping enzyme C-term binding
PPRIM.AZ9-3.1.T1470124	94.8614	-1.00735	0.272065	-3.70263	0.000213378	0.00350597
PPRIM.AZ9-3.1.T1480041	699.624	-1.0586	0.195447	-5.41631	6.08424e-08	3.08378e-06	Acyl-coenzyme A oxidase N-terminal
PPRIM.AZ9-3.1.T1480115	52.9254	-1.79212	0.417024	-4.2974	1.72814e-05	0.000433906	Paramecium Surface Antigen Repeat
PPRIM.AZ9-3.1.T1490021	441.642	-2.13414	0.523389	-4.07753	4.55168e-05	0.00097853	Glutathione S-transferase, N-terminal domain containing protein
PPRIM.AZ9-3.1.T1490028	59.3071	-2.72106	0.37926	-7.17468	7.24787e-13	8.6008e-11	lipid binding
PPRIM.AZ9-3.1.T1490140	3646	-1.42797	0.262476	-5.44039	5.31634e-08	2.73161e-06	-
PPRIM.AZ9-3.1.T1500032	45.7293	-1.58686	0.398971	-3.97738	6.96775e-05	0.00139473	-
PPRIM.AZ9-3.1.T1500100	2329.79	-2.30254	0.384011	-5.99601	2.02224e-09	1.42625e-07	ammonium transmembrane transporter activity
PPRIM.AZ9-3.1.T1510004	16.8782	-4.73665	0.874103	-5.41887	5.99769e-08	3.05025e-06
PPRIM.AZ9-3.1.T1510055	411.087	-1.17694	0.299324	-3.93199	8.42451e-05	0.00163271	Glutathione S-transferase, N-terminal domain
PPRIM.AZ9-3.1.T1530029	85.6416	-1.46152	0.368173	-3.96966	7.19742e-05	0.00143201	catalytic domain of ctd-like phosphatases
PPRIM.AZ9-3.1.T1530059	424.497	-1.19877	0.197332	-6.07489	1.24074e-09	9.16125e-08	-
PPRIM.AZ9-3.1.T1540056	408.37	-1.10302	0.188317	-5.85721	4.70698e-09	3.03357e-07	NAD-binding of NADP-dependent 3-hydroxyisobutyrate dehydrogenase
PPRIM.AZ9-3.1.T1540077	126.082	-1.24875	0.262892	-4.75005	2.03365e-06	6.74964e-05	DNA-binding transcription factor activity
PPRIM.AZ9-3.1.T1550050	1329.3	-1.04852	0.17605	-5.9558	2.58801e-09	1.76291e-07	Protein kinase domain
PPRIM.AZ9-3.1.T1550095	307.828	-1.00321	0.210783	-4.75944	1.94129e-06	6.50082e-05	-
PPRIM.AZ9-3.1.T1570011	45.1648	-1.75412	0.378098	-4.63933	3.49537e-06	0.000110961
PPRIM.AZ9-3.1.T1570041	70.8381	-2.86008	0.563458	-5.07594	3.85588e-07	1.58387e-05
PPRIM.AZ9-3.1.T1580006	108.566	-1.05606	0.255036	-4.14081	3.46079e-05	0.000785216	-
PPRIM.AZ9-3.1.T1590064	1269.19	-1.1859	0.303477	-3.90771	9.31738e-05	0.00178036	ubiquitin-protein transferase activity
PPRIM.AZ9-3.1.T1600018	1694.22	-1.21377	0.293227	-4.13936	3.48271e-05	0.000788991	Glycerophosphoryl diester phosphodiesterase family
PPRIM.AZ9-3.1.T1600085	906.505	-1.03884	0.177137	-5.86462	4.50173e-09	2.92017e-07
PPRIM.AZ9-3.1.T1610024	537.734	-1.54251	0.176495	-8.7397	2.33732e-18	4.78734e-16	basic region leucin zipper
PPRIM.AZ9-3.1.T1610037	51.0246	-1.46537	0.379234	-3.86402	0.000111536	0.00207037	Aminotransferase class I and II
PPRIM.AZ9-3.1.T1610067	387.378	-1.19399	0.251032	-4.75633	1.97144e-06	6.5944e-05	Citrate synthase, C-terminal domain
PPRIM.AZ9-3.1.T1620077	1610.31	-1.05865	0.163578	-6.47179	9.6848e-11	8.8297e-09	PUL domain
PPRIM.AZ9-3.1.T1630011	488.151	-1.17779	0.16768	-7.02402	2.15577e-12	2.37882e-10	-
PPRIM.AZ9-3.1.T1630013	99.557	-1.01693	0.267842	-3.79673	0.000146616	0.00260821	Amine oxidase, flavin-containing family protein
PPRIM.AZ9-3.1.T1630021	449.521	-1.02006	0.217887	-4.68162	2.84623e-06	9.20147e-05	-
PPRIM.AZ9-3.1.T1630032	79.4537	-1.59057	0.300139	-5.29945	1.16151e-07	5.43567e-06	protein serine/threonine phosphatase activity
PPRIM.AZ9-3.1.T1630043	47.5977	-2.15546	0.516019	-4.17709	2.95263e-05	0.000686056
PPRIM.AZ9-3.1.T1630071	115.288	-1.12433	0.228589	-4.91856	8.71853e-07	3.21082e-05	TLD
PPRIM.AZ9-3.1.T1630087	1951.41	-1.27587	0.166445	-7.66541	1.78259e-14	2.56281e-12	4Fe-4S dicluster domain
PPRIM.AZ9-3.1.T1640008	53.9112	-6.43604	0.807518	-7.97015	1.58482e-15	2.49433e-13	ion channel activity
PPRIM.AZ9-3.1.T1640063	81.6367	-1.08125	0.291343	-3.71126	0.000206232	0.00340538
PPRIM.AZ9-3.1.T1650025	999.436	-1.57465	0.240285	-6.55327	5.62907e-11	5.27686e-09
PPRIM.AZ9-3.1.T1650086	217.899	-1.2968	0.246349	-5.26405	1.40915e-07	6.50297e-06
PPRIM.AZ9-3.1.T1670028	104.355	-1.3835	0.285908	-4.83897	1.30512e-06	4.60782e-05	Lanthionine synthetase C-like protein
PPRIM.AZ9-3.1.T1700017	290.143	-2.47944	0.276668	-8.96179	3.19462e-19	6.9226e-17	Protein of unknown function (DUF2816)
PPRIM.AZ9-3.1.T1710032	152.7	-1.48079	0.356135	-4.15794	3.2113e-05	0.000736433	Glutathione S-transferase, N-terminal domain
PPRIM.AZ9-3.1.T1820011	31.8318	-1.45061	0.419559	-3.45746	0.000545287	0.00749369	snoRNA binding
PPRIM.AZ9-3.1.T1890011	48.2056	-6.69184	0.908129	-7.36882	1.72142e-13	2.19988e-11
PPRIM.AZ9-3.1.T2020007	23.4482	-3.01673	0.579514	-5.20562	1.93354e-07	8.59145e-06
