# Supplementary material for: Facultative mutualism between Paramecium and the intracellular Rickettsiales bacterium Megaera mediated by a horizontally acquired biotin operon
Source: ISME Commun. 2026 Mar 27;6(1):ycag079. doi: 10.1093/ismeco/ycag079 (PMC13134042; doi:10.1093/ismeco/ycag079)
Supplement: Supplementary_material_ycag079 [file supplementary_material_ycag079.zip › Table S4_GO term updated.xlsx]

## Sheet: GO terms enriched upregulated
GO_IDs	Term_description	Fisher p-value	p-value Adjusted	Ontology	#Genes	Gene_IDs
GO:0097354	prenylation	9.8e-06	0.0071834	BP	5	PPRIM.AZ9-3.1.T0020268;PPRIM.AZ9-3.1.T0120216;PPRIM.AZ9-3.1.T0830174;PPRIM.AZ9-3.1.T1090063;PPRIM.AZ9-3.1.T1610059
GO:0060249	anatomical structure homeostasis	4.5e-05	0.0164925	BP	12	PPRIM.AZ9-3.1.T0030538;PPRIM.AZ9-3.1.T0070452;PPRIM.AZ9-3.1.T0090270;PPRIM.AZ9-3.1.T0420049;PPRIM.AZ9-3.1.T0430034;PPRIM.AZ9-3.1.T0430300;PPRIM.AZ9-3.1.T0510225;PPRIM.AZ9-3.1.T0970079;PPRIM.AZ9-3.1.T1160028;PPRIM.AZ9-3.1.T1360051;PPRIM.AZ9-3.1.T1410058;PPRIM.AZ9-3.1.T1650048
GO:0048873	homeostasis of number of cells within a tissue	5.1e-08	6.9156e-05	BP	7	PPRIM.AZ9-3.1.T0070452;PPRIM.AZ9-3.1.T0430300;PPRIM.AZ9-3.1.T0510225;PPRIM.AZ9-3.1.T0970079;PPRIM.AZ9-3.1.T1360051;PPRIM.AZ9-3.1.T1410058;PPRIM.AZ9-3.1.T1650048
GO:0035728	response to hepatocyte growth factor	7.5e-06	0.0042036	BP	4	PPRIM.AZ9-3.1.T0100299;PPRIM.AZ9-3.1.T0210090;PPRIM.AZ9-3.1.T0400104;PPRIM.AZ9-3.1.T1540061
GO:0018342	protein prenylation	9.3e-06	0.0042036	BP	5	PPRIM.AZ9-3.1.T0020268;PPRIM.AZ9-3.1.T0120216;PPRIM.AZ9-3.1.T0830174;PPRIM.AZ9-3.1.T1090063;PPRIM.AZ9-3.1.T1610059
GO:0045682	regulation of epidermis development	1.7e-05	0.005763	BP	4	PPRIM.AZ9-3.1.T0950081;PPRIM.AZ9-3.1.T1080016;PPRIM.AZ9-3.1.T1240089;PPRIM.AZ9-3.1.T1480069
GO:0048278	vesicle docking	4.3e-05	0.0116616	BP	8	PPRIM.AZ9-3.1.T0040024;PPRIM.AZ9-3.1.T0210240;PPRIM.AZ9-3.1.T0370078;PPRIM.AZ9-3.1.T0390222;PPRIM.AZ9-3.1.T0390285;PPRIM.AZ9-3.1.T0820061;PPRIM.AZ9-3.1.T1070131;PPRIM.AZ9-3.1.T1370168
GO:0001894	tissue homeostasis	0.00016	0.03616	BP	10	PPRIM.AZ9-3.1.T0070452;PPRIM.AZ9-3.1.T0090270;PPRIM.AZ9-3.1.T0420049;PPRIM.AZ9-3.1.T0430034;PPRIM.AZ9-3.1.T0430300;PPRIM.AZ9-3.1.T0510225;PPRIM.AZ9-3.1.T0970079;PPRIM.AZ9-3.1.T1360051;PPRIM.AZ9-3.1.T1410058;PPRIM.AZ9-3.1.T1650048
GO:0098791	Golgi apparatus subcompartment	2.8e-07	4.62e-05	CC	22	PPRIM.AZ9-3.1.T0040093;PPRIM.AZ9-3.1.T0070452;PPRIM.AZ9-3.1.T0090368;PPRIM.AZ9-3.1.T0210240;PPRIM.AZ9-3.1.T0250300;PPRIM.AZ9-3.1.T0290321;PPRIM.AZ9-3.1.T0380176;PPRIM.AZ9-3.1.T0430300;PPRIM.AZ9-3.1.T0510225;PPRIM.AZ9-3.1.T0670063;PPRIM.AZ9-3.1.T0780125;PPRIM.AZ9-3.1.T0970079;PPRIM.AZ9-3.1.T0970080;PPRIM.AZ9-3.1.T1060027;PPRIM.AZ9-3.1.T1070131;PPRIM.AZ9-3.1.T1100141;PPRIM.AZ9-3.1.T1110142;PPRIM.AZ…
GO:0001411	hyphal tip	5.7e-05	0.0047025	CC	5	PPRIM.AZ9-3.1.T0040024;PPRIM.AZ9-3.1.T0370078;PPRIM.AZ9-3.1.T0390222;PPRIM.AZ9-3.1.T0390285;PPRIM.AZ9-3.1.T0820061
GO:0000792	heterochromatin	0.00038	0.0209	CC	6	PPRIM.AZ9-3.1.T0950081;PPRIM.AZ9-3.1.T1080016;PPRIM.AZ9-3.1.T1240089;PPRIM.AZ9-3.1.T1480069;PPRIM.AZ9-3.1.T1540054;PPRIM.AZ9-3.1.T1540061
GO:0032476	decaprenyl diphosphate synthase complex	1.1e-05	0.001331	CC	5	PPRIM.AZ9-3.1.T0020268;PPRIM.AZ9-3.1.T0120216;PPRIM.AZ9-3.1.T0830174;PPRIM.AZ9-3.1.T1090063;PPRIM.AZ9-3.1.T1610059
GO:0005802	trans-Golgi network	3.9e-05	0.0023595	CC	10	PPRIM.AZ9-3.1.T0070452;PPRIM.AZ9-3.1.T0380176;PPRIM.AZ9-3.1.T0430300;PPRIM.AZ9-3.1.T0510225;PPRIM.AZ9-3.1.T0970079;PPRIM.AZ9-3.1.T1360051;PPRIM.AZ9-3.1.T1370168;PPRIM.AZ9-3.1.T1410058;PPRIM.AZ9-3.1.T1650048;PPRIM.AZ9-3.1.T1710034
GO:0031491	nucleosome binding	4.7e-05	0.006107	MF	6	PPRIM.AZ9-3.1.T0700048;PPRIM.AZ9-3.1.T0950081;PPRIM.AZ9-3.1.T1080016;PPRIM.AZ9-3.1.T1240089;PPRIM.AZ9-3.1.T1480069;PPRIM.AZ9-3.1.T1710045
GO:0008318	protein prenyltransferase activity	6.4e-05	0.006107	MF	4	PPRIM.AZ9-3.1.T0020268;PPRIM.AZ9-3.1.T0120216;PPRIM.AZ9-3.1.T0830174;PPRIM.AZ9-3.1.T1090063
GO:0031490	chromatin DNA binding	9.3e-05	0.006107	MF	6	PPRIM.AZ9-3.1.T0700048;PPRIM.AZ9-3.1.T0950081;PPRIM.AZ9-3.1.T1080016;PPRIM.AZ9-3.1.T1240089;PPRIM.AZ9-3.1.T1480069;PPRIM.AZ9-3.1.T1710045
GO:0016817	hydrolase activity, acting on acid anhydrides	0.00062	0.030535	MF	35	PPRIM.AZ9-3.1.T0030538;PPRIM.AZ9-3.1.T0040024;PPRIM.AZ9-3.1.T0060418;PPRIM.AZ9-3.1.T0070452;PPRIM.AZ9-3.1.T0090270;PPRIM.AZ9-3.1.T0340298;PPRIM.AZ9-3.1.T0370078;PPRIM.AZ9-3.1.T0370115;PPRIM.AZ9-3.1.T0390222;PPRIM.AZ9-3.1.T0390285;PPRIM.AZ9-3.1.T0430240;PPRIM.AZ9-3.1.T0430300;PPRIM.AZ9-3.1.T0490160;PPRIM.AZ9-3.1.T0510225;PPRIM.AZ9-3.1.T0530106;PPRIM.AZ9-3.1.T0550198;PPRIM.AZ9-3.1.T0580266;PPRIM.AZ…
GO:0004661	protein geranylgeranyltransferase activity	1.8e-05	0.004464	MF	4	PPRIM.AZ9-3.1.T0020268;PPRIM.AZ9-3.1.T0120216;PPRIM.AZ9-3.1.T0830174;PPRIM.AZ9-3.1.T1090063

## Sheet: GO terms enriched downregulated
GO_IDs	Term_description	Fisher p-value	p-value Adjusted	Ontology	#Genes	Gene_IDs
GO:0044281	small molecule metabolic process	1.6e-16	1.1728e-13	BP	65	PPRIM.AZ9-3.1.T0010289;PPRIM.AZ9-3.1.T0010293;PPRIM.AZ9-3.1.T0010425;PPRIM.AZ9-3.1.T0010572;PPRIM.AZ9-3.1.T0030332;PPRIM.AZ9-3.1.T0030650;PPRIM.AZ9-3.1.T0040234;PPRIM.AZ9-3.1.T0050215;PPRIM.AZ9-3.1.T0090152;PPRIM.AZ9-3.1.T0100345;PPRIM.AZ9-3.1.T0110374;PPRIM.AZ9-3.1.T0140048;PPRIM.AZ9-3.1.T0140335;PPRIM.AZ9-3.1.T0150092;PPRIM.AZ9-3.1.T0150263;PPRIM.AZ9-3.1.T0160303;PPRIM.AZ9-3.1.T0170126;PPRIM.AZ…
GO:0009410	response to xenobiotic stimulus	3.6e-06	0.0013194	BP	33	PPRIM.AZ9-3.1.T0010289;PPRIM.AZ9-3.1.T0030332;PPRIM.AZ9-3.1.T0090152;PPRIM.AZ9-3.1.T0100345;PPRIM.AZ9-3.1.T0140335;PPRIM.AZ9-3.1.T0160097;PPRIM.AZ9-3.1.T0160303;PPRIM.AZ9-3.1.T0180270;PPRIM.AZ9-3.1.T0240253;PPRIM.AZ9-3.1.T0250068;PPRIM.AZ9-3.1.T0250309;PPRIM.AZ9-3.1.T0270284;PPRIM.AZ9-3.1.T0300283;PPRIM.AZ9-3.1.T0320050;PPRIM.AZ9-3.1.T0370268;PPRIM.AZ9-3.1.T0440042;PPRIM.AZ9-3.1.T0470115;PPRIM.AZ…
GO:0006805	xenobiotic metabolic process	0.00012	0.02932	BP	9	PPRIM.AZ9-3.1.T0090152;PPRIM.AZ9-3.1.T0140335;PPRIM.AZ9-3.1.T0590128;PPRIM.AZ9-3.1.T0650013;PPRIM.AZ9-3.1.T0860150;PPRIM.AZ9-3.1.T1030160;PPRIM.AZ9-3.1.T1400122;PPRIM.AZ9-3.1.T1510055;PPRIM.AZ9-3.1.T1710032
GO:0072521	purine-containing compound metabolic process	0.00022	0.02932	BP	20	PPRIM.AZ9-3.1.T0010289;PPRIM.AZ9-3.1.T0010293;PPRIM.AZ9-3.1.T0030332;PPRIM.AZ9-3.1.T0090152;PPRIM.AZ9-3.1.T0100345;PPRIM.AZ9-3.1.T0240253;PPRIM.AZ9-3.1.T0250068;PPRIM.AZ9-3.1.T0270284;PPRIM.AZ9-3.1.T0470115;PPRIM.AZ9-3.1.T0520076;PPRIM.AZ9-3.1.T0590128;PPRIM.AZ9-3.1.T0700077;PPRIM.AZ9-3.1.T0850108;PPRIM.AZ9-3.1.T0880042;PPRIM.AZ9-3.1.T0940157;PPRIM.AZ9-3.1.T1030160;PPRIM.AZ9-3.1.T1080145;PPRIM.AZ…
GO:0006790	sulfur compound metabolic process	0.00025	0.02932	BP	13	PPRIM.AZ9-3.1.T0010289;PPRIM.AZ9-3.1.T0050215;PPRIM.AZ9-3.1.T0090152;PPRIM.AZ9-3.1.T0180270;PPRIM.AZ9-3.1.T0210237;PPRIM.AZ9-3.1.T0470115;PPRIM.AZ9-3.1.T0590128;PPRIM.AZ9-3.1.T0840108;PPRIM.AZ9-3.1.T0880042;PPRIM.AZ9-3.1.T0980090;PPRIM.AZ9-3.1.T1030160;PPRIM.AZ9-3.1.T1080145;PPRIM.AZ9-3.1.T1710032
GO:0070887	cellular response to chemical stimulus	0.00027	0.02932	BP	46	PPRIM.AZ9-3.1.T0010289;PPRIM.AZ9-3.1.T0030332;PPRIM.AZ9-3.1.T0050233;PPRIM.AZ9-3.1.T0090152;PPRIM.AZ9-3.1.T0100345;PPRIM.AZ9-3.1.T0140335;PPRIM.AZ9-3.1.T0160097;PPRIM.AZ9-3.1.T0160303;PPRIM.AZ9-3.1.T0180270;PPRIM.AZ9-3.1.T0240253;PPRIM.AZ9-3.1.T0250068;PPRIM.AZ9-3.1.T0250260;PPRIM.AZ9-3.1.T0250309;PPRIM.AZ9-3.1.T0270284;PPRIM.AZ9-3.1.T0290273;PPRIM.AZ9-3.1.T0300283;PPRIM.AZ9-3.1.T0320050;PPRIM.AZ…
GO:0019748	secondary metabolic process	0.00028	0.02932	BP	9	PPRIM.AZ9-3.1.T0050215;PPRIM.AZ9-3.1.T0140335;PPRIM.AZ9-3.1.T0180270;PPRIM.AZ9-3.1.T0300283;PPRIM.AZ9-3.1.T0590128;PPRIM.AZ9-3.1.T0880042;PPRIM.AZ9-3.1.T0980090;PPRIM.AZ9-3.1.T1030160;PPRIM.AZ9-3.1.T1710032
GO:0042180	cellular ketone metabolic process	0.00035	0.0320688	BP	9	PPRIM.AZ9-3.1.T0010572;PPRIM.AZ9-3.1.T0300283;PPRIM.AZ9-3.1.T0370230;PPRIM.AZ9-3.1.T0470115;PPRIM.AZ9-3.1.T0530214;PPRIM.AZ9-3.1.T0600208;PPRIM.AZ9-3.1.T0840108;PPRIM.AZ9-3.1.T1030160;PPRIM.AZ9-3.1.T1710032
GO:1901615	organic hydroxy compound metabolic process	0.00051	0.0415367	BP	12	PPRIM.AZ9-3.1.T0010289;PPRIM.AZ9-3.1.T0050215;PPRIM.AZ9-3.1.T0140335;PPRIM.AZ9-3.1.T0300283;PPRIM.AZ9-3.1.T0560077;PPRIM.AZ9-3.1.T0600208;PPRIM.AZ9-3.1.T0840108;PPRIM.AZ9-3.1.T0850108;PPRIM.AZ9-3.1.T0880042;PPRIM.AZ9-3.1.T1030160;PPRIM.AZ9-3.1.T1400122;PPRIM.AZ9-3.1.T1710032
GO:0006082	organic acid metabolic process	4.1e-18	5.5596e-15	BP	50	PPRIM.AZ9-3.1.T0010289;PPRIM.AZ9-3.1.T0010425;PPRIM.AZ9-3.1.T0030332;PPRIM.AZ9-3.1.T0040234;PPRIM.AZ9-3.1.T0050215;PPRIM.AZ9-3.1.T0090152;PPRIM.AZ9-3.1.T0100345;PPRIM.AZ9-3.1.T0110374;PPRIM.AZ9-3.1.T0140048;PPRIM.AZ9-3.1.T0140335;PPRIM.AZ9-3.1.T0150092;PPRIM.AZ9-3.1.T0150263;PPRIM.AZ9-3.1.T0160303;PPRIM.AZ9-3.1.T0180270;PPRIM.AZ9-3.1.T0200283;PPRIM.AZ9-3.1.T0250068;PPRIM.AZ9-3.1.T0250309;PPRIM.AZ…
GO:0044282	small molecule catabolic process	3.7e-12	2.5086e-09	BP	30	PPRIM.AZ9-3.1.T0010289;PPRIM.AZ9-3.1.T0030332;PPRIM.AZ9-3.1.T0040234;PPRIM.AZ9-3.1.T0050215;PPRIM.AZ9-3.1.T0100345;PPRIM.AZ9-3.1.T0140335;PPRIM.AZ9-3.1.T0180270;PPRIM.AZ9-3.1.T0200283;PPRIM.AZ9-3.1.T0270284;PPRIM.AZ9-3.1.T0520258;PPRIM.AZ9-3.1.T0560077;PPRIM.AZ9-3.1.T0570253;PPRIM.AZ9-3.1.T0590128;PPRIM.AZ9-3.1.T0600208;PPRIM.AZ9-3.1.T0650013;PPRIM.AZ9-3.1.T0780150;PPRIM.AZ9-3.1.T0840108;PPRIM.AZ…
GO:0071466	cellular response to xenobiotic stimulus	2.4e-09	1.0848e-06	BP	30	PPRIM.AZ9-3.1.T0010289;PPRIM.AZ9-3.1.T0030332;PPRIM.AZ9-3.1.T0090152;PPRIM.AZ9-3.1.T0100345;PPRIM.AZ9-3.1.T0140335;PPRIM.AZ9-3.1.T0160303;PPRIM.AZ9-3.1.T0180270;PPRIM.AZ9-3.1.T0240253;PPRIM.AZ9-3.1.T0250068;PPRIM.AZ9-3.1.T0250309;PPRIM.AZ9-3.1.T0270284;PPRIM.AZ9-3.1.T0300283;PPRIM.AZ9-3.1.T0320050;PPRIM.AZ9-3.1.T0370268;PPRIM.AZ9-3.1.T0440042;PPRIM.AZ9-3.1.T0470115;PPRIM.AZ9-3.1.T0520076;PPRIM.AZ…
GO:0009063	cellular amino acid catabolic process	7.8e-09	2.6442e-06	BP	15	PPRIM.AZ9-3.1.T0040234;PPRIM.AZ9-3.1.T0050215;PPRIM.AZ9-3.1.T0140335;PPRIM.AZ9-3.1.T0520258;PPRIM.AZ9-3.1.T0650013;PPRIM.AZ9-3.1.T0860150;PPRIM.AZ9-3.1.T1030160;PPRIM.AZ9-3.1.T1080145;PPRIM.AZ9-3.1.T1250085;PPRIM.AZ9-3.1.T1400122;PPRIM.AZ9-3.1.T1510055;PPRIM.AZ9-3.1.T1540056;PPRIM.AZ9-3.1.T1610037;PPRIM.AZ9-3.1.T1630032;PPRIM.AZ9-3.1.T1710032
GO:0006520	cellular amino acid metabolic process	6.9e-08	1.87128e-05	BP	20	PPRIM.AZ9-3.1.T0010289;PPRIM.AZ9-3.1.T0040234;PPRIM.AZ9-3.1.T0050215;PPRIM.AZ9-3.1.T0090152;PPRIM.AZ9-3.1.T0140335;PPRIM.AZ9-3.1.T0150092;PPRIM.AZ9-3.1.T0180270;PPRIM.AZ9-3.1.T0520258;PPRIM.AZ9-3.1.T0590128;PPRIM.AZ9-3.1.T0650013;PPRIM.AZ9-3.1.T0860150;PPRIM.AZ9-3.1.T1030160;PPRIM.AZ9-3.1.T1080145;PPRIM.AZ9-3.1.T1250085;PPRIM.AZ9-3.1.T1400122;PPRIM.AZ9-3.1.T1510055;PPRIM.AZ9-3.1.T1540056;PPRIM.AZ…
GO:0044283	small molecule biosynthetic process	2.3e-06	0.0005198	BP	23	PPRIM.AZ9-3.1.T0010289;PPRIM.AZ9-3.1.T0010425;PPRIM.AZ9-3.1.T0010572;PPRIM.AZ9-3.1.T0030332;PPRIM.AZ9-3.1.T0040234;PPRIM.AZ9-3.1.T0050215;PPRIM.AZ9-3.1.T0100345;PPRIM.AZ9-3.1.T0250068;PPRIM.AZ9-3.1.T0270284;PPRIM.AZ9-3.1.T0300283;PPRIM.AZ9-3.1.T0320050;PPRIM.AZ9-3.1.T0370230;PPRIM.AZ9-3.1.T0440042;PPRIM.AZ9-3.1.T0520258;PPRIM.AZ9-3.1.T0530214;PPRIM.AZ9-3.1.T0540030;PPRIM.AZ9-3.1.T0590128;PPRIM.AZ…
GO:0005975	carbohydrate metabolic process	6.3e-06	0.0012204	BP	18	PPRIM.AZ9-3.1.T0030332;PPRIM.AZ9-3.1.T0100345;PPRIM.AZ9-3.1.T0170126;PPRIM.AZ9-3.1.T0250068;PPRIM.AZ9-3.1.T0320050;PPRIM.AZ9-3.1.T0380127;PPRIM.AZ9-3.1.T0440042;PPRIM.AZ9-3.1.T0500113;PPRIM.AZ9-3.1.T0510119;PPRIM.AZ9-3.1.T0540030;PPRIM.AZ9-3.1.T0590128;PPRIM.AZ9-3.1.T0600208;PPRIM.AZ9-3.1.T0650205;PPRIM.AZ9-3.1.T0670067;PPRIM.AZ9-3.1.T0740111;PPRIM.AZ9-3.1.T0840108;PPRIM.AZ9-3.1.T0920107;PPRIM.AZ…
GO:0006629	lipid metabolic process	7.2e-06	0.0012204	BP	31	PPRIM.AZ9-3.1.T0010289;PPRIM.AZ9-3.1.T0010425;PPRIM.AZ9-3.1.T0010572;PPRIM.AZ9-3.1.T0050368;PPRIM.AZ9-3.1.T0090152;PPRIM.AZ9-3.1.T0140048;PPRIM.AZ9-3.1.T0150111;PPRIM.AZ9-3.1.T0150263;PPRIM.AZ9-3.1.T0200283;PPRIM.AZ9-3.1.T0300283;PPRIM.AZ9-3.1.T0470115;PPRIM.AZ9-3.1.T0500113;PPRIM.AZ9-3.1.T0500181;PPRIM.AZ9-3.1.T0560077;PPRIM.AZ9-3.1.T0560155;PPRIM.AZ9-3.1.T0570253;PPRIM.AZ9-3.1.T0590128;PPRIM.AZ…
GO:0016042	lipid catabolic process	0.00011	0.0147927	BP	14	PPRIM.AZ9-3.1.T0010289;PPRIM.AZ9-3.1.T0050368;PPRIM.AZ9-3.1.T0200283;PPRIM.AZ9-3.1.T0300283;PPRIM.AZ9-3.1.T0500113;PPRIM.AZ9-3.1.T0560077;PPRIM.AZ9-3.1.T0570253;PPRIM.AZ9-3.1.T0590128;PPRIM.AZ9-3.1.T0780150;PPRIM.AZ9-3.1.T0880042;PPRIM.AZ9-3.1.T1080145;PPRIM.AZ9-3.1.T1140105;PPRIM.AZ9-3.1.T1220051;PPRIM.AZ9-3.1.T1610067
GO:0019637	organophosphate metabolic process	0.00012	0.0147927	BP	28	PPRIM.AZ9-3.1.T0010289;PPRIM.AZ9-3.1.T0010293;PPRIM.AZ9-3.1.T0030332;PPRIM.AZ9-3.1.T0030650;PPRIM.AZ9-3.1.T0090152;PPRIM.AZ9-3.1.T0100345;PPRIM.AZ9-3.1.T0140048;PPRIM.AZ9-3.1.T0240253;PPRIM.AZ9-3.1.T0250068;PPRIM.AZ9-3.1.T0270284;PPRIM.AZ9-3.1.T0290273;PPRIM.AZ9-3.1.T0470115;PPRIM.AZ9-3.1.T0500181;PPRIM.AZ9-3.1.T0520076;PPRIM.AZ9-3.1.T0560155;PPRIM.AZ9-3.1.T0590128;PPRIM.AZ9-3.1.T0600208;PPRIM.AZ…
GO:0055086	nucleobase-containing small molecule metabolic process	0.00012	0.0147927	BP	23	PPRIM.AZ9-3.1.T0010289;PPRIM.AZ9-3.1.T0010293;PPRIM.AZ9-3.1.T0030332;PPRIM.AZ9-3.1.T0030650;PPRIM.AZ9-3.1.T0090152;PPRIM.AZ9-3.1.T0100345;PPRIM.AZ9-3.1.T0240253;PPRIM.AZ9-3.1.T0250068;PPRIM.AZ9-3.1.T0270284;PPRIM.AZ9-3.1.T0290273;PPRIM.AZ9-3.1.T0470115;PPRIM.AZ9-3.1.T0520076;PPRIM.AZ9-3.1.T0560155;PPRIM.AZ9-3.1.T0590128;PPRIM.AZ9-3.1.T0700077;PPRIM.AZ9-3.1.T0850108;PPRIM.AZ9-3.1.T0880042;PPRIM.AZ…
GO:1901999	homogentisate metabolic process	0.00017	0.01921	BP	3	PPRIM.AZ9-3.1.T1030160;PPRIM.AZ9-3.1.T1400122;PPRIM.AZ9-3.1.T1710032
GO:0018958	phenol-containing compound metabolic process	0.0002	0.02034	BP	5	PPRIM.AZ9-3.1.T0140335;PPRIM.AZ9-3.1.T0840108;PPRIM.AZ9-3.1.T1030160;PPRIM.AZ9-3.1.T1400122;PPRIM.AZ9-3.1.T1710032
GO:0016051	carbohydrate biosynthetic process	0.00021	0.02034	BP	10	PPRIM.AZ9-3.1.T0030332;PPRIM.AZ9-3.1.T0100345;PPRIM.AZ9-3.1.T0250068;PPRIM.AZ9-3.1.T0320050;PPRIM.AZ9-3.1.T0440042;PPRIM.AZ9-3.1.T0540030;PPRIM.AZ9-3.1.T0650205;PPRIM.AZ9-3.1.T0740111;PPRIM.AZ9-3.1.T0840108;PPRIM.AZ9-3.1.T1010144
GO:1901136	carbohydrate derivative catabolic process	0.00023	0.020792	BP	9	PPRIM.AZ9-3.1.T0030332;PPRIM.AZ9-3.1.T0100345;PPRIM.AZ9-3.1.T0250068;PPRIM.AZ9-3.1.T0270284;PPRIM.AZ9-3.1.T0500113;PPRIM.AZ9-3.1.T0590128;PPRIM.AZ9-3.1.T1080145;PPRIM.AZ9-3.1.T1140105;PPRIM.AZ9-3.1.T1460123
GO:0006163	purine nucleotide metabolic process	0.00032	0.02712	BP	19	PPRIM.AZ9-3.1.T0010289;PPRIM.AZ9-3.1.T0010293;PPRIM.AZ9-3.1.T0030332;PPRIM.AZ9-3.1.T0090152;PPRIM.AZ9-3.1.T0100345;PPRIM.AZ9-3.1.T0240253;PPRIM.AZ9-3.1.T0250068;PPRIM.AZ9-3.1.T0470115;PPRIM.AZ9-3.1.T0520076;PPRIM.AZ9-3.1.T0590128;PPRIM.AZ9-3.1.T0700077;PPRIM.AZ9-3.1.T0850108;PPRIM.AZ9-3.1.T0880042;PPRIM.AZ9-3.1.T0940157;PPRIM.AZ9-3.1.T1030160;PPRIM.AZ9-3.1.T1080145;PPRIM.AZ9-3.1.T1460123;PPRIM.AZ…
GO:0044248	cellular catabolic process	0.00035	0.0279176	BP	41	PPRIM.AZ9-3.1.T0010289;PPRIM.AZ9-3.1.T0010425;PPRIM.AZ9-3.1.T0030332;PPRIM.AZ9-3.1.T0040234;PPRIM.AZ9-3.1.T0050215;PPRIM.AZ9-3.1.T0050233;PPRIM.AZ9-3.1.T0100345;PPRIM.AZ9-3.1.T0140335;PPRIM.AZ9-3.1.T0150263;PPRIM.AZ9-3.1.T0180270;PPRIM.AZ9-3.1.T0200283;PPRIM.AZ9-3.1.T0250068;PPRIM.AZ9-3.1.T0250260;PPRIM.AZ9-3.1.T0270284;PPRIM.AZ9-3.1.T0520258;PPRIM.AZ9-3.1.T0560077;PPRIM.AZ9-3.1.T0570253;PPRIM.AZ…
GO:0005740	mitochondrial envelope	0.00016	0.0264	CC	20	PPRIM.AZ9-3.1.T0040128;PPRIM.AZ9-3.1.T0050218;PPRIM.AZ9-3.1.T0050368;PPRIM.AZ9-3.1.T0130358;PPRIM.AZ9-3.1.T0140305;PPRIM.AZ9-3.1.T0240253;PPRIM.AZ9-3.1.T0250078;PPRIM.AZ9-3.1.T0370230;PPRIM.AZ9-3.1.T0520076;PPRIM.AZ9-3.1.T0530214;PPRIM.AZ9-3.1.T0560077;PPRIM.AZ9-3.1.T0560155;PPRIM.AZ9-3.1.T0560174;PPRIM.AZ9-3.1.T0590177;PPRIM.AZ9-3.1.T0590199;PPRIM.AZ9-3.1.T0600208;PPRIM.AZ9-3.1.T0780150;PPRIM.AZ…
GO:0031966	mitochondrial membrane	0.00031	0.03509	CC	18	PPRIM.AZ9-3.1.T0040128;PPRIM.AZ9-3.1.T0050218;PPRIM.AZ9-3.1.T0050368;PPRIM.AZ9-3.1.T0130358;PPRIM.AZ9-3.1.T0140305;PPRIM.AZ9-3.1.T0240253;PPRIM.AZ9-3.1.T0250078;PPRIM.AZ9-3.1.T0370230;PPRIM.AZ9-3.1.T0520076;PPRIM.AZ9-3.1.T0530214;PPRIM.AZ9-3.1.T0560155;PPRIM.AZ9-3.1.T0560174;PPRIM.AZ9-3.1.T0590177;PPRIM.AZ9-3.1.T0600208;PPRIM.AZ9-3.1.T0780150;PPRIM.AZ9-3.1.T0860150;PPRIM.AZ9-3.1.T1220115;PPRIM.AZ…
GO:0019866	organelle inner membrane	0.00058	0.03509	CC	15	PPRIM.AZ9-3.1.T0040128;PPRIM.AZ9-3.1.T0130358;PPRIM.AZ9-3.1.T0240253;PPRIM.AZ9-3.1.T0250078;PPRIM.AZ9-3.1.T0370230;PPRIM.AZ9-3.1.T0520076;PPRIM.AZ9-3.1.T0530214;PPRIM.AZ9-3.1.T0560155;PPRIM.AZ9-3.1.T0560174;PPRIM.AZ9-3.1.T0590177;PPRIM.AZ9-3.1.T0720237;PPRIM.AZ9-3.1.T0780150;PPRIM.AZ9-3.1.T0860150;PPRIM.AZ9-3.1.T1220115;PPRIM.AZ9-3.1.T1630087
GO:0019842	vitamin binding	5.4e-05	0.010638	MF	6	PPRIM.AZ9-3.1.T0040234;PPRIM.AZ9-3.1.T0200283;PPRIM.AZ9-3.1.T0380127;PPRIM.AZ9-3.1.T0510119;PPRIM.AZ9-3.1.T0520258;PPRIM.AZ9-3.1.T0970137
GO:0070279	vitamin B6 binding	0.00012	0.01182	MF	5	PPRIM.AZ9-3.1.T0040234;PPRIM.AZ9-3.1.T0380127;PPRIM.AZ9-3.1.T0510119;PPRIM.AZ9-3.1.T0520258;PPRIM.AZ9-3.1.T0970137
GO:0016614	oxidoreductase activity, acting on CH-OH group of donors	0.00049	0.0321767	MF	6	PPRIM.AZ9-3.1.T0010289;PPRIM.AZ9-3.1.T0670108;PPRIM.AZ9-3.1.T0700077;PPRIM.AZ9-3.1.T0880042;PPRIM.AZ9-3.1.T1250085;PPRIM.AZ9-3.1.T1540056
