# Supplementary material for: Facultative mutualism between Paramecium and the intracellular Rickettsiales bacterium Megaera mediated by a horizontally acquired biotin operon
Source: ISME Commun. 2026 Mar 27;6(1):ycag079. doi: 10.1093/ismeco/ycag079 (PMC13134042; doi:10.1093/ismeco/ycag079)
Supplement: Supplementary_material_ycag079 [file supplementary_material_ycag079.zip › Table S5_enriched_GO_upregulated updated.xlsx]

## Sheet: after Fisher - info genes up
Gene_IDs	nucl_seq	len_nucl_seq	Prot_IDs	prot_seq	len_prot_seq	Annotation	Ontology	seed_ortholog	evalue	score	eggNOG_OGs	max_annot_lvl	COG_category	Description	Preferred_name	Gos_default	Gos_hierarchical_level_D03	Gos_hierarchical_level_D04	EC	KEGG_ko	KEGG_Pathway	KEGG_Module	KEGG_Reaction	KEGG_rclass	BRITE	KEGG_TC	CAZy	BiGG_Reaction	PFAMs
PPRIM.AZ9-3.1.T0020268	AAAAGATGATGCATGGATAATCTAAATTAAAGGCTGAAACATTATCTGAAGAAGAGATTAAACTTAGAGCAGAAAAAGGATAATAAATTTTAGATTCTTTAGACTATTTTTTTAAAGTGAGAAAAAACTAAGTGAATTAACCTGAAGATCAATTGGCTTTTTCAGAGCTTATGGCTAAGTTATGTCCTGAAATTGCTACTATTTATAATTATAGAAGAGAAGTGCTTTAAAAAAAATTTGATCATTTAGGAGGATTACTTTCAGAATCTAAAAGCATAGATGTGTATAAGCAATTATTAAAATTGATTCAATCTGAATTTATGCTCATAACTATACTATTAAAATAACATCCTAAATCATACACTCTTTGGACTCATAGATAATGGATGGTTTTAAGAA…	1442	PPRIM.AZ9-3.1.P0020268	MHGQSKLKAETLSEEEIKLRAEKGQQILDSLDYFFKVRKNQVNQPEDQLAFSELMAKLCPEIATIYNYRREVLQKKFDHLGGLLSESKSIDVYKQLLKLIQSEFMLITILLKQHPKSYTLWTHRQWMVLRSQEIDQLISSINQDNQFKLIEAIKQEYELCSKMLDRDERNFHVWNYRNWLSSISAFGKEDEFTKKKIEQNFSNFSAYHFRSKYFMKNFNQSENIIERIKTEQILGLLPLPFNRLKDETELIQQAIYIQPKEHGVYLYHRWLVGVVQPFGVTKVEKVQNNSVTLQFNRAVTNFENSFELFNNDNALKIINIRVEGINVIINFEEQQINNLKIRIHNQIYQNGSQETILSEDEFSKFLIPSEINLTFDSEGFKYNNIIQQEFQGVIYQINK…	478	Protein prenyltransferase alpha subunit repeat	BP	5888.CAK58490	2.26e-286	829	COG5536@1|root,KOG0529@2759|Eukaryota,3ZDYY@5878|Ciliophora	2759|Eukaryota	O	Protein prenyltransferase alpha subunit repeat	RABGGTA	GO:0003008,GO:0003674,GO:0003824,GO:0004659,GO:0004661,GO:0004663,GO:0005488,GO:0005515,GO:0005575,GO:0005622,GO:0005623,GO:0005634,GO:0005654,GO:0005737,GO:0005777,GO:0005829,GO:0005886,GO:0005968,GO:0006464,GO:0006605,GO:0006612,GO:0006807,GO:0006810,GO:0006886,GO:0006888,GO:0007600,GO:0007601,GO:0008104,GO:0008150,GO:0008152,GO:0008318,GO:0009987,GO:0010035,GO:0010038,GO:0010941,GO:0015031,GO:…	GO:0006810;GO:0008318;GO:0010038;GO:0012501;GO:0016043;GO:0016765;GO:0019899;GO:0043170;GO:0043227;GO:0043229;GO:0043233;GO:0044085;GO:0044238;GO:0045184;GO:0046907;GO:0046983;GO:0048193;GO:0050794;GO:0050877;GO:0051649;GO:0051668;GO:0070727;GO:0097354;GO:1990234	GO:0004659;GO:0004661;GO:0006605;GO:0006915;GO:0007600;GO:0008104;GO:0015031;GO:0018342;GO:0019538;GO:0022607;GO:0032476;GO:0043067;GO:0043231;GO:0043412;GO:0043933;GO:0051020;GO:0070013;GO:0071705;GO:0072657;GO:0090150	2.5.1.60	ko:K14050,ko:K20306	-	-	-	-	ko00000,ko01000,ko01006,ko04131	-	-	-	LRR_9,PPTA,RabGGT_insert
PPRIM.AZ9-3.1.T0120216	ATGATGCATGGATAATCTAAATTAAAGGCTGAAATATTATCTGAAGAAGAGATAAAGCTAAGAGCAGAAAAAGGATAATAGATTTTAGATTCTTTAGACTATTTTTTTAAAGTAAGAAAAAACTAAGTGAATTAACCTGAAGATTAATTAGCATTTTCAGAACTTATGGCTAAATTATGTCCTGAAATTGCTACTATTTATAATTATAGAAGAGAAGTACTTTAAACAAAGTTTGATCACTTAGGAGGATTACTTTCAGAATCAAAAAACATAGATATATATAAGCAATTAGTCAAATTAATTTAATCTGAGTTTATGCTAATAACTATACTATTAAAATAACATCCTAAATCATACACTCTTTGGACTCATAGATAATGGATGGTTTTAAGAAGCTAA…	1437	PPRIM.AZ9-3.1.P0120216	MMHGQSKLKAEILSEEEIKLRAEKGQQILDSLDYFFKVRKNQVNQPEDQLAFSELMAKLCPEIATIYNYRREVLQTKFDHLGGLLSESKNIDIYKQLVKLIQSEFMLITILLKQHPKSYTLWTHRQWMVLRSQEIDQLISQINQENQFKLIEAIKQEYELCSKMLDRDERNFHVWNYRNWLSSISAFGKEDEFTKKKIEQNFSNFSAYHFRSKYFMKNYNQSENIIERIKTEQILGLLPLPFERLKQETELIQQAIYIQPKEHGVYLYHRWLVGVVQPFGVTKIEKVQNNSIQLQFNRPVTNVENSFEIFNQENVLKIINIKVEGIRVIISFEEQQITNLKIKIHNQIYENQSKETIISEDESSKFMVPSEINLTKNNDGFTYTNTIQQEFQNAINEIH…	479	Protein prenyltransferase alpha subunit repeat	BP	5888.CAK88221	7.53E-283	780	COG5536@1|root,KOG0529@2759|Eukaryota,3ZDYY@5878|Ciliophora	2759|Eukaryota	O	Protein prenyltransferase alpha subunit repeat	RABGGTA	GO:0003008,GO:0003674,GO:0003824,GO:0004659,GO:0004661,GO:0004663,GO:0005488,GO:0005515,GO:0005575,GO:0005622,GO:0005623,GO:0005634,GO:0005654,GO:0005737,GO:0005777,GO:0005829,GO:0005886,GO:0005968,GO:0006464,GO:0006605,GO:0006612,GO:0006807,GO:0006810,GO:0006886,GO:0006888,GO:0007600,GO:0007601,GO:0008104,GO:0008150,GO:0008152,GO:0008318,GO:0009987,GO:0010035,GO:0010038,GO:0010941,GO:0015031,GO:…	GO:0006810;GO:0008318;GO:0010038;GO:0012501;GO:0016043;GO:0016765;GO:0019899;GO:0043170;GO:0043227;GO:0043229;GO:0043233;GO:0044085;GO:0044238;GO:0045184;GO:0046907;GO:0046983;GO:0048193;GO:0050794;GO:0050877;GO:0051649;GO:0051668;GO:0070727;GO:0097354;GO:1990234	GO:0004659;GO:0004661;GO:0006605;GO:0006915;GO:0007600;GO:0008104;GO:0015031;GO:0018342;GO:0019538;GO:0022607;GO:0032476;GO:0043067;GO:0043231;GO:0043412;GO:0043933;GO:0051020;GO:0070013;GO:0071705;GO:0072657;GO:0090150	2.5.1.60	ko:K14050,ko:K20306	-	-	-	-	ko00000,ko01000,ko01006,ko04131	-	-	-	LRR_9,PPTA,RabGGT_insert
PPRIM.AZ9-3.1.T0830174	AATTACGATGTTTTAATAATAACTTGTCAATCATCTACCTTATTTGATGGCTTTAGATAAATCTAAAGATCTTGAATCAATTGGTTATTATCTTTCTGAACATTTAAAAGTGGCAGGAGGATATTGGACAATTAATGCAATAGCTTGTCTAAATAAATTAGATGAGATTAGTCAAGAGAAAAAGCAACAATTATCAAAATGGCTTAAGGAATGTTAAAATTAAGATGGTGGTTTTGGTGGTAATACAAATCATGATTCTCATATAACAAATACACATTATGCTATTTTATTAAGCTTTTTATTGGGATGTGAATTAGATTATGCGGCAGCAGCTAAATATGTAGCAGCTAGATAAAGATAGGATGGATCATTTGAAGGAGATTAATGGGGAGAAGTAGA…	998	PPRIM.AZ9-3.1.P0830174	MFQQQLVNHLPYLMALDKSKDLESIGYYLSEHLKVAGGYWTINAIACLNKLDEISQEKKQQLSKWLKECQNQDGGFGGNTNHDSHITNTHYAILLSFLLGCELDYAAAAKYVAARQRQDGSFEGDQWGEVDARFSYCGLSSLTLLNKRDLIDIKKAASYIKKCRNFDGSFGGIPDAESHGAYVFCCVGTLYLCEDLTFNIDELSMWIHERQTSKGGLNGRPEKLADVCYSWWMYSALCLLKREQWINQQALENYILECQDNVGGIADRPNNQPDVFHTFFGLAALSLLNGDKYQLNPIDPAFALPKSILINIPGASRFIQS*	322	Prenyltransferase and squalene oxidase repeat	BP	5888.CAK92133	2.82E-176	497	COG5029@1|root,KOG0366@2759|Eukaryota,3ZAKT@5878|Ciliophora	2759|Eukaryota	O	Prenyltransferase and squalene oxidase repeat	-	GO:0003674,GO:0003824,GO:0004659,GO:0004661,GO:0004663,GO:0005488,GO:0005515,GO:0005575,GO:0005622,GO:0005623,GO:0005737,GO:0005968,GO:0006464,GO:0006807,GO:0008150,GO:0008152,GO:0008270,GO:0008289,GO:0008318,GO:0009987,GO:0016043,GO:0016740,GO:0016765,GO:0017016,GO:0017137,GO:0018342,GO:0018344,GO:0019538,GO:0019840,GO:0019899,GO:0022607,GO:0031267,GO:0032991,GO:0036211,GO:0043167,GO:0043169,GO:…	GO:0008318;GO:0016043;GO:0016765;GO:0019899;GO:0043167;GO:0043170;GO:0044085;GO:0044238;GO:0046983;GO:0097354;GO:1990234	GO:0004659;GO:0004661;GO:0018342;GO:0019538;GO:0022607;GO:0032476;GO:0043169;GO:0043412;GO:0043933;GO:0051020	2.5.1.60	ko:K05956	-	-	-	-	ko00000,ko01000,ko01006,ko04131	-	-	-	Prenyltrans
PPRIM.AZ9-3.1.T1090063	AATTACGATGCTTTAGTAATAACTTGTCAATCATTTGCCTTATTTAATGGCTTTAGATAAATCAAAGGATATTGAATCAATTGGATATTATCTTTCTGAACATTTAAAAGTGGCAGGAGGATATTGGACTATCAATGCAATAGCATGTCTAAATAAAATAGATTAGATTAGTGAAGAGAAAAAGCAACAATTATCTAAATGGCTTAAGGAATGTTAAAATTAAGATGGTGGATTTGGTGGCAATACAAATCATGATTCTCATATAACAAATACACATTATGCAATTTTATTAAGCTTTTTATTGGGATGTGAATTAGACTATGAAGCAGCTGCTAAATATGTTGCAGCCAGATAGAGAAAGGATGGATCATTTGAAGGAGATCAATGGGGAGAAGTAGA…	973	PPRIM.AZ9-3.1.P1090063	MLQQQLVNHLPYLMALDKSKDIESIGYYLSEHLKVAGGYWTINAIACLNKIDQISEEKKQQLSKWLKECQNQDGGFGGNTNHDSHITNTHYAILLSFLLGCELDYEAAAKYVAARQRKDGSFEGDQWGEVDARFSYCGLSSLTLLNKRDLIDVKKAASYIKKCRNFDGSFGGIPDAESHGAYVFCCVGTLYLCEDLSFNIDELAMWIHERQTSKGGLNGRPEKLADVCYSWWMYSALCLLKREQWINQQALENYILECQDNDGGIADRPNNQPDVFHTFFGLAALSLLNGQKYQLNPIDPAFALPKSILINIPGASRFIQS*	322	Prenyltransferase and squalene oxidase repeat	BP	5888.CAK92133	2.31e-159	495	COG5029@1|root,KOG0366@2759|Eukaryota,3ZAKT@5878|Ciliophora	2759|Eukaryota	O	Prenyltransferase and squalene oxidase repeat	-	GO:0003674,GO:0003824,GO:0004659,GO:0004661,GO:0004663,GO:0005488,GO:0005515,GO:0005575,GO:0005622,GO:0005623,GO:0005737,GO:0005968,GO:0006464,GO:0006807,GO:0008150,GO:0008152,GO:0008270,GO:0008289,GO:0008318,GO:0009987,GO:0016043,GO:0016740,GO:0016765,GO:0017016,GO:0017137,GO:0018342,GO:0018344,GO:0019538,GO:0019840,GO:0019899,GO:0022607,GO:0031267,GO:0032991,GO:0036211,GO:0043167,GO:0043169,GO:…	GO:0008318;GO:0016043;GO:0016765;GO:0019899;GO:0043167;GO:0043170;GO:0044085;GO:0044238;GO:0046983;GO:0097354;GO:1990234	GO:0004659;GO:0004661;GO:0018342;GO:0019538;GO:0022607;GO:0032476;GO:0043169;GO:0043412;GO:0043933;GO:0051020	2.5.1.60	ko:K05956	-	-	-	-	ko00000,ko01000,ko01006,ko04131	-	-	-	Prenyltrans
PPRIM.AZ9-3.1.T1610059	ATGTCTGACGATAAATTAGCATTTCAATTAGATGTCATTGAATACGATTGGTTAATACTAGGCACTGGATATGAAGAAACCCTTTACAGTGCTCACCTCAGTAAAGTATCAAAATAATAAAATCTGGTCCTTGATTTAGGTAATACCTATTCAAGCAACATAAGAACAATGAATTTTAAAGAATTCCATAAATTAGATTCAGAATTACCAACAGAAGAACAATATCCATATCTTCATAAGAGACCAGTCTTTAAAATACTTGAAGTAGATGAAAAGCAAGATAAAATCAATAATTATTTTGCTAATAAAATCAATTTAGGATAAGAATTCAAACATTTTAATATCGATATGCAACCAAAATTGCTATTTAGTAATAGTCCTGCTGTTTCTATAATGTAA…	1776	PPRIM.AZ9-3.1.P1610059	MSDDKLAFQLDVIEYDWLILGTGYEETLYSAHLSKVSKQQNLVLDLGNTYSSNIRTMNFKEFHKLDSELPTEEQYPYLHKRPVFKILEVDEKQDKINNYFANKINLGQEFKHFNIDMQPKLLFSNSPAVSIMQQADLDQYMDFKAVESQFFFDQTTKTFKLTPTSKSDIFKCQFLSLSEKKQFFQLLHTLVKIFHKVINYQVDQNSTQEFDQNTTQLDEDTYQKYLEFKDQQAIIFLNEITSKSLNKDKIYSILFYSICFITQSFHNQHNLITTQEFITKFGKCIKSMGIHSKSPFLYTNYGTGDIPQGFCRISAVHGSVFITQSQIRIYKIEKEENQYLISSNLSENKLKIKQGIIMNKQIYDSYVQLNEIKTDQNTKQQQNYVLMRLTLVTTKDQNV…	592	GDP dissociation inhibitor	BP	5888.CAK67896	0	1075	COG5044@1|root,KOG4405@2759|Eukaryota,3ZDYW@5878|Ciliophora	2759|Eukaryota	TU	GDP dissociation inhibitor	-	GO:0003674,GO:0005488,GO:0005515,GO:0005575,GO:0005622,GO:0005623,GO:0005737,GO:0005829,GO:0005968,GO:0008150,GO:0009889,GO:0009893,GO:0010556,GO:0010604,GO:0017016,GO:0017137,GO:0019222,GO:0019899,GO:0031267,GO:0031323,GO:0031325,GO:0031326,GO:0031399,GO:0031401,GO:0032268,GO:0032270,GO:0032991,GO:0044424,GO:0044444,GO:0044464,GO:0048518,GO:0048522,GO:0050789,GO:0050794,GO:0051020,GO:0051171,GO:…	GO:0009058;GO:0019899;GO:0043170;GO:0044238;GO:0048518;GO:0050794;GO:0097354;GO:1990234	GO:0009059;GO:0018342;GO:0019222;GO:0019538;GO:0032476;GO:0043412;GO:0048522;GO:0051020	2.1.1.1,2.3.1.45	ko:K03377,ko:K11450,ko:K17255,ko:K17878	ko04714,map04714	-	-	-	ko00000,ko00001,ko01000,ko03036,ko04147	-	-	-	GDI
PPRIM.AZ9-3.1.T0030538	ATGAAAAAAGCCTGGAGTAGATCTGCATCTCAGATTGTGACAATGTTCACACAAGCATAATAAGAGATGGAGCTGATTGTTGCCAAGCGATAATTTGATGAAATGACTAAAGAATTAAAACAAAGAAGAGAGGAAATATAAGGAAAAGTAAAAGGAGTATAAAAAATAGAGAGAAAGCCTGCATCTTCTGGGAAGTAAGAAAAATTTAAATCAATGGATGAACATAGAATTACATTGTAGGAACTGGAAAATAAATTGTAAACAAACGTTGTAAATGGACTTGAACAATCAGAGGCTGAAAAAAGATTAGGAATACATGGAAAAAATTAATTGACAGAAAAAAAACAAGTTCCTTGGTATTTGAAATTAATACATGAATTGACATCTGTATTTGCATGT…	3582	PPRIM.AZ9-3.1.P0030538	MKKAWSRSASQIVTMFTQAQQEMELIVAKRQFDEMTKELKQRREEIQGKVKGVQKIERKPASSGKQEKFKSMDEHRITLQELENKLQTNVVNGLEQSEAEKRLGIHGKNQLTEKKQVPWYLKLIHELTSVFACMMWTGSLLSFIAFGLTPEDPSNLYLAIVLAFVVTVTGIMAYFQNQKSAALMEAFKNFIPPETQVVRNGKQMKIPAENLVPGDLVVVEFGKRIPADIRIIESNGMKVDNSSLTGETLLLQRTPECSHPENPLETKNLVFFGTLCKEGNGRGIVVFTGDNTVIGQIAGLAMSSGEEESVLRKQINLFVKMIAIIALLCGIVFFILGMSYGYPALQNIILMMGIAVGYVPEGLIATVTVALSLTAKRLAQKKVLVKNLECVETLGSTSC…	1187	Belongs to the cation transport ATPase (P-type) (TC 3.A.3) family	BP	5888.CAK81067	0	2189	COG0474@1|root,KOG0203@2759|Eukaryota,3ZD3G@5878|Ciliophora	2759|Eukaryota	P	Belongs to the cation transport ATPase (P-type) (TC 3.A.3) family	ATP4A	GO:0000003,GO:0000166,GO:0001101,GO:0001504,GO:0001505,GO:0001508,GO:0001540,GO:0001664,GO:0001696,GO:0001700,GO:0001894,GO:0002026,GO:0002028,GO:0002036,GO:0002087,GO:0003008,GO:0003012,GO:0003013,GO:0003015,GO:0003018,GO:0003674,GO:0003824,GO:0005102,GO:0005215,GO:0005391,GO:0005488,GO:0005496,GO:0005515,GO:0005524,GO:0005575,GO:0005622,GO:0005623,GO:0005634,GO:0005737,GO:0005768,GO:0005783,GO:…	GO:0000902;GO:0001101;GO:0001539;GO:0003012;GO:0003013;GO:0003016;GO:0003333;GO:0005102;GO:0005496;GO:0005886;GO:0006793;GO:0006810;GO:0007018;GO:0007166;GO:0007204;GO:0007267;GO:0007276;GO:0007611;GO:0007626;GO:0007632;GO:0008092;GO:0009058;GO:0009314;GO:0009410;GO:0009612;GO:0009725;GO:0009790;GO:0009887;GO:0010644;GO:0010817;GO:0014070;GO:0015075;GO:0015318;GO:0016043;GO:0016788;GO:0016817;GO:…	GO:0000166;GO:0001508;GO:0001664;GO:0003015;GO:0003018;GO:0003341;GO:0005911;GO:0006139;GO:0006163;GO:0006629;GO:0006796;GO:0006811;GO:0006836;GO:0006865;GO:0006873;GO:0006936;GO:0007215;GO:0007399;GO:0007417;GO:0007420;GO:0007600;GO:0007612;GO:0008015;GO:0008324;GO:0008344;GO:0008553;GO:0008554;GO:0008556;GO:0008610;GO:0009416;GO:0009792;GO:0009925;GO:0010646;GO:0015399;GO:0015662;GO:0015711;GO:…	3.6.3.10,3.6.3.9	ko:K01539,ko:K01541,ko:K01542,ko:K01544	ko00190,ko04022,ko04024,ko04260,ko04261,ko04911,ko04918,ko04919,ko04925,ko04960,ko04961,ko04964,ko04966,ko04970,ko04971,ko04972,ko04973,ko04974,ko04976,ko04978,map00190,map04022,map04024,map04260,map04261,map04911,map04918,map04919,map04925,map04960,map04961,map04964,map04966,map04970,map04971,map04972,map04973,map04974,map04976,map04978	-	-	-	ko00000,ko00001,ko01000,ko04147	3.A.3.1,3.A.3.1.2,3.A.3.1.4	-	-	Cation_ATPase,Cation_ATPase_C,Cation_ATPase_N,E1-E2_ATPase,H-K_ATPase_N,Hydrolase
PPRIM.AZ9-3.1.T0070452	ATGATCAAAGAGTACGACTATTTTTTTAAGTTAGTGATAGTAGGGAATGCAGGAGTTGGTAAGTCTTCATTGTTACTACGTTACTCTGATGATAAATATACTGATTCATATTTATCTACTATTGGAGTGGAATTCAAATTTAAGACATTAGAAATTGATGGACATAAGGTTAAGCTGTAAATTTGGGATACAGCAGGTTAGGAAAAATTTAGAACAATAACTAGTGCATATTATAAGGGTGCAGATGGAATTATAATAGTATATGATATTTCATCTACAGAATCATTTGAAGATATTGATAAATTTTGGATAAATTAGGTAGAATCATATGCTGAAAAGAATGTAGAACTGTTATTATTAGGAAACAAAAGTGATGTTGAGGATAAAGATGTAACAACA…	630	PPRIM.AZ9-3.1.P0070452	MIKEYDYFFKLVIVGNAGVGKSSLLLRYSDDKYTDSYLSTIGVEFKFKTLEIDGHKVKLQIWDTAGQEKFRTITSAYYKGADGIIIVYDISSTESFEDIDKFWINQVESYAEKNVELLLLGNKSDVEDKDVTTQKAQDYAASNGMAHMEVSAKTAVQVSKAFISLAKKLIAKKDSQRQKGLGPQRSQQTLGQKIGQQTNDNKKEKDKCC*	210	Rab subfamily of small GTPases	BP	5888.CAK61078	8.7e-104	345	KOG0084@1|root,KOG0084@2759|Eukaryota,3ZDD4@5878|Ciliophora	2759|Eukaryota	U	Rab subfamily of small GTPases	RAB19	GO:0000139,GO:0001894,GO:0002065,GO:0002067,GO:0002376,GO:0003674,GO:0003824,GO:0003924,GO:0005096,GO:0005488,GO:0005515,GO:0005575,GO:0005622,GO:0005623,GO:0005737,GO:0005768,GO:0005794,GO:0005802,GO:0006810,GO:0006950,GO:0006952,GO:0006955,GO:0006996,GO:0007030,GO:0007154,GO:0007165,GO:0007264,GO:0007265,GO:0008047,GO:0008150,GO:0009888,GO:0009987,GO:0010033,GO:0010256,GO:0012505,GO:0016020,GO:…	GO:0006810;GO:0006952;GO:0008047;GO:0009888;GO:0016043;GO:0016817;GO:0023052;GO:0030154;GO:0031090;GO:0035556;GO:0043207;GO:0043227;GO:0043229;GO:0044093;GO:0045087;GO:0048872;GO:0050790;GO:0050793;GO:0050794;GO:0060249;GO:0060589;GO:0098542;GO:0098791;GO:1901652	GO:0001894;GO:0005802;GO:0006996;GO:0010256;GO:0016818;GO:0030695;GO:0030855;GO:0031982;GO:0034097;GO:0043085;GO:0043231;GO:0045595;GO:0048873;GO:0051336;GO:0060429;GO:0098588;GO:0140546;GO:0141124	-	ko:K07874,ko:K07910,ko:K07930,ko:K17047	ko05134,map05134	-	-	-	ko00000,ko00001,ko04031,ko04131,ko04147	-	-	-	Ras
PPRIM.AZ9-3.1.T0090270	TATATTAATTCCACATGGCCAGCAAGAAGAAGCAACTTTTTAAAATTATCATTTTAGGTGATTCAGGAGTAGGAAAAACATCTTTAATGAATTAATATGTCAATGCAAGGTTCACATAATAATATAGAGCTACAGTTGGAGCAGATTTTATGGCAAAAGAAGTTATGATTGATGATCGTATGGTTACTCTTTAAATTTGGGACACTGCAGGTTAAGAAAGATTCTAATCATTAGGTGGTGCATTTTATAGAGGAGCTGATTGTTGTGTATTAGTTTATGATATTACAAATCCAAAATCATTTGATTCTTTGGATTCTTGGAGAGATGAATTTTTAATGTAAGGTTAACCAAAAGATCCAGAACATTTTCCTTTTGTTGTATTAGGAAATAAATTAGATA…	636	PPRIM.AZ9-3.1.P0090270	MASKKKQLFKIIILGDSGVGKTSLMNQYVNARFTQQYRATVGADFMAKEVMIDDRMVTLQIWDTAGQERFQSLGGAFYRGADCCVLVYDITNPKSFDSLDSWRDEFLMQGQPKDPEHFPFVVLGNKLDKATERKVQESKAQQWCKSHGNIQFFEVSAKDATNIEQAFQDIAKAAASQEKDEEIFFPTTVTLTKQSQKPQAKQGGCC*	207	Rab subfamily of small GTPases	BP	5888.CAK91501	5.31e-133	419	KOG0394@1|root,KOG0394@2759|Eukaryota,3ZAPW@5878|Ciliophora	2759|Eukaryota	U	Rab subfamily of small GTPases	-	GO:0000166,GO:0000306,GO:0000323,GO:0001845,GO:0001882,GO:0001883,GO:0001894,GO:0003674,GO:0003824,GO:0003924,GO:0005488,GO:0005515,GO:0005525,GO:0005575,GO:0005622,GO:0005623,GO:0005737,GO:0005764,GO:0005765,GO:0005768,GO:0005770,GO:0005773,GO:0005774,GO:0005811,GO:0006810,GO:0006873,GO:0006885,GO:0006897,GO:0006906,GO:0006909,GO:0006914,GO:0006996,GO:0007033,GO:0007040,GO:0008150,GO:0008152,GO:…	GO:0001882;GO:0006810;GO:0006897;GO:0006914;GO:0009056;GO:0016043;GO:0016197;GO:0016817;GO:0019899;GO:0030641;GO:0031090;GO:0032553;GO:0043167;GO:0043227;GO:0043228;GO:0043229;GO:0044085;GO:0046849;GO:0046907;GO:0050801;GO:0051453;GO:0051649;GO:0055082;GO:0060249;GO:1901265;GO:1901363	GO:0000166;GO:0001883;GO:0001894;GO:0006873;GO:0006909;GO:0006996;GO:0012506;GO:0016236;GO:0016818;GO:0022607;GO:0031982;GO:0032549;GO:0032555;GO:0035639;GO:0043168;GO:0043231;GO:0043232;GO:0051020;GO:0051452;GO:0055080;GO:0061024;GO:0098588;GO:0098657;GO:0098927	-	ko:K07897	ko04137,ko04138,ko04140,ko04144,ko04145,ko05132,ko05146,ko05152,map04137,map04138,map04140,map04144,map04145,map05132,map05146,map05152	-	-	-	ko00000,ko00001,ko04031,ko04131,ko04147	-	-	-	Ras
PPRIM.AZ9-3.1.T0420049	ATGATAAGTATATATATAGCTGTAGCTTCATTCATAATGAGTGTATTTTACTTTGTAGTTCTCCTACCATTGGTTCCATTGCTAAAGATAAAACTATAACTTGGATAAAAGGCAGTATTGATGTATTATCCTTTTGCTGGATTGAGTAAGATTTGGAACGATTCAATTACAAAAGAAAAAGACTTACTAAAGACAATAAATTAACAATTGATAAAGAATCCAAATGTTGTTGTAATTTTATCAAATTTTTTACACAAACCAGTATTGATTTGGACAGGACCAGAGTATATAAAGGATATGTATTTGGATCACACAAGTTATGTTAAAATTGATCCTTTCATGGTTGAATCTGTAGGATAAAAAGGTTTAGTTTTAAGTGAAGGGGATCGTTGGAAGAGA…	1533	PPRIM.AZ9-3.1.P0420049	MISIYIAVASFIMSVFYFVVLLPLVPLLKIKLQLGQKAVLMYYPFAGLSKIWNDSITKEKDLLKTINQQLIKNPNVVVILSNFLHKPVLIWTGPEYIKDMYLDHTSYVKIDPFMVESVGQKGLVLSEGDRWKRQRKLLGTAFTFEKLTSRLPMINQVIEKVSKDDKKTNLNEFTSRITGEVVIHSFFGELTNGFQIEGKDAQVSIVEILSEIFLLPMNNPFIQLKQMLFEYKSWSIFPTQKEKDLLRRIQNFKQVIQAMIEKRIEQLKNQQLENQDKMVFLDLYVTEYLKQQQDKKQEIDIEEIIHQFITLFFAGTDTTATTSGTCLYYLAEYPEMQNEILKEVIEIVGEQGDIKEEHLNKLVKINALIQEVLRLRNPAFCPIFRTVRQDKQLLDVKMK…	511	Cytochrome P450 family protein	BP	5888.CAK74504	0	887	COG2124@1|root,KOG0157@2759|Eukaryota,3ZDSJ@5878|Ciliophora	2759|Eukaryota	Q	Cytochrome P450 family protein	CYP19A1	GO:0000003,GO:0001101,GO:0001501,GO:0001553,GO:0001655,GO:0001678,GO:0002376,GO:0002520,GO:0002521,GO:0002573,GO:0002676,GO:0002677,GO:0002682,GO:0002683,GO:0002685,GO:0002686,GO:0002688,GO:0002689,GO:0003006,GO:0003674,GO:0003824,GO:0004497,GO:0005488,GO:0005575,GO:0005622,GO:0005623,GO:0005737,GO:0005783,GO:0005789,GO:0005829,GO:0006082,GO:0006091,GO:0006629,GO:0006694,GO:0006703,GO:0006706,GO:…	GO:0001101;GO:0002682;GO:0004497;GO:0006091;GO:0006810;GO:0006935;GO:0006952;GO:0007267;GO:0007530;GO:0007548;GO:0009056;GO:0009058;GO:0009314;GO:0009410;GO:0009415;GO:0009636;GO:0009725;GO:0010038;GO:0010817;GO:0010876;GO:0014070;GO:0016477;GO:0016705;GO:0019748;GO:0021536;GO:0021537;GO:0021543;GO:0023051;GO:0023052;GO:0030154;GO:0030595;GO:0030900;GO:0031090;GO:0032879;GO:0032940;GO:0033500;GO:…	GO:0001501;GO:0001655;GO:0001678;GO:0001894;GO:0002521;GO:0002683;GO:0002685;GO:0006082;GO:0006629;GO:0006869;GO:0006954;GO:0007399;GO:0007417;GO:0007420;GO:0008209;GO:0008210;GO:0008406;GO:0008610;GO:0009743;GO:0009914;GO:0010646;GO:0014072;GO:0015850;GO:0016042;GO:0016712;GO:0021761;GO:0023056;GO:0023061;GO:0030097;GO:0030099;GO:0030850;GO:0031982;GO:0032101;GO:0032870;GO:0034103;GO:0034698;GO:…	1.14.14.1,1.14.14.14	ko:K07427,ko:K07428,ko:K07434,ko:K12795,ko:K15001,ko:K15386,ko:K21294,ko:K21476	ko00140,ko01100,ko04621,ko04626,ko04726,ko04913,map00140,map01100,map04621,map04626,map04726,map04913	M00110	R01840,R02351,R02501,R03087,R04759,R04761	RC00257,RC00893,RC02649	ko00000,ko00001,ko00002,ko00199,ko01000,ko01008	-	-	-	p450
PPRIM.AZ9-3.1.T0430034	ATGGAATTGTATTTAATAGTACTCCTTTCCTTGATAGCATTGATAGCCTACTTTTTAATTTTGAAACCTTTAGTTCCTTTACTAATATTAAAGCTATAATTAGGAGATAAAGCAATTTTAATGTTTTATCCCATCTCTGGCTTATTGGGTGTATTTACAAAATCAATTAAAAATAATCATGATGTTATGGAAACAATGAATAAGGCTCTTAGAAAAAATCCTAAAGCAAAAGTTATTCTATCTAATTATTTTAACACACCTTGTATCTTGATAACAGGATCAGAATACATCAAGGATACATTCCTAGACCATAATGATTTTGAAAAAATAAATCCATTTATGCTACCTTCCTTTATTTAAAGAGGACTATTAATGATGGAAGGTGAAGGTTGGAAAAGA…	1527	PPRIM.AZ9-3.1.P0430034	MELYLIVLLSLIALIAYFLILKPLVPLLILKLQLGDKAILMFYPISGLLGVFTKSIKNNHDVMETMNKALRKNPKAKVILSNYFNTPCILITGSEYIKDTFLDHNDFEKINPFMLPSFIQRGLLMMEGEGWKRQRKFLGSAFTFEKLKSRLPMMNKVVQSIAEKDDKKNLNDFMARITGEVVIKSFFGELAEGLQLEGKDAQIALIQLTGEISLMYMENVFLFVKSLLFKERTWDIFPGQKEKDIVRRVENVRMKVKELIVKRIEQLRENPIQDEEKMVFLDLYVTEYLKQQKQKEQQIDIEEILHQFITLFFAGTDTTATTSGTCLYYLAKYPEIQSEILEEVQQVIGNNDINEENLNKLNKINALIQEVFRLKNPAFVTLFRTVKQDKQVQEIKLKK…	508	Cytochrome P450 family protein	BP	5888.CAK77010	8.19e-277	808	COG2124@1|root,KOG0157@2759|Eukaryota,3ZDSJ@5878|Ciliophora	2759|Eukaryota	Q	Cytochrome P450 family protein	CYP19A1	GO:0000003,GO:0001101,GO:0001501,GO:0001553,GO:0001655,GO:0001678,GO:0002376,GO:0002520,GO:0002521,GO:0002573,GO:0002676,GO:0002677,GO:0002682,GO:0002683,GO:0002685,GO:0002686,GO:0002688,GO:0002689,GO:0003006,GO:0003674,GO:0003824,GO:0004497,GO:0005488,GO:0005575,GO:0005622,GO:0005623,GO:0005737,GO:0005783,GO:0005789,GO:0005829,GO:0006082,GO:0006091,GO:0006629,GO:0006694,GO:0006703,GO:0006706,GO:…	GO:0001101;GO:0002682;GO:0004497;GO:0006091;GO:0006810;GO:0006935;GO:0006952;GO:0007267;GO:0007530;GO:0007548;GO:0009056;GO:0009058;GO:0009314;GO:0009410;GO:0009415;GO:0009636;GO:0009725;GO:0010038;GO:0010817;GO:0010876;GO:0014070;GO:0016477;GO:0016705;GO:0019748;GO:0021536;GO:0021537;GO:0021543;GO:0023051;GO:0023052;GO:0030154;GO:0030595;GO:0030900;GO:0031090;GO:0032879;GO:0032940;GO:0033500;GO:…	GO:0001501;GO:0001655;GO:0001678;GO:0001894;GO:0002521;GO:0002683;GO:0002685;GO:0006082;GO:0006629;GO:0006869;GO:0006954;GO:0007399;GO:0007417;GO:0007420;GO:0008209;GO:0008210;GO:0008406;GO:0008610;GO:0009743;GO:0009914;GO:0010646;GO:0014072;GO:0015850;GO:0016042;GO:0016712;GO:0021761;GO:0023056;GO:0023061;GO:0030097;GO:0030099;GO:0030850;GO:0031982;GO:0032101;GO:0032870;GO:0034103;GO:0034698;GO:…	1.14.14.1,1.14.14.14	ko:K07427,ko:K07428,ko:K07434,ko:K12795,ko:K15001,ko:K15386,ko:K21294,ko:K21476	ko00140,ko01100,ko04621,ko04626,ko04726,ko04913,map00140,map01100,map04621,map04626,map04726,map04913	M00110	R01840,R02351,R02501,R03087,R04759,R04761	RC00257,RC00893,RC02649	ko00000,ko00001,ko00002,ko00199,ko01000,ko01008	-	-	-	p450
PPRIM.AZ9-3.1.T0430300	ATGGAGGAGTAATTATACAAAATTGTTATAGTAGGGAACAGTGCTGTTGGAAAGTCTTCATTGCTTATTCGCTTCTGCGATGATTAATTCAGAGATATGTATCTCAGTACAATCGGAGTTGATTTTCGTTTTAAATCTTTGAGAGTTAATGGATAGGGAGTTAAATTGTAGATATGGGATACAGCTGGTTAGGAAAGATTTAGAAATATTACTAACTCTTATTACAAAGGAGCATAAGGAATCGTTGTGGTTTACGACATTACAAACCTGAAATCATTTGAAGATATTCGTAAGTATTGGATTAATGAACTCAATCATTACGCAGATGAAAATGTTTTGTTAATGCTTTTAGGAAACAAAAGTGATTTAGCAACTGATGAATCTAGATAAGTAACTACA…	657	PPRIM.AZ9-3.1.P0430300	MEEQLYKIVIVGNSAVGKSSLLIRFCDDQFRDMYLSTIGVDFRFKSLRVNGQGVKLQIWDTAGQERFRNITNSYYKGAQGIVVVYDITNLKSFEDIRKYWINELNHYADENVLLMLLGNKSDLATDESRQVTTTMAEELAKEFNLKFFEVSAKTSDHVEAAFQAFTQQIQETGIAGKIRKPQPQQYLQTPMPQEDKPKKQDSCC*	205	GTPase activity	BP	5888.CAK76834	2.62E-139	394	KOG0084@1|root,KOG0084@2759|Eukaryota	2759|Eukaryota	S	GTPase activity	RAB19	GO:0000139,GO:0001894,GO:0002065,GO:0002067,GO:0002376,GO:0003674,GO:0003824,GO:0003924,GO:0005096,GO:0005488,GO:0005515,GO:0005575,GO:0005622,GO:0005623,GO:0005737,GO:0005768,GO:0005794,GO:0005802,GO:0006810,GO:0006950,GO:0006952,GO:0006955,GO:0006996,GO:0007030,GO:0007154,GO:0007165,GO:0007264,GO:0007265,GO:0008047,GO:0008150,GO:0009888,GO:0009987,GO:0010033,GO:0010256,GO:0012505,GO:0016020,GO:…	GO:0006810;GO:0006952;GO:0008047;GO:0009888;GO:0016043;GO:0016817;GO:0023052;GO:0030154;GO:0031090;GO:0035556;GO:0043207;GO:0043227;GO:0043229;GO:0044093;GO:0045087;GO:0048872;GO:0050790;GO:0050793;GO:0050794;GO:0060249;GO:0060589;GO:0098542;GO:0098791;GO:1901652	GO:0001894;GO:0005802;GO:0006996;GO:0010256;GO:0016818;GO:0030695;GO:0030855;GO:0031982;GO:0034097;GO:0043085;GO:0043231;GO:0045595;GO:0048873;GO:0051336;GO:0060429;GO:0098588;GO:0140546;GO:0141124	-	ko:K07874,ko:K07910,ko:K07930,ko:K17047	ko05134,map05134	-	-	-	ko00000,ko00001,ko04031,ko04131,ko04147	-	-	-	Ras
PPRIM.AZ9-3.1.T0510225	AATAAGTTCAAATGGCTAACAGAGAATATGATTATTTGTTTAAATTAGTTATAATAGGGAATAGTGGAGTTGGAAAGTCTGCTCTATTATTAAGATTTGCCGATGATACTTTTAGTGAAAACTACATAACAACAATAGGTGTTGATTTTAGATTCAAAACATTAAAAGTAGATAATAAAGGTTTAAAATTATAAATTTGGGATACAGCTGGATAAGAAAGATTTAGGACAATAACTAATGCTTATTATAAAGGAGCTGATGCAATTGTTATAGTCTACGATACAACATGTTAACAATCCTTTGATGATATTGAAAAGTTTTGGTTGAATGAAATTGAGAGTTATGCAGAGAAAAATGCAGAACTTTTATTATTGGGAAATAAATCAGATTTAAGTACAA…	721	PPRIM.AZ9-3.1.P0510225	MANREYDYLFKLVIIGNSGVGKSALLLRFADDTFSENYITTIGVDFRFKTLKVDNKGLKLQIWDTAGQERFRTITNAYYKGADAIVIVYDTTCQQSFDDIEKFWLNEIESYAEKNAELLLLGNKSDLSTKQVQSERVQEYAQKRNMMFFETSAKTADGVEEAFKKIAIKLMAKRDQQVQEKKNKRKQQKQSSSSSQITEDKSNSFDKNQEDEKKNVNLWSNKSTEKAKESQQCQC*	236	GTPase activity	BP	5888.CAK78052	3.08e-119	386	KOG0084@1|root,KOG0084@2759|Eukaryota	2759|Eukaryota	S	GTPase activity	RAB19	GO:0000139,GO:0001894,GO:0002065,GO:0002067,GO:0002376,GO:0003674,GO:0003824,GO:0003924,GO:0005096,GO:0005488,GO:0005515,GO:0005575,GO:0005622,GO:0005623,GO:0005737,GO:0005768,GO:0005794,GO:0005802,GO:0006810,GO:0006950,GO:0006952,GO:0006955,GO:0006996,GO:0007030,GO:0007154,GO:0007165,GO:0007264,GO:0007265,GO:0008047,GO:0008150,GO:0009888,GO:0009987,GO:0010033,GO:0010256,GO:0012505,GO:0016020,GO:…	GO:0006810;GO:0006952;GO:0008047;GO:0009888;GO:0016043;GO:0016817;GO:0023052;GO:0030154;GO:0031090;GO:0035556;GO:0043207;GO:0043227;GO:0043229;GO:0044093;GO:0045087;GO:0048872;GO:0050790;GO:0050793;GO:0050794;GO:0060249;GO:0060589;GO:0098542;GO:0098791;GO:1901652	GO:0001894;GO:0005802;GO:0006996;GO:0010256;GO:0016818;GO:0030695;GO:0030855;GO:0031982;GO:0034097;GO:0043085;GO:0043231;GO:0045595;GO:0048873;GO:0051336;GO:0060429;GO:0098588;GO:0140546;GO:0141124	-	ko:K07874,ko:K07910,ko:K07930,ko:K17047	ko05134,map05134	-	-	-	ko00000,ko00001,ko04031,ko04131,ko04147	-	-	-	Ras
PPRIM.AZ9-3.1.T0970079	AATGATTAAAGAATATGACTATTTGTTTAAGTTAGTGATTGTGGGTAATTCAGGTGTAGGCAAATCATCCTTATTATTGCGATTTTCAGATGATACTTTTAGTGATTCTTATTTAACTACAATTGGTGTGGACTTCAGATTTAAGACTTTAGAAATTGATGGGAAAAAGGTAAAGTTGTAAATATGGGATACAGCTGGATAAGAAAGATTTCGTACAATAACAAGTGCATATTATAAGGGTGCTGATGGGATTGTGATGGTATATGATGTGTCTTCAATTGGATCATTTGAAGATATTGATAGATTTTGGATTAATGAAGTAGATTCATATGCAGAGAAGAATGTTGAATTACTATTGTTAGGAAATAAGAGTGATATTGAAGATAAAGCTGTTACAAC…	631	PPRIM.AZ9-3.1.P0970079	MIKEYDYLFKLVIVGNSGVGKSSLLLRFSDDTFSDSYLTTIGVDFRFKTLEIDGKKVKLQIWDTAGQERFRTITSAYYKGADGIVMVYDVSSIGSFEDIDRFWINEVDSYAEKNVELLLLGNKSDIEDKAVTTQKALDYAAIRRMAHMEVSAKTADQVSKAFISLAKKLIAKKDSQGLKGQGPQRSQQTPGQKIGQQTDDNKKDKDKCC*	210	Rab subfamily of small GTPases	BP	5888.CAK61078	1.82E-137	390	KOG0084@1|root,KOG0084@2759|Eukaryota,3ZDD4@5878|Ciliophora	2759|Eukaryota	U	Rab subfamily of small GTPases	RAB19	GO:0000139,GO:0001894,GO:0002065,GO:0002067,GO:0002376,GO:0003674,GO:0003824,GO:0003924,GO:0005096,GO:0005488,GO:0005515,GO:0005575,GO:0005622,GO:0005623,GO:0005737,GO:0005768,GO:0005794,GO:0005802,GO:0006810,GO:0006950,GO:0006952,GO:0006955,GO:0006996,GO:0007030,GO:0007154,GO:0007165,GO:0007264,GO:0007265,GO:0008047,GO:0008150,GO:0009888,GO:0009987,GO:0010033,GO:0010256,GO:0012505,GO:0016020,GO:…	GO:0006810;GO:0006952;GO:0008047;GO:0009888;GO:0016043;GO:0016817;GO:0023052;GO:0030154;GO:0031090;GO:0035556;GO:0043207;GO:0043227;GO:0043229;GO:0044093;GO:0045087;GO:0048872;GO:0050790;GO:0050793;GO:0050794;GO:0060249;GO:0060589;GO:0098542;GO:0098791;GO:1901652	GO:0001894;GO:0005802;GO:0006996;GO:0010256;GO:0016818;GO:0030695;GO:0030855;GO:0031982;GO:0034097;GO:0043085;GO:0043231;GO:0045595;GO:0048873;GO:0051336;GO:0060429;GO:0098588;GO:0140546;GO:0141124	-	ko:K07874,ko:K07910,ko:K07930,ko:K17047	ko05134,map05134	-	-	-	ko00000,ko00001,ko04031,ko04131,ko04147	-	-	-	Ras
PPRIM.AZ9-3.1.T1160028	ATGAAATCGGCTAATAAATCTGCGTCTATGATAGTAACCATGTTCACTTAACAGAACTAAGAATTATAACTTGTATAAGCGAGGAAGGAATTTGATTAACTCACAAGAGAGATAGCAGAAAGAAGAAAGAAGCTGTTATCATAAATTGACAAAGGTAAGAGTAAGGAGAAAGAAAAAGTGGATGCAAATAAAGCAGAAAAATTCAAAAATATGGATGAACATAGAATCCCATTAGAAGAACTTGAGTAGAGATTTTAGACAAGTTCAAAAGATGGATTAAATAAAGATTTTGCCAATTAAAGATTATTGGAAGTTGGAAAAAATGAATTAACTTAAAAAGAAAAAGTACCTTGGTATATAAAATTAATACATGAATTAACTTCTATGTTTTCAATGCTT…	3530	PPRIM.AZ9-3.1.P1160028	MKSANKSASMIVTMFTQQNQELQLVQARKEFDQLTREIAERRKKLLSQIDKGKSKEKEKVDANKAEKFKNMDEHRIPLEELEQRFQTSSKDGLNKDFANQRLLEVGKNELTQKEKVPWYIKLIHELTSMFSMLLWVGSILCFIAYGLSPEDPSNLYLGIVIVVVNTLTGVITFFQNAKSEAIMDSFKNFIPPETLVIRDGQQQKLPASNLVPGDVVIVENGKRIPADLRILESNEMKVDNSSLTGESLLLMRTPECTNLVNPLETKNLAFFGTLCKEGNGKGLVIFTGDNTVIGQIAGLVQSSGSEDTTLRKELNNFIKNISAIATTFGVIFFVLGFVIGYPPITNLVFGIGIIVANVPEGLLATVTVALTLTAKKLAYKKVLVKNLEGVETLGSTSCI…	1174	Belongs to the cation transport ATPase (P-type) (TC 3.A.3) family	BP	5888.CAK59780	0	2192	COG0474@1|root,KOG0203@2759|Eukaryota,3ZD3G@5878|Ciliophora	2759|Eukaryota	P	Belongs to the cation transport ATPase (P-type) (TC 3.A.3) family	ATP4A	GO:0000003,GO:0000166,GO:0001101,GO:0001504,GO:0001505,GO:0001508,GO:0001540,GO:0001664,GO:0001696,GO:0001700,GO:0001894,GO:0002026,GO:0002028,GO:0002036,GO:0002087,GO:0003008,GO:0003012,GO:0003013,GO:0003015,GO:0003018,GO:0003674,GO:0003824,GO:0005102,GO:0005215,GO:0005391,GO:0005488,GO:0005496,GO:0005515,GO:0005524,GO:0005575,GO:0005622,GO:0005623,GO:0005634,GO:0005737,GO:0005768,GO:0005783,GO:…	GO:0000902;GO:0001101;GO:0001539;GO:0003012;GO:0003013;GO:0003016;GO:0003333;GO:0005102;GO:0005496;GO:0005886;GO:0006793;GO:0006810;GO:0007018;GO:0007166;GO:0007204;GO:0007267;GO:0007276;GO:0007611;GO:0007626;GO:0007632;GO:0008092;GO:0009058;GO:0009314;GO:0009410;GO:0009612;GO:0009725;GO:0009790;GO:0009887;GO:0010644;GO:0010817;GO:0014070;GO:0015075;GO:0015318;GO:0016043;GO:0016788;GO:0016817;GO:…	GO:0000166;GO:0001508;GO:0001664;GO:0003015;GO:0003018;GO:0003341;GO:0005911;GO:0006139;GO:0006163;GO:0006629;GO:0006796;GO:0006811;GO:0006836;GO:0006865;GO:0006873;GO:0006936;GO:0007215;GO:0007399;GO:0007417;GO:0007420;GO:0007600;GO:0007612;GO:0008015;GO:0008324;GO:0008344;GO:0008553;GO:0008554;GO:0008556;GO:0008610;GO:0009416;GO:0009792;GO:0009925;GO:0010646;GO:0015399;GO:0015662;GO:0015711;GO:…	3.6.3.10,3.6.3.9	ko:K01539,ko:K01541,ko:K01542,ko:K01544	ko00190,ko04022,ko04024,ko04260,ko04261,ko04911,ko04918,ko04919,ko04925,ko04960,ko04961,ko04964,ko04966,ko04970,ko04971,ko04972,ko04973,ko04974,ko04976,ko04978,map00190,map04022,map04024,map04260,map04261,map04911,map04918,map04919,map04925,map04960,map04961,map04964,map04966,map04970,map04971,map04972,map04973,map04974,map04976,map04978	-	-	-	ko00000,ko00001,ko01000,ko04147	3.A.3.1,3.A.3.1.2,3.A.3.1.4	-	-	Cation_ATPase,Cation_ATPase_C,Cation_ATPase_N,E1-E2_ATPase,H-K_ATPase_N,Hydrolase
PPRIM.AZ9-3.1.T1360051	ATCAAAATGATCAAGGAATATGATTATTTGTTTAAACTAGTGATAGTAGGTAACTCAGGAGTTGGAAAATCATCATTGCTACTTAGATTTTCAGATGACACCTTTAGTGATTCCTATTTAACTACAATCGGTGTAGATTTTAGATTTAAAACTCTCGAAATTGATGGCAAAAAAGTTAAATTACAAATTTGGGATACTGCTGGTCAAGAGAGATTTAGAACCATTACAAGTGCATATTATAAAGGAGCTGATGGAATTGTTTTAGTCTATGATGTTTCCTCCCTTGCTACCTTTGAAGACATTGACAAATTTTGGATCAACGAAGTGGATTCATATGCTGAAAAAAATGTTGAATTATTATTATTGGGAAATAAAAGTGATATTGAGGAAAAAGTAGTA…	636	PPRIM.AZ9-3.1.P1360051	MIKEYDYLFKLVIVGNSGVGKSSLLLRFSDDTFSDSYLTTIGVDFRFKTLEIDGKKVKLQIWDTAGQERFRTITSAYYKGADGIVLVYDVSSLATFEDIDKFWINEVDSYAEKNVELLLLGNKSDIEEKVVTTQKALDYASIRKMAHMEVSAKTADQVSKAFLSLARKLIAKKDSQGSKGTGPQKTQQTPGQKIGQQSEENKKEKEGCC*	210	Rab subfamily of small GTPases	BP	5888.CAK69091	6.9e-126	401	KOG0084@1|root,KOG0084@2759|Eukaryota,3ZDD4@5878|Ciliophora	2759|Eukaryota	U	Rab subfamily of small GTPases	RAB19	GO:0000139,GO:0001894,GO:0002065,GO:0002067,GO:0002376,GO:0003674,GO:0003824,GO:0003924,GO:0005096,GO:0005488,GO:0005515,GO:0005575,GO:0005622,GO:0005623,GO:0005737,GO:0005768,GO:0005794,GO:0005802,GO:0006810,GO:0006950,GO:0006952,GO:0006955,GO:0006996,GO:0007030,GO:0007154,GO:0007165,GO:0007264,GO:0007265,GO:0008047,GO:0008150,GO:0009888,GO:0009987,GO:0010033,GO:0010256,GO:0012505,GO:0016020,GO:…	GO:0006810;GO:0006952;GO:0008047;GO:0009888;GO:0016043;GO:0016817;GO:0023052;GO:0030154;GO:0031090;GO:0035556;GO:0043207;GO:0043227;GO:0043229;GO:0044093;GO:0045087;GO:0048872;GO:0050790;GO:0050793;GO:0050794;GO:0060249;GO:0060589;GO:0098542;GO:0098791;GO:1901652	GO:0001894;GO:0005802;GO:0006996;GO:0010256;GO:0016818;GO:0030695;GO:0030855;GO:0031982;GO:0034097;GO:0043085;GO:0043231;GO:0045595;GO:0048873;GO:0051336;GO:0060429;GO:0098588;GO:0140546;GO:0141124	-	ko:K07874,ko:K07910,ko:K07930,ko:K17047	ko05134,map05134	-	-	-	ko00000,ko00001,ko04031,ko04131,ko04147	-	-	-	Ras
PPRIM.AZ9-3.1.T1410058	ATGTCAGAAACATATTTCGAGTTTGACTATTTATTAAGAATAATATTGGTGGGTGATACTGGAATTGGAAAAAGTTCACTCCTATTGAGATATACAGATTAAGAATTTTAATAAAATTTACTTCCAACTATTGGTATAGACTTCAAAACAAAAATAATTGAACAATAAGGGAAAAATGTTAAATTATAATTCTGGGACACTGCAGGATAAGAGAGATTTAGAACAATAAGCAGAAATTATTATAGAGGAGCTCATGCTATTTTTTTTGTCTATGATATTACTGATAGAGAATCATTTAAAAGAATAGAATATTGGATTAATGAAGTAGAACAGAATTCATCACCTGATACAATTAAAGTTCTCATAGGAAATAAAAGTGATTTAAATTATAAAAGAGAA…	636	PPRIM.AZ9-3.1.P1410058	MSETYFEFDYLLRIILVGDTGIGKSSLLLRYTDQEFQQNLLPTIGIDFKTKIIEQQGKNVKLQFWDTAGQERFRTISRNYYRGAHAIFFVYDITDRESFKRIEYWINEVEQNSSPDTIKVLIGNKSDLNYKREVDFDEGKELASSQGLEFFESSALENRNIESAVNYVVKLWLKKKELEEKQQKENRNANPVLSNSIVSIKKKSLFQLCQC*	212	Rab subfamily of small GTPases	BP	5888.CAK91091	3.67e-122	392	KOG0084@1|root,KOG0084@2759|Eukaryota,3ZCZ3@5878|Ciliophora	2759|Eukaryota	U	Rab subfamily of small GTPases	RAB19	GO:0000139,GO:0001894,GO:0002065,GO:0002067,GO:0002376,GO:0003674,GO:0003824,GO:0003924,GO:0005096,GO:0005488,GO:0005515,GO:0005575,GO:0005622,GO:0005623,GO:0005737,GO:0005768,GO:0005794,GO:0005802,GO:0006810,GO:0006950,GO:0006952,GO:0006955,GO:0006996,GO:0007030,GO:0007154,GO:0007165,GO:0007264,GO:0007265,GO:0008047,GO:0008150,GO:0009888,GO:0009987,GO:0010033,GO:0010256,GO:0012505,GO:0016020,GO:…	GO:0006810;GO:0006952;GO:0008047;GO:0009888;GO:0016043;GO:0016817;GO:0023052;GO:0030154;GO:0031090;GO:0035556;GO:0043207;GO:0043227;GO:0043229;GO:0044093;GO:0045087;GO:0048872;GO:0050790;GO:0050793;GO:0050794;GO:0060249;GO:0060589;GO:0098542;GO:0098791;GO:1901652	GO:0001894;GO:0005802;GO:0006996;GO:0010256;GO:0016818;GO:0030695;GO:0030855;GO:0031982;GO:0034097;GO:0043085;GO:0043231;GO:0045595;GO:0048873;GO:0051336;GO:0060429;GO:0098588;GO:0140546;GO:0141124	-	ko:K07874,ko:K07930,ko:K17047	ko05134,map05134	-	-	-	ko00000,ko00001,ko04031,ko04131,ko04147	-	-	-	Ras
PPRIM.AZ9-3.1.T1650048	AAAAGAAATTGTAAGATGATTAAAGAATATGATTATTTGTTCAAGTTAGTAATTATTGGTAACTCTGGAGTTGGAAAGAGTTCATTATTGTTGAGATTTGCAGATGACTAATTTAGTGAATCTTATCTAACAACTATTGGTGTTGATTTTAGATTTAGAACATTACCTATTGATGGAAAGAATGTAAAATTATAGATTTGGGACACTGCTGGATAAGAAAGATTCAGAACAATCACAAGTGCATACTATAAGGGTGCTGATGGAATTGTTATGGTATATGATGTCACATAAGGTTAATCATTTGATGATATCGATAAATTCTGGTTGCATGAAGTAGAATCATATGGTGAAAAAAATGTGTAATTATTAATCATTGGAAATAAAAATGATTTAGATGAA…	693	PPRIM.AZ9-3.1.P1650048	MIKEYDYLFKLVIIGNSGVGKSSLLLRFADDQFSESYLTTIGVDFRFRTLPIDGKNVKLQIWDTAGQERFRTITSAYYKGADGIVMVYDVTQGQSFDDIDKFWLHEVESYGEKNVQLLIIGNKNDLDEQKQIETSKAEEYCKSHNMLFMECSAKTADHVNNAFLELSRKLMAKKDASQPPKTTNTTSNVTQQSQSRGQTNTNTSQSNKLSANTSNQKKQKDGGCC*	226	Rab subfamily of small GTPases	BP	5888.CAK92850	2.71e-124	393	KOG0084@1|root,KOG0084@2759|Eukaryota,3ZDD4@5878|Ciliophora	2759|Eukaryota	U	Rab subfamily of small GTPases	RAB19	GO:0000139,GO:0001894,GO:0002065,GO:0002067,GO:0002376,GO:0003674,GO:0003824,GO:0003924,GO:0005096,GO:0005488,GO:0005515,GO:0005575,GO:0005622,GO:0005623,GO:0005737,GO:0005768,GO:0005794,GO:0005802,GO:0006810,GO:0006950,GO:0006952,GO:0006955,GO:0006996,GO:0007030,GO:0007154,GO:0007165,GO:0007264,GO:0007265,GO:0008047,GO:0008150,GO:0009888,GO:0009987,GO:0010033,GO:0010256,GO:0012505,GO:0016020,GO:…	GO:0006810;GO:0006952;GO:0008047;GO:0009888;GO:0016043;GO:0016817;GO:0023052;GO:0030154;GO:0031090;GO:0035556;GO:0043207;GO:0043227;GO:0043229;GO:0044093;GO:0045087;GO:0048872;GO:0050790;GO:0050793;GO:0050794;GO:0060249;GO:0060589;GO:0098542;GO:0098791;GO:1901652	GO:0001894;GO:0005802;GO:0006996;GO:0010256;GO:0016818;GO:0030695;GO:0030855;GO:0031982;GO:0034097;GO:0043085;GO:0043231;GO:0045595;GO:0048873;GO:0051336;GO:0060429;GO:0098588;GO:0140546;GO:0141124	-	ko:K07874,ko:K07910,ko:K07930,ko:K17047	ko05134,map05134	-	-	-	ko00000,ko00001,ko04031,ko04131,ko04147	-	-	-	Ras
PPRIM.AZ9-3.1.T0100299	ATGGGGTATTTGAATGATAAAGGAGTAACTTATGATTACTTTGAATCTTTAGCATTTTAATAGATGCTTAAAGAAAAAGGAATAGTGTAATTTTTGAGTTTGTTAAAAATCTTTGGAAAATTCTAATTACATGAACATTAATTTGAACATCTCTCAGATCCTAATCTGAAATAAGTATAGACTAAAATGTAATTATTTTGGGGTGATGAATTTGAAGGTCATGTTATAAAATTGTATGATGATTAGAAATTAGCACTTTTGAATCCTAATACTAGTGGTTTATTTTAAAGTTTAGGTGAAGAACAATAAAAAAAGTTACCATTTGTAATATTACCAGAATTTGGTGCTTGGATGATTGAATTAACTCCAAATAAACCATATTAATGCATGTGTTTCAAT…	2037	PPRIM.AZ9-3.1.P0100299	MGYLNDKGVTYDYFESLAFQQMLKEKGIVQFLSLLKIFGKFQLHEHQFEHLSDPNLKQVQTKMQLFWGDEFEGHVIKLYDDQKLALLNPNTSGLFQSLGEEQQKKLPFVILPEFGAWMIELTPNKPYQCMCFNFDQVLINMRKRIQTLQSYLPQGNQYLLIPVYPMMGVGRFTTTVESDLTASMIEKIRSQTSYIEGTPTLQQDEKQFQNEKLIQPATPYKELPVEPICNYFSQSIYFDDRIINPHPRYSTLAQNIRLRRGSKVEIKIPLYIDQNTKIEQSEYEPNPGYITMDHMGFGMGNCALQTTYLSIDIDHARLLYDQLAVLAPLFAALTSGSPIYKGKLSNWDTKWDCLEMSVDCRSEYERNPKHPNYIPKSRYSSISYFISNDKMNLEEYNDL…	679	glutamate-cysteine ligase activity	BP	5888.CAK72188	0	1322	KOG3754@1|root,KOG3754@2759|Eukaryota,3ZAV8@5878|Ciliophora	2759|Eukaryota	H	glutamate-cysteine ligase activity	GCLC	GO:0000096,GO:0000166,GO:0000287,GO:0000302,GO:0000303,GO:0000305,GO:0000902,GO:0000904,GO:0001101,GO:0001678,GO:0002009,GO:0002165,GO:0003008,GO:0003013,GO:0003018,GO:0003254,GO:0003674,GO:0003824,GO:0004357,GO:0005488,GO:0005515,GO:0005575,GO:0005622,GO:0005623,GO:0005634,GO:0005737,GO:0005829,GO:0005975,GO:0005996,GO:0006082,GO:0006355,GO:0006518,GO:0006520,GO:0006534,GO:0006536,GO:0006575,GO:…	GO:0000278;GO:0000902;GO:0001101;GO:0002165;GO:0003013;GO:0006518;GO:0006575;GO:0006790;GO:0006810;GO:0006979;GO:0007166;GO:0007552;GO:0009056;GO:0009058;GO:0009266;GO:0009410;GO:0009612;GO:0009636;GO:0009725;GO:0009886;GO:0009887;GO:0009888;GO:0010038;GO:0012501;GO:0014070;GO:0016043;GO:0016879;GO:0019748;GO:0023051;GO:0023052;GO:0030154;GO:0032553;GO:0033500;GO:0035107;GO:0035239;GO:0035295;GO:…	GO:0000096;GO:0000166;GO:0000302;GO:0001678;GO:0002009;GO:0003018;GO:0003254;GO:0005975;GO:0005996;GO:0006082;GO:0006139;GO:0006520;GO:0006749;GO:0006766;GO:0006811;GO:0006915;GO:0006996;GO:0007399;GO:0007444;GO:0007560;GO:0008015;GO:0009057;GO:0009059;GO:0009743;GO:0009966;GO:0010646;GO:0015711;GO:0016881;GO:0019222;GO:0019538;GO:0022008;GO:0023057;GO:0030030;GO:0030182;GO:0031406;GO:0032555;GO:…	6.3.2.2	ko:K11204	ko00270,ko00480,ko01100,ko04212,ko04216,map00270,map00480,map01100,map04212,map04216	M00118	R00894,R10993	RC00064,RC00090	ko00000,ko00001,ko00002,ko01000	-	-	-	GCS
PPRIM.AZ9-3.1.T0210090	ATGGGATATTTGAACGATAAAGGAGTAACTTATGATTACTTTGAATCTTTGGCATTTTAATAGATGCTTAAAGAAAAAGGAATAGTGTAATTTTTGAGTTTGTTAAAAATCTTTGGGAAATTCTAATTACATGAACATTAATTTGAACATCTCTCAGATCCTAATGTGAAATAAATACAGACTAAAATGTAATTATTCTGGGGTGATGAATTTGAAGGTCATGTTATTAAATTGTATGATGATTAGAAATTAGCACTTTTGAACCCTAATACAAGCGGCTTATTTTAAAGTTTAGGTGAAGAACAATAAAAAGTTTTACCATTTGTAATATTACCAGAATTCGGTGCTTGGATGATTGAATTAACTCCAAATAAACCATATTAATGCATGTGCTTCAAT…	2037	PPRIM.AZ9-3.1.P0210090	MGYLNDKGVTYDYFESLAFQQMLKEKGIVQFLSLLKIFGKFQLHEHQFEHLSDPNVKQIQTKMQLFWGDEFEGHVIKLYDDQKLALLNPNTSGLFQSLGEEQQKVLPFVILPEFGAWMIELTPNKPYQCMCFNFDQVLINMRKRIQTLQSYLPQGNQYLLIPVYPMMGVGRFTTTVESDLTASMIEKIRSQTSYIEGTPTLQQDEKQFQNEKLIQPATPYKELPVEPICNYFSQSIYFDDRIINPHPRYSTLAQNIRLRRGSKVEIKIPLYIDQNTKIEQSEYEPNPGYITMDHMGFGMGNCALQTTYLSIDIDHARLLYDQLAVLAPLFAALTAGSPIYKGKISNWDTKWDCLEMSVDCRSENERNPQNPNYIPKSRYSSISYFISNDKMNLEEYNDL…	679	glutamate-cysteine ligase activity	BP	5888.CAK72188	0	1336	KOG3754@1|root,KOG3754@2759|Eukaryota,3ZAV8@5878|Ciliophora	2759|Eukaryota	H	glutamate-cysteine ligase activity	GCLC	GO:0000096,GO:0000166,GO:0000287,GO:0000302,GO:0000303,GO:0000305,GO:0000902,GO:0000904,GO:0001101,GO:0001678,GO:0002009,GO:0002165,GO:0003008,GO:0003013,GO:0003018,GO:0003254,GO:0003674,GO:0003824,GO:0004357,GO:0005488,GO:0005515,GO:0005575,GO:0005622,GO:0005623,GO:0005634,GO:0005737,GO:0005829,GO:0005975,GO:0005996,GO:0006082,GO:0006355,GO:0006518,GO:0006520,GO:0006534,GO:0006536,GO:0006575,GO:…	GO:0000278;GO:0000902;GO:0001101;GO:0002165;GO:0003013;GO:0006518;GO:0006575;GO:0006790;GO:0006810;GO:0006979;GO:0007166;GO:0007552;GO:0009056;GO:0009058;GO:0009266;GO:0009410;GO:0009612;GO:0009636;GO:0009725;GO:0009886;GO:0009887;GO:0009888;GO:0010038;GO:0012501;GO:0014070;GO:0016043;GO:0016879;GO:0019748;GO:0023051;GO:0023052;GO:0030154;GO:0032553;GO:0033500;GO:0035107;GO:0035239;GO:0035295;GO:…	GO:0000096;GO:0000166;GO:0000302;GO:0001678;GO:0002009;GO:0003018;GO:0003254;GO:0005975;GO:0005996;GO:0006082;GO:0006139;GO:0006520;GO:0006749;GO:0006766;GO:0006811;GO:0006915;GO:0006996;GO:0007399;GO:0007444;GO:0007560;GO:0008015;GO:0009057;GO:0009059;GO:0009743;GO:0009966;GO:0010646;GO:0015711;GO:0016881;GO:0019222;GO:0019538;GO:0022008;GO:0023057;GO:0030030;GO:0030182;GO:0031406;GO:0032555;GO:…	6.3.2.2	ko:K11204	ko00270,ko00480,ko01100,ko04212,ko04216,map00270,map00480,map01100,map04212,map04216	M00118	R00894,R10993	RC00064,RC00090	ko00000,ko00001,ko00002,ko01000	-	-	-	GCS
PPRIM.AZ9-3.1.T0400104	ATGAAATATATTTTGTTATTGTTAACTATTGGAGTGTTTTAAGTAAACGCTGTAAATTGGGCATTATTGGTCTCAGGTTCAAATGCATTCTACAACTATAGACATCAAGCTGATGTATGTCATTCATACAAAACATTAATTAAAAATGGTTATTCTCCTGAAAATGTGATTGTTTTTGCATATGATGATATTGCTTAGAACAGATAAAACATCTATAAAGGGGCTATCTATAATTAACCTAATAAAGATGGATTTTCAGATAATGTTTATGATGGTTGTGTTATTGATTACTCTAAGACTGACGTCAATCCAACAAATTTTCTCAATGTATTGAAAGGAAATTATGATCATTTACCTGATGGTCATAAATTTATTAATTCCACAAGAGAAGATAACATT…	1266	PPRIM.AZ9-3.1.P0400104	MKYILLLLTIGVFQVNAVNWALLVSGSNAFYNYRHQADVCHSYKTLIKNGYSPENVIVFAYDDIAQNRQNIYKGAIYNQPNKDGFSDNVYDGCVIDYSKTDVNPTNFLNVLKGNYDHLPDGHKFINSTREDNIFVYFSDHGSPGLIAFPTSYLYEQELMETFQYMFENNRYNKLVFYLETCESGSMFVNLPKDHRIYALSAANPYESSWGTYCPPDDIVNGKNLGTCLGDEFSVTFLENVDLGDFSQTLQEHFEFIRDNTLKSNVMQWGDLSFTSETIKEFFWGRKFLEKRKMCPKDAFFMNDENVSRWDSRDNKLLFYQNRYNQTGDLEDFIELEKEIKSRAYFDTIFGELQQSLKLTGDYHFALNQNCLKSVIEIFENKCTKLTDYGLKYVKLFGEM…	422	Peptidase C13 family protein	BP	5888.CAK86139	6.98e-287	826	COG5206@1|root,KOG1348@2759|Eukaryota,3ZB3F@5878|Ciliophora	2759|Eukaryota	O	Peptidase C13 family protein	LGMN	GO:0000003,GO:0000322,GO:0000323,GO:0000325,GO:0000326,GO:0001101,GO:0002376,GO:0002478,GO:0002495,GO:0002504,GO:0002682,GO:0002684,GO:0002685,GO:0002687,GO:0002688,GO:0002690,GO:0003006,GO:0003008,GO:0003014,GO:0003674,GO:0003824,GO:0004175,GO:0004197,GO:0005575,GO:0005576,GO:0005615,GO:0005618,GO:0005622,GO:0005623,GO:0005737,GO:0005764,GO:0005768,GO:0005770,GO:0005773,GO:0005775,GO:0006508,GO:…	GO:0000278;GO:0002504;GO:0002682;GO:0005618;GO:0006935;GO:0007166;GO:0007267;GO:0007611;GO:0008233;GO:0009056;GO:0009058;GO:0009268;GO:0009725;GO:0010038;GO:0012501;GO:0014070;GO:0016043;GO:0016477;GO:0019884;GO:0023051;GO:0023052;GO:0030595;GO:0033993;GO:0040008;GO:0040012;GO:0043170;GO:0043227;GO:0043229;GO:0043233;GO:0044093;GO:0044238;GO:0044281;GO:0048002;GO:0048167;GO:0048316;GO:0048518;GO:…	GO:0001667;GO:0002478;GO:0002495;GO:0002548;GO:0002684;GO:0002685;GO:0004175;GO:0006629;GO:0006766;GO:0006915;GO:0006996;GO:0007167;GO:0007612;GO:0008234;GO:0009057;GO:0009059;GO:0009966;GO:0010154;GO:0010632;GO:0010646;GO:0019222;GO:0019538;GO:0023056;GO:0023057;GO:0030030;GO:0031982;GO:0032101;GO:0034330;GO:0035728;GO:0040014;GO:0040017;GO:0042127;GO:0043067;GO:0043085;GO:0043112;GO:0043231;GO:…	3.4.22.34	ko:K01369	ko04142,ko04612,map04142,map04612	-	-	-	ko00000,ko00001,ko01000,ko01002	-	-	-	Peptidase_C13
PPRIM.AZ9-3.1.T1540061	TATGGATTAACTAGATGGATTTTAGATTGTTTTAGCTGATGGATCAGTTGGGTTTGCAGTTTAACCAAAGGAAGATTGTGAACATTTTAAATAGACAGATCTAAATGAATTAATGAAGTATGTTGAACAAAATAGAAAAAATTTATTTTCATAACCATGTGTATAATGTGGAGATTGTAAAGAAAATTGGGTATGTTAACATTGTAGAGAAATTCATTGTTCTCGATTTGTAAATTCTCACATGGTTGAACATAATAAAAAAAGTGGACATCAAATTGTTCTATCATTAACAGATTTATCATTTTGGTGTTATGATTGTTCCTCTTATATTACTAATTATCTAATTTCGAAAGCAAGTAAATTGTTATCTTCAATCAAATTTAATAATTAAGAAGACAA…	1240	PPRIM.AZ9-3.1.P1540061	MDQLDGFQIVLADGSVGFAVQPKEDCEHFKQTDLNELMKYVEQNRKNLFSQPCVQCGDCKENWVCQHCREIHCSRFVNSHMVEHNKKSGHQIVLSLTDLSFWCYDCSSYITNYLISKASKLLSSIKFNNQEDKNDETQEIKQLIEQISNLKVTNEDEFNYNILIDGLKNKKFQKVCVLAGAGMSVAAGIPDFRTPGTGLYSQIQKYNLPSPESVFEIEYFKKNPEAFYCVAKEFLLSFDAKPTVAHKFLKLLDSREQLLRCFTQNIDGLELDAGVTQEKVIQAHGHMRSARCIECQEGASIKDFMNHIKKGDIHRCEKCPKKGLIKPDVVFFGEGLPGEFFYNWNCLKDADLLIVIGTSLKVMPFAASVAKVGPSTPIVLINRENVLQGRKNLLHLDGD…	413	Transcriptional regulator, Sir2 family protein	BP	5888.CAK66407	4.1e-263	766	COG0123@1|root,COG0846@1|root,KOG1343@2759|Eukaryota,KOG2682@2759|Eukaryota,3ZBCF@5878|Ciliophora	2759|Eukaryota	BK	Transcriptional regulator, Sir2 family protein	SIRT2	GO:0000018,GO:0000019,GO:0000122,GO:0000166,GO:0000183,GO:0000228,GO:0000775,GO:0000781,GO:0000785,GO:0000790,GO:0000792,GO:0001300,GO:0001666,GO:0001932,GO:0001933,GO:0002237,GO:0002791,GO:0002793,GO:0002831,GO:0002832,GO:0003674,GO:0003676,GO:0003677,GO:0003682,GO:0003824,GO:0003950,GO:0003956,GO:0004407,GO:0005488,GO:0005515,GO:0005575,GO:0005622,GO:0005623,GO:0005634,GO:0005654,GO:0005677,GO:…	GO:0000278;GO:0000775;GO:0000781;GO:0000792;GO:0001556;GO:0001666;GO:0002218;GO:0002682;GO:0002757;GO:0002764;GO:0003676;GO:0005740;GO:0006091;GO:0006793;GO:0006810;GO:0006914;GO:0006952;GO:0006979;GO:0007059;GO:0007166;GO:0007267;GO:0007276;GO:0007281;GO:0008366;GO:0008608;GO:0009056;GO:0009058;GO:0009617;GO:0009888;GO:0009994;GO:0010817;GO:0012501;GO:0014070;GO:0016043;GO:0016746;GO:0016757;GO:…	GO:0000166;GO:0002237;GO:0002683;GO:0002684;GO:0002758;GO:0002831;GO:0003677;GO:0004407;GO:0005911;GO:0006139;GO:0006325;GO:0006629;GO:0006796;GO:0006915;GO:0006954;GO:0006974;GO:0006996;GO:0007167;GO:0007292;GO:0007399;GO:0007417;GO:0007422;GO:0007517;GO:0008104;GO:0009057;GO:0009059;GO:0009306;GO:0009914;GO:0009966;GO:0010001;GO:0010646;GO:0015031;GO:0015980;GO:0016747;GO:0016763;GO:0016811;GO:…	3.4.19.12	ko:K11121,ko:K11412,ko:K11413,ko:K11834	ko00760,ko01100,ko04213,ko05230,map00760,map01100,map04213,map05230	-	R00102,R10633	RC00033,RC00096,RC00485	ko00000,ko00001,ko01000,ko01002,ko03032,ko03036,ko04121	-	-	-	SIR2
PPRIM.AZ9-3.1.T0950081	ACAAAATGTCATCAGGAGGAAAAGGAAAAGCAGGAAAAGGAGGAAAGGCAGCTGGAGCACACAAATCAGTTTCCAGATCACACAAAGCTGGTTTATAATTCCCAGTTGGAAGAGTGTCAAGATATTTGAAATAAGGAAGATATACAGAAAGAGTTGGTGCTGGTGCTCCAGTATATTTATCAGCTGTTCTTGAATATTTGGCTGCTGAAGTTTTAGAACTTGCTGGAAATGCTGCTAAAGATAACAAGAAGAATAGAATTAATCCAAGACACATTCTCTTAGCCATCAGAAATGATGATGAATTGAACAAATTGATGGTCAATACTACTATTGCTGATGGAGGTGTCTTACCAAACATTCATCCACATTTGTATTCAGCTAAGGAAGATCCAAGCCAAG…	408	PPRIM.AZ9-3.1.P0950081	MSSGGKGKAGKGGKAAGAHKSVSRSHKAGLQFPVGRVSRYLKQGRYTERVGAGAPVYLSAVLEYLAAEVLELAGNAAKDNKKNRINPRHILLAIRNDDELNKLMVNTTIADGGVLPNIHPHLYSAKEDPSQAV*	134	Belongs to the histone H2A family	BP	5888.CAK68696	7.91e-70	253	COG5262@1|root,KOG1756@2759|Eukaryota,3ZDXI@5878|Ciliophora	2759|Eukaryota	B	Belongs to the histone H2A family	H2AFY	GO:0000122,GO:0000182,GO:0000228,GO:0000775,GO:0000785,GO:0000786,GO:0000790,GO:0000792,GO:0000793,GO:0000803,GO:0000805,GO:0000976,GO:0000977,GO:0000979,GO:0001012,GO:0001046,GO:0001047,GO:0001067,GO:0001739,GO:0001740,GO:0001932,GO:0001933,GO:0003674,GO:0003676,GO:0003677,GO:0003682,GO:0003690,GO:0004857,GO:0004860,GO:0005488,GO:0005515,GO:0005575,GO:0005618,GO:0005622,GO:0005623,GO:0005634,GO:…	GO:0000278;GO:0000775;GO:0000792;GO:0003676;GO:0004857;GO:0006793;GO:0006979;GO:0007059;GO:0007062;GO:0009058;GO:0009888;GO:0016043;GO:0019207;GO:0019899;GO:0030154;GO:0031490;GO:0031491;GO:0032879;GO:0034086;GO:0043170;GO:0043207;GO:0043227;GO:0043228;GO:0043229;GO:0043233;GO:0044085;GO:0044092;GO:0044238;GO:0044770;GO:0045184;GO:0048513;GO:0048518;GO:0048519;GO:0048583;GO:0048731;GO:0050790;GO:…	GO:0000070;GO:0001067;GO:0003677;GO:0005911;GO:0006139;GO:0006325;GO:0006629;GO:0006796;GO:0006996;GO:0007064;GO:0007399;GO:0007417;GO:0008104;GO:0008544;GO:0009059;GO:0019210;GO:0019222;GO:0019538;GO:0019887;GO:0019900;GO:0022607;GO:0030855;GO:0034088;GO:0034654;GO:0043086;GO:0043231;GO:0043232;GO:0043412;GO:0043588;GO:0043933;GO:0044839;GO:0045595;GO:0045682;GO:0048522;GO:0048523;GO:0048584;GO:…	-	ko:K11251,ko:K11252,ko:K11253,ko:K16617	ko04217,ko04974,ko05034,ko05202,ko05203,ko05322,map04217,map04974,map05034,map05202,map05203,map05322	-	-	-	ko00000,ko00001,ko00536,ko03036,ko04147	-	-	-	Histone,Histone_H2A_C,Macro
PPRIM.AZ9-3.1.T1080016	CAAAAATCAAATGTCATCAGGAGGAAAAGGAAAAGCAGGAAAGGGAGGAAAAGCAGCTGGAGCTCATAAATCAGTTTCCAGATCACACAAAGCTGGTTTATAATTCCCAGTCGGAAGAGTTTCAAGATATTTGAAATAAGGAAGATACACAGAAAGAGTTGGTGCTGGAGCTCCAGTTTATCTTTCAGCTGTTTTGGAATATTTGGCTGCTGAAGTTTTAGAACTTGCTGGAAATGCTGCTAAAGATAACAAGAAAAATAGAATTAATCCAAGACATATTCTTTTAGCTATTAGAAACGATGATGAATTAAACAAATTAATGGCCAACACAACTATTGCTGATGGTGGTGTTTTACCAAGCATTCATCCATAATTATATCCATCAAAAGAAGATCCAAG…	460	PPRIM.AZ9-3.1.P1080016	MSSGGKGKAGKGGKAAGAHKSVSRSHKAGLQFPVGRVSRYLKQGRYTERVGAGAPVYLSAVLEYLAAEVLELAGNAAKDNKKNRINPRHILLAIRNDDELNKLMANTTIADGGVLPSIHPQLYPSKEDPSQAV*	134	Belongs to the histone H2A family	BP	5888.CAK56903	3.92e-70	254	COG5262@1|root,KOG1756@2759|Eukaryota,3ZDXI@5878|Ciliophora	2759|Eukaryota	B	Belongs to the histone H2A family	H2AFY	GO:0000122,GO:0000182,GO:0000228,GO:0000775,GO:0000785,GO:0000786,GO:0000790,GO:0000792,GO:0000793,GO:0000803,GO:0000805,GO:0000976,GO:0000977,GO:0000979,GO:0001012,GO:0001046,GO:0001047,GO:0001067,GO:0001739,GO:0001740,GO:0001932,GO:0001933,GO:0003674,GO:0003676,GO:0003677,GO:0003682,GO:0003690,GO:0004857,GO:0004860,GO:0005488,GO:0005515,GO:0005575,GO:0005618,GO:0005622,GO:0005623,GO:0005634,GO:…	GO:0000278;GO:0000775;GO:0000792;GO:0003676;GO:0004857;GO:0006793;GO:0006979;GO:0007059;GO:0007062;GO:0009058;GO:0009888;GO:0016043;GO:0019207;GO:0019899;GO:0030154;GO:0031490;GO:0031491;GO:0032879;GO:0034086;GO:0043170;GO:0043207;GO:0043227;GO:0043228;GO:0043229;GO:0043233;GO:0044085;GO:0044092;GO:0044238;GO:0044770;GO:0045184;GO:0048513;GO:0048518;GO:0048519;GO:0048583;GO:0048731;GO:0050790;GO:…	GO:0000070;GO:0001067;GO:0003677;GO:0005911;GO:0006139;GO:0006325;GO:0006629;GO:0006796;GO:0006996;GO:0007064;GO:0007399;GO:0007417;GO:0008104;GO:0008544;GO:0009059;GO:0019210;GO:0019222;GO:0019538;GO:0019887;GO:0019900;GO:0022607;GO:0030855;GO:0034088;GO:0034654;GO:0043086;GO:0043231;GO:0043232;GO:0043412;GO:0043588;GO:0043933;GO:0044839;GO:0045595;GO:0045682;GO:0048522;GO:0048523;GO:0048584;GO:…	-	ko:K11251,ko:K11252,ko:K11253,ko:K16617	ko04217,ko04974,ko05034,ko05202,ko05203,ko05322,map04217,map04974,map05034,map05202,map05203,map05322	-	-	-	ko00000,ko00001,ko00536,ko03036,ko04147	-	-	-	Histone,Histone_H2A_C,Macro
PPRIM.AZ9-3.1.T1240089	CAAAATGTCATCAGGAGGAAAAGGAAAAGCAGGAAAAGGAGGAAAGGCAGCTGGAGCACACAAATCAGTTTCCAGATCACACAAAGCTGGTTTATAATTCCCAGTTGGAAGAGTGTCAAGATATTTGAAATAAGGAAGATATACAGAAAGAGTTGGTGCTGGTGCTCCAGTCTATTTATCAGCTGTTCTTGAATATTTGGCTGCTGAAGTTTTAGAACTTGCTGGAAATGCTGCTAAAGATAACAAGAAGAATAGAATCAATCCAAGACACATTCTCTTAGCCATCAGAAATGATGATGAATTGAACAAATTGATGGTCAATACTACCATTGCTGATGGAGGTGTCTTACCAAACATTCACCCACATTTGTATTCAGCTAAGGAAGACCCAAGCCAAGC…	420	PPRIM.AZ9-3.1.P1240089	MSSGGKGKAGKGGKAAGAHKSVSRSHKAGLQFPVGRVSRYLKQGRYTERVGAGAPVYLSAVLEYLAAEVLELAGNAAKDNKKNRINPRHILLAIRNDDELNKLMVNTTIADGGVLPNIHPHLYSAKEDPSQAV*	134	Belongs to the histone H2A family	BP	5888.CAK68696	7.91e-70	253	COG5262@1|root,KOG1756@2759|Eukaryota,3ZDXI@5878|Ciliophora	2759|Eukaryota	B	Belongs to the histone H2A family	H2AFY	GO:0000122,GO:0000182,GO:0000228,GO:0000775,GO:0000785,GO:0000786,GO:0000790,GO:0000792,GO:0000793,GO:0000803,GO:0000805,GO:0000976,GO:0000977,GO:0000979,GO:0001012,GO:0001046,GO:0001047,GO:0001067,GO:0001739,GO:0001740,GO:0001932,GO:0001933,GO:0003674,GO:0003676,GO:0003677,GO:0003682,GO:0003690,GO:0004857,GO:0004860,GO:0005488,GO:0005515,GO:0005575,GO:0005618,GO:0005622,GO:0005623,GO:0005634,GO:…	GO:0000278;GO:0000775;GO:0000792;GO:0003676;GO:0004857;GO:0006793;GO:0006979;GO:0007059;GO:0007062;GO:0009058;GO:0009888;GO:0016043;GO:0019207;GO:0019899;GO:0030154;GO:0031490;GO:0031491;GO:0032879;GO:0034086;GO:0043170;GO:0043207;GO:0043227;GO:0043228;GO:0043229;GO:0043233;GO:0044085;GO:0044092;GO:0044238;GO:0044770;GO:0045184;GO:0048513;GO:0048518;GO:0048519;GO:0048583;GO:0048731;GO:0050790;GO:…	GO:0000070;GO:0001067;GO:0003677;GO:0005911;GO:0006139;GO:0006325;GO:0006629;GO:0006796;GO:0006996;GO:0007064;GO:0007399;GO:0007417;GO:0008104;GO:0008544;GO:0009059;GO:0019210;GO:0019222;GO:0019538;GO:0019887;GO:0019900;GO:0022607;GO:0030855;GO:0034088;GO:0034654;GO:0043086;GO:0043231;GO:0043232;GO:0043412;GO:0043588;GO:0043933;GO:0044839;GO:0045595;GO:0045682;GO:0048522;GO:0048523;GO:0048584;GO:…	-	ko:K11251,ko:K11252,ko:K11253,ko:K16617	ko04217,ko04974,ko05034,ko05202,ko05203,ko05322,map04217,map04974,map05034,map05202,map05203,map05322	-	-	-	ko00000,ko00001,ko00536,ko03036,ko04147	-	-	-	Histone,Histone_H2A_C,Macro
PPRIM.AZ9-3.1.T1480069	AGAAATGTCATCAGGTGGAAAAGGAAAAGCAGGTAAAGGAGGAAAGGCAGCTGGAGCTCATAAATCAGTTTCTAGATCACACAAGGCTGGTTTATAGTTCCCCGTTGGAAGAGTTTCAAGATATTTGAAATAAGGCAGATATACAGAGAGAGTTGGTGCAGGTGCTCCAGTTTATTTGTCAGCTGTGCTTGAATATTTGGCTGCTGAAGTCTTAGAATTAGCTGGAAATGCTGCCAAAGATAACAAAAAGAATAGAATTAATCCAAGACACATTCTTTTAGCCATTAGAAATGATGATGAATTGAATAAATTAATGGCAAATACAACAATTGCTGATGGAGGAGTCTTACCTAATATCCATCCTCATTTATATTCAGCTAAAGAAGATCCAAGCCAAGC…	448	PPRIM.AZ9-3.1.P1480069	MSSGGKGKAGKGGKAAGAHKSVSRSHKAGLQFPVGRVSRYLKQGRYTERVGAGAPVYLSAVLEYLAAEVLELAGNAAKDNKKNRINPRHILLAIRNDDELNKLMANTTIADGGVLPNIHPHLYSAKEDPSQAV*	134	Belongs to the histone H2A family	BP	5888.CAK68696	1.94e-70	254	COG5262@1|root,KOG1756@2759|Eukaryota,3ZDXI@5878|Ciliophora	2759|Eukaryota	B	Belongs to the histone H2A family	H2AFY	GO:0000122,GO:0000182,GO:0000228,GO:0000775,GO:0000785,GO:0000786,GO:0000790,GO:0000792,GO:0000793,GO:0000803,GO:0000805,GO:0000976,GO:0000977,GO:0000979,GO:0001012,GO:0001046,GO:0001047,GO:0001067,GO:0001739,GO:0001740,GO:0001932,GO:0001933,GO:0003674,GO:0003676,GO:0003677,GO:0003682,GO:0003690,GO:0004857,GO:0004860,GO:0005488,GO:0005515,GO:0005575,GO:0005618,GO:0005622,GO:0005623,GO:0005634,GO:…	GO:0000278;GO:0000775;GO:0000792;GO:0003676;GO:0004857;GO:0006793;GO:0006979;GO:0007059;GO:0007062;GO:0009058;GO:0009888;GO:0016043;GO:0019207;GO:0019899;GO:0030154;GO:0031490;GO:0031491;GO:0032879;GO:0034086;GO:0043170;GO:0043207;GO:0043227;GO:0043228;GO:0043229;GO:0043233;GO:0044085;GO:0044092;GO:0044238;GO:0044770;GO:0045184;GO:0048513;GO:0048518;GO:0048519;GO:0048583;GO:0048731;GO:0050790;GO:…	GO:0000070;GO:0001067;GO:0003677;GO:0005911;GO:0006139;GO:0006325;GO:0006629;GO:0006796;GO:0006996;GO:0007064;GO:0007399;GO:0007417;GO:0008104;GO:0008544;GO:0009059;GO:0019210;GO:0019222;GO:0019538;GO:0019887;GO:0019900;GO:0022607;GO:0030855;GO:0034088;GO:0034654;GO:0043086;GO:0043231;GO:0043232;GO:0043412;GO:0043588;GO:0043933;GO:0044839;GO:0045595;GO:0045682;GO:0048522;GO:0048523;GO:0048584;GO:…	-	ko:K11251,ko:K11252,ko:K11253,ko:K16617	ko04217,ko04974,ko05034,ko05202,ko05203,ko05322,map04217,map04974,map05034,map05202,map05203,map05322	-	-	-	ko00000,ko00001,ko00536,ko03036,ko04147	-	-	-	Histone,Histone_H2A_C,Macro
PPRIM.AZ9-3.1.T0040024	ATGTCATCCTTAGCCAAAAAAGCATAAGATCCATATGAATAATTAATTAAAATACTATTATTAGGCAATTCTGGAGTTGGTAAAACATAAATTCTACTCAGATATTCTGAAAACAATTTTAGAACAGGATATATGTGTACAATTGGAGTAGATTTCAAAATTAAGAAATTATAGGTTGATGAAAAAGTAGTTAAGATGTAAATATGGGATACTGCAGGATAAGAGAGATATTAGACACTTACTCAAAATTTTTATAAAGGAGCTATGGGAATTTTACTTGTTTTTGCACTTAATAATAAAGATTCACTTAAGGATATTGATAAATGGATGAATTAAATTAAATAGCATACTAATGAAAATATCATTAAAGTATTAATAGGAAACAAAGCAGATATTAAA…	621	PPRIM.AZ9-3.1.P0040024	MSSLAKKAQDPYEQLIKILLLGNSGVGKTQILLRYSENNFRTGYMCTIGVDFKIKKLQVDEKVVKMQIWDTAGQERYQTLTQNFYKGAMGILLVFALNNKDSLKDIDKWMNQIKQHTNENIIKVLIGNKADIKERCISNEEAQSLATKYGIPYFETSAKDGTNINEVFLQVAKLIKNQHQDQQLNSNPNKLLSIHQEEKKLDSSCC*	207	Rab subfamily of small GTPases	BP	5888.CAK58803	3.39e-113	369	KOG0078@1|root,KOG0078@2759|Eukaryota,3ZBX9@5878|Ciliophora	2759|Eukaryota	U	Rab subfamily of small GTPases	SEC4	GO:0000003,GO:0000131,GO:0000166,GO:0000910,GO:0001411,GO:0001882,GO:0001883,GO:0002790,GO:0003006,GO:0003674,GO:0003824,GO:0003924,GO:0005488,GO:0005525,GO:0005575,GO:0005622,GO:0005623,GO:0005737,GO:0005739,GO:0005740,GO:0005741,GO:0005768,GO:0005783,GO:0005886,GO:0005933,GO:0005934,GO:0005935,GO:0005937,GO:0006810,GO:0006887,GO:0006892,GO:0006893,GO:0006903,GO:0006904,GO:0006906,GO:0006914,GO:…	GO:0000910;GO:0001411;GO:0001882;GO:0005740;GO:0006810;GO:0006887;GO:0009056;GO:0009410;GO:0010927;GO:0016043;GO:0016817;GO:0019867;GO:0030154;GO:0030435;GO:0030437;GO:0031090;GO:0032506;GO:0032553;GO:0032879;GO:0032940;GO:0034293;GO:0043167;GO:0043227;GO:0043229;GO:0044085;GO:0045184;GO:0048193;GO:0048468;GO:0050794;GO:0051286;GO:0051648;GO:0051649;GO:0051656;GO:0051668;GO:0070727;GO:0070887;GO:…	GO:0000166;GO:0001883;GO:0005937;GO:0006892;GO:0006996;GO:0008104;GO:0015031;GO:0016818;GO:0022607;GO:0031966;GO:0031968;GO:0031982;GO:0032549;GO:0032555;GO:0032989;GO:0035592;GO:0035639;GO:0043168;GO:0043231;GO:0043935;GO:0046903;GO:0048278;GO:0051049;GO:0051650;GO:0060627;GO:0061024;GO:0071705;GO:0072657;GO:0098588;GO:1903530	-	ko:K07874,ko:K07901	ko04144,ko04152,ko04530,ko04972,ko05134,map04144,map04152,map04530,map04972,map05134	-	-	-	ko00000,ko00001,ko03036,ko04031,ko04131,ko04147	-	-	-	Ras
PPRIM.AZ9-3.1.T0210240	ATGGATGATCGTTTAATTGAATTGTATAAAATGTCTGGCAGATAGGATTCATTTTAATTGAACAATTCCAATTCTTCATAGGAGAATGAATTTATGCCTTAATTTACTGCTAAAATAAATAAGGCACAATAATGTTTAAAGAGAATCAAAGAAAATAATATAAGAATGTAGGATATGTCAGTGAAATATTCAAGTGCAACAACATCTTATGTTGAAAAAGAGTTATCAAGAGAATTAGAATAAATTATGGTGTATAATTAACAATTTAGTAATTAATTAAAAGAAGCTTTGAAAGATATCAAAGAAGATGTTGAAAAAAGTGAAAAAGATGAGAATGATTAAACAGAAATCTAAATTAAAATCAATCAAAGAAATGCATTAACTAATAAAGTTTAAGAA…	888	PPRIM.AZ9-3.1.P0210240	MDDRLIELYKMSGRQDSFQLNNSNSSQENEFMPQFTAKINKAQQCLKRIKENNIRMQDMSVKYSSATTSYVEKELSRELEQIMVYNQQFSNQLKEALKDIKEDVEKSEKDENDQTEIQIKINQRNALTNKVQEVLQASQQISIKYKTCVREKIRRQTKILDQNTTEELLNEICNDPQRATQLLQEKLYGEAPSIGITNAVSDIQEKYKDIQQLEKSVQLVSQLFVDLAILVHAQGQETDNIELSLDSAKTYIGKSEKNFIMAKNDHKAAKKKICCIILIGIIILAVIIGPIVATS*	296	Helical region found in SNAREs	BP	5888.CAK71236	1.74e-134	430	COG5074@1|root,KOG0810@2759|Eukaryota,3ZE8Q@5878|Ciliophora	2759|Eukaryota	U	Helical region found in SNAREs	SYP111	GO:0000003,GO:0000149,GO:0000902,GO:0000904,GO:0001101,GO:0001505,GO:0001956,GO:0003006,GO:0003674,GO:0005484,GO:0005488,GO:0005515,GO:0005575,GO:0005622,GO:0005623,GO:0005634,GO:0005737,GO:0005794,GO:0005802,GO:0005856,GO:0005886,GO:0005911,GO:0006605,GO:0006612,GO:0006810,GO:0006833,GO:0006836,GO:0006886,GO:0006887,GO:0006904,GO:0006906,GO:0006950,GO:0006952,GO:0006996,GO:0007154,GO:0007267,GO:…	GO:0000902;GO:0005886;GO:0006810;GO:0006887;GO:0006904;GO:0006952;GO:0007166;GO:0007267;GO:0008092;GO:0009266;GO:0009620;GO:0009725;GO:0009826;GO:0016043;GO:0023051;GO:0023052;GO:0030154;GO:0031090;GO:0031201;GO:0032507;GO:0032879;GO:0032940;GO:0033993;GO:0042391;GO:0043207;GO:0043227;GO:0043228;GO:0043229;GO:0044085;GO:0045184;GO:0045185;GO:0045202;GO:0046907;GO:0046983;GO:0048468;GO:0048518;GO:…	GO:0005911;GO:0006605;GO:0006836;GO:0006996;GO:0007269;GO:0008104;GO:0009932;GO:0009966;GO:0010256;GO:0010646;GO:0012506;GO:0015031;GO:0015695;GO:0015850;GO:0016079;GO:0017022;GO:0022607;GO:0023056;GO:0023061;GO:0031982;GO:0042044;GO:0043231;GO:0043232;GO:0043933;GO:0044057;GO:0045055;GO:0046903;GO:0048278;GO:0048522;GO:0048585;GO:0050432;GO:0051049;GO:0051050;GO:0051650;GO:0060078;GO:0060627;GO:…	2.7.7.3	ko:K02201,ko:K04560,ko:K08486,ko:K14411	ko00770,ko01100,ko03015,ko04130,ko04721,ko04911,ko05031,map00770,map01100,map03015,map04130,map04721,map04911,map05031	M00120	R03035	RC00002	ko00000,ko00001,ko00002,ko01000,ko03019,ko04131,ko04147	-	-	-	SNARE,Syntaxin
PPRIM.AZ9-3.1.T0370078	TTTTAAAATATTATGGCCACTTCTATTGCTAATAAGAAGGACAATTTTGATTGGCTTATTAAAATTCTATTGATAGGGGATTCTGGTGTTGGAAAAACTAATGTGCTATTACGATTTTGTGAAAATAATTTCCAACCAACATACTTATCAACAATAGGAATAGATTTTAAAATTAAATCAATTGATGTTGAAGGTAAGAAAATCAAGATGTAAATTTGGGATACTGCAGGATAAGAGAGATTTAAGACTATTACTTAGACATATTATAAAGGAGCAATGGGAATAATTCTTGTATATTCCATAGATGATAAAGACTCATTTAACAATATTTCTAATTGGATGAATTAAATTAAGTAACATGCAAGTGAAAATGTTTGTAAATTGCTTATAGGAAATAAA…	668	PPRIM.AZ9-3.1.P0370078	MATSIANKKDNFDWLIKILLIGDSGVGKTNVLLRFCENNFQPTYLSTIGIDFKIKSIDVEGKKIKMQIWDTAGQERFKTITQTYYKGAMGIILVYSIDDKDSFNNISNWMNQIKQHASENVCKLLIGNKIDVPNRQVSKEEGEQLAKSFGVPFFETSAKEGTNVADAFFAMAKAVKANLQNEKSPNPSVPQNGTKLIPNDVSEEKKKSGCC*	212	Rab subfamily of small GTPases	BP	5888.CAK74819	1.26e-118	383	KOG0078@1|root,KOG0078@2759|Eukaryota,3ZBX9@5878|Ciliophora	2759|Eukaryota	U	Rab subfamily of small GTPases	SEC4	GO:0000003,GO:0000131,GO:0000166,GO:0000910,GO:0001411,GO:0001882,GO:0001883,GO:0002790,GO:0003006,GO:0003674,GO:0003824,GO:0003924,GO:0005488,GO:0005525,GO:0005575,GO:0005622,GO:0005623,GO:0005737,GO:0005739,GO:0005740,GO:0005741,GO:0005768,GO:0005783,GO:0005886,GO:0005933,GO:0005934,GO:0005935,GO:0005937,GO:0006810,GO:0006887,GO:0006892,GO:0006893,GO:0006903,GO:0006904,GO:0006906,GO:0006914,GO:…	GO:0000910;GO:0001411;GO:0001882;GO:0005740;GO:0006810;GO:0006887;GO:0009056;GO:0009410;GO:0010927;GO:0016043;GO:0016817;GO:0019867;GO:0030154;GO:0030435;GO:0030437;GO:0031090;GO:0032506;GO:0032553;GO:0032879;GO:0032940;GO:0034293;GO:0043167;GO:0043227;GO:0043229;GO:0044085;GO:0045184;GO:0048193;GO:0048468;GO:0050794;GO:0051286;GO:0051648;GO:0051649;GO:0051656;GO:0051668;GO:0070727;GO:0070887;GO:…	GO:0000166;GO:0001883;GO:0005937;GO:0006892;GO:0006996;GO:0008104;GO:0015031;GO:0016818;GO:0022607;GO:0031966;GO:0031968;GO:0031982;GO:0032549;GO:0032555;GO:0032989;GO:0035592;GO:0035639;GO:0043168;GO:0043231;GO:0043935;GO:0046903;GO:0048278;GO:0051049;GO:0051650;GO:0060627;GO:0061024;GO:0071705;GO:0072657;GO:0098588;GO:1903530	-	ko:K07874,ko:K07901	ko04144,ko04152,ko04530,ko04972,ko05134,map04144,map04152,map04530,map04972,map05134	-	-	-	ko00000,ko00001,ko03036,ko04031,ko04131,ko04147	-	-	-	Ras
PPRIM.AZ9-3.1.T0390222	AAATGGAGGAGTAAATATTCAAGATAGTAATTATTGGTAATAGTGCTGTTGGGAAATCATCTTTATTGATTCGATATTGTGATGATACTTTTAGAGATATTTATTTAAGCACAATAGGAGTTGACTTTCGATTTAAAACAATAAAGTTAGATGGATAAGGAATAAAGTTACAAATATGGGATACTGCAGGTTAAGAGAGATTTAGAAACATTACAAATTCATATTATAAAGGTGCTTAAGGTATAGTAATTGTGTATGATGTGACAAATGCAAAATCTTTTGAAGATGTAACTAAATATTGGATGGCAGAATTATCTCATTATGCAGATTAAAATGTAAAGTTGATGTTATTGGGAAATAAAATAGATATGGCAACAGAAGAGACTAGATAAGTAAGTT…	605	PPRIM.AZ9-3.1.P0390222	MEEQIFKIVIIGNSAVGKSSLLIRYCDDTFRDIYLSTIGVDFRFKTIKLDGQGIKLQIWDTAGQERFRNITNSYYKGAQGIVIVYDVTNAKSFEDVTKYWMAELSHYADQNVKLMLLGNKIDMATEETRQVSQEMAEQLAKEFNMQHHVVSAKTAEQVENAFINLARSIYNEKSLREMIHPQQQQLTSKKNKDEKQKVCC*	201	Rab subfamily of small GTPases	BP	5888.CAK76164	2.63E-137	389	KOG0078@1|root,KOG0078@2759|Eukaryota,3ZFVV@5878|Ciliophora	2759|Eukaryota	U	Rab subfamily of small GTPases	SEC4	GO:0000003,GO:0000131,GO:0000166,GO:0000910,GO:0001411,GO:0001882,GO:0001883,GO:0002790,GO:0003006,GO:0003674,GO:0003824,GO:0003924,GO:0005488,GO:0005525,GO:0005575,GO:0005622,GO:0005623,GO:0005737,GO:0005739,GO:0005740,GO:0005741,GO:0005768,GO:0005783,GO:0005886,GO:0005933,GO:0005934,GO:0005935,GO:0005937,GO:0006810,GO:0006887,GO:0006892,GO:0006893,GO:0006903,GO:0006904,GO:0006906,GO:0006914,GO:…	GO:0000910;GO:0001411;GO:0001882;GO:0005740;GO:0006810;GO:0006887;GO:0009056;GO:0009410;GO:0010927;GO:0016043;GO:0016817;GO:0019867;GO:0030154;GO:0030435;GO:0030437;GO:0031090;GO:0032506;GO:0032553;GO:0032879;GO:0032940;GO:0034293;GO:0043167;GO:0043227;GO:0043229;GO:0044085;GO:0045184;GO:0048193;GO:0048468;GO:0050794;GO:0051286;GO:0051648;GO:0051649;GO:0051656;GO:0051668;GO:0070727;GO:0070887;GO:…	GO:0000166;GO:0001883;GO:0005937;GO:0006892;GO:0006996;GO:0008104;GO:0015031;GO:0016818;GO:0022607;GO:0031966;GO:0031968;GO:0031982;GO:0032549;GO:0032555;GO:0032989;GO:0035592;GO:0035639;GO:0043168;GO:0043231;GO:0043935;GO:0046903;GO:0048278;GO:0051049;GO:0051650;GO:0060627;GO:0061024;GO:0071705;GO:0072657;GO:0098588;GO:1903530	-	ko:K07874,ko:K07901,ko:K07976,ko:K17199	ko04144,ko04152,ko04530,ko04972,ko05134,map04144,map04152,map04530,map04972,map05134	-	-	-	ko00000,ko00001,ko03036,ko04031,ko04131,ko04147	-	-	-	Ras
PPRIM.AZ9-3.1.T0390285	AATATTCAATTCTGATGAGCAGACAAGGAAATTCATAAGATTATGATTGGTTGGTTAAGGTTATTGTGATTGGTGATTCAGGAGTTGGTAAGACAAATATCTTGTCTTAATTTTGTGATGCGAAGTTTTCGATTACTCATATGGCCACTTTGGGAGTAGACTTTAAGATCAAGACCATTGATGTAGATGGTAAGAAGCTGAAATTATAAATTTGGGATACTGCAGGATAGGAACGATTCAGAAATATAACAAAAACATATTATAAGGGAGCATAAGGAGTGATCTTAACATATAGTGTAATAGATAGATAATCATTTTAGAATGTGGATGGATGGTTAAGGTCAATACAAGAGAATACAAATTCAAGTGATGTGCAATTGGTTTTGGTAGGTAACAAGG…	653	PPRIM.AZ9-3.1.P0390285	MSRQGNSQDYDWLVKVIVIGDSGVGKTNILSQFCDAKFSITHMATLGVDFKIKTIDVDGKKLKLQIWDTAGQERFRNITKTYYKGAQGVILTYSVIDRQSFQNVDGWLRSIQENTNSSDVQLVLVGNKADMSAERQVTLEEGNKLSQQYNIPFFETSAKSGMNINEAFQNLAQRIIQTLSKMQANDEINNLNLKPLQPKEKSKTESCC*	209	Rab subfamily of small GTPases	BP	5888.CAK76103	3.13e-117	379	KOG0078@1|root,KOG0078@2759|Eukaryota,3ZBX9@5878|Ciliophora	2759|Eukaryota	U	Rab subfamily of small GTPases	SEC4	GO:0000003,GO:0000131,GO:0000166,GO:0000910,GO:0001411,GO:0001882,GO:0001883,GO:0002790,GO:0003006,GO:0003674,GO:0003824,GO:0003924,GO:0005488,GO:0005525,GO:0005575,GO:0005622,GO:0005623,GO:0005737,GO:0005739,GO:0005740,GO:0005741,GO:0005768,GO:0005783,GO:0005886,GO:0005933,GO:0005934,GO:0005935,GO:0005937,GO:0006810,GO:0006887,GO:0006892,GO:0006893,GO:0006903,GO:0006904,GO:0006906,GO:0006914,GO:…	GO:0000910;GO:0001411;GO:0001882;GO:0005740;GO:0006810;GO:0006887;GO:0009056;GO:0009410;GO:0010927;GO:0016043;GO:0016817;GO:0019867;GO:0030154;GO:0030435;GO:0030437;GO:0031090;GO:0032506;GO:0032553;GO:0032879;GO:0032940;GO:0034293;GO:0043167;GO:0043227;GO:0043229;GO:0044085;GO:0045184;GO:0048193;GO:0048468;GO:0050794;GO:0051286;GO:0051648;GO:0051649;GO:0051656;GO:0051668;GO:0070727;GO:0070887;GO:…	GO:0000166;GO:0001883;GO:0005937;GO:0006892;GO:0006996;GO:0008104;GO:0015031;GO:0016818;GO:0022607;GO:0031966;GO:0031968;GO:0031982;GO:0032549;GO:0032555;GO:0032989;GO:0035592;GO:0035639;GO:0043168;GO:0043231;GO:0043935;GO:0046903;GO:0048278;GO:0051049;GO:0051650;GO:0060627;GO:0061024;GO:0071705;GO:0072657;GO:0098588;GO:1903530	-	ko:K07874,ko:K07901	ko04144,ko04152,ko04530,ko04972,ko05134,map04144,map04152,map04530,map04972,map05134	-	-	-	ko00000,ko00001,ko03036,ko04031,ko04131,ko04147	-	-	-	Ras
PPRIM.AZ9-3.1.T0820061	ATTCAATGTCTTTTAATTAAAATTAGGAACAAATAAAAGATCAACTGATTAAAATAATTACTCTTGGACCATCAGGAGCAGGAAAAACTTCCCTTTTAACTAGATTAACTTAAGATAGATTTAGTGATAATTATGTTGCTACTATAGGAGTTGATTTTGCCGTAAAGAGAATGTTTATCAATAATTAACCAGTTAAATTATAAATTTGGGACACTGCTGGTTAAGAACGCTTTAGAACAGCAATTTCTAAATCATATTATAGAAATGCTCATGGTATCTTTTTAGTATTTGATATTTCTAATGAAGTCTCATTTACTGAGGTTTAACTTTGGCATTAAAAAACCGTGGATGAAATCAAAAATATGAATTAAGAAATATAATTTCTTTTGGTTGGATGTA…	629	PPRIM.AZ9-3.1.P0820061	MSFNQNQEQIKDQLIKIITLGPSGAGKTSLLTRLTQDRFSDNYVATIGVDFAVKRMFINNQPVKLQIWDTAGQERFRTAISKSYYRNAHGIFLVFDISNEVSFTEVQLWHQKTVDEIKNMNQEIQFLLVGCKCDLESKRQISYDVAYSFAQSLGMHYIETSAKMNTNCLEAAEYLGKMCLQFINEKKNQEQPVMEIKQDVIKKTSCC*	208	GTPase activity	BP	5888.CAK90133	9.2e-107	352	KOG0078@1|root,KOG0078@2759|Eukaryota	2759|Eukaryota	S	GTPase activity	SEC4	GO:0000003,GO:0000131,GO:0000166,GO:0000910,GO:0001411,GO:0001882,GO:0001883,GO:0002790,GO:0003006,GO:0003674,GO:0003824,GO:0003924,GO:0005488,GO:0005525,GO:0005575,GO:0005622,GO:0005623,GO:0005737,GO:0005739,GO:0005740,GO:0005741,GO:0005768,GO:0005783,GO:0005886,GO:0005933,GO:0005934,GO:0005935,GO:0005937,GO:0006810,GO:0006887,GO:0006892,GO:0006893,GO:0006903,GO:0006904,GO:0006906,GO:0006914,GO:…	GO:0000910;GO:0001411;GO:0001882;GO:0005740;GO:0006810;GO:0006887;GO:0009056;GO:0009410;GO:0010927;GO:0016043;GO:0016817;GO:0019867;GO:0030154;GO:0030435;GO:0030437;GO:0031090;GO:0032506;GO:0032553;GO:0032879;GO:0032940;GO:0034293;GO:0043167;GO:0043227;GO:0043229;GO:0044085;GO:0045184;GO:0048193;GO:0048468;GO:0050794;GO:0051286;GO:0051648;GO:0051649;GO:0051656;GO:0051668;GO:0070727;GO:0070887;GO:…	GO:0000166;GO:0001883;GO:0005937;GO:0006892;GO:0006996;GO:0008104;GO:0015031;GO:0016818;GO:0022607;GO:0031966;GO:0031968;GO:0031982;GO:0032549;GO:0032555;GO:0032989;GO:0035592;GO:0035639;GO:0043168;GO:0043231;GO:0043935;GO:0046903;GO:0048278;GO:0051049;GO:0051650;GO:0060627;GO:0061024;GO:0071705;GO:0072657;GO:0098588;GO:1903530	-	ko:K07874,ko:K07901	ko04144,ko04152,ko04530,ko04972,ko05134,map04144,map04152,map04530,map04972,map05134	-	-	-	ko00000,ko00001,ko03036,ko04031,ko04131,ko04147	-	-	-	Ras
PPRIM.AZ9-3.1.T1070131	ATGGAAGATTGCTTATTTGAGATTAAAGGGGCTGGTTCATAAATAACTATTCAAAAACAATTGGAGAATGATGCACAAAGTGATGACTAACATATTGTGATTAATGATAATGATGAATTAATGCCTTTATTTAAAGTGAATGTTGATGGAGTTCAAAGAATTTTGGAGATTATTAGATCTAATATTACCAAAATTGAAGAACTAAAAAAAGGATATACTAGTGCAACTAGATCAGATGCAGAAAAAGATGTAAGTATGAAATTGGATAGAATAATACAATAAAATAATTAATAATAAGAGAAATTGAAAAAATTAATGGAATAGATAGCTTAGGATGTTGAAGAGGCTAAAGAAAAAGAACCAGATGAACCTGAAACAAGAATGAAAATGGATATTTGG…	915	PPRIM.AZ9-3.1.P1070131	MEDCLFEIKGAGSQITIQKQLENDAQSDDQHIVINDNDELMPLFKVNVDGVQRILEIIRSNITKIEELKKGYTSATRSDAEKDVSMKLDRIIQQNNQQQEKLKKLMEQIAQDVEEAKEKEPDEPETRMKMDIWAAVNLKVQGVLQESQKAQLDFQNSMRNKIKRQAGCLDSNLNENQIDELCEDPNKMQELLQKKIYGQASIQLQNAVQDIQEKYQDIVKLERSVQQVYQLFVDMAVLVKNQGELIDNIEQNMVKAKDYVKKGEAQLIKAKKDHQAARKKMCCIIMIGLVLILVIVGPILGTSL*	305	Helical region found in SNAREs	BP	5888.CAK91257	4.83e-171	523	COG5074@1|root,KOG0810@2759|Eukaryota,3ZE8Q@5878|Ciliophora	2759|Eukaryota	U	Helical region found in SNAREs	SYP111	GO:0000003,GO:0000149,GO:0000902,GO:0000904,GO:0001101,GO:0001505,GO:0001956,GO:0003006,GO:0003674,GO:0005484,GO:0005488,GO:0005515,GO:0005575,GO:0005622,GO:0005623,GO:0005634,GO:0005737,GO:0005794,GO:0005802,GO:0005856,GO:0005886,GO:0005911,GO:0006605,GO:0006612,GO:0006810,GO:0006833,GO:0006836,GO:0006886,GO:0006887,GO:0006904,GO:0006906,GO:0006950,GO:0006952,GO:0006996,GO:0007154,GO:0007267,GO:…	GO:0000902;GO:0005886;GO:0006810;GO:0006887;GO:0006904;GO:0006952;GO:0007166;GO:0007267;GO:0008092;GO:0009266;GO:0009620;GO:0009725;GO:0009826;GO:0016043;GO:0023051;GO:0023052;GO:0030154;GO:0031090;GO:0031201;GO:0032507;GO:0032879;GO:0032940;GO:0033993;GO:0042391;GO:0043207;GO:0043227;GO:0043228;GO:0043229;GO:0044085;GO:0045184;GO:0045185;GO:0045202;GO:0046907;GO:0046983;GO:0048468;GO:0048518;GO:…	GO:0005911;GO:0006605;GO:0006836;GO:0006996;GO:0007269;GO:0008104;GO:0009932;GO:0009966;GO:0010256;GO:0010646;GO:0012506;GO:0015031;GO:0015695;GO:0015850;GO:0016079;GO:0017022;GO:0022607;GO:0023056;GO:0023061;GO:0031982;GO:0042044;GO:0043231;GO:0043232;GO:0043933;GO:0044057;GO:0045055;GO:0046903;GO:0048278;GO:0048522;GO:0048585;GO:0050432;GO:0051049;GO:0051050;GO:0051650;GO:0060078;GO:0060627;GO:…	2.7.7.3	ko:K02201,ko:K04560,ko:K08486,ko:K14411	ko00770,ko01100,ko03015,ko04130,ko04721,ko04911,ko05031,map00770,map01100,map03015,map04130,map04721,map04911,map05031	M00120	R03035	RC00002	ko00000,ko00001,ko00002,ko01000,ko03019,ko04131,ko04147	-	-	-	SNARE,Syntaxin
PPRIM.AZ9-3.1.T1370168	ATGGCAAATACTTTTTTTAGTTATTATTATTAATTTAATTAATTTCATATCAGAATGAAACAGAATTTGGGATTCTTGAAAAATAAAACTCATACTCTAAACTCTTATAAAGAAAATCTAAGATTGAAAACTAATAAATTTAAAGGTCTTAATCAATCTAACCCATTAAAACAAAACTCTTTATTACAAAATTCTTAAAATAATTCTGCAGTATCTACAGATGCCAATATTTCAATAGAATTGTAATCATCCACCTTTGAACTTTCAGCTGAATGGGCCTAGGACTATTATCACACAATCGAAAATATAAGACAAATTAAGGAATTAATTAAAGAATTATAAATTTTGGGTATTAAAAGAATTAAGATGTAATTTGATGATACTAGTCGTATAGAAAAA…	1002	PPRIM.AZ9-3.1.P1370168	MANTFFSYYYQFNQFHIRMKQNLGFLKNKTHTLNSYKENLRLKTNKFKGLNQSNPLKQNSLLQNSQNNSAVSTDANISIELQSSTFELSAEWAQDYYHTIENIRQIKELIKELQILGIKRIKMQFDDTSRIEKLIYEKNQIATTKILECEKNTQKIQKYQSPLESHSEKRIRENISIALSQQISETASLLRNQQKRMVTMIKCISIDQNKLFLNKKEEKQIEFKENNNLTLQEEELYDQIQQDNDQEINKLVQMINELAQVFQSLNQLVLDQGHLLDRIDQNIDQAYKNIKKANCELKNSEESQNSPLANKCINALIVSIFICCLLLVIKYSS*	334	Helical region found in SNAREs	BP	5888.CAK57233	1.51e-126	412	COG5325@1|root,KOG0809@2759|Eukaryota,3ZBZY@5878|Ciliophora	2759|Eukaryota	U	Helical region found in SNAREs	STX16	GO:0000139,GO:0000149,GO:0000323,GO:0001505,GO:0002790,GO:0002831,GO:0003674,GO:0005484,GO:0005488,GO:0005515,GO:0005575,GO:0005622,GO:0005623,GO:0005737,GO:0005764,GO:0005768,GO:0005773,GO:0005794,GO:0005795,GO:0005802,GO:0005829,GO:0005886,GO:0006629,GO:0006643,GO:0006644,GO:0006664,GO:0006665,GO:0006673,GO:0006675,GO:0006687,GO:0006793,GO:0006796,GO:0006807,GO:0006810,GO:0006836,GO:0006886,GO:…	GO:0000149;GO:0006793;GO:0006810;GO:0006887;GO:0006904;GO:0006952;GO:0007267;GO:0009620;GO:0016043;GO:0016197;GO:0023052;GO:0031090;GO:0032940;GO:0043207;GO:0043227;GO:0043229;GO:0044238;GO:0045184;GO:0046907;GO:0048193;GO:0048583;GO:0051648;GO:0051649;GO:0051656;GO:0070727;GO:0098542;GO:0098791;GO:0099003;GO:0140056;GO:1901135	GO:0002831;GO:0005795;GO:0005802;GO:0006605;GO:0006629;GO:0006796;GO:0006836;GO:0006886;GO:0006892;GO:0006996;GO:0007034;GO:0007269;GO:0008104;GO:0010256;GO:0012506;GO:0015031;GO:0016079;GO:0016482;GO:0019637;GO:0023061;GO:0031982;GO:0032101;GO:0035592;GO:0043231;GO:0045055;GO:0046903;GO:0048278;GO:0050832;GO:0051650;GO:0061024;GO:0071705;GO:0072594;GO:0080134;GO:0097479;GO:0098588;GO:0098657;GO:…	-	ko:K08489,ko:K09611	ko04130,map04130	-	-	-	ko00000,ko00001,ko01000,ko01002,ko04131	-	-	-	SNARE,Syntaxin
PPRIM.AZ9-3.1.T0040093	ATGTAAGACGAAAATTAAGTAAATCAGATGGAAGAAGAAGAGGTTAGAAGTATATGCGAAGGCTATTATATAATCAAAAAGCTGGGCATAGGAAAGGATGCAGTTGTTAAATTGGGACAAAAAGGTCATGAATAAGTAGCCATTAAGTTCTTGAAGGTCAAAAATGAATAAGAAAGGCCTGAAATAATATAAAAACTATAATAAGAGGTTTAAATTTTAGAACAACTTCATAACCATGATGGAATTGTAAAACTTAAATATTTTAGTGATAATCTTACCTACATAAAAAAAAATGGATAAATTGTTTATAAAATTGGTATGATCTTAGAATTAGGAGAAAAAGGTACGATGATTTAGTATTTGCTATCACTTAAAAGATTTGACGAACAAATTTCAAGA…	1485	PPRIM.AZ9-3.1.P0040093	MQDENQVNQMEEEEVRSICEGYYIIKKLGIGKDAVVKLGQKGHEQVAIKFLKVKNEQERPEIIQKLQQEVQILEQLHNHDGIVKLKYFSDNLTYIKKNGQIVYKIGMILELGEKGTMIQYLLSLKRFDEQISRFYFRQLMTALIYMKGLNICHLDLKPDNIVFDSDFNLKITDFGYSKQVQGLINDFFGGTKNYMAPELLGSIAYDGSKVDVFAAAQILFAMMTGCFAFNNCKEQLYNLIKQNDYAQFWNFQNKQHQTLFPQGFPDDFKDLINRMFDSDFNRRITPEECLQHPWTMGVEAKLNQIQDQFNQVQERINQQLEQQEEEHKRKKQRIREQERADQEMRNLLQQSQQSYKSGNSQKKNPMINKKRQLMKKFKFTFENRVLKRSLPTKMIDEIL…	495	serine threonine-protein kinase	CC	39416.CAZ84278	3860	80.5	KOG0575@1|root,KOG0575@2759|Eukaryota,38G8G@33154|Opisthokonta,3NWUA@4751|Fungi,3QN8S@4890|Ascomycota	2759|Eukaryota	D	serine threonine-protein kinase	PLK1	GO:0000003,GO:0000070,GO:0000075,GO:0000077,GO:0000079,GO:0000082,GO:0000086,GO:0000122,GO:0000166,GO:0000212,GO:0000226,GO:0000228,GO:0000278,GO:0000280,GO:0000281,GO:0000287,GO:0000302,GO:0000712,GO:0000741,GO:0000775,GO:0000776,GO:0000777,GO:0000778,GO:0000779,GO:0000780,GO:0000785,GO:0000793,GO:0000794,GO:0000795,GO:0000819,GO:0000910,GO:0000912,GO:0000915,GO:0000922,GO:0000940,GO:0000942,GO:…	GO:0000212;GO:0000226;GO:0000278;GO:0000775;GO:0000776;GO:0000910;GO:0001525;GO:0001568;GO:0001666;GO:0002347;GO:0003676;GO:0004672;GO:0005813;GO:0005816;GO:0006793;GO:0006810;GO:0006914;GO:0006952;GO:0006979;GO:0007051;GO:0007059;GO:0007062;GO:0007098;GO:0007099;GO:0007131;GO:0007267;GO:0007276;GO:0007281;GO:0007283;GO:0007338;GO:0007584;GO:0007611;GO:0008092;GO:0008608;GO:0009056;GO:0009058;GO:…	GO:0000022;GO:0000070;GO:0000073;GO:0000075;GO:0000166;GO:0000281;GO:0000779;GO:0000912;GO:0001667;GO:0001944;GO:0002040;GO:0003677;GO:0006139;GO:0006796;GO:0006886;GO:0006915;GO:0006974;GO:0006996;GO:0007020;GO:0007052;GO:0007080;GO:0007093;GO:0007097;GO:0007127;GO:0007135;GO:0007140;GO:0007143;GO:0007292;GO:0007399;GO:0007405;GO:0007507;GO:0008104;GO:0009057;GO:0009059;GO:0009966;GO:0010256;GO:…	2.7.11.21	ko:K06631,ko:K06660,ko:K08861,ko:K08862,ko:K19596	ko04068,ko04110,ko04111,ko04113,ko04114,ko04914,ko05152,map04068,map04110,map04111,map04113,map04114,map04914,map05152	-	-	-	ko00000,ko00001,ko01000,ko01001,ko03036,ko03400	-	-	-	POLO_box,Pkinase
PPRIM.AZ9-3.1.T0070452	ATGATCAAAGAGTACGACTATTTTTTTAAGTTAGTGATAGTAGGGAATGCAGGAGTTGGTAAGTCTTCATTGTTACTACGTTACTCTGATGATAAATATACTGATTCATATTTATCTACTATTGGAGTGGAATTCAAATTTAAGACATTAGAAATTGATGGACATAAGGTTAAGCTGTAAATTTGGGATACAGCAGGTTAGGAAAAATTTAGAACAATAACTAGTGCATATTATAAGGGTGCAGATGGAATTATAATAGTATATGATATTTCATCTACAGAATCATTTGAAGATATTGATAAATTTTGGATAAATTAGGTAGAATCATATGCTGAAAAGAATGTAGAACTGTTATTATTAGGAAACAAAAGTGATGTTGAGGATAAAGATGTAACAACA…	630	PPRIM.AZ9-3.1.P0070452	MIKEYDYFFKLVIVGNAGVGKSSLLLRYSDDKYTDSYLSTIGVEFKFKTLEIDGHKVKLQIWDTAGQEKFRTITSAYYKGADGIIIVYDISSTESFEDIDKFWINQVESYAEKNVELLLLGNKSDVEDKDVTTQKAQDYAASNGMAHMEVSAKTAVQVSKAFISLAKKLIAKKDSQRQKGLGPQRSQQTLGQKIGQQTNDNKKEKDKCC*	210	Rab subfamily of small GTPases	CC	5888.CAK61078	8.7e-104	345	KOG0084@1|root,KOG0084@2759|Eukaryota,3ZDD4@5878|Ciliophora	2759|Eukaryota	U	Rab subfamily of small GTPases	RAB19	GO:0000139,GO:0001894,GO:0002065,GO:0002067,GO:0002376,GO:0003674,GO:0003824,GO:0003924,GO:0005096,GO:0005488,GO:0005515,GO:0005575,GO:0005622,GO:0005623,GO:0005737,GO:0005768,GO:0005794,GO:0005802,GO:0006810,GO:0006950,GO:0006952,GO:0006955,GO:0006996,GO:0007030,GO:0007154,GO:0007165,GO:0007264,GO:0007265,GO:0008047,GO:0008150,GO:0009888,GO:0009987,GO:0010033,GO:0010256,GO:0012505,GO:0016020,GO:…	GO:0006810;GO:0006952;GO:0008047;GO:0009888;GO:0016043;GO:0016817;GO:0023052;GO:0030154;GO:0031090;GO:0035556;GO:0043207;GO:0043227;GO:0043229;GO:0044093;GO:0045087;GO:0048872;GO:0050790;GO:0050793;GO:0050794;GO:0060249;GO:0060589;GO:0098542;GO:0098791;GO:1901652	GO:0001894;GO:0005802;GO:0006996;GO:0010256;GO:0016818;GO:0030695;GO:0030855;GO:0031982;GO:0034097;GO:0043085;GO:0043231;GO:0045595;GO:0048873;GO:0051336;GO:0060429;GO:0098588;GO:0140546;GO:0141124	-	ko:K07874,ko:K07910,ko:K07930,ko:K17047	ko05134,map05134	-	-	-	ko00000,ko00001,ko04031,ko04131,ko04147	-	-	-	Ras
PPRIM.AZ9-3.1.T0090368	ATGTAAAAAGGAGAATAAACAAAAACAACAGGGTGTTTATGTTTCAGTAGATAAAGTAAATCAGAATTTCCAAAAACCTTTAAAAAATCTAATAAAATATTAAAGAAATATACTAAAAACAATTCTGATATTTCAGATGATGCTATTTTGGAAGTCATGATTCGTTTATATATTTCAGATAATAAAACTAAGGCAATAGAGATGCTTTAAAGATGTCGTATCAACCCCAATTTTTAAATGAATCTTATAAGAAATGATCTGGAGTATTATATACCCTAACTTATAAATTTTATGGTTTTCCATTAATAGTTATAGGATGATAGACTTATTGAATTCATAATTAAGGCTTCTTCAATAGATTTCTTTTTTGCTCATCTTGTTTATTTTTAGCTTAAAAGC…	2472	PPRIM.AZ9-3.1.P0090368	MQKGEQTKTTGCLCFSRQSKSEFPKTFKKSNKILKKYTKNNSDISDDAILEVMIRLYISDNKTKAIEMLQRCRINPNFQMNLIRNDLEYYIPQLINFMVFHQQLQDDRLIEFIIKASSIDFFFAHLVYFQLKSLSKVISPNNKVEFKIVQQFVKEFEDKMTMNYQGNLLIAAQLLKIHLEDSFQDDVLVKSIMLSNKKDKQEQAVYQGSLRIKSWKQNEIVQTYGTDNWIDYIKDKNLQDFLVTKHEEIELQDYISIFQNKEDNNLQEDYAFQSNINFWNDITTISEELSKHQKKTEQLHQFLNKINQNLPAAVYVPFVKNSVRNYAILNIVSKESRVFSTKMRSPYSLTLEIFRPEIEGHHNEQQKLDTQISKPIKINMIKSQSISQSQIIMQNQSNI…	824	Phosphoinositide 3-kinase, catalytic domain	CC	5888.CAK66808	0	1499	COG5032@1|root,KOG0903@2759|Eukaryota,3ZDFR@5878|Ciliophora	2759|Eukaryota	G	Phosphoinositide 3-kinase, catalytic domain	PI4KB	GO:0000003,GO:0000139,GO:0000212,GO:0000226,GO:0000280,GO:0000910,GO:0000916,GO:0003674,GO:0003824,GO:0004430,GO:0005488,GO:0005515,GO:0005575,GO:0005622,GO:0005623,GO:0005634,GO:0005737,GO:0005768,GO:0005794,GO:0005802,GO:0005829,GO:0005886,GO:0006629,GO:0006644,GO:0006650,GO:0006661,GO:0006793,GO:0006796,GO:0006810,GO:0006897,GO:0006898,GO:0006996,GO:0007010,GO:0007017,GO:0007030,GO:0007049,GO:…	GO:0000226;GO:0000910;GO:0006793;GO:0006810;GO:0006897;GO:0007051;GO:0007164;GO:0007276;GO:0007283;GO:0009058;GO:0009887;GO:0009888;GO:0016043;GO:0016772;GO:0023052;GO:0030036;GO:0030725;GO:0031090;GO:0032506;GO:0033206;GO:0035295;GO:0035556;GO:0043227;GO:0043229;GO:0044238;GO:0044837;GO:0048513;GO:0048729;GO:0048839;GO:0050793;GO:0050794;GO:0051239;GO:0061982;GO:0061983;GO:0090609;GO:0098630;GO:…	GO:0001736;GO:0002009;GO:0006629;GO:0006796;GO:0006996;GO:0007140;GO:0007423;GO:0008610;GO:0010256;GO:0016301;GO:0016773;GO:0019637;GO:0022603;GO:0030866;GO:0031032;GO:0031982;GO:0036213;GO:0042710;GO:0043062;GO:0043231;GO:0048232;GO:0060429;GO:0061640;GO:0090407;GO:0098588;GO:0098657	2.7.1.67	ko:K00888,ko:K19801	ko00562,ko01100,ko04011,ko04070,map00562,map01100,map04011,map04070	M00130	R03361	RC00002,RC00078	ko00000,ko00001,ko00002,ko01000,ko04131	-	-	-	PI3_PI4_kinase,Pik1
PPRIM.AZ9-3.1.T0210240	ATGGATGATCGTTTAATTGAATTGTATAAAATGTCTGGCAGATAGGATTCATTTTAATTGAACAATTCCAATTCTTCATAGGAGAATGAATTTATGCCTTAATTTACTGCTAAAATAAATAAGGCACAATAATGTTTAAAGAGAATCAAAGAAAATAATATAAGAATGTAGGATATGTCAGTGAAATATTCAAGTGCAACAACATCTTATGTTGAAAAAGAGTTATCAAGAGAATTAGAATAAATTATGGTGTATAATTAACAATTTAGTAATTAATTAAAAGAAGCTTTGAAAGATATCAAAGAAGATGTTGAAAAAAGTGAAAAAGATGAGAATGATTAAACAGAAATCTAAATTAAAATCAATCAAAGAAATGCATTAACTAATAAAGTTTAAGAA…	888	PPRIM.AZ9-3.1.P0210240	MDDRLIELYKMSGRQDSFQLNNSNSSQENEFMPQFTAKINKAQQCLKRIKENNIRMQDMSVKYSSATTSYVEKELSRELEQIMVYNQQFSNQLKEALKDIKEDVEKSEKDENDQTEIQIKINQRNALTNKVQEVLQASQQISIKYKTCVREKIRRQTKILDQNTTEELLNEICNDPQRATQLLQEKLYGEAPSIGITNAVSDIQEKYKDIQQLEKSVQLVSQLFVDLAILVHAQGQETDNIELSLDSAKTYIGKSEKNFIMAKNDHKAAKKKICCIILIGIIILAVIIGPIVATS*	296	Helical region found in SNAREs	CC	5888.CAK71236	1.74e-134	430	COG5074@1|root,KOG0810@2759|Eukaryota,3ZE8Q@5878|Ciliophora	2759|Eukaryota	U	Helical region found in SNAREs	SYP111	GO:0000003,GO:0000149,GO:0000902,GO:0000904,GO:0001101,GO:0001505,GO:0001956,GO:0003006,GO:0003674,GO:0005484,GO:0005488,GO:0005515,GO:0005575,GO:0005622,GO:0005623,GO:0005634,GO:0005737,GO:0005794,GO:0005802,GO:0005856,GO:0005886,GO:0005911,GO:0006605,GO:0006612,GO:0006810,GO:0006833,GO:0006836,GO:0006886,GO:0006887,GO:0006904,GO:0006906,GO:0006950,GO:0006952,GO:0006996,GO:0007154,GO:0007267,GO:…	GO:0000902;GO:0005886;GO:0006810;GO:0006887;GO:0006904;GO:0006952;GO:0007166;GO:0007267;GO:0008092;GO:0009266;GO:0009620;GO:0009725;GO:0009826;GO:0016043;GO:0023051;GO:0023052;GO:0030154;GO:0031090;GO:0031201;GO:0032507;GO:0032879;GO:0032940;GO:0033993;GO:0042391;GO:0043207;GO:0043227;GO:0043228;GO:0043229;GO:0044085;GO:0045184;GO:0045185;GO:0045202;GO:0046907;GO:0046983;GO:0048468;GO:0048518;GO:…	GO:0005911;GO:0006605;GO:0006836;GO:0006996;GO:0007269;GO:0008104;GO:0009932;GO:0009966;GO:0010256;GO:0010646;GO:0012506;GO:0015031;GO:0015695;GO:0015850;GO:0016079;GO:0017022;GO:0022607;GO:0023056;GO:0023061;GO:0031982;GO:0042044;GO:0043231;GO:0043232;GO:0043933;GO:0044057;GO:0045055;GO:0046903;GO:0048278;GO:0048522;GO:0048585;GO:0050432;GO:0051049;GO:0051050;GO:0051650;GO:0060078;GO:0060627;GO:…	2.7.7.3	ko:K02201,ko:K04560,ko:K08486,ko:K14411	ko00770,ko01100,ko03015,ko04130,ko04721,ko04911,ko05031,map00770,map01100,map03015,map04130,map04721,map04911,map05031	M00120	R03035	RC00002	ko00000,ko00001,ko00002,ko01000,ko03019,ko04131,ko04147	-	-	-	SNARE,Syntaxin
PPRIM.AZ9-3.1.T0250300	CAGAATAGAATGGAAATTGGAGTTCAAAAATAAACAGATGATGAAAAGTAAGCATAACCAGGATAATTCAATAAATTAGATGATAGTGGTGATAAAAAGTAAACCGGATACTGTGGATTTCTCACAGTTGAATATTATACTCCATATTTTAATGTTACAGAGACAGATGTTATATAAAGAATCAAAGCTACATTTCTTCCTTTTCGACCAGATTTCCTTAATATAACTAAAGAGAATCCAGATTTATGGGGACCAATATGGATCAATGCTACTTTAATTTTTATGATTACAGCTATAGCAAATTTAAGATAAGTAGATGCAGAAAAAGAAAATCAATCATTTGAGGTTGGTTATGTTCCTTAAGCAACAGCATTACTATATATAATTGCATTTGGAACT…	770	PPRIM.AZ9-3.1.P0250300	MEIGVQKQTDDEKQAQPGQFNKLDDSGDKKQTGYCGFLTVEYYTPYFNVTETDVIQRIKATFLPFRPDFLNITKENPDLWGPIWINATLIFMITAIANLRQVDAEKENQSFEVGYVPQATALLYIIAFGTPVILAIVMKILGVDLSFFQTICLYGYSMSTLLPITILCYFQNELFLWLIIAYGVGNSILFLIFNLKEELDKLQIQKKYIIIGIVVTMQLSLYLFYKLVFFSYVSEGKIEMSSATQGEKQPGN*	253	Yip1 domain	CC	5888.CAK75442	7.06e-154	475	KOG3114@1|root,KOG3114@2759|Eukaryota,3ZCD3@5878|Ciliophora	2759|Eukaryota	S	Yip1 domain	YIPF1	GO:0000138,GO:0003674,GO:0005488,GO:0005515,GO:0005575,GO:0005622,GO:0005623,GO:0005737,GO:0005794,GO:0005795,GO:0005797,GO:0005802,GO:0006810,GO:0008150,GO:0012505,GO:0016020,GO:0016021,GO:0016192,GO:0017016,GO:0017137,GO:0019899,GO:0030133,GO:0031224,GO:0031267,GO:0031410,GO:0031982,GO:0031984,GO:0031985,GO:0043226,GO:0043227,GO:0043229,GO:0043231,GO:0044422,GO:0044424,GO:0044425,GO:0044431,GO:…	GO:0006810;GO:0019899;GO:0043227;GO:0043229;GO:0098791	GO:0005795;GO:0031982;GO:0031985;GO:0043231;GO:0051020	2.4.1.1	ko:K00688	ko00500,ko01100,ko01110,ko02026,ko04217,ko04910,ko04922,ko04931,map00500,map01100,map01110,map02026,map04217,map04910,map04922,map04931	-	R02111	-	ko00000,ko00001,ko01000	-	GT35	-	Yip1
PPRIM.AZ9-3.1.T0290321	AATGGAAATTGGAGTTTAAAAATAAACATAAGAGGAAAAGTAAGTATAACCAGAGTAATTTAATAAACTTGATGATAGCGGTGATAAAAAGTCAACAGGATATTGTGGATTTTTAACAGTAGAATACTATACTCCTTATTTCAATGTTACAGAAACAGATGTAATTCAAAGAATTTAAGCTACATTCCTTCCTTTCAGACCAGATTTTCTTAATATAACTAAAGATAATCCAGATTTATGGGGACCAATATGGATCAATGCTACTTTAATTTTCCTGATTACAGCTATAGCTAATTTGAGATAAGTAGATTAAGAAAAAGAGAACCAATCATTTGACGTTGGTTATGTTCCTTAAGCAACAGCTTTGTTATATATAATTGCATTTGGAACTCCAGCTAT…	760	PPRIM.AZ9-3.1.P0290321	MEIGVQKQTQEEKQVQPEQFNKLDDSGDKKSTGYCGFLTVEYYTPYFNVTETDVIQRIQATFLPFRPDFLNITKDNPDLWGPIWINATLIFLITAIANLRQVDQEKENQSFDVGYVPQATALLYIIAFGTPAILAIVMKILGVDLSFFQTICLYGYSMSTLLPITILCYFQNELFLWLIIVYGVGNSILFLIFNLKEELDKLQIQKKYIIIGIVVIMQLSLYLFYKLVFFSYVSEGKVEAKVASSDSKISGN*	253	Yip1 domain	CC	5888.CAK75442	4.68e-143	448	KOG3114@1|root,KOG3114@2759|Eukaryota,3ZCD3@5878|Ciliophora	2759|Eukaryota	S	Yip1 domain	YIPF1	GO:0000138,GO:0003674,GO:0005488,GO:0005515,GO:0005575,GO:0005622,GO:0005623,GO:0005737,GO:0005794,GO:0005795,GO:0005797,GO:0005802,GO:0006810,GO:0008150,GO:0012505,GO:0016020,GO:0016021,GO:0016192,GO:0017016,GO:0017137,GO:0019899,GO:0030133,GO:0031224,GO:0031267,GO:0031410,GO:0031982,GO:0031984,GO:0031985,GO:0043226,GO:0043227,GO:0043229,GO:0043231,GO:0044422,GO:0044424,GO:0044425,GO:0044431,GO:…	GO:0006810;GO:0019899;GO:0043227;GO:0043229;GO:0098791	GO:0005795;GO:0031982;GO:0031985;GO:0043231;GO:0051020	2.4.1.1	ko:K00688	ko00500,ko01100,ko01110,ko02026,ko04217,ko04910,ko04922,ko04931,map00500,map01100,map01110,map02026,map04217,map04910,map04922,map04931	-	R02111	-	ko00000,ko00001,ko01000	-	GT35	-	Yip1
PPRIM.AZ9-3.1.T0380176	CAACATGTAAATTGCCGATGATCAATAAGATGTATAACATTCTATCCCAGACTTAGACCATGTAAATATCAAATTAGGAGATGATGAAAAATAAGTTAATCAAATATCATCCAATACTGTCTCTTAAGTTCAATAACCTCAATAAATTGCAATACCTATTTAACAACTACCATCTAAAACACAAGATATCTAATTTCTTTCATAATTGTTTCATTGTTTATTTAAGGGACTTGCCATCTTTGTATTCTTTATTCCAGAAGGCTTATTAAATTTGACATATTGTTTTATTATAGTAGTGATATTATCAGCAATAGATTTTTGGACAGTTAAGAATATTACAGGAAGAAAACTGGTTGGTTTAAGATGGTGGTCAGAAGTAAAGGAAGATGGATCTGAGGA…	673	PPRIM.AZ9-3.1.P0380176	MQIADDQQDVQHSIPDLDHVNIKLGDDEKQVNQISSNTVSQVQQPQQIAIPIQQLPSKTQDIQFLSQLFHCLFKGLAIFVFFIPEGLLNLTYCFIIVVILSAIDFWTVKNITGRKLVGLRWWSEVKEDGSEEWIYECQVANFVPNPFNSNIFWFAQFGVVLTWGILILLDLIGFRWFNAVLAMTAFCLTGINFVGFYKCRGEHQKKAKEYMTKIGLKAIQQW*	223	Eukaryotic protein of unknown function (DUF846)	CC	5888.CAK78116	3.53e-129	412	KOG3195@1|root,KOG3195@2759|Eukaryota,3ZEK8@5878|Ciliophora	2759|Eukaryota	S	Eukaryotic protein of unknown function (DUF846)	TVP23A	GO:0000139,GO:0000902,GO:0002790,GO:0005575,GO:0005622,GO:0005623,GO:0005737,GO:0005768,GO:0005769,GO:0005794,GO:0005802,GO:0006810,GO:0006996,GO:0007030,GO:0008104,GO:0008150,GO:0009306,GO:0009653,GO:0009826,GO:0009987,GO:0010008,GO:0010256,GO:0012505,GO:0015031,GO:0015833,GO:0016020,GO:0016021,GO:0016043,GO:0016049,GO:0016192,GO:0030173,GO:0031090,GO:0031224,GO:0031228,GO:0031300,GO:0031301,GO:…	GO:0000902;GO:0006810;GO:0016043;GO:0031090;GO:0032940;GO:0043227;GO:0043229;GO:0045184;GO:0060560;GO:0070727;GO:0098791	GO:0005802;GO:0006996;GO:0008104;GO:0010256;GO:0012506;GO:0015031;GO:0031982;GO:0035592;GO:0043231;GO:0046903;GO:0071705;GO:0098588	-	-	-	-	-	-	-	-	-	-	DUF846
PPRIM.AZ9-3.1.T0430300	ATGGAGGAGTAATTATACAAAATTGTTATAGTAGGGAACAGTGCTGTTGGAAAGTCTTCATTGCTTATTCGCTTCTGCGATGATTAATTCAGAGATATGTATCTCAGTACAATCGGAGTTGATTTTCGTTTTAAATCTTTGAGAGTTAATGGATAGGGAGTTAAATTGTAGATATGGGATACAGCTGGTTAGGAAAGATTTAGAAATATTACTAACTCTTATTACAAAGGAGCATAAGGAATCGTTGTGGTTTACGACATTACAAACCTGAAATCATTTGAAGATATTCGTAAGTATTGGATTAATGAACTCAATCATTACGCAGATGAAAATGTTTTGTTAATGCTTTTAGGAAACAAAAGTGATTTAGCAACTGATGAATCTAGATAAGTAACTACA…	657	PPRIM.AZ9-3.1.P0430300	MEEQLYKIVIVGNSAVGKSSLLIRFCDDQFRDMYLSTIGVDFRFKSLRVNGQGVKLQIWDTAGQERFRNITNSYYKGAQGIVVVYDITNLKSFEDIRKYWINELNHYADENVLLMLLGNKSDLATDESRQVTTTMAEELAKEFNLKFFEVSAKTSDHVEAAFQAFTQQIQETGIAGKIRKPQPQQYLQTPMPQEDKPKKQDSCC*	205	GTPase activity	CC	5888.CAK76834	2.62E-139	394	KOG0084@1|root,KOG0084@2759|Eukaryota	2759|Eukaryota	S	GTPase activity	RAB19	GO:0000139,GO:0001894,GO:0002065,GO:0002067,GO:0002376,GO:0003674,GO:0003824,GO:0003924,GO:0005096,GO:0005488,GO:0005515,GO:0005575,GO:0005622,GO:0005623,GO:0005737,GO:0005768,GO:0005794,GO:0005802,GO:0006810,GO:0006950,GO:0006952,GO:0006955,GO:0006996,GO:0007030,GO:0007154,GO:0007165,GO:0007264,GO:0007265,GO:0008047,GO:0008150,GO:0009888,GO:0009987,GO:0010033,GO:0010256,GO:0012505,GO:0016020,GO:…	GO:0006810;GO:0006952;GO:0008047;GO:0009888;GO:0016043;GO:0016817;GO:0023052;GO:0030154;GO:0031090;GO:0035556;GO:0043207;GO:0043227;GO:0043229;GO:0044093;GO:0045087;GO:0048872;GO:0050790;GO:0050793;GO:0050794;GO:0060249;GO:0060589;GO:0098542;GO:0098791;GO:1901652	GO:0001894;GO:0005802;GO:0006996;GO:0010256;GO:0016818;GO:0030695;GO:0030855;GO:0031982;GO:0034097;GO:0043085;GO:0043231;GO:0045595;GO:0048873;GO:0051336;GO:0060429;GO:0098588;GO:0140546;GO:0141124	-	ko:K07874,ko:K07910,ko:K07930,ko:K17047	ko05134,map05134	-	-	-	ko00000,ko00001,ko04031,ko04131,ko04147	-	-	-	Ras
PPRIM.AZ9-3.1.T0510225	AATAAGTTCAAATGGCTAACAGAGAATATGATTATTTGTTTAAATTAGTTATAATAGGGAATAGTGGAGTTGGAAAGTCTGCTCTATTATTAAGATTTGCCGATGATACTTTTAGTGAAAACTACATAACAACAATAGGTGTTGATTTTAGATTCAAAACATTAAAAGTAGATAATAAAGGTTTAAAATTATAAATTTGGGATACAGCTGGATAAGAAAGATTTAGGACAATAACTAATGCTTATTATAAAGGAGCTGATGCAATTGTTATAGTCTACGATACAACATGTTAACAATCCTTTGATGATATTGAAAAGTTTTGGTTGAATGAAATTGAGAGTTATGCAGAGAAAAATGCAGAACTTTTATTATTGGGAAATAAATCAGATTTAAGTACAA…	721	PPRIM.AZ9-3.1.P0510225	MANREYDYLFKLVIIGNSGVGKSALLLRFADDTFSENYITTIGVDFRFKTLKVDNKGLKLQIWDTAGQERFRTITNAYYKGADAIVIVYDTTCQQSFDDIEKFWLNEIESYAEKNAELLLLGNKSDLSTKQVQSERVQEYAQKRNMMFFETSAKTADGVEEAFKKIAIKLMAKRDQQVQEKKNKRKQQKQSSSSSQITEDKSNSFDKNQEDEKKNVNLWSNKSTEKAKESQQCQC*	236	GTPase activity	CC	5888.CAK78052	3.08e-119	386	KOG0084@1|root,KOG0084@2759|Eukaryota	2759|Eukaryota	S	GTPase activity	RAB19	GO:0000139,GO:0001894,GO:0002065,GO:0002067,GO:0002376,GO:0003674,GO:0003824,GO:0003924,GO:0005096,GO:0005488,GO:0005515,GO:0005575,GO:0005622,GO:0005623,GO:0005737,GO:0005768,GO:0005794,GO:0005802,GO:0006810,GO:0006950,GO:0006952,GO:0006955,GO:0006996,GO:0007030,GO:0007154,GO:0007165,GO:0007264,GO:0007265,GO:0008047,GO:0008150,GO:0009888,GO:0009987,GO:0010033,GO:0010256,GO:0012505,GO:0016020,GO:…	GO:0006810;GO:0006952;GO:0008047;GO:0009888;GO:0016043;GO:0016817;GO:0023052;GO:0030154;GO:0031090;GO:0035556;GO:0043207;GO:0043227;GO:0043229;GO:0044093;GO:0045087;GO:0048872;GO:0050790;GO:0050793;GO:0050794;GO:0060249;GO:0060589;GO:0098542;GO:0098791;GO:1901652	GO:0001894;GO:0005802;GO:0006996;GO:0010256;GO:0016818;GO:0030695;GO:0030855;GO:0031982;GO:0034097;GO:0043085;GO:0043231;GO:0045595;GO:0048873;GO:0051336;GO:0060429;GO:0098588;GO:0140546;GO:0141124	-	ko:K07874,ko:K07910,ko:K07930,ko:K17047	ko05134,map05134	-	-	-	ko00000,ko00001,ko04031,ko04131,ko04147	-	-	-	Ras
PPRIM.AZ9-3.1.T0670063	ATGAGTGCTCCAATTAAGATAGTTATGTTAGGGGAAGGTAGAGTAGGGAAGACATGTCTGACTTTAAAATATTGTAAAGATTAATTCAATGAGAATCAGCAATCTTCTATAGATGCTACATTCTTTGAGAAGGGTGTAGATTTAGGTGGTGGCAAGAATATAACATTAGCAATTTGGGATACTGCAGGACAAGAAATATTTCATGCTTTGACTACAGTTTATTATAGAGATGCATATGGAGCAGTTTTGGTATATGATGTAACATATAAGGAATCATTTCTAAAGGTTGAGAAATGGGTAGAGGAATTAAGATCATTTGGAACTAAGGATATTTCTATTGTTGTTGCAGGTAATAAAAGTGACATGAAAAATCAGATGTAGATTGATAAGAATGAAGTA…	609	PPRIM.AZ9-3.1.P0670063	MSAPIKIVMLGEGRVGKTCLTLKYCKDQFNENQQSSIDATFFEKGVDLGGGKNITLAIWDTAGQEIFHALTTVYYRDAYGAVLVYDVTYKESFLKVEKWVEELRSFGTKDISIVVAGNKSDMKNQMQIDKNEVEEYCKKIGAKHFFTSAKSGIGINEMFKTLAESISIKVQAQESKGKKKKGLQIKDVKDTKKEDQKKEICC*	203	Ras of Complex, Roc, domain of DAPkinase	CC	5888.CAK94373	1.2E-134	382	KOG0088@1|root,KOG0088@2759|Eukaryota,3ZC3M@5878|Ciliophora	2759|Eukaryota	U	Ras of Complex, Roc, domain of DAPkinase	RAB21	GO:0000139,GO:0000166,GO:0001558,GO:0001882,GO:0001883,GO:0003674,GO:0003824,GO:0003924,GO:0005488,GO:0005515,GO:0005525,GO:0005575,GO:0005622,GO:0005623,GO:0005737,GO:0005768,GO:0005769,GO:0005794,GO:0005795,GO:0005802,GO:0005829,GO:0005886,GO:0006810,GO:0006928,GO:0006996,GO:0007010,GO:0007017,GO:0007018,GO:0007154,GO:0007165,GO:0007264,GO:0007265,GO:0007275,GO:0007399,GO:0008088,GO:0008089,GO:…	GO:0000902;GO:0001882;GO:0005886;GO:0006810;GO:0006887;GO:0006897;GO:0006914;GO:0007018;GO:0009056;GO:0016043;GO:0016197;GO:0016358;GO:0016817;GO:0019899;GO:0023052;GO:0030036;GO:0030154;GO:0031090;GO:0032553;GO:0032879;GO:0032940;GO:0035556;GO:0040008;GO:0043167;GO:0043227;GO:0043229;GO:0043548;GO:0044085;GO:0046907;GO:0048468;GO:0048518;GO:0048588;GO:0048731;GO:0048858;GO:0050793;GO:0050794;GO:…	GO:0000166;GO:0001558;GO:0001883;GO:0005795;GO:0006898;GO:0006909;GO:0006996;GO:0007399;GO:0010009;GO:0010970;GO:0012506;GO:0016236;GO:0016818;GO:0019222;GO:0019900;GO:0022008;GO:0022411;GO:0022603;GO:0022607;GO:0030030;GO:0030182;GO:0030705;GO:0031982;GO:0031985;GO:0032535;GO:0032549;GO:0032555;GO:0035639;GO:0043168;GO:0043231;GO:0043933;GO:0045595;GO:0046903;GO:0048522;GO:0048638;GO:0048666;GO:…	-	ko:K07890,ko:K07976,ko:K20168	ko04137,map04137	-	-	-	ko00000,ko00001,ko04031,ko04131,ko04147	-	-	-	Ras
PPRIM.AZ9-3.1.T0780125	AGCATGATCAATTTCATTCTTATGGTTAACAAATAAGGATAAACAAGATTAGCATAATATTTTCAATTTCTCAGTGTCAAGGAAAGAATGACACTCGAAGGAGAATTAATTCGTAAATGTCTTTCCAGAAATGAAACCCAATGTAGTTTTCTTGAACATAGAGGATACAAGATTATTTACAGAAGATATGCCTCACTTTATTTCATTATTGGAATGGATTTAGAAGAAGAGAATGAAATGGCTTATTTAGAATTTATACATAATTTAGTTGAAACCCTTGACAAATATTTTGAAAATGTTTGCGAATTAGATATAATGTTTAACATTGAAAAAGCTCATTACATTTTGGAAGAAATGGTAATGAATGGTCAAATTGTGGAAACTAACAAGACCTAAATA…	441	PPRIM.AZ9-3.1.P0780125	MINFILMVNKQGQTRLAQYFQFLSVKERMTLEGELIRKCLSRNETQCSFLEHRGYKIIYRRYASLYFIIGMDLEEENEMAYLEFIHNLVETLDKYFENVCELDIMFNIEKAHYILEEMVMNGQIVETNKTQILAPIHVLDKAKDE*	146	Belongs to the adaptor complexes small subunit family	CC	5888.CAK85655	3.64E-99	288	COG5030@1|root,KOG0934@2759|Eukaryota,3ZBTA@5878|Ciliophora	2759|Eukaryota	U	Belongs to the adaptor complexes small subunit family	-	GO:0005575,GO:0005622,GO:0005623,GO:0005737,GO:0005794,GO:0005802,GO:0012505,GO:0016020,GO:0030117,GO:0030119,GO:0030124,GO:0031984,GO:0032991,GO:0043226,GO:0043227,GO:0043229,GO:0043231,GO:0044422,GO:0044424,GO:0044425,GO:0044431,GO:0044444,GO:0044446,GO:0044464,GO:0048475,GO:0098791,GO:0098796	GO:0030117;GO:0030119;GO:0043227;GO:0043229;GO:0048475;GO:0098791	GO:0043231	2.3.1.42,2.7.1.11	ko:K00649,ko:K00850,ko:K12403	ko00010,ko00030,ko00051,ko00052,ko00564,ko00680,ko01100,ko01110,ko01120,ko01130,ko01200,ko01230,ko03018,ko04142,ko04146,ko04152,ko05230,map00010,map00030,map00051,map00052,map00564,map00680,map01100,map01110,map01120,map01130,map01200,map01230,map03018,map04142,map04146,map04152,map05230	M00001,M00345	R00756,R01013,R03236,R03237,R03238,R03239,R04779	RC00002,RC00004,RC00017,RC00041	ko00000,ko00001,ko00002,ko01000,ko01009,ko03019,ko04131	-	-	-	Clat_adaptor_s
PPRIM.AZ9-3.1.T0970079	AATGATTAAAGAATATGACTATTTGTTTAAGTTAGTGATTGTGGGTAATTCAGGTGTAGGCAAATCATCCTTATTATTGCGATTTTCAGATGATACTTTTAGTGATTCTTATTTAACTACAATTGGTGTGGACTTCAGATTTAAGACTTTAGAAATTGATGGGAAAAAGGTAAAGTTGTAAATATGGGATACAGCTGGATAAGAAAGATTTCGTACAATAACAAGTGCATATTATAAGGGTGCTGATGGGATTGTGATGGTATATGATGTGTCTTCAATTGGATCATTTGAAGATATTGATAGATTTTGGATTAATGAAGTAGATTCATATGCAGAGAAGAATGTTGAATTACTATTGTTAGGAAATAAGAGTGATATTGAAGATAAAGCTGTTACAAC…	631	PPRIM.AZ9-3.1.P0970079	MIKEYDYLFKLVIVGNSGVGKSSLLLRFSDDTFSDSYLTTIGVDFRFKTLEIDGKKVKLQIWDTAGQERFRTITSAYYKGADGIVMVYDVSSIGSFEDIDRFWINEVDSYAEKNVELLLLGNKSDIEDKAVTTQKALDYAAIRRMAHMEVSAKTADQVSKAFISLAKKLIAKKDSQGLKGQGPQRSQQTPGQKIGQQTDDNKKDKDKCC*	210	Rab subfamily of small GTPases	CC	5888.CAK61078	1.82E-137	390	KOG0084@1|root,KOG0084@2759|Eukaryota,3ZDD4@5878|Ciliophora	2759|Eukaryota	U	Rab subfamily of small GTPases	RAB19	GO:0000139,GO:0001894,GO:0002065,GO:0002067,GO:0002376,GO:0003674,GO:0003824,GO:0003924,GO:0005096,GO:0005488,GO:0005515,GO:0005575,GO:0005622,GO:0005623,GO:0005737,GO:0005768,GO:0005794,GO:0005802,GO:0006810,GO:0006950,GO:0006952,GO:0006955,GO:0006996,GO:0007030,GO:0007154,GO:0007165,GO:0007264,GO:0007265,GO:0008047,GO:0008150,GO:0009888,GO:0009987,GO:0010033,GO:0010256,GO:0012505,GO:0016020,GO:…	GO:0006810;GO:0006952;GO:0008047;GO:0009888;GO:0016043;GO:0016817;GO:0023052;GO:0030154;GO:0031090;GO:0035556;GO:0043207;GO:0043227;GO:0043229;GO:0044093;GO:0045087;GO:0048872;GO:0050790;GO:0050793;GO:0050794;GO:0060249;GO:0060589;GO:0098542;GO:0098791;GO:1901652	GO:0001894;GO:0005802;GO:0006996;GO:0010256;GO:0016818;GO:0030695;GO:0030855;GO:0031982;GO:0034097;GO:0043085;GO:0043231;GO:0045595;GO:0048873;GO:0051336;GO:0060429;GO:0098588;GO:0140546;GO:0141124	-	ko:K07874,ko:K07910,ko:K07930,ko:K17047	ko05134,map05134	-	-	-	ko00000,ko00001,ko04031,ko04131,ko04147	-	-	-	Ras
PPRIM.AZ9-3.1.T0970080	ATGTAATTTATTCTCTTAATTGTCTGTATTGTTGCATTTGTCGATTGTAAAATGAAAGTTTTGAGACCTCCTGATTTAGTTGATCGTTTAGGCTCAAAAGTAAACATTGCATTAGCTAATTTTGGTTAAATTCCATTTGGACATAGACTAATGGGTTATGTAGATATGGCTTAACCTAATGATGGATGCATTCCTCTTCAATCAACTATTGGAAGTCAATTTATAATGATAGAAAGGGGAAACTGTACTTTCGTCACTAAGGTAAGGAATGCTTAGAATGCTGGATATTCATTAGCTATTATTGGTAATAATAATGATGAGCCTTTATAATCTGATTTCGTAATGGCTGATGATGGTCAAGGATATTCTGTCAATATTCCATCAATATTTATTTCATTA…	1374	PPRIM.AZ9-3.1.P0970080	MQFILLIVCIVAFVDCKMKVLRPPDLVDRLGSKVNIALANFGQIPFGHRLMGYVDMAQPNDGCIPLQSTIGSQFIMIERGNCTFVTKVRNAQNAGYSLAIIGNNNDEPLQSDFVMADDGQGYSVNIPSIFISLRDFNIMKEYAQNYKVLDNSDEKIFILVKFDVEKKDQIDVIFSLDVNDRDSYRVVDEYSQYYNLLQNENINYTLVYSIFNSNTTELDYIIDEDNCICSRRYCSVDPDGEGIASGRNVVEEAIRQTCIFKLFPDKYFQYMNQFNFQCTKAQAYSTCGSKIITNLKLSADEIIKCRDESFKDPLNDQTTKNLSNAYNAILEHQLIVREQAGMVGLPSVVVNSIVYKGQLTGKGVFGEICNSFIIPPLVCKSEVENFYQFEHQSQHYLFL…	458	PA domain	CC	5888.CAK61079	3.92E-232	650	28KFV@1|root,2QSX2@2759|Eukaryota,3ZFT8@5878|Ciliophora	2759|Eukaryota	S	PA domain	VSR1	GO:0000139,GO:0003674,GO:0005048,GO:0005488,GO:0005575,GO:0005622,GO:0005623,GO:0005737,GO:0005768,GO:0005770,GO:0005773,GO:0005783,GO:0005794,GO:0005802,GO:0005886,GO:0006605,GO:0006623,GO:0006810,GO:0006886,GO:0006892,GO:0006896,GO:0007034,GO:0008104,GO:0008150,GO:0009940,GO:0010008,GO:0010209,GO:0012505,GO:0012506,GO:0015031,GO:0015833,GO:0016020,GO:0016192,GO:0030135,GO:0030136,GO:0030659,GO:…	GO:0005048;GO:0006810;GO:0031090;GO:0043227;GO:0043229;GO:0045184;GO:0046907;GO:0048193;GO:0051649;GO:0070727;GO:0098791	GO:0006605;GO:0006886;GO:0006892;GO:0007034;GO:0008104;GO:0010209;GO:0012506;GO:0015031;GO:0031982;GO:0043231;GO:0071705;GO:0072594;GO:0098588	5.5.1.6	ko:K01859,ko:K17637	ko00941,ko01100,ko01110,ko04014,map00941,map01100,map01110,map04014	M00137	R02446,R06556,R07990,R07995	RC00718	ko00000,ko00001,ko00002,ko01000,ko04131	-	-	-	PA,cEGF
PPRIM.AZ9-3.1.T1060027	GATGGATTATACAAACTAAAAACATCCATAAAATTATTCATAAATGGAAGATTTAAAAACATTAGATTTAGAAGAAAGTGTTTCTGAGACTATTATGAGAGATTTGAGAATGATAGCATATAAATTGAAGTATGTTTTAATTCCAAAAGAATAAGAGGACAATGGAAAAGAATTACGAAATTGGGATTTATGGGGACCTTTAATTTTTTGTTTAGCTTTAGCTATGACTCTAAGTTTCAAGGCTGATTCTACAACTACTAGTTCAAAGTCTGATGTTTTTGCTATTATTTTTGTTCTTATTTGGGTTGGTGCATTTGTTGTTACATTAAATGCTTAGTTATTAGGAGGAAAAGTTTCATTTTTCTAATCTGTATGTTTATTGGGTTATTGTGTATTTCC…	610	PPRIM.AZ9-3.1.P1060027	MDYTNQKHPQNYSQMEDLKTLDLEESVSETIMRDLRMIAYKLKYVLIPKEQEDNGKELRNWDLWGPLIFCLALAMTLSFKADSTTTSSKSDVFAIIFVLIWVGAFVVTLNAQLLGGKVSFFQSVCLLGYCVFPINIEAIIIAFIGSYLPFVVKLIPVIICFAWSAYSSVGFMASLVPPHKKKLAVYPVFLFYLFLSWFSLIV*	203	Yip1 domain	CC	5888.CAK64384	2.15e-121	389	COG5080@1|root,KOG2946@2759|Eukaryota,3ZBWP@5878|Ciliophora	2759|Eukaryota	U	Yip1 domain	YIPF6	GO:0000138,GO:0002064,GO:0002065,GO:0002066,GO:0003674,GO:0005488,GO:0005515,GO:0005575,GO:0005622,GO:0005623,GO:0005737,GO:0005783,GO:0005794,GO:0005795,GO:0005797,GO:0005798,GO:0005801,GO:0005802,GO:0007275,GO:0008150,GO:0009888,GO:0009987,GO:0012505,GO:0030134,GO:0030135,GO:0030154,GO:0030855,GO:0031410,GO:0031982,GO:0031984,GO:0031985,GO:0032501,GO:0032502,GO:0035295,GO:0042802,GO:0043226,GO:…	GO:0009888;GO:0030154;GO:0035295;GO:0043227;GO:0043229;GO:0048468;GO:0048731;GO:0098791	GO:0002064;GO:0005795;GO:0030855;GO:0031982;GO:0031985;GO:0043231;GO:0048565;GO:0055123;GO:0060429	-	-	-	-	-	-	-	-	-	-	Yip1
PPRIM.AZ9-3.1.T1070131	ATGGAAGATTGCTTATTTGAGATTAAAGGGGCTGGTTCATAAATAACTATTCAAAAACAATTGGAGAATGATGCACAAAGTGATGACTAACATATTGTGATTAATGATAATGATGAATTAATGCCTTTATTTAAAGTGAATGTTGATGGAGTTCAAAGAATTTTGGAGATTATTAGATCTAATATTACCAAAATTGAAGAACTAAAAAAAGGATATACTAGTGCAACTAGATCAGATGCAGAAAAAGATGTAAGTATGAAATTGGATAGAATAATACAATAAAATAATTAATAATAAGAGAAATTGAAAAAATTAATGGAATAGATAGCTTAGGATGTTGAAGAGGCTAAAGAAAAAGAACCAGATGAACCTGAAACAAGAATGAAAATGGATATTTGG…	915	PPRIM.AZ9-3.1.P1070131	MEDCLFEIKGAGSQITIQKQLENDAQSDDQHIVINDNDELMPLFKVNVDGVQRILEIIRSNITKIEELKKGYTSATRSDAEKDVSMKLDRIIQQNNQQQEKLKKLMEQIAQDVEEAKEKEPDEPETRMKMDIWAAVNLKVQGVLQESQKAQLDFQNSMRNKIKRQAGCLDSNLNENQIDELCEDPNKMQELLQKKIYGQASIQLQNAVQDIQEKYQDIVKLERSVQQVYQLFVDMAVLVKNQGELIDNIEQNMVKAKDYVKKGEAQLIKAKKDHQAARKKMCCIIMIGLVLILVIVGPILGTSL*	305	Helical region found in SNAREs	CC	5888.CAK91257	4.83e-171	523	COG5074@1|root,KOG0810@2759|Eukaryota,3ZE8Q@5878|Ciliophora	2759|Eukaryota	U	Helical region found in SNAREs	SYP111	GO:0000003,GO:0000149,GO:0000902,GO:0000904,GO:0001101,GO:0001505,GO:0001956,GO:0003006,GO:0003674,GO:0005484,GO:0005488,GO:0005515,GO:0005575,GO:0005622,GO:0005623,GO:0005634,GO:0005737,GO:0005794,GO:0005802,GO:0005856,GO:0005886,GO:0005911,GO:0006605,GO:0006612,GO:0006810,GO:0006833,GO:0006836,GO:0006886,GO:0006887,GO:0006904,GO:0006906,GO:0006950,GO:0006952,GO:0006996,GO:0007154,GO:0007267,GO:…	GO:0000902;GO:0005886;GO:0006810;GO:0006887;GO:0006904;GO:0006952;GO:0007166;GO:0007267;GO:0008092;GO:0009266;GO:0009620;GO:0009725;GO:0009826;GO:0016043;GO:0023051;GO:0023052;GO:0030154;GO:0031090;GO:0031201;GO:0032507;GO:0032879;GO:0032940;GO:0033993;GO:0042391;GO:0043207;GO:0043227;GO:0043228;GO:0043229;GO:0044085;GO:0045184;GO:0045185;GO:0045202;GO:0046907;GO:0046983;GO:0048468;GO:0048518;GO:…	GO:0005911;GO:0006605;GO:0006836;GO:0006996;GO:0007269;GO:0008104;GO:0009932;GO:0009966;GO:0010256;GO:0010646;GO:0012506;GO:0015031;GO:0015695;GO:0015850;GO:0016079;GO:0017022;GO:0022607;GO:0023056;GO:0023061;GO:0031982;GO:0042044;GO:0043231;GO:0043232;GO:0043933;GO:0044057;GO:0045055;GO:0046903;GO:0048278;GO:0048522;GO:0048585;GO:0050432;GO:0051049;GO:0051050;GO:0051650;GO:0060078;GO:0060627;GO:…	2.7.7.3	ko:K02201,ko:K04560,ko:K08486,ko:K14411	ko00770,ko01100,ko03015,ko04130,ko04721,ko04911,ko05031,map00770,map01100,map03015,map04130,map04721,map04911,map05031	M00120	R03035	RC00002	ko00000,ko00001,ko00002,ko01000,ko03019,ko04131,ko04147	-	-	-	SNARE,Syntaxin
PPRIM.AZ9-3.1.T1100141	TATGGATTATACAAACTAAAAAAATCCTTAAAATTATTCATAAATGGAAGATTTAAAAACACTTGATCTAGAAGAAAGTGTATCAGAGACTATTATGAGAGATTTAAAAATGATAGCATATAAATTAAAATATGTATTAATTCCTAAAGAATAAGAGGACAATGGAAAAGAATTACGAAATTGGGATTTATGGGGACCTTTAATTTTTTGTTTAGCATTGGCTATGACTTTGAGTTTCAAGGCTGATTCAACAACTAATAGTTCAAAATCTGATGTTTTTGCAATCATTTTTGTTCTTATTTGGGTTGGTGCATTTGTTGTTACTCTAAATGCATAATTACTTGGAGGAAAAGTATCATTTTTCTAATCTGTTTGTTTATTGGGTTATTGTGTATTTCC…	610	PPRIM.AZ9-3.1.P1100141	MDYTNQKNPQNYSQMEDLKTLDLEESVSETIMRDLKMIAYKLKYVLIPKEQEDNGKELRNWDLWGPLIFCLALAMTLSFKADSTTNSSKSDVFAIIFVLIWVGAFVVTLNAQLLGGKVSFFQSVCLLGYCVFPINIEAIIIAFIGSYLPFVVKLIPVIICFAWSAYSSVGFMASLVPPHKKKLAVYPVFLFYLFLSWFSLIV*	203	Yip1 domain	CC	5888.CAK62724	7.21e-122	385	COG5080@1|root,KOG2946@2759|Eukaryota,3ZBWP@5878|Ciliophora	2759|Eukaryota	U	Yip1 domain	YIPF6	GO:0000138,GO:0002064,GO:0002065,GO:0002066,GO:0003674,GO:0005488,GO:0005515,GO:0005575,GO:0005622,GO:0005623,GO:0005737,GO:0005783,GO:0005794,GO:0005795,GO:0005797,GO:0005798,GO:0005801,GO:0005802,GO:0007275,GO:0008150,GO:0009888,GO:0009987,GO:0012505,GO:0030134,GO:0030135,GO:0030154,GO:0030855,GO:0031410,GO:0031982,GO:0031984,GO:0031985,GO:0032501,GO:0032502,GO:0035295,GO:0042802,GO:0043226,GO:…	GO:0009888;GO:0030154;GO:0035295;GO:0043227;GO:0043229;GO:0048468;GO:0048731;GO:0098791	GO:0002064;GO:0005795;GO:0030855;GO:0031982;GO:0031985;GO:0043231;GO:0048565;GO:0055123;GO:0060429	-	-	-	-	-	-	-	-	-	-	Yip1
PPRIM.AZ9-3.1.T1110142	ATGTTGATATTGTCATTATTATTGATAGTTAAGGCTGACCAATATTTTACTATTTTAAGTCCAAATAACTTAGCTACTGATGAGAAACTAAAAGAAATTTAATTTAAAATAGCTAATTTTGGTTATGTTCCTTATGGATAAAAAATTTCAGGTGAATTGGAAATAGCAATCCCTTATAATTTTTGTGAATATCAAAATATTACTAAAAATTTCAATAATGATATTTCAAATTCAAAAATTCTACTTGTCTAAAAGGGTTATTGCTCTAATTATCAAAAGGCAATCAATGCTTAAATTTTTGGATACGTCATGATGGTCATAGTTGATGATAATAGTCAAGAATTTATTTCTGAAGTAACAAATAATACTTAAGGCAATTTGGATATATAAATACCAACC…	1431	PPRIM.AZ9-3.1.P1110142	MLILSLLLIVKADQYFTILSPNNLATDEKLKEIQFKIANFGYVPYGQKISGELEIAIPYNFCEYQNITKNFNNDISNSKILLVQKGYCSNYQKAINAQIFGYVMMVIVDDNSQEFISEVTNNTQGNLDIQIPTIMIQKTQGDKLKDYLEQINHKTLYIQVLFPDFFQTDKVKYEYWFSSMDQKSYKFLRQFYTFHMQMKDSLEFTPHYTLGRCAQCAKSGFDKRDSLCLSGGRYCAADPDGDGPLDGQDAVREVVRQICIFKEDKIKWWNYVIKYSQQCLGSSISIANLCYQYVLELVNIDQKKIEKCYNDSFSNQNDELHENILLAQEYKKHEELQIRVWPLLYINDIKYKGSLTVSGYKSNFDKGDQEIYDTSHFGPFQAICKSFTINSLPDVCQNR…	477	PA domain	CC	5888.CAK95090	2.72e-257	756	28KFV@1|root,2QSX2@2759|Eukaryota,3ZD9A@5878|Ciliophora	2759|Eukaryota	S	PA domain	VSR1	GO:0000139,GO:0003674,GO:0005048,GO:0005488,GO:0005575,GO:0005622,GO:0005623,GO:0005737,GO:0005768,GO:0005770,GO:0005773,GO:0005783,GO:0005794,GO:0005802,GO:0005886,GO:0006605,GO:0006623,GO:0006810,GO:0006886,GO:0006892,GO:0006896,GO:0007034,GO:0008104,GO:0008150,GO:0009940,GO:0010008,GO:0010209,GO:0012505,GO:0012506,GO:0015031,GO:0015833,GO:0016020,GO:0016192,GO:0030135,GO:0030136,GO:0030659,GO:…	GO:0005048;GO:0006810;GO:0031090;GO:0043227;GO:0043229;GO:0045184;GO:0046907;GO:0048193;GO:0051649;GO:0070727;GO:0098791	GO:0006605;GO:0006886;GO:0006892;GO:0007034;GO:0008104;GO:0010209;GO:0012506;GO:0015031;GO:0031982;GO:0043231;GO:0071705;GO:0072594;GO:0098588	5.5.1.6	ko:K01859,ko:K17637	ko00941,ko01100,ko01110,ko04014,map00941,map01100,map01110,map04014	M00137	R02446,R06556,R07990,R07995	RC00718	ko00000,ko00001,ko00002,ko01000,ko04131	-	-	-	PA,cEGF
PPRIM.AZ9-3.1.T1360051	ATCAAAATGATCAAGGAATATGATTATTTGTTTAAACTAGTGATAGTAGGTAACTCAGGAGTTGGAAAATCATCATTGCTACTTAGATTTTCAGATGACACCTTTAGTGATTCCTATTTAACTACAATCGGTGTAGATTTTAGATTTAAAACTCTCGAAATTGATGGCAAAAAAGTTAAATTACAAATTTGGGATACTGCTGGTCAAGAGAGATTTAGAACCATTACAAGTGCATATTATAAAGGAGCTGATGGAATTGTTTTAGTCTATGATGTTTCCTCCCTTGCTACCTTTGAAGACATTGACAAATTTTGGATCAACGAAGTGGATTCATATGCTGAAAAAAATGTTGAATTATTATTATTGGGAAATAAAAGTGATATTGAGGAAAAAGTAGTA…	636	PPRIM.AZ9-3.1.P1360051	MIKEYDYLFKLVIVGNSGVGKSSLLLRFSDDTFSDSYLTTIGVDFRFKTLEIDGKKVKLQIWDTAGQERFRTITSAYYKGADGIVLVYDVSSLATFEDIDKFWINEVDSYAEKNVELLLLGNKSDIEEKVVTTQKALDYASIRKMAHMEVSAKTADQVSKAFLSLARKLIAKKDSQGSKGTGPQKTQQTPGQKIGQQSEENKKEKEGCC*	210	Rab subfamily of small GTPases	CC	5888.CAK69091	6.9e-126	401	KOG0084@1|root,KOG0084@2759|Eukaryota,3ZDD4@5878|Ciliophora	2759|Eukaryota	U	Rab subfamily of small GTPases	RAB19	GO:0000139,GO:0001894,GO:0002065,GO:0002067,GO:0002376,GO:0003674,GO:0003824,GO:0003924,GO:0005096,GO:0005488,GO:0005515,GO:0005575,GO:0005622,GO:0005623,GO:0005737,GO:0005768,GO:0005794,GO:0005802,GO:0006810,GO:0006950,GO:0006952,GO:0006955,GO:0006996,GO:0007030,GO:0007154,GO:0007165,GO:0007264,GO:0007265,GO:0008047,GO:0008150,GO:0009888,GO:0009987,GO:0010033,GO:0010256,GO:0012505,GO:0016020,GO:…	GO:0006810;GO:0006952;GO:0008047;GO:0009888;GO:0016043;GO:0016817;GO:0023052;GO:0030154;GO:0031090;GO:0035556;GO:0043207;GO:0043227;GO:0043229;GO:0044093;GO:0045087;GO:0048872;GO:0050790;GO:0050793;GO:0050794;GO:0060249;GO:0060589;GO:0098542;GO:0098791;GO:1901652	GO:0001894;GO:0005802;GO:0006996;GO:0010256;GO:0016818;GO:0030695;GO:0030855;GO:0031982;GO:0034097;GO:0043085;GO:0043231;GO:0045595;GO:0048873;GO:0051336;GO:0060429;GO:0098588;GO:0140546;GO:0141124	-	ko:K07874,ko:K07910,ko:K07930,ko:K17047	ko05134,map05134	-	-	-	ko00000,ko00001,ko04031,ko04131,ko04147	-	-	-	Ras
PPRIM.AZ9-3.1.T1370168	ATGGCAAATACTTTTTTTAGTTATTATTATTAATTTAATTAATTTCATATCAGAATGAAACAGAATTTGGGATTCTTGAAAAATAAAACTCATACTCTAAACTCTTATAAAGAAAATCTAAGATTGAAAACTAATAAATTTAAAGGTCTTAATCAATCTAACCCATTAAAACAAAACTCTTTATTACAAAATTCTTAAAATAATTCTGCAGTATCTACAGATGCCAATATTTCAATAGAATTGTAATCATCCACCTTTGAACTTTCAGCTGAATGGGCCTAGGACTATTATCACACAATCGAAAATATAAGACAAATTAAGGAATTAATTAAAGAATTATAAATTTTGGGTATTAAAAGAATTAAGATGTAATTTGATGATACTAGTCGTATAGAAAAA…	1002	PPRIM.AZ9-3.1.P1370168	MANTFFSYYYQFNQFHIRMKQNLGFLKNKTHTLNSYKENLRLKTNKFKGLNQSNPLKQNSLLQNSQNNSAVSTDANISIELQSSTFELSAEWAQDYYHTIENIRQIKELIKELQILGIKRIKMQFDDTSRIEKLIYEKNQIATTKILECEKNTQKIQKYQSPLESHSEKRIRENISIALSQQISETASLLRNQQKRMVTMIKCISIDQNKLFLNKKEEKQIEFKENNNLTLQEEELYDQIQQDNDQEINKLVQMINELAQVFQSLNQLVLDQGHLLDRIDQNIDQAYKNIKKANCELKNSEESQNSPLANKCINALIVSIFICCLLLVIKYSS*	334	Helical region found in SNAREs	CC	5888.CAK57233	1.51e-126	412	COG5325@1|root,KOG0809@2759|Eukaryota,3ZBZY@5878|Ciliophora	2759|Eukaryota	U	Helical region found in SNAREs	STX16	GO:0000139,GO:0000149,GO:0000323,GO:0001505,GO:0002790,GO:0002831,GO:0003674,GO:0005484,GO:0005488,GO:0005515,GO:0005575,GO:0005622,GO:0005623,GO:0005737,GO:0005764,GO:0005768,GO:0005773,GO:0005794,GO:0005795,GO:0005802,GO:0005829,GO:0005886,GO:0006629,GO:0006643,GO:0006644,GO:0006664,GO:0006665,GO:0006673,GO:0006675,GO:0006687,GO:0006793,GO:0006796,GO:0006807,GO:0006810,GO:0006836,GO:0006886,GO:…	GO:0000149;GO:0006793;GO:0006810;GO:0006887;GO:0006904;GO:0006952;GO:0007267;GO:0009620;GO:0016043;GO:0016197;GO:0023052;GO:0031090;GO:0032940;GO:0043207;GO:0043227;GO:0043229;GO:0044238;GO:0045184;GO:0046907;GO:0048193;GO:0048583;GO:0051648;GO:0051649;GO:0051656;GO:0070727;GO:0098542;GO:0098791;GO:0099003;GO:0140056;GO:1901135	GO:0002831;GO:0005795;GO:0005802;GO:0006605;GO:0006629;GO:0006796;GO:0006836;GO:0006886;GO:0006892;GO:0006996;GO:0007034;GO:0007269;GO:0008104;GO:0010256;GO:0012506;GO:0015031;GO:0016079;GO:0016482;GO:0019637;GO:0023061;GO:0031982;GO:0032101;GO:0035592;GO:0043231;GO:0045055;GO:0046903;GO:0048278;GO:0050832;GO:0051650;GO:0061024;GO:0071705;GO:0072594;GO:0080134;GO:0097479;GO:0098588;GO:0098657;GO:…	-	ko:K08489,ko:K09611	ko04130,map04130	-	-	-	ko00000,ko00001,ko01000,ko01002,ko04131	-	-	-	SNARE,Syntaxin
PPRIM.AZ9-3.1.T1410058	ATGTCAGAAACATATTTCGAGTTTGACTATTTATTAAGAATAATATTGGTGGGTGATACTGGAATTGGAAAAAGTTCACTCCTATTGAGATATACAGATTAAGAATTTTAATAAAATTTACTTCCAACTATTGGTATAGACTTCAAAACAAAAATAATTGAACAATAAGGGAAAAATGTTAAATTATAATTCTGGGACACTGCAGGATAAGAGAGATTTAGAACAATAAGCAGAAATTATTATAGAGGAGCTCATGCTATTTTTTTTGTCTATGATATTACTGATAGAGAATCATTTAAAAGAATAGAATATTGGATTAATGAAGTAGAACAGAATTCATCACCTGATACAATTAAAGTTCTCATAGGAAATAAAAGTGATTTAAATTATAAAAGAGAA…	636	PPRIM.AZ9-3.1.P1410058	MSETYFEFDYLLRIILVGDTGIGKSSLLLRYTDQEFQQNLLPTIGIDFKTKIIEQQGKNVKLQFWDTAGQERFRTISRNYYRGAHAIFFVYDITDRESFKRIEYWINEVEQNSSPDTIKVLIGNKSDLNYKREVDFDEGKELASSQGLEFFESSALENRNIESAVNYVVKLWLKKKELEEKQQKENRNANPVLSNSIVSIKKKSLFQLCQC*	212	Rab subfamily of small GTPases	CC	5888.CAK91091	3.67e-122	392	KOG0084@1|root,KOG0084@2759|Eukaryota,3ZCZ3@5878|Ciliophora	2759|Eukaryota	U	Rab subfamily of small GTPases	RAB19	GO:0000139,GO:0001894,GO:0002065,GO:0002067,GO:0002376,GO:0003674,GO:0003824,GO:0003924,GO:0005096,GO:0005488,GO:0005515,GO:0005575,GO:0005622,GO:0005623,GO:0005737,GO:0005768,GO:0005794,GO:0005802,GO:0006810,GO:0006950,GO:0006952,GO:0006955,GO:0006996,GO:0007030,GO:0007154,GO:0007165,GO:0007264,GO:0007265,GO:0008047,GO:0008150,GO:0009888,GO:0009987,GO:0010033,GO:0010256,GO:0012505,GO:0016020,GO:…	GO:0006810;GO:0006952;GO:0008047;GO:0009888;GO:0016043;GO:0016817;GO:0023052;GO:0030154;GO:0031090;GO:0035556;GO:0043207;GO:0043227;GO:0043229;GO:0044093;GO:0045087;GO:0048872;GO:0050790;GO:0050793;GO:0050794;GO:0060249;GO:0060589;GO:0098542;GO:0098791;GO:1901652	GO:0001894;GO:0005802;GO:0006996;GO:0010256;GO:0016818;GO:0030695;GO:0030855;GO:0031982;GO:0034097;GO:0043085;GO:0043231;GO:0045595;GO:0048873;GO:0051336;GO:0060429;GO:0098588;GO:0140546;GO:0141124	-	ko:K07874,ko:K07930,ko:K17047	ko05134,map05134	-	-	-	ko00000,ko00001,ko04031,ko04131,ko04147	-	-	-	Ras
PPRIM.AZ9-3.1.T1650048	AAAAGAAATTGTAAGATGATTAAAGAATATGATTATTTGTTCAAGTTAGTAATTATTGGTAACTCTGGAGTTGGAAAGAGTTCATTATTGTTGAGATTTGCAGATGACTAATTTAGTGAATCTTATCTAACAACTATTGGTGTTGATTTTAGATTTAGAACATTACCTATTGATGGAAAGAATGTAAAATTATAGATTTGGGACACTGCTGGATAAGAAAGATTCAGAACAATCACAAGTGCATACTATAAGGGTGCTGATGGAATTGTTATGGTATATGATGTCACATAAGGTTAATCATTTGATGATATCGATAAATTCTGGTTGCATGAAGTAGAATCATATGGTGAAAAAAATGTGTAATTATTAATCATTGGAAATAAAAATGATTTAGATGAA…	693	PPRIM.AZ9-3.1.P1650048	MIKEYDYLFKLVIIGNSGVGKSSLLLRFADDQFSESYLTTIGVDFRFRTLPIDGKNVKLQIWDTAGQERFRTITSAYYKGADGIVMVYDVTQGQSFDDIDKFWLHEVESYGEKNVQLLIIGNKNDLDEQKQIETSKAEEYCKSHNMLFMECSAKTADHVNNAFLELSRKLMAKKDASQPPKTTNTTSNVTQQSQSRGQTNTNTSQSNKLSANTSNQKKQKDGGCC*	226	Rab subfamily of small GTPases	CC	5888.CAK92850	2.71e-124	393	KOG0084@1|root,KOG0084@2759|Eukaryota,3ZDD4@5878|Ciliophora	2759|Eukaryota	U	Rab subfamily of small GTPases	RAB19	GO:0000139,GO:0001894,GO:0002065,GO:0002067,GO:0002376,GO:0003674,GO:0003824,GO:0003924,GO:0005096,GO:0005488,GO:0005515,GO:0005575,GO:0005622,GO:0005623,GO:0005737,GO:0005768,GO:0005794,GO:0005802,GO:0006810,GO:0006950,GO:0006952,GO:0006955,GO:0006996,GO:0007030,GO:0007154,GO:0007165,GO:0007264,GO:0007265,GO:0008047,GO:0008150,GO:0009888,GO:0009987,GO:0010033,GO:0010256,GO:0012505,GO:0016020,GO:…	GO:0006810;GO:0006952;GO:0008047;GO:0009888;GO:0016043;GO:0016817;GO:0023052;GO:0030154;GO:0031090;GO:0035556;GO:0043207;GO:0043227;GO:0043229;GO:0044093;GO:0045087;GO:0048872;GO:0050790;GO:0050793;GO:0050794;GO:0060249;GO:0060589;GO:0098542;GO:0098791;GO:1901652	GO:0001894;GO:0005802;GO:0006996;GO:0010256;GO:0016818;GO:0030695;GO:0030855;GO:0031982;GO:0034097;GO:0043085;GO:0043231;GO:0045595;GO:0048873;GO:0051336;GO:0060429;GO:0098588;GO:0140546;GO:0141124	-	ko:K07874,ko:K07910,ko:K07930,ko:K17047	ko05134,map05134	-	-	-	ko00000,ko00001,ko04031,ko04131,ko04147	-	-	-	Ras
PPRIM.AZ9-3.1.T1710034	TTCGGATTAATACTAATGGAAGAAGATTTACATTTTAAGATTTAGATGTAAGAAATGCCATCAGCTCCAACCAAACCATTAATTTAAACATCAACAGACGAACCAACTAAACTTTCTGTAGCCTCAACTTCAGAATCAATTCCTCTTTAAACATCAAACTATGATTTAAATCGTGCATCACATCCAAAAGCCTGCATTTTTACATTTTTATTTAAAGCACTTGCATTATTATTTTATCTTATATTTGGTGAGAGTATTTGGTCATTCATTTTGGTGATAATATTTTCAGCATTTGATTTTTGGACAGTTAAGAATATAACTGGAAGATTGTTAGTTGGTTTAAAATGGGAGAATATAATTTTGGAAGATGGAACTTCAAAATGGGAATTTTACTCTATG…	672	PPRIM.AZ9-3.1.P1710034	MEEDLHFKIQMQEMPSAPTKPLIQTSTDEPTKLSVASTSESIPLQTSNYDLNRASHPKACIFTFLFKALALLFYLIFGESIWSFILVIIFSAFDFWTVKNITGRLLVGLKWENIILEDGTSKWEFYSMPNKQINTVDKTFFWTAQLGFTLAWAIFTFSNMISFTLMKFVIDIIGLSLCWTNLFGYYKCNGDHKKKMKDLQGDITNKVVTQFVGQMMSK*	219	Eukaryotic protein of unknown function (DUF846)	CC	5888.CAK58072	1.33e-132	419	KOG3195@1|root,KOG3195@2759|Eukaryota,3ZEE3@5878|Ciliophora	2759|Eukaryota	S	Eukaryotic protein of unknown function (DUF846)	TVP23A	GO:0000139,GO:0000902,GO:0002790,GO:0005575,GO:0005622,GO:0005623,GO:0005737,GO:0005768,GO:0005769,GO:0005794,GO:0005802,GO:0006810,GO:0006996,GO:0007030,GO:0008104,GO:0008150,GO:0009306,GO:0009653,GO:0009826,GO:0009987,GO:0010008,GO:0010256,GO:0012505,GO:0015031,GO:0015833,GO:0016020,GO:0016021,GO:0016043,GO:0016049,GO:0016192,GO:0030173,GO:0031090,GO:0031224,GO:0031228,GO:0031300,GO:0031301,GO:…	GO:0000902;GO:0006810;GO:0016043;GO:0031090;GO:0032940;GO:0043227;GO:0043229;GO:0045184;GO:0060560;GO:0070727;GO:0098791	GO:0005802;GO:0006996;GO:0008104;GO:0010256;GO:0012506;GO:0015031;GO:0031982;GO:0035592;GO:0043231;GO:0046903;GO:0071705;GO:0098588	-	-	-	-	-	-	-	-	-	-	DUF846
PPRIM.AZ9-3.1.T0040024	ATGTCATCCTTAGCCAAAAAAGCATAAGATCCATATGAATAATTAATTAAAATACTATTATTAGGCAATTCTGGAGTTGGTAAAACATAAATTCTACTCAGATATTCTGAAAACAATTTTAGAACAGGATATATGTGTACAATTGGAGTAGATTTCAAAATTAAGAAATTATAGGTTGATGAAAAAGTAGTTAAGATGTAAATATGGGATACTGCAGGATAAGAGAGATATTAGACACTTACTCAAAATTTTTATAAAGGAGCTATGGGAATTTTACTTGTTTTTGCACTTAATAATAAAGATTCACTTAAGGATATTGATAAATGGATGAATTAAATTAAATAGCATACTAATGAAAATATCATTAAAGTATTAATAGGAAACAAAGCAGATATTAAA…	621	PPRIM.AZ9-3.1.P0040024	MSSLAKKAQDPYEQLIKILLLGNSGVGKTQILLRYSENNFRTGYMCTIGVDFKIKKLQVDEKVVKMQIWDTAGQERYQTLTQNFYKGAMGILLVFALNNKDSLKDIDKWMNQIKQHTNENIIKVLIGNKADIKERCISNEEAQSLATKYGIPYFETSAKDGTNINEVFLQVAKLIKNQHQDQQLNSNPNKLLSIHQEEKKLDSSCC*	207	Rab subfamily of small GTPases	CC	5888.CAK58803	3.39e-113	369	KOG0078@1|root,KOG0078@2759|Eukaryota,3ZBX9@5878|Ciliophora	2759|Eukaryota	U	Rab subfamily of small GTPases	SEC4	GO:0000003,GO:0000131,GO:0000166,GO:0000910,GO:0001411,GO:0001882,GO:0001883,GO:0002790,GO:0003006,GO:0003674,GO:0003824,GO:0003924,GO:0005488,GO:0005525,GO:0005575,GO:0005622,GO:0005623,GO:0005737,GO:0005739,GO:0005740,GO:0005741,GO:0005768,GO:0005783,GO:0005886,GO:0005933,GO:0005934,GO:0005935,GO:0005937,GO:0006810,GO:0006887,GO:0006892,GO:0006893,GO:0006903,GO:0006904,GO:0006906,GO:0006914,GO:…	GO:0000910;GO:0001411;GO:0001882;GO:0005740;GO:0006810;GO:0006887;GO:0009056;GO:0009410;GO:0010927;GO:0016043;GO:0016817;GO:0019867;GO:0030154;GO:0030435;GO:0030437;GO:0031090;GO:0032506;GO:0032553;GO:0032879;GO:0032940;GO:0034293;GO:0043167;GO:0043227;GO:0043229;GO:0044085;GO:0045184;GO:0048193;GO:0048468;GO:0050794;GO:0051286;GO:0051648;GO:0051649;GO:0051656;GO:0051668;GO:0070727;GO:0070887;GO:…	GO:0000166;GO:0001883;GO:0005937;GO:0006892;GO:0006996;GO:0008104;GO:0015031;GO:0016818;GO:0022607;GO:0031966;GO:0031968;GO:0031982;GO:0032549;GO:0032555;GO:0032989;GO:0035592;GO:0035639;GO:0043168;GO:0043231;GO:0043935;GO:0046903;GO:0048278;GO:0051049;GO:0051650;GO:0060627;GO:0061024;GO:0071705;GO:0072657;GO:0098588;GO:1903530	-	ko:K07874,ko:K07901	ko04144,ko04152,ko04530,ko04972,ko05134,map04144,map04152,map04530,map04972,map05134	-	-	-	ko00000,ko00001,ko03036,ko04031,ko04131,ko04147	-	-	-	Ras
PPRIM.AZ9-3.1.T0370078	TTTTAAAATATTATGGCCACTTCTATTGCTAATAAGAAGGACAATTTTGATTGGCTTATTAAAATTCTATTGATAGGGGATTCTGGTGTTGGAAAAACTAATGTGCTATTACGATTTTGTGAAAATAATTTCCAACCAACATACTTATCAACAATAGGAATAGATTTTAAAATTAAATCAATTGATGTTGAAGGTAAGAAAATCAAGATGTAAATTTGGGATACTGCAGGATAAGAGAGATTTAAGACTATTACTTAGACATATTATAAAGGAGCAATGGGAATAATTCTTGTATATTCCATAGATGATAAAGACTCATTTAACAATATTTCTAATTGGATGAATTAAATTAAGTAACATGCAAGTGAAAATGTTTGTAAATTGCTTATAGGAAATAAA…	668	PPRIM.AZ9-3.1.P0370078	MATSIANKKDNFDWLIKILLIGDSGVGKTNVLLRFCENNFQPTYLSTIGIDFKIKSIDVEGKKIKMQIWDTAGQERFKTITQTYYKGAMGIILVYSIDDKDSFNNISNWMNQIKQHASENVCKLLIGNKIDVPNRQVSKEEGEQLAKSFGVPFFETSAKEGTNVADAFFAMAKAVKANLQNEKSPNPSVPQNGTKLIPNDVSEEKKKSGCC*	212	Rab subfamily of small GTPases	CC	5888.CAK74819	1.26e-118	383	KOG0078@1|root,KOG0078@2759|Eukaryota,3ZBX9@5878|Ciliophora	2759|Eukaryota	U	Rab subfamily of small GTPases	SEC4	GO:0000003,GO:0000131,GO:0000166,GO:0000910,GO:0001411,GO:0001882,GO:0001883,GO:0002790,GO:0003006,GO:0003674,GO:0003824,GO:0003924,GO:0005488,GO:0005525,GO:0005575,GO:0005622,GO:0005623,GO:0005737,GO:0005739,GO:0005740,GO:0005741,GO:0005768,GO:0005783,GO:0005886,GO:0005933,GO:0005934,GO:0005935,GO:0005937,GO:0006810,GO:0006887,GO:0006892,GO:0006893,GO:0006903,GO:0006904,GO:0006906,GO:0006914,GO:…	GO:0000910;GO:0001411;GO:0001882;GO:0005740;GO:0006810;GO:0006887;GO:0009056;GO:0009410;GO:0010927;GO:0016043;GO:0016817;GO:0019867;GO:0030154;GO:0030435;GO:0030437;GO:0031090;GO:0032506;GO:0032553;GO:0032879;GO:0032940;GO:0034293;GO:0043167;GO:0043227;GO:0043229;GO:0044085;GO:0045184;GO:0048193;GO:0048468;GO:0050794;GO:0051286;GO:0051648;GO:0051649;GO:0051656;GO:0051668;GO:0070727;GO:0070887;GO:…	GO:0000166;GO:0001883;GO:0005937;GO:0006892;GO:0006996;GO:0008104;GO:0015031;GO:0016818;GO:0022607;GO:0031966;GO:0031968;GO:0031982;GO:0032549;GO:0032555;GO:0032989;GO:0035592;GO:0035639;GO:0043168;GO:0043231;GO:0043935;GO:0046903;GO:0048278;GO:0051049;GO:0051650;GO:0060627;GO:0061024;GO:0071705;GO:0072657;GO:0098588;GO:1903530	-	ko:K07874,ko:K07901	ko04144,ko04152,ko04530,ko04972,ko05134,map04144,map04152,map04530,map04972,map05134	-	-	-	ko00000,ko00001,ko03036,ko04031,ko04131,ko04147	-	-	-	Ras
PPRIM.AZ9-3.1.T0390222	AAATGGAGGAGTAAATATTCAAGATAGTAATTATTGGTAATAGTGCTGTTGGGAAATCATCTTTATTGATTCGATATTGTGATGATACTTTTAGAGATATTTATTTAAGCACAATAGGAGTTGACTTTCGATTTAAAACAATAAAGTTAGATGGATAAGGAATAAAGTTACAAATATGGGATACTGCAGGTTAAGAGAGATTTAGAAACATTACAAATTCATATTATAAAGGTGCTTAAGGTATAGTAATTGTGTATGATGTGACAAATGCAAAATCTTTTGAAGATGTAACTAAATATTGGATGGCAGAATTATCTCATTATGCAGATTAAAATGTAAAGTTGATGTTATTGGGAAATAAAATAGATATGGCAACAGAAGAGACTAGATAAGTAAGTT…	605	PPRIM.AZ9-3.1.P0390222	MEEQIFKIVIIGNSAVGKSSLLIRYCDDTFRDIYLSTIGVDFRFKTIKLDGQGIKLQIWDTAGQERFRNITNSYYKGAQGIVIVYDVTNAKSFEDVTKYWMAELSHYADQNVKLMLLGNKIDMATEETRQVSQEMAEQLAKEFNMQHHVVSAKTAEQVENAFINLARSIYNEKSLREMIHPQQQQLTSKKNKDEKQKVCC*	201	Rab subfamily of small GTPases	CC	5888.CAK76164	2.63E-137	389	KOG0078@1|root,KOG0078@2759|Eukaryota,3ZFVV@5878|Ciliophora	2759|Eukaryota	U	Rab subfamily of small GTPases	SEC4	GO:0000003,GO:0000131,GO:0000166,GO:0000910,GO:0001411,GO:0001882,GO:0001883,GO:0002790,GO:0003006,GO:0003674,GO:0003824,GO:0003924,GO:0005488,GO:0005525,GO:0005575,GO:0005622,GO:0005623,GO:0005737,GO:0005739,GO:0005740,GO:0005741,GO:0005768,GO:0005783,GO:0005886,GO:0005933,GO:0005934,GO:0005935,GO:0005937,GO:0006810,GO:0006887,GO:0006892,GO:0006893,GO:0006903,GO:0006904,GO:0006906,GO:0006914,GO:…	GO:0000910;GO:0001411;GO:0001882;GO:0005740;GO:0006810;GO:0006887;GO:0009056;GO:0009410;GO:0010927;GO:0016043;GO:0016817;GO:0019867;GO:0030154;GO:0030435;GO:0030437;GO:0031090;GO:0032506;GO:0032553;GO:0032879;GO:0032940;GO:0034293;GO:0043167;GO:0043227;GO:0043229;GO:0044085;GO:0045184;GO:0048193;GO:0048468;GO:0050794;GO:0051286;GO:0051648;GO:0051649;GO:0051656;GO:0051668;GO:0070727;GO:0070887;GO:…	GO:0000166;GO:0001883;GO:0005937;GO:0006892;GO:0006996;GO:0008104;GO:0015031;GO:0016818;GO:0022607;GO:0031966;GO:0031968;GO:0031982;GO:0032549;GO:0032555;GO:0032989;GO:0035592;GO:0035639;GO:0043168;GO:0043231;GO:0043935;GO:0046903;GO:0048278;GO:0051049;GO:0051650;GO:0060627;GO:0061024;GO:0071705;GO:0072657;GO:0098588;GO:1903530	-	ko:K07874,ko:K07901,ko:K07976,ko:K17199	ko04144,ko04152,ko04530,ko04972,ko05134,map04144,map04152,map04530,map04972,map05134	-	-	-	ko00000,ko00001,ko03036,ko04031,ko04131,ko04147	-	-	-	Ras
PPRIM.AZ9-3.1.T0390285	AATATTCAATTCTGATGAGCAGACAAGGAAATTCATAAGATTATGATTGGTTGGTTAAGGTTATTGTGATTGGTGATTCAGGAGTTGGTAAGACAAATATCTTGTCTTAATTTTGTGATGCGAAGTTTTCGATTACTCATATGGCCACTTTGGGAGTAGACTTTAAGATCAAGACCATTGATGTAGATGGTAAGAAGCTGAAATTATAAATTTGGGATACTGCAGGATAGGAACGATTCAGAAATATAACAAAAACATATTATAAGGGAGCATAAGGAGTGATCTTAACATATAGTGTAATAGATAGATAATCATTTTAGAATGTGGATGGATGGTTAAGGTCAATACAAGAGAATACAAATTCAAGTGATGTGCAATTGGTTTTGGTAGGTAACAAGG…	653	PPRIM.AZ9-3.1.P0390285	MSRQGNSQDYDWLVKVIVIGDSGVGKTNILSQFCDAKFSITHMATLGVDFKIKTIDVDGKKLKLQIWDTAGQERFRNITKTYYKGAQGVILTYSVIDRQSFQNVDGWLRSIQENTNSSDVQLVLVGNKADMSAERQVTLEEGNKLSQQYNIPFFETSAKSGMNINEAFQNLAQRIIQTLSKMQANDEINNLNLKPLQPKEKSKTESCC*	209	Rab subfamily of small GTPases	CC	5888.CAK76103	3.13e-117	379	KOG0078@1|root,KOG0078@2759|Eukaryota,3ZBX9@5878|Ciliophora	2759|Eukaryota	U	Rab subfamily of small GTPases	SEC4	GO:0000003,GO:0000131,GO:0000166,GO:0000910,GO:0001411,GO:0001882,GO:0001883,GO:0002790,GO:0003006,GO:0003674,GO:0003824,GO:0003924,GO:0005488,GO:0005525,GO:0005575,GO:0005622,GO:0005623,GO:0005737,GO:0005739,GO:0005740,GO:0005741,GO:0005768,GO:0005783,GO:0005886,GO:0005933,GO:0005934,GO:0005935,GO:0005937,GO:0006810,GO:0006887,GO:0006892,GO:0006893,GO:0006903,GO:0006904,GO:0006906,GO:0006914,GO:…	GO:0000910;GO:0001411;GO:0001882;GO:0005740;GO:0006810;GO:0006887;GO:0009056;GO:0009410;GO:0010927;GO:0016043;GO:0016817;GO:0019867;GO:0030154;GO:0030435;GO:0030437;GO:0031090;GO:0032506;GO:0032553;GO:0032879;GO:0032940;GO:0034293;GO:0043167;GO:0043227;GO:0043229;GO:0044085;GO:0045184;GO:0048193;GO:0048468;GO:0050794;GO:0051286;GO:0051648;GO:0051649;GO:0051656;GO:0051668;GO:0070727;GO:0070887;GO:…	GO:0000166;GO:0001883;GO:0005937;GO:0006892;GO:0006996;GO:0008104;GO:0015031;GO:0016818;GO:0022607;GO:0031966;GO:0031968;GO:0031982;GO:0032549;GO:0032555;GO:0032989;GO:0035592;GO:0035639;GO:0043168;GO:0043231;GO:0043935;GO:0046903;GO:0048278;GO:0051049;GO:0051650;GO:0060627;GO:0061024;GO:0071705;GO:0072657;GO:0098588;GO:1903530	-	ko:K07874,ko:K07901	ko04144,ko04152,ko04530,ko04972,ko05134,map04144,map04152,map04530,map04972,map05134	-	-	-	ko00000,ko00001,ko03036,ko04031,ko04131,ko04147	-	-	-	Ras
PPRIM.AZ9-3.1.T0820061	ATTCAATGTCTTTTAATTAAAATTAGGAACAAATAAAAGATCAACTGATTAAAATAATTACTCTTGGACCATCAGGAGCAGGAAAAACTTCCCTTTTAACTAGATTAACTTAAGATAGATTTAGTGATAATTATGTTGCTACTATAGGAGTTGATTTTGCCGTAAAGAGAATGTTTATCAATAATTAACCAGTTAAATTATAAATTTGGGACACTGCTGGTTAAGAACGCTTTAGAACAGCAATTTCTAAATCATATTATAGAAATGCTCATGGTATCTTTTTAGTATTTGATATTTCTAATGAAGTCTCATTTACTGAGGTTTAACTTTGGCATTAAAAAACCGTGGATGAAATCAAAAATATGAATTAAGAAATATAATTTCTTTTGGTTGGATGTA…	629	PPRIM.AZ9-3.1.P0820061	MSFNQNQEQIKDQLIKIITLGPSGAGKTSLLTRLTQDRFSDNYVATIGVDFAVKRMFINNQPVKLQIWDTAGQERFRTAISKSYYRNAHGIFLVFDISNEVSFTEVQLWHQKTVDEIKNMNQEIQFLLVGCKCDLESKRQISYDVAYSFAQSLGMHYIETSAKMNTNCLEAAEYLGKMCLQFINEKKNQEQPVMEIKQDVIKKTSCC*	208	GTPase activity	CC	5888.CAK90133	9.2e-107	352	KOG0078@1|root,KOG0078@2759|Eukaryota	2759|Eukaryota	S	GTPase activity	SEC4	GO:0000003,GO:0000131,GO:0000166,GO:0000910,GO:0001411,GO:0001882,GO:0001883,GO:0002790,GO:0003006,GO:0003674,GO:0003824,GO:0003924,GO:0005488,GO:0005525,GO:0005575,GO:0005622,GO:0005623,GO:0005737,GO:0005739,GO:0005740,GO:0005741,GO:0005768,GO:0005783,GO:0005886,GO:0005933,GO:0005934,GO:0005935,GO:0005937,GO:0006810,GO:0006887,GO:0006892,GO:0006893,GO:0006903,GO:0006904,GO:0006906,GO:0006914,GO:…	GO:0000910;GO:0001411;GO:0001882;GO:0005740;GO:0006810;GO:0006887;GO:0009056;GO:0009410;GO:0010927;GO:0016043;GO:0016817;GO:0019867;GO:0030154;GO:0030435;GO:0030437;GO:0031090;GO:0032506;GO:0032553;GO:0032879;GO:0032940;GO:0034293;GO:0043167;GO:0043227;GO:0043229;GO:0044085;GO:0045184;GO:0048193;GO:0048468;GO:0050794;GO:0051286;GO:0051648;GO:0051649;GO:0051656;GO:0051668;GO:0070727;GO:0070887;GO:…	GO:0000166;GO:0001883;GO:0005937;GO:0006892;GO:0006996;GO:0008104;GO:0015031;GO:0016818;GO:0022607;GO:0031966;GO:0031968;GO:0031982;GO:0032549;GO:0032555;GO:0032989;GO:0035592;GO:0035639;GO:0043168;GO:0043231;GO:0043935;GO:0046903;GO:0048278;GO:0051049;GO:0051650;GO:0060627;GO:0061024;GO:0071705;GO:0072657;GO:0098588;GO:1903530	-	ko:K07874,ko:K07901	ko04144,ko04152,ko04530,ko04972,ko05134,map04144,map04152,map04530,map04972,map05134	-	-	-	ko00000,ko00001,ko03036,ko04031,ko04131,ko04147	-	-	-	Ras
PPRIM.AZ9-3.1.T0950081	ACAAAATGTCATCAGGAGGAAAAGGAAAAGCAGGAAAAGGAGGAAAGGCAGCTGGAGCACACAAATCAGTTTCCAGATCACACAAAGCTGGTTTATAATTCCCAGTTGGAAGAGTGTCAAGATATTTGAAATAAGGAAGATATACAGAAAGAGTTGGTGCTGGTGCTCCAGTATATTTATCAGCTGTTCTTGAATATTTGGCTGCTGAAGTTTTAGAACTTGCTGGAAATGCTGCTAAAGATAACAAGAAGAATAGAATTAATCCAAGACACATTCTCTTAGCCATCAGAAATGATGATGAATTGAACAAATTGATGGTCAATACTACTATTGCTGATGGAGGTGTCTTACCAAACATTCATCCACATTTGTATTCAGCTAAGGAAGATCCAAGCCAAG…	408	PPRIM.AZ9-3.1.P0950081	MSSGGKGKAGKGGKAAGAHKSVSRSHKAGLQFPVGRVSRYLKQGRYTERVGAGAPVYLSAVLEYLAAEVLELAGNAAKDNKKNRINPRHILLAIRNDDELNKLMVNTTIADGGVLPNIHPHLYSAKEDPSQAV*	134	Belongs to the histone H2A family	CC	5888.CAK68696	7.91e-70	253	COG5262@1|root,KOG1756@2759|Eukaryota,3ZDXI@5878|Ciliophora	2759|Eukaryota	B	Belongs to the histone H2A family	H2AFY	GO:0000122,GO:0000182,GO:0000228,GO:0000775,GO:0000785,GO:0000786,GO:0000790,GO:0000792,GO:0000793,GO:0000803,GO:0000805,GO:0000976,GO:0000977,GO:0000979,GO:0001012,GO:0001046,GO:0001047,GO:0001067,GO:0001739,GO:0001740,GO:0001932,GO:0001933,GO:0003674,GO:0003676,GO:0003677,GO:0003682,GO:0003690,GO:0004857,GO:0004860,GO:0005488,GO:0005515,GO:0005575,GO:0005618,GO:0005622,GO:0005623,GO:0005634,GO:…	GO:0000278;GO:0000775;GO:0000792;GO:0003676;GO:0004857;GO:0006793;GO:0006979;GO:0007059;GO:0007062;GO:0009058;GO:0009888;GO:0016043;GO:0019207;GO:0019899;GO:0030154;GO:0031490;GO:0031491;GO:0032879;GO:0034086;GO:0043170;GO:0043207;GO:0043227;GO:0043228;GO:0043229;GO:0043233;GO:0044085;GO:0044092;GO:0044238;GO:0044770;GO:0045184;GO:0048513;GO:0048518;GO:0048519;GO:0048583;GO:0048731;GO:0050790;GO:…	GO:0000070;GO:0001067;GO:0003677;GO:0005911;GO:0006139;GO:0006325;GO:0006629;GO:0006796;GO:0006996;GO:0007064;GO:0007399;GO:0007417;GO:0008104;GO:0008544;GO:0009059;GO:0019210;GO:0019222;GO:0019538;GO:0019887;GO:0019900;GO:0022607;GO:0030855;GO:0034088;GO:0034654;GO:0043086;GO:0043231;GO:0043232;GO:0043412;GO:0043588;GO:0043933;GO:0044839;GO:0045595;GO:0045682;GO:0048522;GO:0048523;GO:0048584;GO:…	-	ko:K11251,ko:K11252,ko:K11253,ko:K16617	ko04217,ko04974,ko05034,ko05202,ko05203,ko05322,map04217,map04974,map05034,map05202,map05203,map05322	-	-	-	ko00000,ko00001,ko00536,ko03036,ko04147	-	-	-	Histone,Histone_H2A_C,Macro
PPRIM.AZ9-3.1.T1080016	CAAAAATCAAATGTCATCAGGAGGAAAAGGAAAAGCAGGAAAGGGAGGAAAAGCAGCTGGAGCTCATAAATCAGTTTCCAGATCACACAAAGCTGGTTTATAATTCCCAGTCGGAAGAGTTTCAAGATATTTGAAATAAGGAAGATACACAGAAAGAGTTGGTGCTGGAGCTCCAGTTTATCTTTCAGCTGTTTTGGAATATTTGGCTGCTGAAGTTTTAGAACTTGCTGGAAATGCTGCTAAAGATAACAAGAAAAATAGAATTAATCCAAGACATATTCTTTTAGCTATTAGAAACGATGATGAATTAAACAAATTAATGGCCAACACAACTATTGCTGATGGTGGTGTTTTACCAAGCATTCATCCATAATTATATCCATCAAAAGAAGATCCAAG…	460	PPRIM.AZ9-3.1.P1080016	MSSGGKGKAGKGGKAAGAHKSVSRSHKAGLQFPVGRVSRYLKQGRYTERVGAGAPVYLSAVLEYLAAEVLELAGNAAKDNKKNRINPRHILLAIRNDDELNKLMANTTIADGGVLPSIHPQLYPSKEDPSQAV*	134	Belongs to the histone H2A family	CC	5888.CAK56903	3.92e-70	254	COG5262@1|root,KOG1756@2759|Eukaryota,3ZDXI@5878|Ciliophora	2759|Eukaryota	B	Belongs to the histone H2A family	H2AFY	GO:0000122,GO:0000182,GO:0000228,GO:0000775,GO:0000785,GO:0000786,GO:0000790,GO:0000792,GO:0000793,GO:0000803,GO:0000805,GO:0000976,GO:0000977,GO:0000979,GO:0001012,GO:0001046,GO:0001047,GO:0001067,GO:0001739,GO:0001740,GO:0001932,GO:0001933,GO:0003674,GO:0003676,GO:0003677,GO:0003682,GO:0003690,GO:0004857,GO:0004860,GO:0005488,GO:0005515,GO:0005575,GO:0005618,GO:0005622,GO:0005623,GO:0005634,GO:…	GO:0000278;GO:0000775;GO:0000792;GO:0003676;GO:0004857;GO:0006793;GO:0006979;GO:0007059;GO:0007062;GO:0009058;GO:0009888;GO:0016043;GO:0019207;GO:0019899;GO:0030154;GO:0031490;GO:0031491;GO:0032879;GO:0034086;GO:0043170;GO:0043207;GO:0043227;GO:0043228;GO:0043229;GO:0043233;GO:0044085;GO:0044092;GO:0044238;GO:0044770;GO:0045184;GO:0048513;GO:0048518;GO:0048519;GO:0048583;GO:0048731;GO:0050790;GO:…	GO:0000070;GO:0001067;GO:0003677;GO:0005911;GO:0006139;GO:0006325;GO:0006629;GO:0006796;GO:0006996;GO:0007064;GO:0007399;GO:0007417;GO:0008104;GO:0008544;GO:0009059;GO:0019210;GO:0019222;GO:0019538;GO:0019887;GO:0019900;GO:0022607;GO:0030855;GO:0034088;GO:0034654;GO:0043086;GO:0043231;GO:0043232;GO:0043412;GO:0043588;GO:0043933;GO:0044839;GO:0045595;GO:0045682;GO:0048522;GO:0048523;GO:0048584;GO:…	-	ko:K11251,ko:K11252,ko:K11253,ko:K16617	ko04217,ko04974,ko05034,ko05202,ko05203,ko05322,map04217,map04974,map05034,map05202,map05203,map05322	-	-	-	ko00000,ko00001,ko00536,ko03036,ko04147	-	-	-	Histone,Histone_H2A_C,Macro
PPRIM.AZ9-3.1.T1240089	CAAAATGTCATCAGGAGGAAAAGGAAAAGCAGGAAAAGGAGGAAAGGCAGCTGGAGCACACAAATCAGTTTCCAGATCACACAAAGCTGGTTTATAATTCCCAGTTGGAAGAGTGTCAAGATATTTGAAATAAGGAAGATATACAGAAAGAGTTGGTGCTGGTGCTCCAGTCTATTTATCAGCTGTTCTTGAATATTTGGCTGCTGAAGTTTTAGAACTTGCTGGAAATGCTGCTAAAGATAACAAGAAGAATAGAATCAATCCAAGACACATTCTCTTAGCCATCAGAAATGATGATGAATTGAACAAATTGATGGTCAATACTACCATTGCTGATGGAGGTGTCTTACCAAACATTCACCCACATTTGTATTCAGCTAAGGAAGACCCAAGCCAAGC…	420	PPRIM.AZ9-3.1.P1240089	MSSGGKGKAGKGGKAAGAHKSVSRSHKAGLQFPVGRVSRYLKQGRYTERVGAGAPVYLSAVLEYLAAEVLELAGNAAKDNKKNRINPRHILLAIRNDDELNKLMVNTTIADGGVLPNIHPHLYSAKEDPSQAV*	134	Belongs to the histone H2A family	CC	5888.CAK68696	7.91e-70	253	COG5262@1|root,KOG1756@2759|Eukaryota,3ZDXI@5878|Ciliophora	2759|Eukaryota	B	Belongs to the histone H2A family	H2AFY	GO:0000122,GO:0000182,GO:0000228,GO:0000775,GO:0000785,GO:0000786,GO:0000790,GO:0000792,GO:0000793,GO:0000803,GO:0000805,GO:0000976,GO:0000977,GO:0000979,GO:0001012,GO:0001046,GO:0001047,GO:0001067,GO:0001739,GO:0001740,GO:0001932,GO:0001933,GO:0003674,GO:0003676,GO:0003677,GO:0003682,GO:0003690,GO:0004857,GO:0004860,GO:0005488,GO:0005515,GO:0005575,GO:0005618,GO:0005622,GO:0005623,GO:0005634,GO:…	GO:0000278;GO:0000775;GO:0000792;GO:0003676;GO:0004857;GO:0006793;GO:0006979;GO:0007059;GO:0007062;GO:0009058;GO:0009888;GO:0016043;GO:0019207;GO:0019899;GO:0030154;GO:0031490;GO:0031491;GO:0032879;GO:0034086;GO:0043170;GO:0043207;GO:0043227;GO:0043228;GO:0043229;GO:0043233;GO:0044085;GO:0044092;GO:0044238;GO:0044770;GO:0045184;GO:0048513;GO:0048518;GO:0048519;GO:0048583;GO:0048731;GO:0050790;GO:…	GO:0000070;GO:0001067;GO:0003677;GO:0005911;GO:0006139;GO:0006325;GO:0006629;GO:0006796;GO:0006996;GO:0007064;GO:0007399;GO:0007417;GO:0008104;GO:0008544;GO:0009059;GO:0019210;GO:0019222;GO:0019538;GO:0019887;GO:0019900;GO:0022607;GO:0030855;GO:0034088;GO:0034654;GO:0043086;GO:0043231;GO:0043232;GO:0043412;GO:0043588;GO:0043933;GO:0044839;GO:0045595;GO:0045682;GO:0048522;GO:0048523;GO:0048584;GO:…	-	ko:K11251,ko:K11252,ko:K11253,ko:K16617	ko04217,ko04974,ko05034,ko05202,ko05203,ko05322,map04217,map04974,map05034,map05202,map05203,map05322	-	-	-	ko00000,ko00001,ko00536,ko03036,ko04147	-	-	-	Histone,Histone_H2A_C,Macro
PPRIM.AZ9-3.1.T1480069	AGAAATGTCATCAGGTGGAAAAGGAAAAGCAGGTAAAGGAGGAAAGGCAGCTGGAGCTCATAAATCAGTTTCTAGATCACACAAGGCTGGTTTATAGTTCCCCGTTGGAAGAGTTTCAAGATATTTGAAATAAGGCAGATATACAGAGAGAGTTGGTGCAGGTGCTCCAGTTTATTTGTCAGCTGTGCTTGAATATTTGGCTGCTGAAGTCTTAGAATTAGCTGGAAATGCTGCCAAAGATAACAAAAAGAATAGAATTAATCCAAGACACATTCTTTTAGCCATTAGAAATGATGATGAATTGAATAAATTAATGGCAAATACAACAATTGCTGATGGAGGAGTCTTACCTAATATCCATCCTCATTTATATTCAGCTAAAGAAGATCCAAGCCAAGC…	448	PPRIM.AZ9-3.1.P1480069	MSSGGKGKAGKGGKAAGAHKSVSRSHKAGLQFPVGRVSRYLKQGRYTERVGAGAPVYLSAVLEYLAAEVLELAGNAAKDNKKNRINPRHILLAIRNDDELNKLMANTTIADGGVLPNIHPHLYSAKEDPSQAV*	134	Belongs to the histone H2A family	CC	5888.CAK68696	1.94e-70	254	COG5262@1|root,KOG1756@2759|Eukaryota,3ZDXI@5878|Ciliophora	2759|Eukaryota	B	Belongs to the histone H2A family	H2AFY	GO:0000122,GO:0000182,GO:0000228,GO:0000775,GO:0000785,GO:0000786,GO:0000790,GO:0000792,GO:0000793,GO:0000803,GO:0000805,GO:0000976,GO:0000977,GO:0000979,GO:0001012,GO:0001046,GO:0001047,GO:0001067,GO:0001739,GO:0001740,GO:0001932,GO:0001933,GO:0003674,GO:0003676,GO:0003677,GO:0003682,GO:0003690,GO:0004857,GO:0004860,GO:0005488,GO:0005515,GO:0005575,GO:0005618,GO:0005622,GO:0005623,GO:0005634,GO:…	GO:0000278;GO:0000775;GO:0000792;GO:0003676;GO:0004857;GO:0006793;GO:0006979;GO:0007059;GO:0007062;GO:0009058;GO:0009888;GO:0016043;GO:0019207;GO:0019899;GO:0030154;GO:0031490;GO:0031491;GO:0032879;GO:0034086;GO:0043170;GO:0043207;GO:0043227;GO:0043228;GO:0043229;GO:0043233;GO:0044085;GO:0044092;GO:0044238;GO:0044770;GO:0045184;GO:0048513;GO:0048518;GO:0048519;GO:0048583;GO:0048731;GO:0050790;GO:…	GO:0000070;GO:0001067;GO:0003677;GO:0005911;GO:0006139;GO:0006325;GO:0006629;GO:0006796;GO:0006996;GO:0007064;GO:0007399;GO:0007417;GO:0008104;GO:0008544;GO:0009059;GO:0019210;GO:0019222;GO:0019538;GO:0019887;GO:0019900;GO:0022607;GO:0030855;GO:0034088;GO:0034654;GO:0043086;GO:0043231;GO:0043232;GO:0043412;GO:0043588;GO:0043933;GO:0044839;GO:0045595;GO:0045682;GO:0048522;GO:0048523;GO:0048584;GO:…	-	ko:K11251,ko:K11252,ko:K11253,ko:K16617	ko04217,ko04974,ko05034,ko05202,ko05203,ko05322,map04217,map04974,map05034,map05202,map05203,map05322	-	-	-	ko00000,ko00001,ko00536,ko03036,ko04147	-	-	-	Histone,Histone_H2A_C,Macro
PPRIM.AZ9-3.1.T1540054	ACAAATTGCCTGTGCATGTCTGAAATCGATATTACTTCTCAAGAGAATACTCTCGAACTCCCTAAATTTGAGGAAAGTCTCCCAGATATTAAACCTGAACCTCGCAAAGATTTAAAGTATGAAATTAAACATGAACCAAAACCTTCATTTGGTTAATCCTCAAAAGACCTCATTGAATAATACAAGAGTAAATTTAATGCCTTCAAATAATTGGCTGAGGATTAATAACCTTTAGCAATGGAACCATCTGTTATTGAAAAATCAGAAAAATCTGATATTTGGAGAAGTGATGCTGAAATACTTAAATCTCCTAAAGAATGGGATTGGAATATTTTGGGATCCAAAAAAGCTTCTACAACAAGTAATCAAATTCAATTTGATACTCATGTACCAGATCCA…	1335	PPRIM.AZ9-3.1.P1540054	MSEIDITSQENTLELPKFEESLPDIKPEPRKDLKYEIKHEPKPSFGQSSKDLIEQYKSKFNAFKQLAEDQQPLAMEPSVIEKSEKSDIWRSDAEILKSPKEWDWNILGSKKASTTSNQIQFDTHVPDPIASEQEHKAQIAQHRQMILGVLDQRVEPGLKLPSSHQPSKPVVNEQHSNYQNILEKFRSASSLDDLNLFFNTVQQRKVVEQAAPQQQLEDAFSNIDIRRNKKAETQIQQYKTPSKSQEEIFEYGSGNRTTSFFQKKPSAQKQLLQSPNLGNQFNYRPDQSVTSKVTQNMNFQVEVKDHSKTNKRKEELQSFMGKLGLGKYDTPKVVINLDSNTQSNSTIDRMRQYVNGTPMSARKNGGGLSDLINERSLNTTTFKQQIKSYHKSGSKPDQT…	440	histone lysine demethylation	CC	5888.CAK65106	2.22e-257	769	COG0055@1|root,KOG1246@2759|Eukaryota	2759|Eukaryota	C	histone lysine demethylation	ECM5	GO:0000118,GO:0000228,GO:0000775,GO:0000785,GO:0000790,GO:0000792,GO:0000812,GO:0003674,GO:0003676,GO:0003677,GO:0003824,GO:0005488,GO:0005575,GO:0005622,GO:0005623,GO:0005634,GO:0005654,GO:0005694,GO:0005720,GO:0005721,GO:0005737,GO:0006323,GO:0006325,GO:0006333,GO:0006338,GO:0006342,GO:0006355,GO:0006464,GO:0006473,GO:0006475,GO:0006479,GO:0006482,GO:0006807,GO:0006950,GO:0006979,GO:0006996,GO:…	GO:0000118;GO:0000775;GO:0000792;GO:0003676;GO:0006979;GO:0009058;GO:0016043;GO:0016705;GO:0016746;GO:0019787;GO:0032259;GO:0033554;GO:0043170;GO:0043227;GO:0043228;GO:0043229;GO:0043233;GO:0044085;GO:0044238;GO:0048519;GO:0050794;GO:0051213;GO:0070603;GO:0070727;GO:0070887;GO:0070988;GO:0140457;GO:0140993;GO:1904949	GO:0006139;GO:0006325;GO:0006996;GO:0009059;GO:0016706;GO:0016755;GO:0019222;GO:0019538;GO:0032452;GO:0034654;GO:0043231;GO:0043232;GO:0043412;GO:0043414;GO:0043933;GO:0048523;GO:0051128;GO:0062197;GO:0070013;GO:0090304;GO:0097346	-	ko:K11318,ko:K11446,ko:K11447	ko05202,map05202	-	-	-	ko00000,ko00001,ko01000,ko01009,ko03021,ko03036	-	-	-	ARID,JmjC,JmjN,PHD,PLU-1,zf-C5HC2
PPRIM.AZ9-3.1.T1540061	TATGGATTAACTAGATGGATTTTAGATTGTTTTAGCTGATGGATCAGTTGGGTTTGCAGTTTAACCAAAGGAAGATTGTGAACATTTTAAATAGACAGATCTAAATGAATTAATGAAGTATGTTGAACAAAATAGAAAAAATTTATTTTCATAACCATGTGTATAATGTGGAGATTGTAAAGAAAATTGGGTATGTTAACATTGTAGAGAAATTCATTGTTCTCGATTTGTAAATTCTCACATGGTTGAACATAATAAAAAAAGTGGACATCAAATTGTTCTATCATTAACAGATTTATCATTTTGGTGTTATGATTGTTCCTCTTATATTACTAATTATCTAATTTCGAAAGCAAGTAAATTGTTATCTTCAATCAAATTTAATAATTAAGAAGACAA…	1240	PPRIM.AZ9-3.1.P1540061	MDQLDGFQIVLADGSVGFAVQPKEDCEHFKQTDLNELMKYVEQNRKNLFSQPCVQCGDCKENWVCQHCREIHCSRFVNSHMVEHNKKSGHQIVLSLTDLSFWCYDCSSYITNYLISKASKLLSSIKFNNQEDKNDETQEIKQLIEQISNLKVTNEDEFNYNILIDGLKNKKFQKVCVLAGAGMSVAAGIPDFRTPGTGLYSQIQKYNLPSPESVFEIEYFKKNPEAFYCVAKEFLLSFDAKPTVAHKFLKLLDSREQLLRCFTQNIDGLELDAGVTQEKVIQAHGHMRSARCIECQEGASIKDFMNHIKKGDIHRCEKCPKKGLIKPDVVFFGEGLPGEFFYNWNCLKDADLLIVIGTSLKVMPFAASVAKVGPSTPIVLINRENVLQGRKNLLHLDGD…	413	Transcriptional regulator, Sir2 family protein	CC	5888.CAK66407	4.1e-263	766	COG0123@1|root,COG0846@1|root,KOG1343@2759|Eukaryota,KOG2682@2759|Eukaryota,3ZBCF@5878|Ciliophora	2759|Eukaryota	BK	Transcriptional regulator, Sir2 family protein	SIRT2	GO:0000018,GO:0000019,GO:0000122,GO:0000166,GO:0000183,GO:0000228,GO:0000775,GO:0000781,GO:0000785,GO:0000790,GO:0000792,GO:0001300,GO:0001666,GO:0001932,GO:0001933,GO:0002237,GO:0002791,GO:0002793,GO:0002831,GO:0002832,GO:0003674,GO:0003676,GO:0003677,GO:0003682,GO:0003824,GO:0003950,GO:0003956,GO:0004407,GO:0005488,GO:0005515,GO:0005575,GO:0005622,GO:0005623,GO:0005634,GO:0005654,GO:0005677,GO:…	GO:0000278;GO:0000775;GO:0000781;GO:0000792;GO:0001556;GO:0001666;GO:0002218;GO:0002682;GO:0002757;GO:0002764;GO:0003676;GO:0005740;GO:0006091;GO:0006793;GO:0006810;GO:0006914;GO:0006952;GO:0006979;GO:0007059;GO:0007166;GO:0007267;GO:0007276;GO:0007281;GO:0008366;GO:0008608;GO:0009056;GO:0009058;GO:0009617;GO:0009888;GO:0009994;GO:0010817;GO:0012501;GO:0014070;GO:0016043;GO:0016746;GO:0016757;GO:…	GO:0000166;GO:0002237;GO:0002683;GO:0002684;GO:0002758;GO:0002831;GO:0003677;GO:0004407;GO:0005911;GO:0006139;GO:0006325;GO:0006629;GO:0006796;GO:0006915;GO:0006954;GO:0006974;GO:0006996;GO:0007167;GO:0007292;GO:0007399;GO:0007417;GO:0007422;GO:0007517;GO:0008104;GO:0009057;GO:0009059;GO:0009306;GO:0009914;GO:0009966;GO:0010001;GO:0010646;GO:0015031;GO:0015980;GO:0016747;GO:0016763;GO:0016811;GO:…	3.4.19.12	ko:K11121,ko:K11412,ko:K11413,ko:K11834	ko00760,ko01100,ko04213,ko05230,map00760,map01100,map04213,map05230	-	R00102,R10633	RC00033,RC00096,RC00485	ko00000,ko00001,ko01000,ko01002,ko03032,ko03036,ko04121	-	-	-	SIR2
PPRIM.AZ9-3.1.T0020268	AAAAGATGATGCATGGATAATCTAAATTAAAGGCTGAAACATTATCTGAAGAAGAGATTAAACTTAGAGCAGAAAAAGGATAATAAATTTTAGATTCTTTAGACTATTTTTTTAAAGTGAGAAAAAACTAAGTGAATTAACCTGAAGATCAATTGGCTTTTTCAGAGCTTATGGCTAAGTTATGTCCTGAAATTGCTACTATTTATAATTATAGAAGAGAAGTGCTTTAAAAAAAATTTGATCATTTAGGAGGATTACTTTCAGAATCTAAAAGCATAGATGTGTATAAGCAATTATTAAAATTGATTCAATCTGAATTTATGCTCATAACTATACTATTAAAATAACATCCTAAATCATACACTCTTTGGACTCATAGATAATGGATGGTTTTAAGAA…	1442	PPRIM.AZ9-3.1.P0020268	MHGQSKLKAETLSEEEIKLRAEKGQQILDSLDYFFKVRKNQVNQPEDQLAFSELMAKLCPEIATIYNYRREVLQKKFDHLGGLLSESKSIDVYKQLLKLIQSEFMLITILLKQHPKSYTLWTHRQWMVLRSQEIDQLISSINQDNQFKLIEAIKQEYELCSKMLDRDERNFHVWNYRNWLSSISAFGKEDEFTKKKIEQNFSNFSAYHFRSKYFMKNFNQSENIIERIKTEQILGLLPLPFNRLKDETELIQQAIYIQPKEHGVYLYHRWLVGVVQPFGVTKVEKVQNNSVTLQFNRAVTNFENSFELFNNDNALKIINIRVEGINVIINFEEQQINNLKIRIHNQIYQNGSQETILSEDEFSKFLIPSEINLTFDSEGFKYNNIIQQEFQGVIYQINK…	478	Protein prenyltransferase alpha subunit repeat	CC	5888.CAK58490	2.26e-286	829	COG5536@1|root,KOG0529@2759|Eukaryota,3ZDYY@5878|Ciliophora	2759|Eukaryota	O	Protein prenyltransferase alpha subunit repeat	RABGGTA	GO:0003008,GO:0003674,GO:0003824,GO:0004659,GO:0004661,GO:0004663,GO:0005488,GO:0005515,GO:0005575,GO:0005622,GO:0005623,GO:0005634,GO:0005654,GO:0005737,GO:0005777,GO:0005829,GO:0005886,GO:0005968,GO:0006464,GO:0006605,GO:0006612,GO:0006807,GO:0006810,GO:0006886,GO:0006888,GO:0007600,GO:0007601,GO:0008104,GO:0008150,GO:0008152,GO:0008318,GO:0009987,GO:0010035,GO:0010038,GO:0010941,GO:0015031,GO:…	GO:0006810;GO:0008318;GO:0010038;GO:0012501;GO:0016043;GO:0016765;GO:0019899;GO:0043170;GO:0043227;GO:0043229;GO:0043233;GO:0044085;GO:0044238;GO:0045184;GO:0046907;GO:0046983;GO:0048193;GO:0050794;GO:0050877;GO:0051649;GO:0051668;GO:0070727;GO:0097354;GO:1990234	GO:0004659;GO:0004661;GO:0006605;GO:0006915;GO:0007600;GO:0008104;GO:0015031;GO:0018342;GO:0019538;GO:0022607;GO:0032476;GO:0043067;GO:0043231;GO:0043412;GO:0043933;GO:0051020;GO:0070013;GO:0071705;GO:0072657;GO:0090150	2.5.1.60	ko:K14050,ko:K20306	-	-	-	-	ko00000,ko01000,ko01006,ko04131	-	-	-	LRR_9,PPTA,RabGGT_insert
PPRIM.AZ9-3.1.T0120216	ATGATGCATGGATAATCTAAATTAAAGGCTGAAATATTATCTGAAGAAGAGATAAAGCTAAGAGCAGAAAAAGGATAATAGATTTTAGATTCTTTAGACTATTTTTTTAAAGTAAGAAAAAACTAAGTGAATTAACCTGAAGATTAATTAGCATTTTCAGAACTTATGGCTAAATTATGTCCTGAAATTGCTACTATTTATAATTATAGAAGAGAAGTACTTTAAACAAAGTTTGATCACTTAGGAGGATTACTTTCAGAATCAAAAAACATAGATATATATAAGCAATTAGTCAAATTAATTTAATCTGAGTTTATGCTAATAACTATACTATTAAAATAACATCCTAAATCATACACTCTTTGGACTCATAGATAATGGATGGTTTTAAGAAGCTAA…	1437	PPRIM.AZ9-3.1.P0120216	MMHGQSKLKAEILSEEEIKLRAEKGQQILDSLDYFFKVRKNQVNQPEDQLAFSELMAKLCPEIATIYNYRREVLQTKFDHLGGLLSESKNIDIYKQLVKLIQSEFMLITILLKQHPKSYTLWTHRQWMVLRSQEIDQLISQINQENQFKLIEAIKQEYELCSKMLDRDERNFHVWNYRNWLSSISAFGKEDEFTKKKIEQNFSNFSAYHFRSKYFMKNYNQSENIIERIKTEQILGLLPLPFERLKQETELIQQAIYIQPKEHGVYLYHRWLVGVVQPFGVTKIEKVQNNSIQLQFNRPVTNVENSFEIFNQENVLKIINIKVEGIRVIISFEEQQITNLKIKIHNQIYENQSKETIISEDESSKFMVPSEINLTKNNDGFTYTNTIQQEFQNAINEIH…	479	Protein prenyltransferase alpha subunit repeat	CC	5888.CAK88221	7.53E-283	780	COG5536@1|root,KOG0529@2759|Eukaryota,3ZDYY@5878|Ciliophora	2759|Eukaryota	O	Protein prenyltransferase alpha subunit repeat	RABGGTA	GO:0003008,GO:0003674,GO:0003824,GO:0004659,GO:0004661,GO:0004663,GO:0005488,GO:0005515,GO:0005575,GO:0005622,GO:0005623,GO:0005634,GO:0005654,GO:0005737,GO:0005777,GO:0005829,GO:0005886,GO:0005968,GO:0006464,GO:0006605,GO:0006612,GO:0006807,GO:0006810,GO:0006886,GO:0006888,GO:0007600,GO:0007601,GO:0008104,GO:0008150,GO:0008152,GO:0008318,GO:0009987,GO:0010035,GO:0010038,GO:0010941,GO:0015031,GO:…	GO:0006810;GO:0008318;GO:0010038;GO:0012501;GO:0016043;GO:0016765;GO:0019899;GO:0043170;GO:0043227;GO:0043229;GO:0043233;GO:0044085;GO:0044238;GO:0045184;GO:0046907;GO:0046983;GO:0048193;GO:0050794;GO:0050877;GO:0051649;GO:0051668;GO:0070727;GO:0097354;GO:1990234	GO:0004659;GO:0004661;GO:0006605;GO:0006915;GO:0007600;GO:0008104;GO:0015031;GO:0018342;GO:0019538;GO:0022607;GO:0032476;GO:0043067;GO:0043231;GO:0043412;GO:0043933;GO:0051020;GO:0070013;GO:0071705;GO:0072657;GO:0090150	2.5.1.60	ko:K14050,ko:K20306	-	-	-	-	ko00000,ko01000,ko01006,ko04131	-	-	-	LRR_9,PPTA,RabGGT_insert
PPRIM.AZ9-3.1.T0830174	AATTACGATGTTTTAATAATAACTTGTCAATCATCTACCTTATTTGATGGCTTTAGATAAATCTAAAGATCTTGAATCAATTGGTTATTATCTTTCTGAACATTTAAAAGTGGCAGGAGGATATTGGACAATTAATGCAATAGCTTGTCTAAATAAATTAGATGAGATTAGTCAAGAGAAAAAGCAACAATTATCAAAATGGCTTAAGGAATGTTAAAATTAAGATGGTGGTTTTGGTGGTAATACAAATCATGATTCTCATATAACAAATACACATTATGCTATTTTATTAAGCTTTTTATTGGGATGTGAATTAGATTATGCGGCAGCAGCTAAATATGTAGCAGCTAGATAAAGATAGGATGGATCATTTGAAGGAGATTAATGGGGAGAAGTAGA…	998	PPRIM.AZ9-3.1.P0830174	MFQQQLVNHLPYLMALDKSKDLESIGYYLSEHLKVAGGYWTINAIACLNKLDEISQEKKQQLSKWLKECQNQDGGFGGNTNHDSHITNTHYAILLSFLLGCELDYAAAAKYVAARQRQDGSFEGDQWGEVDARFSYCGLSSLTLLNKRDLIDIKKAASYIKKCRNFDGSFGGIPDAESHGAYVFCCVGTLYLCEDLTFNIDELSMWIHERQTSKGGLNGRPEKLADVCYSWWMYSALCLLKREQWINQQALENYILECQDNVGGIADRPNNQPDVFHTFFGLAALSLLNGDKYQLNPIDPAFALPKSILINIPGASRFIQS*	322	Prenyltransferase and squalene oxidase repeat	CC	5888.CAK92133	2.82E-176	497	COG5029@1|root,KOG0366@2759|Eukaryota,3ZAKT@5878|Ciliophora	2759|Eukaryota	O	Prenyltransferase and squalene oxidase repeat	-	GO:0003674,GO:0003824,GO:0004659,GO:0004661,GO:0004663,GO:0005488,GO:0005515,GO:0005575,GO:0005622,GO:0005623,GO:0005737,GO:0005968,GO:0006464,GO:0006807,GO:0008150,GO:0008152,GO:0008270,GO:0008289,GO:0008318,GO:0009987,GO:0016043,GO:0016740,GO:0016765,GO:0017016,GO:0017137,GO:0018342,GO:0018344,GO:0019538,GO:0019840,GO:0019899,GO:0022607,GO:0031267,GO:0032991,GO:0036211,GO:0043167,GO:0043169,GO:…	GO:0008318;GO:0016043;GO:0016765;GO:0019899;GO:0043167;GO:0043170;GO:0044085;GO:0044238;GO:0046983;GO:0097354;GO:1990234	GO:0004659;GO:0004661;GO:0018342;GO:0019538;GO:0022607;GO:0032476;GO:0043169;GO:0043412;GO:0043933;GO:0051020	2.5.1.60	ko:K05956	-	-	-	-	ko00000,ko01000,ko01006,ko04131	-	-	-	Prenyltrans
PPRIM.AZ9-3.1.T1090063	AATTACGATGCTTTAGTAATAACTTGTCAATCATTTGCCTTATTTAATGGCTTTAGATAAATCAAAGGATATTGAATCAATTGGATATTATCTTTCTGAACATTTAAAAGTGGCAGGAGGATATTGGACTATCAATGCAATAGCATGTCTAAATAAAATAGATTAGATTAGTGAAGAGAAAAAGCAACAATTATCTAAATGGCTTAAGGAATGTTAAAATTAAGATGGTGGATTTGGTGGCAATACAAATCATGATTCTCATATAACAAATACACATTATGCAATTTTATTAAGCTTTTTATTGGGATGTGAATTAGACTATGAAGCAGCTGCTAAATATGTTGCAGCCAGATAGAGAAAGGATGGATCATTTGAAGGAGATCAATGGGGAGAAGTAGA…	973	PPRIM.AZ9-3.1.P1090063	MLQQQLVNHLPYLMALDKSKDIESIGYYLSEHLKVAGGYWTINAIACLNKIDQISEEKKQQLSKWLKECQNQDGGFGGNTNHDSHITNTHYAILLSFLLGCELDYEAAAKYVAARQRKDGSFEGDQWGEVDARFSYCGLSSLTLLNKRDLIDVKKAASYIKKCRNFDGSFGGIPDAESHGAYVFCCVGTLYLCEDLSFNIDELAMWIHERQTSKGGLNGRPEKLADVCYSWWMYSALCLLKREQWINQQALENYILECQDNDGGIADRPNNQPDVFHTFFGLAALSLLNGQKYQLNPIDPAFALPKSILINIPGASRFIQS*	322	Prenyltransferase and squalene oxidase repeat	CC	5888.CAK92133	2.31e-159	495	COG5029@1|root,KOG0366@2759|Eukaryota,3ZAKT@5878|Ciliophora	2759|Eukaryota	O	Prenyltransferase and squalene oxidase repeat	-	GO:0003674,GO:0003824,GO:0004659,GO:0004661,GO:0004663,GO:0005488,GO:0005515,GO:0005575,GO:0005622,GO:0005623,GO:0005737,GO:0005968,GO:0006464,GO:0006807,GO:0008150,GO:0008152,GO:0008270,GO:0008289,GO:0008318,GO:0009987,GO:0016043,GO:0016740,GO:0016765,GO:0017016,GO:0017137,GO:0018342,GO:0018344,GO:0019538,GO:0019840,GO:0019899,GO:0022607,GO:0031267,GO:0032991,GO:0036211,GO:0043167,GO:0043169,GO:…	GO:0008318;GO:0016043;GO:0016765;GO:0019899;GO:0043167;GO:0043170;GO:0044085;GO:0044238;GO:0046983;GO:0097354;GO:1990234	GO:0004659;GO:0004661;GO:0018342;GO:0019538;GO:0022607;GO:0032476;GO:0043169;GO:0043412;GO:0043933;GO:0051020	2.5.1.60	ko:K05956	-	-	-	-	ko00000,ko01000,ko01006,ko04131	-	-	-	Prenyltrans
PPRIM.AZ9-3.1.T1610059	ATGTCTGACGATAAATTAGCATTTCAATTAGATGTCATTGAATACGATTGGTTAATACTAGGCACTGGATATGAAGAAACCCTTTACAGTGCTCACCTCAGTAAAGTATCAAAATAATAAAATCTGGTCCTTGATTTAGGTAATACCTATTCAAGCAACATAAGAACAATGAATTTTAAAGAATTCCATAAATTAGATTCAGAATTACCAACAGAAGAACAATATCCATATCTTCATAAGAGACCAGTCTTTAAAATACTTGAAGTAGATGAAAAGCAAGATAAAATCAATAATTATTTTGCTAATAAAATCAATTTAGGATAAGAATTCAAACATTTTAATATCGATATGCAACCAAAATTGCTATTTAGTAATAGTCCTGCTGTTTCTATAATGTAA…	1776	PPRIM.AZ9-3.1.P1610059	MSDDKLAFQLDVIEYDWLILGTGYEETLYSAHLSKVSKQQNLVLDLGNTYSSNIRTMNFKEFHKLDSELPTEEQYPYLHKRPVFKILEVDEKQDKINNYFANKINLGQEFKHFNIDMQPKLLFSNSPAVSIMQQADLDQYMDFKAVESQFFFDQTTKTFKLTPTSKSDIFKCQFLSLSEKKQFFQLLHTLVKIFHKVINYQVDQNSTQEFDQNTTQLDEDTYQKYLEFKDQQAIIFLNEITSKSLNKDKIYSILFYSICFITQSFHNQHNLITTQEFITKFGKCIKSMGIHSKSPFLYTNYGTGDIPQGFCRISAVHGSVFITQSQIRIYKIEKEENQYLISSNLSENKLKIKQGIIMNKQIYDSYVQLNEIKTDQNTKQQQNYVLMRLTLVTTKDQNV…	592	GDP dissociation inhibitor	CC	5888.CAK67896	0	1075	COG5044@1|root,KOG4405@2759|Eukaryota,3ZDYW@5878|Ciliophora	2759|Eukaryota	TU	GDP dissociation inhibitor	-	GO:0003674,GO:0005488,GO:0005515,GO:0005575,GO:0005622,GO:0005623,GO:0005737,GO:0005829,GO:0005968,GO:0008150,GO:0009889,GO:0009893,GO:0010556,GO:0010604,GO:0017016,GO:0017137,GO:0019222,GO:0019899,GO:0031267,GO:0031323,GO:0031325,GO:0031326,GO:0031399,GO:0031401,GO:0032268,GO:0032270,GO:0032991,GO:0044424,GO:0044444,GO:0044464,GO:0048518,GO:0048522,GO:0050789,GO:0050794,GO:0051020,GO:0051171,GO:…	GO:0009058;GO:0019899;GO:0043170;GO:0044238;GO:0048518;GO:0050794;GO:0097354;GO:1990234	GO:0009059;GO:0018342;GO:0019222;GO:0019538;GO:0032476;GO:0043412;GO:0048522;GO:0051020	2.1.1.1,2.3.1.45	ko:K03377,ko:K11450,ko:K17255,ko:K17878	ko04714,map04714	-	-	-	ko00000,ko00001,ko01000,ko03036,ko04147	-	-	-	GDI
PPRIM.AZ9-3.1.T0700048	TAAATAATCAATAAAATGGCTAGAACTAAGTAAACTGCAAGAAAGAGCACTGCTGGTAATAAAAAACCAACTAAACATTTGGCTACCAAGGCTGCAAGAAAGACTGCACCAGCTGTTGGAGCTACTGGAGGTTTAAAGAAACCCCACAAATTCAGACCAGGAACTGTCGCCCTTAGAGAAATCAGAAAATACTAAAAGTCAACTGAATTGTTAATCAGAAAACTCCCATTCTAAAGATTAGTCAGAGAAATTGCACATGAATTCTAAAAGGAACTCAGATTCTAAAGCTCAGCTGTCTTGGCACTTTAAGAAGCTGCTGAAGCTTACCTTGTTGGATTATTTGAAGACACCAACTTGTGTGCTATTCATGCAAGAAGAGTCACAATTATGTCAAGAGAT…	484	PPRIM.AZ9-3.1.P0700048	MARTKQTARKSTAGNKKPTKHLATKAARKTAPAVGATGGLKKPHKFRPGTVALREIRKYQKSTELLIRKLPFQRLVREIAHEFQKELRFQSSAVLALQEAAEAYLVGLFEDTNLCAIHARRVTIMSRDIQLARRIRGERF*	141	Core histone H2A/H2B/H3/H4	MF	5888.CAK57534	1.69e-72	260	COG2036@1|root,KOG1745@2759|Eukaryota,3ZBU8@5878|Ciliophora	2759|Eukaryota	B	Core histone H2A/H2B/H3/H4	-	GO:0000785,GO:0000786,GO:0003674,GO:0003676,GO:0003677,GO:0003682,GO:0005488,GO:0005575,GO:0005622,GO:0005623,GO:0005634,GO:0005694,GO:0006323,GO:0006325,GO:0006333,GO:0006334,GO:0006996,GO:0008150,GO:0009987,GO:0016043,GO:0022607,GO:0031490,GO:0031491,GO:0031492,GO:0031497,GO:0032991,GO:0032993,GO:0034622,GO:0034728,GO:0043226,GO:0043227,GO:0043228,GO:0043229,GO:0043231,GO:0043232,GO:0043933,GO:…	GO:0003676;GO:0016043;GO:0031490;GO:0031491;GO:0043227;GO:0043228;GO:0043229;GO:0044085	GO:0003677;GO:0006325;GO:0006996;GO:0022607;GO:0043231;GO:0043232;GO:0043933	-	ko:K03327,ko:K08057,ko:K11253	ko04141,ko04145,ko04612,ko05034,ko05142,ko05166,ko05202,ko05322,map04141,map04145,map04612,map05034,map05142,map05166,map05202,map05322	-	-	-	ko00000,ko00001,ko02000,ko03036,ko03110,ko04091,ko04147	2.A.66.1	-	-	Histone,MatE
PPRIM.AZ9-3.1.T0950081	ACAAAATGTCATCAGGAGGAAAAGGAAAAGCAGGAAAAGGAGGAAAGGCAGCTGGAGCACACAAATCAGTTTCCAGATCACACAAAGCTGGTTTATAATTCCCAGTTGGAAGAGTGTCAAGATATTTGAAATAAGGAAGATATACAGAAAGAGTTGGTGCTGGTGCTCCAGTATATTTATCAGCTGTTCTTGAATATTTGGCTGCTGAAGTTTTAGAACTTGCTGGAAATGCTGCTAAAGATAACAAGAAGAATAGAATTAATCCAAGACACATTCTCTTAGCCATCAGAAATGATGATGAATTGAACAAATTGATGGTCAATACTACTATTGCTGATGGAGGTGTCTTACCAAACATTCATCCACATTTGTATTCAGCTAAGGAAGATCCAAGCCAAG…	408	PPRIM.AZ9-3.1.P0950081	MSSGGKGKAGKGGKAAGAHKSVSRSHKAGLQFPVGRVSRYLKQGRYTERVGAGAPVYLSAVLEYLAAEVLELAGNAAKDNKKNRINPRHILLAIRNDDELNKLMVNTTIADGGVLPNIHPHLYSAKEDPSQAV*	134	Belongs to the histone H2A family	MF	5888.CAK68696	7.91e-70	253	COG5262@1|root,KOG1756@2759|Eukaryota,3ZDXI@5878|Ciliophora	2759|Eukaryota	B	Belongs to the histone H2A family	H2AFY	GO:0000122,GO:0000182,GO:0000228,GO:0000775,GO:0000785,GO:0000786,GO:0000790,GO:0000792,GO:0000793,GO:0000803,GO:0000805,GO:0000976,GO:0000977,GO:0000979,GO:0001012,GO:0001046,GO:0001047,GO:0001067,GO:0001739,GO:0001740,GO:0001932,GO:0001933,GO:0003674,GO:0003676,GO:0003677,GO:0003682,GO:0003690,GO:0004857,GO:0004860,GO:0005488,GO:0005515,GO:0005575,GO:0005618,GO:0005622,GO:0005623,GO:0005634,GO:…	GO:0000278;GO:0000775;GO:0000792;GO:0003676;GO:0004857;GO:0006793;GO:0006979;GO:0007059;GO:0007062;GO:0009058;GO:0009888;GO:0016043;GO:0019207;GO:0019899;GO:0030154;GO:0031490;GO:0031491;GO:0032879;GO:0034086;GO:0043170;GO:0043207;GO:0043227;GO:0043228;GO:0043229;GO:0043233;GO:0044085;GO:0044092;GO:0044238;GO:0044770;GO:0045184;GO:0048513;GO:0048518;GO:0048519;GO:0048583;GO:0048731;GO:0050790;GO:…	GO:0000070;GO:0001067;GO:0003677;GO:0005911;GO:0006139;GO:0006325;GO:0006629;GO:0006796;GO:0006996;GO:0007064;GO:0007399;GO:0007417;GO:0008104;GO:0008544;GO:0009059;GO:0019210;GO:0019222;GO:0019538;GO:0019887;GO:0019900;GO:0022607;GO:0030855;GO:0034088;GO:0034654;GO:0043086;GO:0043231;GO:0043232;GO:0043412;GO:0043588;GO:0043933;GO:0044839;GO:0045595;GO:0045682;GO:0048522;GO:0048523;GO:0048584;GO:…	-	ko:K11251,ko:K11252,ko:K11253,ko:K16617	ko04217,ko04974,ko05034,ko05202,ko05203,ko05322,map04217,map04974,map05034,map05202,map05203,map05322	-	-	-	ko00000,ko00001,ko00536,ko03036,ko04147	-	-	-	Histone,Histone_H2A_C,Macro
PPRIM.AZ9-3.1.T1080016	CAAAAATCAAATGTCATCAGGAGGAAAAGGAAAAGCAGGAAAGGGAGGAAAAGCAGCTGGAGCTCATAAATCAGTTTCCAGATCACACAAAGCTGGTTTATAATTCCCAGTCGGAAGAGTTTCAAGATATTTGAAATAAGGAAGATACACAGAAAGAGTTGGTGCTGGAGCTCCAGTTTATCTTTCAGCTGTTTTGGAATATTTGGCTGCTGAAGTTTTAGAACTTGCTGGAAATGCTGCTAAAGATAACAAGAAAAATAGAATTAATCCAAGACATATTCTTTTAGCTATTAGAAACGATGATGAATTAAACAAATTAATGGCCAACACAACTATTGCTGATGGTGGTGTTTTACCAAGCATTCATCCATAATTATATCCATCAAAAGAAGATCCAAG…	460	PPRIM.AZ9-3.1.P1080016	MSSGGKGKAGKGGKAAGAHKSVSRSHKAGLQFPVGRVSRYLKQGRYTERVGAGAPVYLSAVLEYLAAEVLELAGNAAKDNKKNRINPRHILLAIRNDDELNKLMANTTIADGGVLPSIHPQLYPSKEDPSQAV*	134	Belongs to the histone H2A family	MF	5888.CAK56903	3.92e-70	254	COG5262@1|root,KOG1756@2759|Eukaryota,3ZDXI@5878|Ciliophora	2759|Eukaryota	B	Belongs to the histone H2A family	H2AFY	GO:0000122,GO:0000182,GO:0000228,GO:0000775,GO:0000785,GO:0000786,GO:0000790,GO:0000792,GO:0000793,GO:0000803,GO:0000805,GO:0000976,GO:0000977,GO:0000979,GO:0001012,GO:0001046,GO:0001047,GO:0001067,GO:0001739,GO:0001740,GO:0001932,GO:0001933,GO:0003674,GO:0003676,GO:0003677,GO:0003682,GO:0003690,GO:0004857,GO:0004860,GO:0005488,GO:0005515,GO:0005575,GO:0005618,GO:0005622,GO:0005623,GO:0005634,GO:…	GO:0000278;GO:0000775;GO:0000792;GO:0003676;GO:0004857;GO:0006793;GO:0006979;GO:0007059;GO:0007062;GO:0009058;GO:0009888;GO:0016043;GO:0019207;GO:0019899;GO:0030154;GO:0031490;GO:0031491;GO:0032879;GO:0034086;GO:0043170;GO:0043207;GO:0043227;GO:0043228;GO:0043229;GO:0043233;GO:0044085;GO:0044092;GO:0044238;GO:0044770;GO:0045184;GO:0048513;GO:0048518;GO:0048519;GO:0048583;GO:0048731;GO:0050790;GO:…	GO:0000070;GO:0001067;GO:0003677;GO:0005911;GO:0006139;GO:0006325;GO:0006629;GO:0006796;GO:0006996;GO:0007064;GO:0007399;GO:0007417;GO:0008104;GO:0008544;GO:0009059;GO:0019210;GO:0019222;GO:0019538;GO:0019887;GO:0019900;GO:0022607;GO:0030855;GO:0034088;GO:0034654;GO:0043086;GO:0043231;GO:0043232;GO:0043412;GO:0043588;GO:0043933;GO:0044839;GO:0045595;GO:0045682;GO:0048522;GO:0048523;GO:0048584;GO:…	-	ko:K11251,ko:K11252,ko:K11253,ko:K16617	ko04217,ko04974,ko05034,ko05202,ko05203,ko05322,map04217,map04974,map05034,map05202,map05203,map05322	-	-	-	ko00000,ko00001,ko00536,ko03036,ko04147	-	-	-	Histone,Histone_H2A_C,Macro
PPRIM.AZ9-3.1.T1240089	CAAAATGTCATCAGGAGGAAAAGGAAAAGCAGGAAAAGGAGGAAAGGCAGCTGGAGCACACAAATCAGTTTCCAGATCACACAAAGCTGGTTTATAATTCCCAGTTGGAAGAGTGTCAAGATATTTGAAATAAGGAAGATATACAGAAAGAGTTGGTGCTGGTGCTCCAGTCTATTTATCAGCTGTTCTTGAATATTTGGCTGCTGAAGTTTTAGAACTTGCTGGAAATGCTGCTAAAGATAACAAGAAGAATAGAATCAATCCAAGACACATTCTCTTAGCCATCAGAAATGATGATGAATTGAACAAATTGATGGTCAATACTACCATTGCTGATGGAGGTGTCTTACCAAACATTCACCCACATTTGTATTCAGCTAAGGAAGACCCAAGCCAAGC…	420	PPRIM.AZ9-3.1.P1240089	MSSGGKGKAGKGGKAAGAHKSVSRSHKAGLQFPVGRVSRYLKQGRYTERVGAGAPVYLSAVLEYLAAEVLELAGNAAKDNKKNRINPRHILLAIRNDDELNKLMVNTTIADGGVLPNIHPHLYSAKEDPSQAV*	134	Belongs to the histone H2A family	MF	5888.CAK68696	7.91e-70	253	COG5262@1|root,KOG1756@2759|Eukaryota,3ZDXI@5878|Ciliophora	2759|Eukaryota	B	Belongs to the histone H2A family	H2AFY	GO:0000122,GO:0000182,GO:0000228,GO:0000775,GO:0000785,GO:0000786,GO:0000790,GO:0000792,GO:0000793,GO:0000803,GO:0000805,GO:0000976,GO:0000977,GO:0000979,GO:0001012,GO:0001046,GO:0001047,GO:0001067,GO:0001739,GO:0001740,GO:0001932,GO:0001933,GO:0003674,GO:0003676,GO:0003677,GO:0003682,GO:0003690,GO:0004857,GO:0004860,GO:0005488,GO:0005515,GO:0005575,GO:0005618,GO:0005622,GO:0005623,GO:0005634,GO:…	GO:0000278;GO:0000775;GO:0000792;GO:0003676;GO:0004857;GO:0006793;GO:0006979;GO:0007059;GO:0007062;GO:0009058;GO:0009888;GO:0016043;GO:0019207;GO:0019899;GO:0030154;GO:0031490;GO:0031491;GO:0032879;GO:0034086;GO:0043170;GO:0043207;GO:0043227;GO:0043228;GO:0043229;GO:0043233;GO:0044085;GO:0044092;GO:0044238;GO:0044770;GO:0045184;GO:0048513;GO:0048518;GO:0048519;GO:0048583;GO:0048731;GO:0050790;GO:…	GO:0000070;GO:0001067;GO:0003677;GO:0005911;GO:0006139;GO:0006325;GO:0006629;GO:0006796;GO:0006996;GO:0007064;GO:0007399;GO:0007417;GO:0008104;GO:0008544;GO:0009059;GO:0019210;GO:0019222;GO:0019538;GO:0019887;GO:0019900;GO:0022607;GO:0030855;GO:0034088;GO:0034654;GO:0043086;GO:0043231;GO:0043232;GO:0043412;GO:0043588;GO:0043933;GO:0044839;GO:0045595;GO:0045682;GO:0048522;GO:0048523;GO:0048584;GO:…	-	ko:K11251,ko:K11252,ko:K11253,ko:K16617	ko04217,ko04974,ko05034,ko05202,ko05203,ko05322,map04217,map04974,map05034,map05202,map05203,map05322	-	-	-	ko00000,ko00001,ko00536,ko03036,ko04147	-	-	-	Histone,Histone_H2A_C,Macro
PPRIM.AZ9-3.1.T1480069	AGAAATGTCATCAGGTGGAAAAGGAAAAGCAGGTAAAGGAGGAAAGGCAGCTGGAGCTCATAAATCAGTTTCTAGATCACACAAGGCTGGTTTATAGTTCCCCGTTGGAAGAGTTTCAAGATATTTGAAATAAGGCAGATATACAGAGAGAGTTGGTGCAGGTGCTCCAGTTTATTTGTCAGCTGTGCTTGAATATTTGGCTGCTGAAGTCTTAGAATTAGCTGGAAATGCTGCCAAAGATAACAAAAAGAATAGAATTAATCCAAGACACATTCTTTTAGCCATTAGAAATGATGATGAATTGAATAAATTAATGGCAAATACAACAATTGCTGATGGAGGAGTCTTACCTAATATCCATCCTCATTTATATTCAGCTAAAGAAGATCCAAGCCAAGC…	448	PPRIM.AZ9-3.1.P1480069	MSSGGKGKAGKGGKAAGAHKSVSRSHKAGLQFPVGRVSRYLKQGRYTERVGAGAPVYLSAVLEYLAAEVLELAGNAAKDNKKNRINPRHILLAIRNDDELNKLMANTTIADGGVLPNIHPHLYSAKEDPSQAV*	134	Belongs to the histone H2A family	MF	5888.CAK68696	1.94e-70	254	COG5262@1|root,KOG1756@2759|Eukaryota,3ZDXI@5878|Ciliophora	2759|Eukaryota	B	Belongs to the histone H2A family	H2AFY	GO:0000122,GO:0000182,GO:0000228,GO:0000775,GO:0000785,GO:0000786,GO:0000790,GO:0000792,GO:0000793,GO:0000803,GO:0000805,GO:0000976,GO:0000977,GO:0000979,GO:0001012,GO:0001046,GO:0001047,GO:0001067,GO:0001739,GO:0001740,GO:0001932,GO:0001933,GO:0003674,GO:0003676,GO:0003677,GO:0003682,GO:0003690,GO:0004857,GO:0004860,GO:0005488,GO:0005515,GO:0005575,GO:0005618,GO:0005622,GO:0005623,GO:0005634,GO:…	GO:0000278;GO:0000775;GO:0000792;GO:0003676;GO:0004857;GO:0006793;GO:0006979;GO:0007059;GO:0007062;GO:0009058;GO:0009888;GO:0016043;GO:0019207;GO:0019899;GO:0030154;GO:0031490;GO:0031491;GO:0032879;GO:0034086;GO:0043170;GO:0043207;GO:0043227;GO:0043228;GO:0043229;GO:0043233;GO:0044085;GO:0044092;GO:0044238;GO:0044770;GO:0045184;GO:0048513;GO:0048518;GO:0048519;GO:0048583;GO:0048731;GO:0050790;GO:…	GO:0000070;GO:0001067;GO:0003677;GO:0005911;GO:0006139;GO:0006325;GO:0006629;GO:0006796;GO:0006996;GO:0007064;GO:0007399;GO:0007417;GO:0008104;GO:0008544;GO:0009059;GO:0019210;GO:0019222;GO:0019538;GO:0019887;GO:0019900;GO:0022607;GO:0030855;GO:0034088;GO:0034654;GO:0043086;GO:0043231;GO:0043232;GO:0043412;GO:0043588;GO:0043933;GO:0044839;GO:0045595;GO:0045682;GO:0048522;GO:0048523;GO:0048584;GO:…	-	ko:K11251,ko:K11252,ko:K11253,ko:K16617	ko04217,ko04974,ko05034,ko05202,ko05203,ko05322,map04217,map04974,map05034,map05202,map05203,map05322	-	-	-	ko00000,ko00001,ko00536,ko03036,ko04147	-	-	-	Histone,Histone_H2A_C,Macro
PPRIM.AZ9-3.1.T1710045	TTAAGGAATAATAAATGGCTAGAACTAAGTAAACTGCAAGAAAGAGTACTGCTGGTAATAAAAAGCCAACAAAACATTTGGCAACAAAAGCTGCAAGAAAGACAGCACCAGCTGTTGGAGCAACAGGAGGTTTAAAGAAACCACACAAATTCAGACCAGGAACTGTTGCCCTTAGAGAAATCAGAAAATATTAAAAATCAACAGAACTCTTGATTAGAAAACTTCCATTTTAAAGATTGGTCAGAGAAATTGCACATGAATTCTAAAAAGAACTTAGATTTTAAAGCTCAGCTGTATTAGCACTTTAAGAAGCTGCTGAAGCTTATCTTGTAGGATTATTTGAAGACACCAACTTATGTGCAATTCATGCAAGAAGAGTCACAATCATGTCAAGAGATA…	468	PPRIM.AZ9-3.1.P1710045	MARTKQTARKSTAGNKKPTKHLATKAARKTAPAVGATGGLKKPHKFRPGTVALREIRKYQKSTELLIRKLPFQRLVREIAHEFQKELRFQSSAVLALQEAAEAYLVGLFEDTNLCAIHARRVTIMSRDIQLARRIRGERF*	141	Core histone H2A/H2B/H3/H4	MF	5888.CAK57534	1.69e-72	260	COG2036@1|root,KOG1745@2759|Eukaryota,3ZBU8@5878|Ciliophora	2759|Eukaryota	B	Core histone H2A/H2B/H3/H4	-	GO:0000785,GO:0000786,GO:0003674,GO:0003676,GO:0003677,GO:0003682,GO:0005488,GO:0005575,GO:0005622,GO:0005623,GO:0005634,GO:0005694,GO:0006323,GO:0006325,GO:0006333,GO:0006334,GO:0006996,GO:0008150,GO:0009987,GO:0016043,GO:0022607,GO:0031490,GO:0031491,GO:0031492,GO:0031497,GO:0032991,GO:0032993,GO:0034622,GO:0034728,GO:0043226,GO:0043227,GO:0043228,GO:0043229,GO:0043231,GO:0043232,GO:0043933,GO:…	GO:0003676;GO:0016043;GO:0031490;GO:0031491;GO:0043227;GO:0043228;GO:0043229;GO:0044085	GO:0003677;GO:0006325;GO:0006996;GO:0022607;GO:0043231;GO:0043232;GO:0043933	-	ko:K03327,ko:K08057,ko:K11253	ko04141,ko04145,ko04612,ko05034,ko05142,ko05166,ko05202,ko05322,map04141,map04145,map04612,map05034,map05142,map05166,map05202,map05322	-	-	-	ko00000,ko00001,ko02000,ko03036,ko03110,ko04091,ko04147	2.A.66.1	-	-	Histone,MatE
PPRIM.AZ9-3.1.T0020268	AAAAGATGATGCATGGATAATCTAAATTAAAGGCTGAAACATTATCTGAAGAAGAGATTAAACTTAGAGCAGAAAAAGGATAATAAATTTTAGATTCTTTAGACTATTTTTTTAAAGTGAGAAAAAACTAAGTGAATTAACCTGAAGATCAATTGGCTTTTTCAGAGCTTATGGCTAAGTTATGTCCTGAAATTGCTACTATTTATAATTATAGAAGAGAAGTGCTTTAAAAAAAATTTGATCATTTAGGAGGATTACTTTCAGAATCTAAAAGCATAGATGTGTATAAGCAATTATTAAAATTGATTCAATCTGAATTTATGCTCATAACTATACTATTAAAATAACATCCTAAATCATACACTCTTTGGACTCATAGATAATGGATGGTTTTAAGAA…	1442	PPRIM.AZ9-3.1.P0020268	MHGQSKLKAETLSEEEIKLRAEKGQQILDSLDYFFKVRKNQVNQPEDQLAFSELMAKLCPEIATIYNYRREVLQKKFDHLGGLLSESKSIDVYKQLLKLIQSEFMLITILLKQHPKSYTLWTHRQWMVLRSQEIDQLISSINQDNQFKLIEAIKQEYELCSKMLDRDERNFHVWNYRNWLSSISAFGKEDEFTKKKIEQNFSNFSAYHFRSKYFMKNFNQSENIIERIKTEQILGLLPLPFNRLKDETELIQQAIYIQPKEHGVYLYHRWLVGVVQPFGVTKVEKVQNNSVTLQFNRAVTNFENSFELFNNDNALKIINIRVEGINVIINFEEQQINNLKIRIHNQIYQNGSQETILSEDEFSKFLIPSEINLTFDSEGFKYNNIIQQEFQGVIYQINK…	478	Protein prenyltransferase alpha subunit repeat	MF	5888.CAK58490	2.26e-286	829	COG5536@1|root,KOG0529@2759|Eukaryota,3ZDYY@5878|Ciliophora	2759|Eukaryota	O	Protein prenyltransferase alpha subunit repeat	RABGGTA	GO:0003008,GO:0003674,GO:0003824,GO:0004659,GO:0004661,GO:0004663,GO:0005488,GO:0005515,GO:0005575,GO:0005622,GO:0005623,GO:0005634,GO:0005654,GO:0005737,GO:0005777,GO:0005829,GO:0005886,GO:0005968,GO:0006464,GO:0006605,GO:0006612,GO:0006807,GO:0006810,GO:0006886,GO:0006888,GO:0007600,GO:0007601,GO:0008104,GO:0008150,GO:0008152,GO:0008318,GO:0009987,GO:0010035,GO:0010038,GO:0010941,GO:0015031,GO:…	GO:0006810;GO:0008318;GO:0010038;GO:0012501;GO:0016043;GO:0016765;GO:0019899;GO:0043170;GO:0043227;GO:0043229;GO:0043233;GO:0044085;GO:0044238;GO:0045184;GO:0046907;GO:0046983;GO:0048193;GO:0050794;GO:0050877;GO:0051649;GO:0051668;GO:0070727;GO:0097354;GO:1990234	GO:0004659;GO:0004661;GO:0006605;GO:0006915;GO:0007600;GO:0008104;GO:0015031;GO:0018342;GO:0019538;GO:0022607;GO:0032476;GO:0043067;GO:0043231;GO:0043412;GO:0043933;GO:0051020;GO:0070013;GO:0071705;GO:0072657;GO:0090150	2.5.1.60	ko:K14050,ko:K20306	-	-	-	-	ko00000,ko01000,ko01006,ko04131	-	-	-	LRR_9,PPTA,RabGGT_insert
PPRIM.AZ9-3.1.T0120216	ATGATGCATGGATAATCTAAATTAAAGGCTGAAATATTATCTGAAGAAGAGATAAAGCTAAGAGCAGAAAAAGGATAATAGATTTTAGATTCTTTAGACTATTTTTTTAAAGTAAGAAAAAACTAAGTGAATTAACCTGAAGATTAATTAGCATTTTCAGAACTTATGGCTAAATTATGTCCTGAAATTGCTACTATTTATAATTATAGAAGAGAAGTACTTTAAACAAAGTTTGATCACTTAGGAGGATTACTTTCAGAATCAAAAAACATAGATATATATAAGCAATTAGTCAAATTAATTTAATCTGAGTTTATGCTAATAACTATACTATTAAAATAACATCCTAAATCATACACTCTTTGGACTCATAGATAATGGATGGTTTTAAGAAGCTAA…	1437	PPRIM.AZ9-3.1.P0120216	MMHGQSKLKAEILSEEEIKLRAEKGQQILDSLDYFFKVRKNQVNQPEDQLAFSELMAKLCPEIATIYNYRREVLQTKFDHLGGLLSESKNIDIYKQLVKLIQSEFMLITILLKQHPKSYTLWTHRQWMVLRSQEIDQLISQINQENQFKLIEAIKQEYELCSKMLDRDERNFHVWNYRNWLSSISAFGKEDEFTKKKIEQNFSNFSAYHFRSKYFMKNYNQSENIIERIKTEQILGLLPLPFERLKQETELIQQAIYIQPKEHGVYLYHRWLVGVVQPFGVTKIEKVQNNSIQLQFNRPVTNVENSFEIFNQENVLKIINIKVEGIRVIISFEEQQITNLKIKIHNQIYENQSKETIISEDESSKFMVPSEINLTKNNDGFTYTNTIQQEFQNAINEIH…	479	Protein prenyltransferase alpha subunit repeat	MF	5888.CAK88221	7.53E-283	780	COG5536@1|root,KOG0529@2759|Eukaryota,3ZDYY@5878|Ciliophora	2759|Eukaryota	O	Protein prenyltransferase alpha subunit repeat	RABGGTA	GO:0003008,GO:0003674,GO:0003824,GO:0004659,GO:0004661,GO:0004663,GO:0005488,GO:0005515,GO:0005575,GO:0005622,GO:0005623,GO:0005634,GO:0005654,GO:0005737,GO:0005777,GO:0005829,GO:0005886,GO:0005968,GO:0006464,GO:0006605,GO:0006612,GO:0006807,GO:0006810,GO:0006886,GO:0006888,GO:0007600,GO:0007601,GO:0008104,GO:0008150,GO:0008152,GO:0008318,GO:0009987,GO:0010035,GO:0010038,GO:0010941,GO:0015031,GO:…	GO:0006810;GO:0008318;GO:0010038;GO:0012501;GO:0016043;GO:0016765;GO:0019899;GO:0043170;GO:0043227;GO:0043229;GO:0043233;GO:0044085;GO:0044238;GO:0045184;GO:0046907;GO:0046983;GO:0048193;GO:0050794;GO:0050877;GO:0051649;GO:0051668;GO:0070727;GO:0097354;GO:1990234	GO:0004659;GO:0004661;GO:0006605;GO:0006915;GO:0007600;GO:0008104;GO:0015031;GO:0018342;GO:0019538;GO:0022607;GO:0032476;GO:0043067;GO:0043231;GO:0043412;GO:0043933;GO:0051020;GO:0070013;GO:0071705;GO:0072657;GO:0090150	2.5.1.60	ko:K14050,ko:K20306	-	-	-	-	ko00000,ko01000,ko01006,ko04131	-	-	-	LRR_9,PPTA,RabGGT_insert
PPRIM.AZ9-3.1.T0830174	AATTACGATGTTTTAATAATAACTTGTCAATCATCTACCTTATTTGATGGCTTTAGATAAATCTAAAGATCTTGAATCAATTGGTTATTATCTTTCTGAACATTTAAAAGTGGCAGGAGGATATTGGACAATTAATGCAATAGCTTGTCTAAATAAATTAGATGAGATTAGTCAAGAGAAAAAGCAACAATTATCAAAATGGCTTAAGGAATGTTAAAATTAAGATGGTGGTTTTGGTGGTAATACAAATCATGATTCTCATATAACAAATACACATTATGCTATTTTATTAAGCTTTTTATTGGGATGTGAATTAGATTATGCGGCAGCAGCTAAATATGTAGCAGCTAGATAAAGATAGGATGGATCATTTGAAGGAGATTAATGGGGAGAAGTAGA…	998	PPRIM.AZ9-3.1.P0830174	MFQQQLVNHLPYLMALDKSKDLESIGYYLSEHLKVAGGYWTINAIACLNKLDEISQEKKQQLSKWLKECQNQDGGFGGNTNHDSHITNTHYAILLSFLLGCELDYAAAAKYVAARQRQDGSFEGDQWGEVDARFSYCGLSSLTLLNKRDLIDIKKAASYIKKCRNFDGSFGGIPDAESHGAYVFCCVGTLYLCEDLTFNIDELSMWIHERQTSKGGLNGRPEKLADVCYSWWMYSALCLLKREQWINQQALENYILECQDNVGGIADRPNNQPDVFHTFFGLAALSLLNGDKYQLNPIDPAFALPKSILINIPGASRFIQS*	322	Prenyltransferase and squalene oxidase repeat	MF	5888.CAK92133	2.82E-176	497	COG5029@1|root,KOG0366@2759|Eukaryota,3ZAKT@5878|Ciliophora	2759|Eukaryota	O	Prenyltransferase and squalene oxidase repeat	-	GO:0003674,GO:0003824,GO:0004659,GO:0004661,GO:0004663,GO:0005488,GO:0005515,GO:0005575,GO:0005622,GO:0005623,GO:0005737,GO:0005968,GO:0006464,GO:0006807,GO:0008150,GO:0008152,GO:0008270,GO:0008289,GO:0008318,GO:0009987,GO:0016043,GO:0016740,GO:0016765,GO:0017016,GO:0017137,GO:0018342,GO:0018344,GO:0019538,GO:0019840,GO:0019899,GO:0022607,GO:0031267,GO:0032991,GO:0036211,GO:0043167,GO:0043169,GO:…	GO:0008318;GO:0016043;GO:0016765;GO:0019899;GO:0043167;GO:0043170;GO:0044085;GO:0044238;GO:0046983;GO:0097354;GO:1990234	GO:0004659;GO:0004661;GO:0018342;GO:0019538;GO:0022607;GO:0032476;GO:0043169;GO:0043412;GO:0043933;GO:0051020	2.5.1.60	ko:K05956	-	-	-	-	ko00000,ko01000,ko01006,ko04131	-	-	-	Prenyltrans
PPRIM.AZ9-3.1.T1090063	AATTACGATGCTTTAGTAATAACTTGTCAATCATTTGCCTTATTTAATGGCTTTAGATAAATCAAAGGATATTGAATCAATTGGATATTATCTTTCTGAACATTTAAAAGTGGCAGGAGGATATTGGACTATCAATGCAATAGCATGTCTAAATAAAATAGATTAGATTAGTGAAGAGAAAAAGCAACAATTATCTAAATGGCTTAAGGAATGTTAAAATTAAGATGGTGGATTTGGTGGCAATACAAATCATGATTCTCATATAACAAATACACATTATGCAATTTTATTAAGCTTTTTATTGGGATGTGAATTAGACTATGAAGCAGCTGCTAAATATGTTGCAGCCAGATAGAGAAAGGATGGATCATTTGAAGGAGATCAATGGGGAGAAGTAGA…	973	PPRIM.AZ9-3.1.P1090063	MLQQQLVNHLPYLMALDKSKDIESIGYYLSEHLKVAGGYWTINAIACLNKIDQISEEKKQQLSKWLKECQNQDGGFGGNTNHDSHITNTHYAILLSFLLGCELDYEAAAKYVAARQRKDGSFEGDQWGEVDARFSYCGLSSLTLLNKRDLIDVKKAASYIKKCRNFDGSFGGIPDAESHGAYVFCCVGTLYLCEDLSFNIDELAMWIHERQTSKGGLNGRPEKLADVCYSWWMYSALCLLKREQWINQQALENYILECQDNDGGIADRPNNQPDVFHTFFGLAALSLLNGQKYQLNPIDPAFALPKSILINIPGASRFIQS*	322	Prenyltransferase and squalene oxidase repeat	MF	5888.CAK92133	2.31e-159	495	COG5029@1|root,KOG0366@2759|Eukaryota,3ZAKT@5878|Ciliophora	2759|Eukaryota	O	Prenyltransferase and squalene oxidase repeat	-	GO:0003674,GO:0003824,GO:0004659,GO:0004661,GO:0004663,GO:0005488,GO:0005515,GO:0005575,GO:0005622,GO:0005623,GO:0005737,GO:0005968,GO:0006464,GO:0006807,GO:0008150,GO:0008152,GO:0008270,GO:0008289,GO:0008318,GO:0009987,GO:0016043,GO:0016740,GO:0016765,GO:0017016,GO:0017137,GO:0018342,GO:0018344,GO:0019538,GO:0019840,GO:0019899,GO:0022607,GO:0031267,GO:0032991,GO:0036211,GO:0043167,GO:0043169,GO:…	GO:0008318;GO:0016043;GO:0016765;GO:0019899;GO:0043167;GO:0043170;GO:0044085;GO:0044238;GO:0046983;GO:0097354;GO:1990234	GO:0004659;GO:0004661;GO:0018342;GO:0019538;GO:0022607;GO:0032476;GO:0043169;GO:0043412;GO:0043933;GO:0051020	2.5.1.60	ko:K05956	-	-	-	-	ko00000,ko01000,ko01006,ko04131	-	-	-	Prenyltrans
PPRIM.AZ9-3.1.T0030538	ATGAAAAAAGCCTGGAGTAGATCTGCATCTCAGATTGTGACAATGTTCACACAAGCATAATAAGAGATGGAGCTGATTGTTGCCAAGCGATAATTTGATGAAATGACTAAAGAATTAAAACAAAGAAGAGAGGAAATATAAGGAAAAGTAAAAGGAGTATAAAAAATAGAGAGAAAGCCTGCATCTTCTGGGAAGTAAGAAAAATTTAAATCAATGGATGAACATAGAATTACATTGTAGGAACTGGAAAATAAATTGTAAACAAACGTTGTAAATGGACTTGAACAATCAGAGGCTGAAAAAAGATTAGGAATACATGGAAAAAATTAATTGACAGAAAAAAAACAAGTTCCTTGGTATTTGAAATTAATACATGAATTGACATCTGTATTTGCATGT…	3582	PPRIM.AZ9-3.1.P0030538	MKKAWSRSASQIVTMFTQAQQEMELIVAKRQFDEMTKELKQRREEIQGKVKGVQKIERKPASSGKQEKFKSMDEHRITLQELENKLQTNVVNGLEQSEAEKRLGIHGKNQLTEKKQVPWYLKLIHELTSVFACMMWTGSLLSFIAFGLTPEDPSNLYLAIVLAFVVTVTGIMAYFQNQKSAALMEAFKNFIPPETQVVRNGKQMKIPAENLVPGDLVVVEFGKRIPADIRIIESNGMKVDNSSLTGETLLLQRTPECSHPENPLETKNLVFFGTLCKEGNGRGIVVFTGDNTVIGQIAGLAMSSGEEESVLRKQINLFVKMIAIIALLCGIVFFILGMSYGYPALQNIILMMGIAVGYVPEGLIATVTVALSLTAKRLAQKKVLVKNLECVETLGSTSC…	1187	Belongs to the cation transport ATPase (P-type) (TC 3.A.3) family	MF	5888.CAK81067	0	2189	COG0474@1|root,KOG0203@2759|Eukaryota,3ZD3G@5878|Ciliophora	2759|Eukaryota	P	Belongs to the cation transport ATPase (P-type) (TC 3.A.3) family	ATP4A	GO:0000003,GO:0000166,GO:0001101,GO:0001504,GO:0001505,GO:0001508,GO:0001540,GO:0001664,GO:0001696,GO:0001700,GO:0001894,GO:0002026,GO:0002028,GO:0002036,GO:0002087,GO:0003008,GO:0003012,GO:0003013,GO:0003015,GO:0003018,GO:0003674,GO:0003824,GO:0005102,GO:0005215,GO:0005391,GO:0005488,GO:0005496,GO:0005515,GO:0005524,GO:0005575,GO:0005622,GO:0005623,GO:0005634,GO:0005737,GO:0005768,GO:0005783,GO:…	GO:0000902;GO:0001101;GO:0001539;GO:0003012;GO:0003013;GO:0003016;GO:0003333;GO:0005102;GO:0005496;GO:0005886;GO:0006793;GO:0006810;GO:0007018;GO:0007166;GO:0007204;GO:0007267;GO:0007276;GO:0007611;GO:0007626;GO:0007632;GO:0008092;GO:0009058;GO:0009314;GO:0009410;GO:0009612;GO:0009725;GO:0009790;GO:0009887;GO:0010644;GO:0010817;GO:0014070;GO:0015075;GO:0015318;GO:0016043;GO:0016788;GO:0016817;GO:…	GO:0000166;GO:0001508;GO:0001664;GO:0003015;GO:0003018;GO:0003341;GO:0005911;GO:0006139;GO:0006163;GO:0006629;GO:0006796;GO:0006811;GO:0006836;GO:0006865;GO:0006873;GO:0006936;GO:0007215;GO:0007399;GO:0007417;GO:0007420;GO:0007600;GO:0007612;GO:0008015;GO:0008324;GO:0008344;GO:0008553;GO:0008554;GO:0008556;GO:0008610;GO:0009416;GO:0009792;GO:0009925;GO:0010646;GO:0015399;GO:0015662;GO:0015711;GO:…	3.6.3.10,3.6.3.9	ko:K01539,ko:K01541,ko:K01542,ko:K01544	ko00190,ko04022,ko04024,ko04260,ko04261,ko04911,ko04918,ko04919,ko04925,ko04960,ko04961,ko04964,ko04966,ko04970,ko04971,ko04972,ko04973,ko04974,ko04976,ko04978,map00190,map04022,map04024,map04260,map04261,map04911,map04918,map04919,map04925,map04960,map04961,map04964,map04966,map04970,map04971,map04972,map04973,map04974,map04976,map04978	-	-	-	ko00000,ko00001,ko01000,ko04147	3.A.3.1,3.A.3.1.2,3.A.3.1.4	-	-	Cation_ATPase,Cation_ATPase_C,Cation_ATPase_N,E1-E2_ATPase,H-K_ATPase_N,Hydrolase
PPRIM.AZ9-3.1.T0040024	ATGTCATCCTTAGCCAAAAAAGCATAAGATCCATATGAATAATTAATTAAAATACTATTATTAGGCAATTCTGGAGTTGGTAAAACATAAATTCTACTCAGATATTCTGAAAACAATTTTAGAACAGGATATATGTGTACAATTGGAGTAGATTTCAAAATTAAGAAATTATAGGTTGATGAAAAAGTAGTTAAGATGTAAATATGGGATACTGCAGGATAAGAGAGATATTAGACACTTACTCAAAATTTTTATAAAGGAGCTATGGGAATTTTACTTGTTTTTGCACTTAATAATAAAGATTCACTTAAGGATATTGATAAATGGATGAATTAAATTAAATAGCATACTAATGAAAATATCATTAAAGTATTAATAGGAAACAAAGCAGATATTAAA…	621	PPRIM.AZ9-3.1.P0040024	MSSLAKKAQDPYEQLIKILLLGNSGVGKTQILLRYSENNFRTGYMCTIGVDFKIKKLQVDEKVVKMQIWDTAGQERYQTLTQNFYKGAMGILLVFALNNKDSLKDIDKWMNQIKQHTNENIIKVLIGNKADIKERCISNEEAQSLATKYGIPYFETSAKDGTNINEVFLQVAKLIKNQHQDQQLNSNPNKLLSIHQEEKKLDSSCC*	207	Rab subfamily of small GTPases	MF	5888.CAK58803	3.39e-113	369	KOG0078@1|root,KOG0078@2759|Eukaryota,3ZBX9@5878|Ciliophora	2759|Eukaryota	U	Rab subfamily of small GTPases	SEC4	GO:0000003,GO:0000131,GO:0000166,GO:0000910,GO:0001411,GO:0001882,GO:0001883,GO:0002790,GO:0003006,GO:0003674,GO:0003824,GO:0003924,GO:0005488,GO:0005525,GO:0005575,GO:0005622,GO:0005623,GO:0005737,GO:0005739,GO:0005740,GO:0005741,GO:0005768,GO:0005783,GO:0005886,GO:0005933,GO:0005934,GO:0005935,GO:0005937,GO:0006810,GO:0006887,GO:0006892,GO:0006893,GO:0006903,GO:0006904,GO:0006906,GO:0006914,GO:…	GO:0000910;GO:0001411;GO:0001882;GO:0005740;GO:0006810;GO:0006887;GO:0009056;GO:0009410;GO:0010927;GO:0016043;GO:0016817;GO:0019867;GO:0030154;GO:0030435;GO:0030437;GO:0031090;GO:0032506;GO:0032553;GO:0032879;GO:0032940;GO:0034293;GO:0043167;GO:0043227;GO:0043229;GO:0044085;GO:0045184;GO:0048193;GO:0048468;GO:0050794;GO:0051286;GO:0051648;GO:0051649;GO:0051656;GO:0051668;GO:0070727;GO:0070887;GO:…	GO:0000166;GO:0001883;GO:0005937;GO:0006892;GO:0006996;GO:0008104;GO:0015031;GO:0016818;GO:0022607;GO:0031966;GO:0031968;GO:0031982;GO:0032549;GO:0032555;GO:0032989;GO:0035592;GO:0035639;GO:0043168;GO:0043231;GO:0043935;GO:0046903;GO:0048278;GO:0051049;GO:0051650;GO:0060627;GO:0061024;GO:0071705;GO:0072657;GO:0098588;GO:1903530	-	ko:K07874,ko:K07901	ko04144,ko04152,ko04530,ko04972,ko05134,map04144,map04152,map04530,map04972,map05134	-	-	-	ko00000,ko00001,ko03036,ko04031,ko04131,ko04147	-	-	-	Ras
PPRIM.AZ9-3.1.T0060418	ATGGAAGAAAGCGATGTATAACAAAATGTGAAAACATAAGAATAAAGCAAATTGTATAGTGCTAATGAGATTGAAAATTTCAATTAGTATTTAAGTGCAATCTGTTTAAGTTTATTGATCATCGATAAAGATTAATGGAATGTCGCTTGTCATGAGGATGTAAATTAATAAAATATTTGTTAATTTTTATCAGATTCCTAAATTAAAGCTCTCATTGTAAGCAAAACTATGGAGAATGAGAAATTCAATATTTAAATTCGCTCAGAATATGAAGCATCCAATAATTATGCTCATACAATTTGCTTTTTAAAGAGACATACATTTCAATATGACAATCAATTACAACCATAATAATTTAGTAATCATGTATAAGTGATAAACATTGGATATGCAGAATAA…	13666	PPRIM.AZ9-3.1.P0060418	MEESDVQQNVKTQEQSKLYSANEIENFNQYLSAICLSLLIIDKDQWNVACHEDVNQQNICQFLSDSQIKALIVSKTMENEKFNIQIRSEYEASNNYAHTICFLKRHTFQYDNQLQPQQFSNHVQVINIGYAEQQGGANPFTLSHNYVQNCFIPIFTQYKGEIDKKRIVDQSSYNDLIKKLNEVNLAFIKCRQNVEVPEIILQFDPRIKEAVKLKGGKPTIEDAAQLNKPDIVQSISQTVTRWISDINQISNTKLELTNASIVDEINYWMSMERSLFFIENQLKQPEVDFTIEVLTQAKKMNITAQFKEIALKQSLQKCQSCNQFMKEFPINNLLIATNLVEIKDAMIQIFQHMKKLSNIQETYTIPRSLQLAESFSRELTNEMIKYFKGFQILHIKYVD…	4541	Dynein heavy chain, N-terminal region 1	MF	5888.CAK78975	0	8556	COG5245@1|root,KOG3595@2759|Eukaryota,3ZAHV@5878|Ciliophora	2759|Eukaryota	Z	Dynein heavy chain, N-terminal region 1	-	GO:0000003,GO:0000070,GO:0000166,GO:0000235,GO:0000278,GO:0000280,GO:0000741,GO:0000742,GO:0000746,GO:0000747,GO:0000819,GO:0003674,GO:0003774,GO:0003777,GO:0003824,GO:0005488,GO:0005515,GO:0005524,GO:0005575,GO:0005622,GO:0005623,GO:0005737,GO:0005815,GO:0005816,GO:0005818,GO:0005819,GO:0005856,GO:0005868,GO:0005874,GO:0005875,GO:0005876,GO:0005881,GO:0005938,GO:0006810,GO:0006928,GO:0006996,GO:…	GO:0000278;GO:0000747;GO:0005816;GO:0005818;GO:0005938;GO:0006810;GO:0007018;GO:0007059;GO:0008608;GO:0016043;GO:0016817;GO:0030286;GO:0032553;GO:0043167;GO:0043228;GO:0043229;GO:0045132;GO:0046907;GO:0050000;GO:0051647;GO:0051649;GO:0051656;GO:0061982;GO:0070192;GO:0099081;GO:0140013;GO:1901265;GO:1901363;GO:1903047	GO:0000070;GO:0000166;GO:0006996;GO:0007080;GO:0007097;GO:0007127;GO:0010970;GO:0016818;GO:0030705;GO:0031134;GO:0032555;GO:0035639;GO:0043168;GO:0043232;GO:0045143;GO:0051303;GO:0051315;GO:0072384;GO:0098813;GO:0099111;GO:0099512;GO:0140014	-	ko:K10413	ko04145,ko04962,ko05132,map04145,map04962,map05132	-	-	-	ko00000,ko00001,ko03036,ko04147,ko04812	-	-	-	AAA_5,AAA_6,AAA_7,AAA_8,AAA_9,DHC_N1,DHC_N2,Dynein_heavy,MT
PPRIM.AZ9-3.1.T0070452	ATGATCAAAGAGTACGACTATTTTTTTAAGTTAGTGATAGTAGGGAATGCAGGAGTTGGTAAGTCTTCATTGTTACTACGTTACTCTGATGATAAATATACTGATTCATATTTATCTACTATTGGAGTGGAATTCAAATTTAAGACATTAGAAATTGATGGACATAAGGTTAAGCTGTAAATTTGGGATACAGCAGGTTAGGAAAAATTTAGAACAATAACTAGTGCATATTATAAGGGTGCAGATGGAATTATAATAGTATATGATATTTCATCTACAGAATCATTTGAAGATATTGATAAATTTTGGATAAATTAGGTAGAATCATATGCTGAAAAGAATGTAGAACTGTTATTATTAGGAAACAAAAGTGATGTTGAGGATAAAGATGTAACAACA…	630	PPRIM.AZ9-3.1.P0070452	MIKEYDYFFKLVIVGNAGVGKSSLLLRYSDDKYTDSYLSTIGVEFKFKTLEIDGHKVKLQIWDTAGQEKFRTITSAYYKGADGIIIVYDISSTESFEDIDKFWINQVESYAEKNVELLLLGNKSDVEDKDVTTQKAQDYAASNGMAHMEVSAKTAVQVSKAFISLAKKLIAKKDSQRQKGLGPQRSQQTLGQKIGQQTNDNKKEKDKCC*	210	Rab subfamily of small GTPases	MF	5888.CAK61078	8.7e-104	345	KOG0084@1|root,KOG0084@2759|Eukaryota,3ZDD4@5878|Ciliophora	2759|Eukaryota	U	Rab subfamily of small GTPases	RAB19	GO:0000139,GO:0001894,GO:0002065,GO:0002067,GO:0002376,GO:0003674,GO:0003824,GO:0003924,GO:0005096,GO:0005488,GO:0005515,GO:0005575,GO:0005622,GO:0005623,GO:0005737,GO:0005768,GO:0005794,GO:0005802,GO:0006810,GO:0006950,GO:0006952,GO:0006955,GO:0006996,GO:0007030,GO:0007154,GO:0007165,GO:0007264,GO:0007265,GO:0008047,GO:0008150,GO:0009888,GO:0009987,GO:0010033,GO:0010256,GO:0012505,GO:0016020,GO:…	GO:0006810;GO:0006952;GO:0008047;GO:0009888;GO:0016043;GO:0016817;GO:0023052;GO:0030154;GO:0031090;GO:0035556;GO:0043207;GO:0043227;GO:0043229;GO:0044093;GO:0045087;GO:0048872;GO:0050790;GO:0050793;GO:0050794;GO:0060249;GO:0060589;GO:0098542;GO:0098791;GO:1901652	GO:0001894;GO:0005802;GO:0006996;GO:0010256;GO:0016818;GO:0030695;GO:0030855;GO:0031982;GO:0034097;GO:0043085;GO:0043231;GO:0045595;GO:0048873;GO:0051336;GO:0060429;GO:0098588;GO:0140546;GO:0141124	-	ko:K07874,ko:K07910,ko:K07930,ko:K17047	ko05134,map05134	-	-	-	ko00000,ko00001,ko04031,ko04131,ko04147	-	-	-	Ras
PPRIM.AZ9-3.1.T0090270	TATATTAATTCCACATGGCCAGCAAGAAGAAGCAACTTTTTAAAATTATCATTTTAGGTGATTCAGGAGTAGGAAAAACATCTTTAATGAATTAATATGTCAATGCAAGGTTCACATAATAATATAGAGCTACAGTTGGAGCAGATTTTATGGCAAAAGAAGTTATGATTGATGATCGTATGGTTACTCTTTAAATTTGGGACACTGCAGGTTAAGAAAGATTCTAATCATTAGGTGGTGCATTTTATAGAGGAGCTGATTGTTGTGTATTAGTTTATGATATTACAAATCCAAAATCATTTGATTCTTTGGATTCTTGGAGAGATGAATTTTTAATGTAAGGTTAACCAAAAGATCCAGAACATTTTCCTTTTGTTGTATTAGGAAATAAATTAGATA…	636	PPRIM.AZ9-3.1.P0090270	MASKKKQLFKIIILGDSGVGKTSLMNQYVNARFTQQYRATVGADFMAKEVMIDDRMVTLQIWDTAGQERFQSLGGAFYRGADCCVLVYDITNPKSFDSLDSWRDEFLMQGQPKDPEHFPFVVLGNKLDKATERKVQESKAQQWCKSHGNIQFFEVSAKDATNIEQAFQDIAKAAASQEKDEEIFFPTTVTLTKQSQKPQAKQGGCC*	207	Rab subfamily of small GTPases	MF	5888.CAK91501	5.31e-133	419	KOG0394@1|root,KOG0394@2759|Eukaryota,3ZAPW@5878|Ciliophora	2759|Eukaryota	U	Rab subfamily of small GTPases	-	GO:0000166,GO:0000306,GO:0000323,GO:0001845,GO:0001882,GO:0001883,GO:0001894,GO:0003674,GO:0003824,GO:0003924,GO:0005488,GO:0005515,GO:0005525,GO:0005575,GO:0005622,GO:0005623,GO:0005737,GO:0005764,GO:0005765,GO:0005768,GO:0005770,GO:0005773,GO:0005774,GO:0005811,GO:0006810,GO:0006873,GO:0006885,GO:0006897,GO:0006906,GO:0006909,GO:0006914,GO:0006996,GO:0007033,GO:0007040,GO:0008150,GO:0008152,GO:…	GO:0001882;GO:0006810;GO:0006897;GO:0006914;GO:0009056;GO:0016043;GO:0016197;GO:0016817;GO:0019899;GO:0030641;GO:0031090;GO:0032553;GO:0043167;GO:0043227;GO:0043228;GO:0043229;GO:0044085;GO:0046849;GO:0046907;GO:0050801;GO:0051453;GO:0051649;GO:0055082;GO:0060249;GO:1901265;GO:1901363	GO:0000166;GO:0001883;GO:0001894;GO:0006873;GO:0006909;GO:0006996;GO:0012506;GO:0016236;GO:0016818;GO:0022607;GO:0031982;GO:0032549;GO:0032555;GO:0035639;GO:0043168;GO:0043231;GO:0043232;GO:0051020;GO:0051452;GO:0055080;GO:0061024;GO:0098588;GO:0098657;GO:0098927	-	ko:K07897	ko04137,ko04138,ko04140,ko04144,ko04145,ko05132,ko05146,ko05152,map04137,map04138,map04140,map04144,map04145,map05132,map05146,map05152	-	-	-	ko00000,ko00001,ko04031,ko04131,ko04147	-	-	-	Ras
PPRIM.AZ9-3.1.T0340298	ATGGCAAAACAAAATAACAAGCGTCAATTTCTTGTACCTGAATATGCTTCAGAGTTAAGCAGTCTAAGTGAATTTCTTGCAGAGTTTCGTGACAATTCAATAGTAGAAATTGATAATACTTATGGTTAACGCAAATACATGATTGAGTTGTAAAAAATAGCAAACAGATAAACTAATCGTATTGATATCTACTTAGAGGATCTAGAATATTTCTTTAATGATAGAATAGATTTTGTTAATAAAATAAAAACAAATACATTATCTTATCAAAGATTACTATATTAAGCTTGTGATACTTTAATGCCTTAATAAACAAGAGATTTTGAATAAAATTTTGATTTATTTGATGATGAAATTAATGTTCAAAGACAATAGAATATGGAATAAGATGGAAACAAT…	2238	PPRIM.AZ9-3.1.P0340298	MAKQNNKRQFLVPEYASELSSLSEFLAEFRDNSIVEIDNTYGQRKYMIELQKIANRQTNRIDIYLEDLEYFFNDRIDFVNKIKTNTLSYQRLLYQACDTLMPQQTRDFEQNFDLFDDEINVQRQQNMEQDGNNNQQKRLPPELIRRYQLFIIRGPQTKQQIMAIRNLKAQLIGCLITIKAMVVRTSEVRPQIIVACFSCDACGYENYQTVHGKTFTPMLDCASDKCRDNRVRGRLIFNHGSSKFISNQEIKIQELKEQLPKGSIPRTFTVMARGDSNIRICSPGDIVTIQGVFLPVEKEGFFANKTSFYSTYIEAFHIKRDKKKFKEIDIESVSGHKIFEDIKKYPFSDLYMKLAQSIAPEIFGMEDVKKALLLMIVGGVSKEMHDGLKIRGDINVALI…	746	MCM OB domain	MF	5888.CAK79994	0	1417	COG1241@1|root,KOG0482@2759|Eukaryota,3ZB3I@5878|Ciliophora	2759|Eukaryota	L	MCM OB domain	MCM7	GO:0000166,GO:0000228,GO:0000278,GO:0000724,GO:0000725,GO:0000727,GO:0000785,GO:0000790,GO:0003674,GO:0003676,GO:0003677,GO:0003682,GO:0003688,GO:0003690,GO:0003824,GO:0005488,GO:0005524,GO:0005575,GO:0005622,GO:0005623,GO:0005634,GO:0005654,GO:0005656,GO:0005657,GO:0005694,GO:0005737,GO:0006139,GO:0006259,GO:0006260,GO:0006261,GO:0006267,GO:0006268,GO:0006270,GO:0006271,GO:0006281,GO:0006302,GO:…	GO:0000278;GO:0003676;GO:0003678;GO:0009058;GO:0016043;GO:0016817;GO:0031261;GO:0032553;GO:0033554;GO:0036387;GO:0043167;GO:0043170;GO:0043227;GO:0043228;GO:0043229;GO:0043233;GO:0043596;GO:0044085;GO:0044238;GO:0044786;GO:0048519;GO:0050794;GO:0140097;GO:1901265;GO:1901363;GO:1902292;GO:1902299;GO:1903047	GO:0000166;GO:0003677;GO:0006139;GO:0006325;GO:0006974;GO:0006996;GO:0009059;GO:0016818;GO:0019222;GO:0022607;GO:0032555;GO:0033260;GO:0034654;GO:0035639;GO:0043168;GO:0043231;GO:0043232;GO:0043933;GO:0048523;GO:0070013;GO:0090304;GO:1902315;GO:1902969	3.6.4.12	ko:K02210,ko:K05666	ko01523,ko01524,ko02010,ko03030,ko04110,ko04111,ko04113,ko04976,map01523,map01524,map02010,map03030,map04110,map04111,map04113,map04976	M00285	-	-	ko00000,ko00001,ko00002,ko01000,ko01009,ko02000,ko03032	3.A.1.208.2	-	-	MCM,MCM_N,MCM_OB
PPRIM.AZ9-3.1.T0370078	TTTTAAAATATTATGGCCACTTCTATTGCTAATAAGAAGGACAATTTTGATTGGCTTATTAAAATTCTATTGATAGGGGATTCTGGTGTTGGAAAAACTAATGTGCTATTACGATTTTGTGAAAATAATTTCCAACCAACATACTTATCAACAATAGGAATAGATTTTAAAATTAAATCAATTGATGTTGAAGGTAAGAAAATCAAGATGTAAATTTGGGATACTGCAGGATAAGAGAGATTTAAGACTATTACTTAGACATATTATAAAGGAGCAATGGGAATAATTCTTGTATATTCCATAGATGATAAAGACTCATTTAACAATATTTCTAATTGGATGAATTAAATTAAGTAACATGCAAGTGAAAATGTTTGTAAATTGCTTATAGGAAATAAA…	668	PPRIM.AZ9-3.1.P0370078	MATSIANKKDNFDWLIKILLIGDSGVGKTNVLLRFCENNFQPTYLSTIGIDFKIKSIDVEGKKIKMQIWDTAGQERFKTITQTYYKGAMGIILVYSIDDKDSFNNISNWMNQIKQHASENVCKLLIGNKIDVPNRQVSKEEGEQLAKSFGVPFFETSAKEGTNVADAFFAMAKAVKANLQNEKSPNPSVPQNGTKLIPNDVSEEKKKSGCC*	212	Rab subfamily of small GTPases	MF	5888.CAK74819	1.26e-118	383	KOG0078@1|root,KOG0078@2759|Eukaryota,3ZBX9@5878|Ciliophora	2759|Eukaryota	U	Rab subfamily of small GTPases	SEC4	GO:0000003,GO:0000131,GO:0000166,GO:0000910,GO:0001411,GO:0001882,GO:0001883,GO:0002790,GO:0003006,GO:0003674,GO:0003824,GO:0003924,GO:0005488,GO:0005525,GO:0005575,GO:0005622,GO:0005623,GO:0005737,GO:0005739,GO:0005740,GO:0005741,GO:0005768,GO:0005783,GO:0005886,GO:0005933,GO:0005934,GO:0005935,GO:0005937,GO:0006810,GO:0006887,GO:0006892,GO:0006893,GO:0006903,GO:0006904,GO:0006906,GO:0006914,GO:…	GO:0000910;GO:0001411;GO:0001882;GO:0005740;GO:0006810;GO:0006887;GO:0009056;GO:0009410;GO:0010927;GO:0016043;GO:0016817;GO:0019867;GO:0030154;GO:0030435;GO:0030437;GO:0031090;GO:0032506;GO:0032553;GO:0032879;GO:0032940;GO:0034293;GO:0043167;GO:0043227;GO:0043229;GO:0044085;GO:0045184;GO:0048193;GO:0048468;GO:0050794;GO:0051286;GO:0051648;GO:0051649;GO:0051656;GO:0051668;GO:0070727;GO:0070887;GO:…	GO:0000166;GO:0001883;GO:0005937;GO:0006892;GO:0006996;GO:0008104;GO:0015031;GO:0016818;GO:0022607;GO:0031966;GO:0031968;GO:0031982;GO:0032549;GO:0032555;GO:0032989;GO:0035592;GO:0035639;GO:0043168;GO:0043231;GO:0043935;GO:0046903;GO:0048278;GO:0051049;GO:0051650;GO:0060627;GO:0061024;GO:0071705;GO:0072657;GO:0098588;GO:1903530	-	ko:K07874,ko:K07901	ko04144,ko04152,ko04530,ko04972,ko05134,map04144,map04152,map04530,map04972,map05134	-	-	-	ko00000,ko00001,ko03036,ko04031,ko04131,ko04147	-	-	-	Ras
PPRIM.AZ9-3.1.T0370115	ATGATTTAAGCAAAAACATTCTAATTATTACCAGTTGCTCTTAATAAAACTGAGGAGGCATTTACAGGATTTCTATATACATCAAAGAATACATATACTTAATTAAAATAAAAATATAATGTTTAAGGAGATTTATTTATATTGATTAATGGCTATGTATTTTAATTGCAAGGAGAATATGGATACAAAGATGATTCAATAGCAGGAAGTAAATATGTAAGATAATTGTTGAGAATGTCATTCACAGATAAGATTGACGTAGCATTGTTTACAGTTCCAAAAGATAAGGAATACAGATTAGGAGTTTTTGATATTGAATTAGATATTGTTTAATAATAAGGAAGTCTAGATAGAGTTGAATTGAATTCAGAGGATTTAGCACCATTTTTGAAAAGAGCA…	2257	PPRIM.AZ9-3.1.P0370115	MIQAKTFQLLPVALNKTEEAFTGFLYTSKNTYTQLKQKYNVQGDLFILINGYVFQLQGEYGYKDDSIAGSKYVRQLLRMSFTDKIDVALFTVPKDKEYRLGVFDIELDIVQQQGSLDRVELNSEDLAPFLKRAYNGQFFRAGQIQLFLYEGNTYLFKVTRTDVLSVGVESQQVKFMGGGMLVDETEIEFSIRQGVNQLKMKNASTHTASIFREDFSFDKLGVGGLDKELANIFRRAFSSRRFPQAFLEKYGIKHVKGLLLYGPPGTGKTLIARQLAKVLKARPPKIVNGPEIFSKFVGEAEENVRKLFAEAIADQETQGDQSDLHIIVFDEMDAICKQRGSINSGSGAYDNVVNQLLSMIDGVNSLNNILVIGMTNRKDLIDEAVLRPGRFEVHIEVGL…	752	AAA domain (Cdc48 subfamily)	MF	5888.CAK74782	0	1376	COG0464@1|root,KOG0741@2759|Eukaryota,3ZB3E@5878|Ciliophora	2759|Eukaryota	O	AAA domain (Cdc48 subfamily)	-	GO:0000166,GO:0000502,GO:0000731,GO:0002020,GO:0002082,GO:0002790,GO:0003674,GO:0003824,GO:0005102,GO:0005488,GO:0005515,GO:0005524,GO:0005575,GO:0005622,GO:0005623,GO:0005634,GO:0005654,GO:0005694,GO:0005737,GO:0005783,GO:0005789,GO:0005811,GO:0005829,GO:0006139,GO:0006140,GO:0006163,GO:0006259,GO:0006281,GO:0006301,GO:0006302,GO:0006464,GO:0006486,GO:0006487,GO:0006508,GO:0006511,GO:0006515,GO:…	GO:0005102;GO:0006091;GO:0006793;GO:0006810;GO:0006897;GO:0006914;GO:0007166;GO:0008047;GO:0008333;GO:0009056;GO:0009058;GO:0009410;GO:0012501;GO:0016043;GO:0016197;GO:0016817;GO:0019899;GO:0023051;GO:0023052;GO:0031090;GO:0032553;GO:0032940;GO:0033554;GO:0035966;GO:0042175;GO:0042391;GO:0042726;GO:0043167;GO:0043170;GO:0043227;GO:0043228;GO:0043229;GO:0043233;GO:0044085;GO:0044093;GO:0044238;GO:…	GO:0000166;GO:0002020;GO:0005789;GO:0006139;GO:0006163;GO:0006796;GO:0006886;GO:0006915;GO:0006974;GO:0007034;GO:0008104;GO:0009057;GO:0009059;GO:0009100;GO:0009966;GO:0010646;GO:0015031;GO:0015980;GO:0016055;GO:0016236;GO:0016504;GO:0016818;GO:0019222;GO:0019362;GO:0019538;GO:0019637;GO:0019693;GO:0019902;GO:0022411;GO:0022607;GO:0023056;GO:0031593;GO:0032509;GO:0032555;GO:0034654;GO:0034655;GO:…	3.6.4.6	ko:K06027	ko04138,ko04721,ko04727,ko04962,map04138,map04721,map04727,map04962	-	-	-	ko00000,ko00001,ko01000,ko04131	1.F.1.1	-	-	AAA,CDC48_N
PPRIM.AZ9-3.1.T0390222	AAATGGAGGAGTAAATATTCAAGATAGTAATTATTGGTAATAGTGCTGTTGGGAAATCATCTTTATTGATTCGATATTGTGATGATACTTTTAGAGATATTTATTTAAGCACAATAGGAGTTGACTTTCGATTTAAAACAATAAAGTTAGATGGATAAGGAATAAAGTTACAAATATGGGATACTGCAGGTTAAGAGAGATTTAGAAACATTACAAATTCATATTATAAAGGTGCTTAAGGTATAGTAATTGTGTATGATGTGACAAATGCAAAATCTTTTGAAGATGTAACTAAATATTGGATGGCAGAATTATCTCATTATGCAGATTAAAATGTAAAGTTGATGTTATTGGGAAATAAAATAGATATGGCAACAGAAGAGACTAGATAAGTAAGTT…	605	PPRIM.AZ9-3.1.P0390222	MEEQIFKIVIIGNSAVGKSSLLIRYCDDTFRDIYLSTIGVDFRFKTIKLDGQGIKLQIWDTAGQERFRNITNSYYKGAQGIVIVYDVTNAKSFEDVTKYWMAELSHYADQNVKLMLLGNKIDMATEETRQVSQEMAEQLAKEFNMQHHVVSAKTAEQVENAFINLARSIYNEKSLREMIHPQQQQLTSKKNKDEKQKVCC*	201	Rab subfamily of small GTPases	MF	5888.CAK76164	2.63E-137	389	KOG0078@1|root,KOG0078@2759|Eukaryota,3ZFVV@5878|Ciliophora	2759|Eukaryota	U	Rab subfamily of small GTPases	SEC4	GO:0000003,GO:0000131,GO:0000166,GO:0000910,GO:0001411,GO:0001882,GO:0001883,GO:0002790,GO:0003006,GO:0003674,GO:0003824,GO:0003924,GO:0005488,GO:0005525,GO:0005575,GO:0005622,GO:0005623,GO:0005737,GO:0005739,GO:0005740,GO:0005741,GO:0005768,GO:0005783,GO:0005886,GO:0005933,GO:0005934,GO:0005935,GO:0005937,GO:0006810,GO:0006887,GO:0006892,GO:0006893,GO:0006903,GO:0006904,GO:0006906,GO:0006914,GO:…	GO:0000910;GO:0001411;GO:0001882;GO:0005740;GO:0006810;GO:0006887;GO:0009056;GO:0009410;GO:0010927;GO:0016043;GO:0016817;GO:0019867;GO:0030154;GO:0030435;GO:0030437;GO:0031090;GO:0032506;GO:0032553;GO:0032879;GO:0032940;GO:0034293;GO:0043167;GO:0043227;GO:0043229;GO:0044085;GO:0045184;GO:0048193;GO:0048468;GO:0050794;GO:0051286;GO:0051648;GO:0051649;GO:0051656;GO:0051668;GO:0070727;GO:0070887;GO:…	GO:0000166;GO:0001883;GO:0005937;GO:0006892;GO:0006996;GO:0008104;GO:0015031;GO:0016818;GO:0022607;GO:0031966;GO:0031968;GO:0031982;GO:0032549;GO:0032555;GO:0032989;GO:0035592;GO:0035639;GO:0043168;GO:0043231;GO:0043935;GO:0046903;GO:0048278;GO:0051049;GO:0051650;GO:0060627;GO:0061024;GO:0071705;GO:0072657;GO:0098588;GO:1903530	-	ko:K07874,ko:K07901,ko:K07976,ko:K17199	ko04144,ko04152,ko04530,ko04972,ko05134,map04144,map04152,map04530,map04972,map05134	-	-	-	ko00000,ko00001,ko03036,ko04031,ko04131,ko04147	-	-	-	Ras
PPRIM.AZ9-3.1.T0390285	AATATTCAATTCTGATGAGCAGACAAGGAAATTCATAAGATTATGATTGGTTGGTTAAGGTTATTGTGATTGGTGATTCAGGAGTTGGTAAGACAAATATCTTGTCTTAATTTTGTGATGCGAAGTTTTCGATTACTCATATGGCCACTTTGGGAGTAGACTTTAAGATCAAGACCATTGATGTAGATGGTAAGAAGCTGAAATTATAAATTTGGGATACTGCAGGATAGGAACGATTCAGAAATATAACAAAAACATATTATAAGGGAGCATAAGGAGTGATCTTAACATATAGTGTAATAGATAGATAATCATTTTAGAATGTGGATGGATGGTTAAGGTCAATACAAGAGAATACAAATTCAAGTGATGTGCAATTGGTTTTGGTAGGTAACAAGG…	653	PPRIM.AZ9-3.1.P0390285	MSRQGNSQDYDWLVKVIVIGDSGVGKTNILSQFCDAKFSITHMATLGVDFKIKTIDVDGKKLKLQIWDTAGQERFRNITKTYYKGAQGVILTYSVIDRQSFQNVDGWLRSIQENTNSSDVQLVLVGNKADMSAERQVTLEEGNKLSQQYNIPFFETSAKSGMNINEAFQNLAQRIIQTLSKMQANDEINNLNLKPLQPKEKSKTESCC*	209	Rab subfamily of small GTPases	MF	5888.CAK76103	3.13e-117	379	KOG0078@1|root,KOG0078@2759|Eukaryota,3ZBX9@5878|Ciliophora	2759|Eukaryota	U	Rab subfamily of small GTPases	SEC4	GO:0000003,GO:0000131,GO:0000166,GO:0000910,GO:0001411,GO:0001882,GO:0001883,GO:0002790,GO:0003006,GO:0003674,GO:0003824,GO:0003924,GO:0005488,GO:0005525,GO:0005575,GO:0005622,GO:0005623,GO:0005737,GO:0005739,GO:0005740,GO:0005741,GO:0005768,GO:0005783,GO:0005886,GO:0005933,GO:0005934,GO:0005935,GO:0005937,GO:0006810,GO:0006887,GO:0006892,GO:0006893,GO:0006903,GO:0006904,GO:0006906,GO:0006914,GO:…	GO:0000910;GO:0001411;GO:0001882;GO:0005740;GO:0006810;GO:0006887;GO:0009056;GO:0009410;GO:0010927;GO:0016043;GO:0016817;GO:0019867;GO:0030154;GO:0030435;GO:0030437;GO:0031090;GO:0032506;GO:0032553;GO:0032879;GO:0032940;GO:0034293;GO:0043167;GO:0043227;GO:0043229;GO:0044085;GO:0045184;GO:0048193;GO:0048468;GO:0050794;GO:0051286;GO:0051648;GO:0051649;GO:0051656;GO:0051668;GO:0070727;GO:0070887;GO:…	GO:0000166;GO:0001883;GO:0005937;GO:0006892;GO:0006996;GO:0008104;GO:0015031;GO:0016818;GO:0022607;GO:0031966;GO:0031968;GO:0031982;GO:0032549;GO:0032555;GO:0032989;GO:0035592;GO:0035639;GO:0043168;GO:0043231;GO:0043935;GO:0046903;GO:0048278;GO:0051049;GO:0051650;GO:0060627;GO:0061024;GO:0071705;GO:0072657;GO:0098588;GO:1903530	-	ko:K07874,ko:K07901	ko04144,ko04152,ko04530,ko04972,ko05134,map04144,map04152,map04530,map04972,map05134	-	-	-	ko00000,ko00001,ko03036,ko04031,ko04131,ko04147	-	-	-	Ras
PPRIM.AZ9-3.1.T0430240	ATGACTACAAATATATAAGTGATATGTCGATTTAGACCTCCAATATCTGGATAGGTTGAAAGTTAAATCTACTTTGCAGATGAAAAGAGTGTTCTTATAGAAAATCAACAATTCAATTTCGATCATATATTTCATCCAGGAAAATAAATAGATGTATTTAAGGTGGCAGCTGAACCAGTAATAAAAGGAGTCTTAGAGGGATTTAATGGGACTGTAGTAGCTTATGGTTAAACTGGATCTGGAAAGACTCATACTATGGAAGGGACGACTGGAGATGATTAAGGGATAATAAAAAGAATGGTCAATACAGTGTTTGATTATATAGAAGCTAGTCCAGATTATGTAGAGTATCGAATAAAAATATCAGTGACTGAATTATATATGGAAAAGGTAAGAGAC…	2124	PPRIM.AZ9-3.1.P0430240	MTTNIQVICRFRPPISGQVESQIYFADEKSVLIENQQFNFDHIFHPGKQIDVFKVAAEPVIKGVLEGFNGTVVAYGQTGSGKTHTMEGTTGDDQGIIKRMVNTVFDYIEASPDYVEYRIKISVTELYMEKVRDLQNIKKTDLKIREDKNHSTYIEGVTETSIADQSEIYDILKMCNANRMIASTNMNEQSSRSHMIFLMTVQSIDLRDQSAKTGKLFLVDLAGSEKVSKTGAEGKILDEAKGINKSLSALGQVINALTDGSQHVPYRDSKLTRILQCSFGGNSRTTLIITCSPAQFNLQETLSTLRFGVRAKAIKNKPKINKEHTVEELKMIVQEKEREILLLQEQLSQFKKGIVISEEDKEILKDIQEDINSDVPNNNEQLLQMQQIMAKYEQEIEMF…	708	Belongs to the TRAFAC class myosin-kinesin ATPase superfamily. Kinesin family	MF	5888.CAK76781	0	1292	COG5059@1|root,KOG0240@2759|Eukaryota,3ZCV9@5878|Ciliophora	2759|Eukaryota	Z	Belongs to the TRAFAC class myosin-kinesin ATPase superfamily. Kinesin family	-	GO:0000301,GO:0003674,GO:0003774,GO:0003777,GO:0003824,GO:0005488,GO:0005515,GO:0005575,GO:0005622,GO:0005623,GO:0005737,GO:0005856,GO:0005871,GO:0005874,GO:0005875,GO:0005881,GO:0006810,GO:0006886,GO:0006887,GO:0006891,GO:0006928,GO:0007017,GO:0007018,GO:0007163,GO:0008017,GO:0008092,GO:0008104,GO:0008150,GO:0008360,GO:0008574,GO:0009987,GO:0010970,GO:0015031,GO:0015630,GO:0015631,GO:0015833,GO:…	GO:0000902;GO:0006810;GO:0007018;GO:0008092;GO:0008360;GO:0016043;GO:0016817;GO:0032940;GO:0042802;GO:0043228;GO:0043229;GO:0045184;GO:0046907;GO:0046983;GO:0048193;GO:0050793;GO:0050794;GO:0051649;GO:0070727;GO:0099081	GO:0006891;GO:0008104;GO:0015031;GO:0015631;GO:0016818;GO:0022603;GO:0030705;GO:0043232;GO:0046903;GO:0071705;GO:0099111;GO:0099512	-	ko:K10396	ko04144,ko04728,map04144,map04728	-	-	-	ko00000,ko00001,ko04131,ko04147,ko04812	-	-	-	DUF465,Kinesin
PPRIM.AZ9-3.1.T0430300	ATGGAGGAGTAATTATACAAAATTGTTATAGTAGGGAACAGTGCTGTTGGAAAGTCTTCATTGCTTATTCGCTTCTGCGATGATTAATTCAGAGATATGTATCTCAGTACAATCGGAGTTGATTTTCGTTTTAAATCTTTGAGAGTTAATGGATAGGGAGTTAAATTGTAGATATGGGATACAGCTGGTTAGGAAAGATTTAGAAATATTACTAACTCTTATTACAAAGGAGCATAAGGAATCGTTGTGGTTTACGACATTACAAACCTGAAATCATTTGAAGATATTCGTAAGTATTGGATTAATGAACTCAATCATTACGCAGATGAAAATGTTTTGTTAATGCTTTTAGGAAACAAAAGTGATTTAGCAACTGATGAATCTAGATAAGTAACTACA…	657	PPRIM.AZ9-3.1.P0430300	MEEQLYKIVIVGNSAVGKSSLLIRFCDDQFRDMYLSTIGVDFRFKSLRVNGQGVKLQIWDTAGQERFRNITNSYYKGAQGIVVVYDITNLKSFEDIRKYWINELNHYADENVLLMLLGNKSDLATDESRQVTTTMAEELAKEFNLKFFEVSAKTSDHVEAAFQAFTQQIQETGIAGKIRKPQPQQYLQTPMPQEDKPKKQDSCC*	205	GTPase activity	MF	5888.CAK76834	2.62E-139	394	KOG0084@1|root,KOG0084@2759|Eukaryota	2759|Eukaryota	S	GTPase activity	RAB19	GO:0000139,GO:0001894,GO:0002065,GO:0002067,GO:0002376,GO:0003674,GO:0003824,GO:0003924,GO:0005096,GO:0005488,GO:0005515,GO:0005575,GO:0005622,GO:0005623,GO:0005737,GO:0005768,GO:0005794,GO:0005802,GO:0006810,GO:0006950,GO:0006952,GO:0006955,GO:0006996,GO:0007030,GO:0007154,GO:0007165,GO:0007264,GO:0007265,GO:0008047,GO:0008150,GO:0009888,GO:0009987,GO:0010033,GO:0010256,GO:0012505,GO:0016020,GO:…	GO:0006810;GO:0006952;GO:0008047;GO:0009888;GO:0016043;GO:0016817;GO:0023052;GO:0030154;GO:0031090;GO:0035556;GO:0043207;GO:0043227;GO:0043229;GO:0044093;GO:0045087;GO:0048872;GO:0050790;GO:0050793;GO:0050794;GO:0060249;GO:0060589;GO:0098542;GO:0098791;GO:1901652	GO:0001894;GO:0005802;GO:0006996;GO:0010256;GO:0016818;GO:0030695;GO:0030855;GO:0031982;GO:0034097;GO:0043085;GO:0043231;GO:0045595;GO:0048873;GO:0051336;GO:0060429;GO:0098588;GO:0140546;GO:0141124	-	ko:K07874,ko:K07910,ko:K07930,ko:K17047	ko05134,map05134	-	-	-	ko00000,ko00001,ko04031,ko04131,ko04147	-	-	-	Ras
PPRIM.AZ9-3.1.T0490160	AAAATAAAAGATGTAAAAGTAGCAAAATGAATAGATTGAGGAGGATGAATATGAAGAAGTGATTTCTTATACATCTTTAGAAAAGTTAGCAATTCCAGGATTTGGGGCAGTTGATATATAGAGATTAAAAGATGCAGGATTTACAACATGTGAATCAATTGCATATACAGCAAAAAAGAATTTAATGAATATTAAAGGCATGACAGATGCCAAGATTGAAAAATTAGTTGAGGCTGTGGCTAAATTAGTAGTAAACTAATTTAAACCAGCTACAGATGTTTTAAAATAGAGAGAAAGAATAGTACATATATCAACAGGAAGCACAAAATTTGATAAATTACTTAGAGGAGGTATAGAAACTGGTGGAATAACAGAGATATTTGGTGAATTTAGAACAGG…	1024	PPRIM.AZ9-3.1.P0490160	MQKQQNEQIEEDEYEEVISYTSLEKLAIPGFGAVDIQRLKDAGFTTCESIAYTAKKNLMNIKGMTDAKIEKLVEAVAKLVVNQFKPATDVLKQRERIVHISTGSTKFDKLLRGGIETGGITEIFGEFRTGKSQICHTLAVTCQMNDGKGRPGGKCLYIDTEGTFRPERLSEIAKRFELGIEEVLENVSFARAYNVDEQMKLLVQACNLMSTDKYALLIVDSATALYRTDYLGRGELSARQNHLGKFLRNLQRLADEFNIAVVITNQVMSSVEGTMMAMGDQKKPIGGNIMAHASTTRLYLRKGRGENRIVKIYDSPCLPESEEQYTISPGGIDDCAD*	338	Binds to single and double-stranded DNA and exhibits DNA-dependent ATPase activity. Underwinds duplex DNA	MF	5888.CAK68150	2e-223	658	COG0468@1|root,KOG1433@2759|Eukaryota,3ZAW6@5878|Ciliophora	2759|Eukaryota	L	Binds to single and double-stranded DNA and exhibits DNA-dependent ATPase activity. Underwinds duplex DNA	RAD51	GO:0000003,GO:0000018,GO:0000150,GO:0000166,GO:0000217,GO:0000228,GO:0000278,GO:0000280,GO:0000400,GO:0000709,GO:0000722,GO:0000723,GO:0000724,GO:0000725,GO:0000730,GO:0000775,GO:0000781,GO:0000784,GO:0000785,GO:0000790,GO:0000793,GO:0000794,GO:0000795,GO:0000800,GO:0001709,GO:0001932,GO:0003002,GO:0003006,GO:0003674,GO:0003676,GO:0003677,GO:0003682,GO:0003690,GO:0003697,GO:0003824,GO:0005488,GO:…	GO:0000278;GO:0000795;GO:0001709;GO:0003002;GO:0003676;GO:0003678;GO:0006403;GO:0006793;GO:0007131;GO:0007276;GO:0007281;GO:0007293;GO:0007530;GO:0009058;GO:0009314;GO:0009410;GO:0009790;GO:0009798;GO:0009994;GO:0012501;GO:0014070;GO:0016043;GO:0016817;GO:0019899;GO:0023052;GO:0030154;GO:0032553;GO:0033554;GO:0035556;GO:0043167;GO:0043170;GO:0043227;GO:0043228;GO:0043229;GO:0043233;GO:0044085;GO:…	GO:0000166;GO:0003677;GO:0006139;GO:0006325;GO:0006796;GO:0006915;GO:0006974;GO:0006996;GO:0007127;GO:0007292;GO:0007531;GO:0009059;GO:0009948;GO:0009950;GO:0009952;GO:0009953;GO:0010212;GO:0014074;GO:0016818;GO:0019222;GO:0019538;GO:0022607;GO:0030706;GO:0030716;GO:0032555;GO:0033260;GO:0034654;GO:0035639;GO:0043067;GO:0043168;GO:0043231;GO:0043232;GO:0043279;GO:0043412;GO:0043933;GO:0048477;GO:…	-	ko:K04482,ko:K14303	ko03013,ko03440,ko03460,ko05200,ko05212,map03013,map03440,map03460,map05200,map05212	M00427	-	-	ko00000,ko00001,ko00002,ko03019,ko03036,ko03400,ko04121,ko04131	1.I.1	-	-	HHH_5,Rad51
PPRIM.AZ9-3.1.T0510225	AATAAGTTCAAATGGCTAACAGAGAATATGATTATTTGTTTAAATTAGTTATAATAGGGAATAGTGGAGTTGGAAAGTCTGCTCTATTATTAAGATTTGCCGATGATACTTTTAGTGAAAACTACATAACAACAATAGGTGTTGATTTTAGATTCAAAACATTAAAAGTAGATAATAAAGGTTTAAAATTATAAATTTGGGATACAGCTGGATAAGAAAGATTTAGGACAATAACTAATGCTTATTATAAAGGAGCTGATGCAATTGTTATAGTCTACGATACAACATGTTAACAATCCTTTGATGATATTGAAAAGTTTTGGTTGAATGAAATTGAGAGTTATGCAGAGAAAAATGCAGAACTTTTATTATTGGGAAATAAATCAGATTTAAGTACAA…	721	PPRIM.AZ9-3.1.P0510225	MANREYDYLFKLVIIGNSGVGKSALLLRFADDTFSENYITTIGVDFRFKTLKVDNKGLKLQIWDTAGQERFRTITNAYYKGADAIVIVYDTTCQQSFDDIEKFWLNEIESYAEKNAELLLLGNKSDLSTKQVQSERVQEYAQKRNMMFFETSAKTADGVEEAFKKIAIKLMAKRDQQVQEKKNKRKQQKQSSSSSQITEDKSNSFDKNQEDEKKNVNLWSNKSTEKAKESQQCQC*	236	GTPase activity	MF	5888.CAK78052	3.08e-119	386	KOG0084@1|root,KOG0084@2759|Eukaryota	2759|Eukaryota	S	GTPase activity	RAB19	GO:0000139,GO:0001894,GO:0002065,GO:0002067,GO:0002376,GO:0003674,GO:0003824,GO:0003924,GO:0005096,GO:0005488,GO:0005515,GO:0005575,GO:0005622,GO:0005623,GO:0005737,GO:0005768,GO:0005794,GO:0005802,GO:0006810,GO:0006950,GO:0006952,GO:0006955,GO:0006996,GO:0007030,GO:0007154,GO:0007165,GO:0007264,GO:0007265,GO:0008047,GO:0008150,GO:0009888,GO:0009987,GO:0010033,GO:0010256,GO:0012505,GO:0016020,GO:…	GO:0006810;GO:0006952;GO:0008047;GO:0009888;GO:0016043;GO:0016817;GO:0023052;GO:0030154;GO:0031090;GO:0035556;GO:0043207;GO:0043227;GO:0043229;GO:0044093;GO:0045087;GO:0048872;GO:0050790;GO:0050793;GO:0050794;GO:0060249;GO:0060589;GO:0098542;GO:0098791;GO:1901652	GO:0001894;GO:0005802;GO:0006996;GO:0010256;GO:0016818;GO:0030695;GO:0030855;GO:0031982;GO:0034097;GO:0043085;GO:0043231;GO:0045595;GO:0048873;GO:0051336;GO:0060429;GO:0098588;GO:0140546;GO:0141124	-	ko:K07874,ko:K07910,ko:K07930,ko:K17047	ko05134,map05134	-	-	-	ko00000,ko00001,ko04031,ko04131,ko04147	-	-	-	Ras
PPRIM.AZ9-3.1.T0530106	ATGATATCAGCAAAAACATTCTAATTATTACCAGTTGCTCTTAACAAAACAGAAGAGGCATTTACAGGATTTCTTTATACATCAAAAAATACACATGCTTAATTAAAATAAAAATATAATGTTTAAGGCGATTTATTTATATAGATTAATGGATATGTTTTTTAATTGCAAGGAGAAAATGGATATAAAGATGATTCAATAGCAGGAAGCAAATATGTAAGATAATTATTGAGAATGTCATTTACAGATAAGATTGACGTGGCAGTGTTTACACTTCCAAAAGATAAGGAATATAGATTAGGAGTACTTGATGTTGAATTAGATATTGTCTAATAATAAGGAAGTTTAGATAAAGTAGAATTGAATTCAGAAGATTTAGCACCATTTTTGAAAAGAGCA…	2256	PPRIM.AZ9-3.1.P0530106	MISAKTFQLLPVALNKTEEAFTGFLYTSKNTHAQLKQKYNVQGDLFIQINGYVFQLQGENGYKDDSIAGSKYVRQLLRMSFTDKIDVAVFTLPKDKEYRLGVLDVELDIVQQQGSLDKVELNSEDLAPFLKRAYNGQFFRAGQIQLFLFEGNTYLYKVTRTDVLSVGVESQQVKFMGGGMLVDETEIEFSIRQGVNQLKMKNASTHTASIFREDFSFDKLGVGGLDKELANIFRRAFSSRRFPQAFLEKYGIKHVKGLLLYGPPGTGKTLIARQLAKVLKARPPKIVNGPEIFSKFVGEAEENVRKLFAEAISDQETKGDQSDLHIIVFDEMDAICKQRGSINSGSGAYDNVVNQLLSMIDGVNSLNNILVIGMTNRKDLIDEAVLRPGRFEVHIEVGL…	752	AAA domain (Cdc48 subfamily)	MF	5888.CAK79486	0	1407	COG0464@1|root,KOG0741@2759|Eukaryota,3ZB3E@5878|Ciliophora	2759|Eukaryota	O	AAA domain (Cdc48 subfamily)	-	GO:0000166,GO:0000502,GO:0000731,GO:0002020,GO:0002082,GO:0002790,GO:0003674,GO:0003824,GO:0005102,GO:0005488,GO:0005515,GO:0005524,GO:0005575,GO:0005622,GO:0005623,GO:0005634,GO:0005654,GO:0005694,GO:0005737,GO:0005783,GO:0005789,GO:0005811,GO:0005829,GO:0006139,GO:0006140,GO:0006163,GO:0006259,GO:0006281,GO:0006301,GO:0006302,GO:0006464,GO:0006486,GO:0006487,GO:0006508,GO:0006511,GO:0006515,GO:…	GO:0005102;GO:0006091;GO:0006793;GO:0006810;GO:0006897;GO:0006914;GO:0007166;GO:0008047;GO:0008333;GO:0009056;GO:0009058;GO:0009410;GO:0012501;GO:0016043;GO:0016197;GO:0016817;GO:0019899;GO:0023051;GO:0023052;GO:0031090;GO:0032553;GO:0032940;GO:0033554;GO:0035966;GO:0042175;GO:0042391;GO:0042726;GO:0043167;GO:0043170;GO:0043227;GO:0043228;GO:0043229;GO:0043233;GO:0044085;GO:0044093;GO:0044238;GO:…	GO:0000166;GO:0002020;GO:0005789;GO:0006139;GO:0006163;GO:0006796;GO:0006886;GO:0006915;GO:0006974;GO:0007034;GO:0008104;GO:0009057;GO:0009059;GO:0009100;GO:0009966;GO:0010646;GO:0015031;GO:0015980;GO:0016055;GO:0016236;GO:0016504;GO:0016818;GO:0019222;GO:0019362;GO:0019538;GO:0019637;GO:0019693;GO:0019902;GO:0022411;GO:0022607;GO:0023056;GO:0031593;GO:0032509;GO:0032555;GO:0034654;GO:0034655;GO:…	3.6.4.6	ko:K06027	ko04138,ko04721,ko04727,ko04962,map04138,map04721,map04727,map04962	-	-	-	ko00000,ko00001,ko01000,ko04131	1.F.1.1	-	-	AAA,CDC48_N
PPRIM.AZ9-3.1.T0550198	ATGGTTAACTTTACTGTGGATCAAATCAGAGAGATTATGAATAAGCAATAAAACATCAGAAACATATCAGTCATCGCTCATGTTGATCATGGAAAGTCAACCCTGACAGATTCTCTACTCTGTAAAGCTGGAATCTTGTCAGCAAAGGAAAGTGGAGACAAAAGAATGACTGACACAAGAGAGGATGAACAGTTAAGAGGAATTACAATTAAGTCTACAGGTGTGTCTTTATATTATGAATATGATATTAACTACAACAACAAAAAGGAGTAGTTTTTGATAAATTTAATTGATTCTCCAGGACATGTAGACTTTAGTTCAGAAGTTACAGCTGCTCTTAGAGTTACCGATGGAGCCTTGGTTGTTGTAGATTGTGTGGAAGGAGTCTGTGTATAGACA…	2511	PPRIM.AZ9-3.1.P0550198	MVNFTVDQIREIMNKQQNIRNISVIAHVDHGKSTLTDSLLCKAGILSAKESGDKRMTDTREDEQLRGITIKSTGVSLYYEYDINYNNKKEQFLINLIDSPGHVDFSSEVTAALRVTDGALVVVDCVEGVCVQTETVLRQAMQEKIKPVVMINKIDRAILELKHDGETMYQNFVKVIDNVNVIISTYQQEDMGELQVQPELGSVSFGSGKECWAFSCTKFAMIYAAKFKVEPKKLQERLWGDNYFDDETKCWRKDNEGSSGKQLQRAFVTFIMDPICKLANAVMEGNMEMANKMFNVLGLKLTQEEQKLVGKNLLKTVMSKWINAADTLIEMIITHLPSPREAQKYRTAYLYEGPQDDAIAQSMRECNPKGPLIMYVSKMVPTSDRSRFFAFGRVFSGTI…	837	Elongation factor G, domain IV family protein	MF	5888.CAK66258	0	1588	COG0480@1|root,KOG0469@2759|Eukaryota,3ZAX4@5878|Ciliophora	2759|Eukaryota	J	Elongation factor G, domain IV family protein	-	GO:0003674,GO:0003676,GO:0003723,GO:0003746,GO:0003824,GO:0003924,GO:0005488,GO:0005515,GO:0005575,GO:0005622,GO:0005623,GO:0005737,GO:0005829,GO:0006412,GO:0006414,GO:0006417,GO:0006448,GO:0006518,GO:0006807,GO:0008135,GO:0008150,GO:0008152,GO:0009058,GO:0009059,GO:0009889,GO:0009891,GO:0009893,GO:0009987,GO:0010467,GO:0010468,GO:0010556,GO:0010557,GO:0010604,GO:0010608,GO:0010628,GO:0016462,GO:…	GO:0003676;GO:0006518;GO:0008135;GO:0009058;GO:0016817;GO:0043170;GO:0043603;GO:0044238;GO:0048518;GO:0050794	GO:0009059;GO:0016818;GO:0019222;GO:0019538;GO:0048522	6.1.1.3	ko:K01868,ko:K03234	ko00970,ko04152,ko04921,map00970,map04152,map04921	M00359,M00360	R03663	RC00055,RC00523	ko00000,ko00001,ko00002,ko01000,ko01007,ko03012,ko03016,ko04147	-	-	-	EFG_C,EFG_II,EFG_IV,GTP_EFTU,GTP_EFTU_D2
PPRIM.AZ9-3.1.T0580266	ATGAATGGTCATTATTTCAATGGTCTTGATGAGTATGAACTTGACAATGAAGAATCCATACGTCCTAAATGGAAAGAAACAAGGGAATCTAAGATTGGATTGGATTCTTAAAAGTTTTAACCTTTTCTCAAAGAATTTCTACATGTATAAGATTAAATTATGTGTTTTAAGACTATTAATGATAATTATAAGATGACAGAGGAAAGAATTGAAGCCTTTTATAGAGAAAAAGAAGTTATTATTAAAACATTTGAAAATTAAAAAGTTCCTCCTCCATTTTTAAGTTGGGCATCAGCCTGTTTCCCATCTCCTATATTAAAATCCATAGAATAATTATAATTTAAGAGTCCAACTATAATTCAATCTGTTGTATTTCCAATAATTTTAGCTGGATATGAT…	3744	PPRIM.AZ9-3.1.P0580266	MNGHYFNGLDEYELDNEESIRPKWKETRESKIGLDSQKFQPFLKEFLHVQDQIMCFKTINDNYKMTEERIEAFYREKEVIIKTFENQKVPPPFLSWASACFPSPILKSIEQLQFKSPTIIQSVVFPIILAGYDVIGIAQTGSGKTIAYLLPGLIQITSQIKEEQNNTQKQNGPQMLILVPTRELAIQIESEIQLFTQNYRLKTLCVYGGINNRKNQFYNLGRSPNILVATPGRLLDFLRERATTLADVSYLVIDEADRLLEMGFEDTIRDIVQQIRLDRQTLFFSATWPRAVKDLAFDFCQQSPIYVQIGKSNLTINKNIDQEIICLFSRDKLQKLLDILDTLKISDKVLIFSEQKHRCEQLSIDMAERGYYTIALHGDKTQPQREEIMKAFRSGYTRL…	1248	Belongs to the DEAD box helicase family	MF	5888.CAK56702	0	1353	COG0513@1|root,KOG0331@2759|Eukaryota,3ZBJ3@5878|Ciliophora	2759|Eukaryota	A	Belongs to the DEAD box helicase family	-	GO:0003674,GO:0003724,GO:0003824,GO:0004004,GO:0004386,GO:0005575,GO:0005622,GO:0005623,GO:0005737,GO:0008026,GO:0008104,GO:0008150,GO:0008186,GO:0016462,GO:0016787,GO:0016817,GO:0016818,GO:0016887,GO:0017111,GO:0032991,GO:0033036,GO:0035770,GO:0036464,GO:0042623,GO:0043186,GO:0043226,GO:0043228,GO:0043229,GO:0043232,GO:0044424,GO:0044444,GO:0044464,GO:0045495,GO:0051179,GO:0060293,GO:0070035,GO:…	GO:0016817;GO:0035770;GO:0043228;GO:0043229;GO:0045495;GO:0070727;GO:0140098	GO:0016818;GO:0036464;GO:0043232;GO:0060293	3.6.4.13	ko:K12823	ko03040,ko05202,ko05205,map03040,map05202,map05205	-	-	-	ko00000,ko00001,ko01000,ko03009,ko03041	-	-	-	DEAD,Helicase_C
PPRIM.AZ9-3.1.T0630029	ATGAATAAAATTTAAAAGAAAATGAATTTCGATGCCGATTATTAAAAAATATAAGAAGAGAAGAAAAGTAGAACAGCTATTGAAACAGAGATTTCTATTGAAAATAAACCAAAAAGATCAAATTTTTTGAGATTACTTGGATATTCTTGGAAGCATAAATTATTGCTATTTTTAGGCAATTTTGGATTATTAATAACATCTCTTTCAATGGTAGCACTTCCATACTTGACAGGATAAATGATTGATTCAATAACAAAATCAGATGGAAAAGAGGATCTAAATAATTTAACATTTTATTTCATAATATTGACTATAATATCAGCCATCTTTACTTTTGTGAGGGCTTATGCTTATAATATTTTAGGTGAAAAAATAACTTTTGATTTAAGGAATGAATTA…	1848	PPRIM.AZ9-3.1.P0630029	MNKIQKKMNFDADYQKIQEEKKSRTAIETEISIENKPKRSNFLRLLGYSWKHKLLLFLGNFGLLITSLSMVALPYLTGQMIDSITKSDGKEDLNNLTFYFIILTIISAIFTFVRAYAYNILGEKITFDLRNELFQKLITKDIEFYDTNRSGELISRLSSDISVINKGANDSISMILKNAVQFIGSLILLWFISWNLTLVLFCVIPPFTIIVILFVRSYKKLTKEYQQAVAASTQIASEVLGNMRIVRSFSTEEKERSQYKNATSTVYGIGNKIAILGSQFMSIGILLGYAVILAILYYGGSLVIEDKLTIGDLSSFVLYTLTMTISILAVSGFMNQIISAAAVSEKIFSIMDHPVKIQNGSLDAQHITGEITLKNVTFQYPTKSNVTTLKSIDLEIKKG…	616	ABC transporter transmembrane region	MF	5888.CAK90299	0	1067	COG1132@1|root,KOG0058@2759|Eukaryota,3ZDG0@5878|Ciliophora	2759|Eukaryota	Q	ABC transporter transmembrane region	-	GO:0003674,GO:0003824,GO:0005215,GO:0005575,GO:0006508,GO:0006807,GO:0006810,GO:0007154,GO:0007165,GO:0008150,GO:0008152,GO:0008233,GO:0008236,GO:0009987,GO:0015399,GO:0015405,GO:0016020,GO:0016021,GO:0016462,GO:0016787,GO:0016817,GO:0016818,GO:0016887,GO:0017111,GO:0017171,GO:0019538,GO:0022804,GO:0022857,GO:0023052,GO:0030154,GO:0030587,GO:0031149,GO:0031150,GO:0031154,GO:0031224,GO:0032502,GO:…	GO:0006810;GO:0008233;GO:0016817;GO:0017171;GO:0022804;GO:0023052;GO:0030154;GO:0030587;GO:0031150;GO:0031154;GO:0043170;GO:0044238;GO:0050793;GO:0050794	GO:0015399;GO:0016818;GO:0019538	-	ko:K05655,ko:K05657	ko02010,map02010	-	-	-	ko00000,ko00001,ko02000	3.A.1.201	-	-	ABC_membrane,ABC_tran,Peptidase_S8
PPRIM.AZ9-3.1.T0670063	ATGAGTGCTCCAATTAAGATAGTTATGTTAGGGGAAGGTAGAGTAGGGAAGACATGTCTGACTTTAAAATATTGTAAAGATTAATTCAATGAGAATCAGCAATCTTCTATAGATGCTACATTCTTTGAGAAGGGTGTAGATTTAGGTGGTGGCAAGAATATAACATTAGCAATTTGGGATACTGCAGGACAAGAAATATTTCATGCTTTGACTACAGTTTATTATAGAGATGCATATGGAGCAGTTTTGGTATATGATGTAACATATAAGGAATCATTTCTAAAGGTTGAGAAATGGGTAGAGGAATTAAGATCATTTGGAACTAAGGATATTTCTATTGTTGTTGCAGGTAATAAAAGTGACATGAAAAATCAGATGTAGATTGATAAGAATGAAGTA…	609	PPRIM.AZ9-3.1.P0670063	MSAPIKIVMLGEGRVGKTCLTLKYCKDQFNENQQSSIDATFFEKGVDLGGGKNITLAIWDTAGQEIFHALTTVYYRDAYGAVLVYDVTYKESFLKVEKWVEELRSFGTKDISIVVAGNKSDMKNQMQIDKNEVEEYCKKIGAKHFFTSAKSGIGINEMFKTLAESISIKVQAQESKGKKKKGLQIKDVKDTKKEDQKKEICC*	203	Ras of Complex, Roc, domain of DAPkinase	MF	5888.CAK94373	1.2E-134	382	KOG0088@1|root,KOG0088@2759|Eukaryota,3ZC3M@5878|Ciliophora	2759|Eukaryota	U	Ras of Complex, Roc, domain of DAPkinase	RAB21	GO:0000139,GO:0000166,GO:0001558,GO:0001882,GO:0001883,GO:0003674,GO:0003824,GO:0003924,GO:0005488,GO:0005515,GO:0005525,GO:0005575,GO:0005622,GO:0005623,GO:0005737,GO:0005768,GO:0005769,GO:0005794,GO:0005795,GO:0005802,GO:0005829,GO:0005886,GO:0006810,GO:0006928,GO:0006996,GO:0007010,GO:0007017,GO:0007018,GO:0007154,GO:0007165,GO:0007264,GO:0007265,GO:0007275,GO:0007399,GO:0008088,GO:0008089,GO:…	GO:0000902;GO:0001882;GO:0005886;GO:0006810;GO:0006887;GO:0006897;GO:0006914;GO:0007018;GO:0009056;GO:0016043;GO:0016197;GO:0016358;GO:0016817;GO:0019899;GO:0023052;GO:0030036;GO:0030154;GO:0031090;GO:0032553;GO:0032879;GO:0032940;GO:0035556;GO:0040008;GO:0043167;GO:0043227;GO:0043229;GO:0043548;GO:0044085;GO:0046907;GO:0048468;GO:0048518;GO:0048588;GO:0048731;GO:0048858;GO:0050793;GO:0050794;GO:…	GO:0000166;GO:0001558;GO:0001883;GO:0005795;GO:0006898;GO:0006909;GO:0006996;GO:0007399;GO:0010009;GO:0010970;GO:0012506;GO:0016236;GO:0016818;GO:0019222;GO:0019900;GO:0022008;GO:0022411;GO:0022603;GO:0022607;GO:0030030;GO:0030182;GO:0030705;GO:0031982;GO:0031985;GO:0032535;GO:0032549;GO:0032555;GO:0035639;GO:0043168;GO:0043231;GO:0043933;GO:0045595;GO:0046903;GO:0048522;GO:0048638;GO:0048666;GO:…	-	ko:K07890,ko:K07976,ko:K20168	ko04137,map04137	-	-	-	ko00000,ko00001,ko04031,ko04131,ko04147	-	-	-	Ras
PPRIM.AZ9-3.1.T0730167	AATTGATCTAATGTCTGATTTGGCTGACAAGATTGTTGTAGTTATCAGAAAGAGACCATTAGGAAAAAAGGAGCTTGCAAAAAAGGATGAAGACATTGTGGATGTTCATAGTGATTAAAGTGTGATTGTTAAAGAAGTGAAATAAAAGGTAGATCTTACAAAATATGTTGAAGAACATATGTTTAACTTTGATTTGGCATTTGATCAGAATGCCTCAAATTAATAAGTTTATTTGAATGCAGTTCGACCAATTATAGAGGCAGCCTTTAATAAGGCTCGTGTCACTTGTTTTGCTTATGGTCAAACAGGAAGTGGTAAAACACACACCATGTTGGGAGATGTAGAAAAATAAATACCTGGGATGTACATTTTAGCTGCTAATGACATATTTTAACTGCT…	2227	PPRIM.AZ9-3.1.P0730167	MSDLADKIVVVIRKRPLGKKELAKKDEDIVDVHSDQSVIVKEVKQKVDLTKYVEEHMFNFDLAFDQNASNQQVYLNAVRPIIEAAFNKARVTCFAYGQTGSGKTHTMLGDVEKQIPGMYILAANDIFQLLQQPEFQHLIVGVSFFEIYCGKLFDLLNQRGQIQIREDAKGNVNLINLMEKKVNSVQSLMQIITQGQTVRVTAQNGANNESSRSHAILQINLRAGKNVFGKLSFIDLAGSERGADVQDSNKQTRIDGAEINKSLLALKECIRALDLNKNHTPFRGSKLTLVLKDSLTGNCKTVMIGNISPSSSSSEHTLNTLRYADRVKELKKPQDKQYQGDYIQRELMLARQNTNIVRKAYKNPDDEDDEDISCNSMSNSFFPQQQQLQQQQQQQFMFQ…	739	Microtubule binding	MF	5888.CAK57767	0	1067	COG5059@1|root,KOG0246@2759|Eukaryota,3ZARF@5878|Ciliophora	2759|Eukaryota	Z	Microtubule binding	-	GO:0000226,GO:0000278,GO:0003674,GO:0003774,GO:0003777,GO:0003824,GO:0005575,GO:0005622,GO:0005623,GO:0005813,GO:0005815,GO:0005856,GO:0005871,GO:0005875,GO:0006928,GO:0006996,GO:0007010,GO:0007017,GO:0007018,GO:0007049,GO:0007051,GO:0007052,GO:0008150,GO:0009987,GO:0015630,GO:0016043,GO:0016462,GO:0016787,GO:0016817,GO:0016818,GO:0016887,GO:0017111,GO:0022402,GO:0032991,GO:0043226,GO:0043228,GO:…	GO:0000226;GO:0000278;GO:0007051;GO:0016043;GO:0016817;GO:0043228;GO:0043229;GO:1903047	GO:0006996;GO:0016818;GO:0043232;GO:1902850	-	ko:K05692,ko:K10393	ko04015,ko04145,ko04210,ko04390,ko04391,ko04510,ko04520,ko04530,ko04611,ko04670,ko04714,ko04745,ko04810,ko04919,ko04921,ko05100,ko05110,ko05130,ko05131,ko05132,ko05164,ko05205,ko05225,ko05410,ko05412,ko05414,ko05416,ko05418,map04015,map04145,map04210,map04390,map04391,map04510,map04520,map04530,map04611,map04670,map04714,map04745,map04810,map04919,map04921,map05100,map05110,map05130,map05131,map0…	-	-	-	ko00000,ko00001,ko03019,ko03021,ko03029,ko03036,ko04147,ko04812	-	-	-	Kinesin,SAM_1
PPRIM.AZ9-3.1.T0740160	ATGTAGAAAGACTCCTTATTAGAAAGAAAGGAAACCTTATAATCATTGAATAATGCTAAATTTGGATGGTTCCACATTAAAGCTTGTTTGGTATCTGGAATAGGATTTTTCACAGATGCATATGATTTGTTCATAATTTAATTAGCAATTATTATGATTGGAATGGTTTATTATCATGATGAAGTTCGTGATGGAGATACTGTAATAAAGAAGGCAGATAAACTCTATCCAATTTCTGAAACATTACTTAAATAATCTGCATTATTTGGTACTTTAATAGGTTAATTATTATTTGGATACTTGGCAGATTTATTGGGTAGAAAGAAAATGTATGGAACTGAACTCTTAATTATAGTATTTACAACAATTACATCTGCTTTAGCAGCAAATACTGCAGCT…	1563	PPRIM.AZ9-3.1.P0740160	MQKDSLLERKETLQSLNNAKFGWFHIKACLVSGIGFFTDAYDLFIIQLAIIMIGMVYYHDEVRDGDTVIKKADKLYPISETLLKQSALFGTLIGQLLFGYLADLLGRKKMYGTELLIIVFTTITSALAANTAAPNGLTIVGMLIIWRFLLGVGIGGDYPLSAIITSEFANTKNRGAMIAAVFAMQGFGILTGSIVSLLVLLSFSNTLNNDDPLNYLQIDHIWRIIVIFGAVPGLVAIYFRMTIPETPRFTMDIKGDAGKAKKNVQQILKNNSNDISEDNTSLDDNKQKIQKPTFYELKRYLSKWRNGKILLGTAMTWFALDIGFYGINLNQTTILKQMGFGSGQDLSQYEILKQAIYGNLITSALGTVPGYWLTVLFVDRWGRKTIQIMGFVALTILFS…	521	Sugar (and other) transporter	MF	5888.CAK89139	0	942	KOG0252@1|root,KOG0252@2759|Eukaryota,3ZF3V@5878|Ciliophora	2759|Eukaryota	P	Sugar (and other) transporter	PHT1-9	GO:0001101,GO:0003674,GO:0003824,GO:0005215,GO:0005315,GO:0005575,GO:0005622,GO:0005623,GO:0005634,GO:0005737,GO:0005773,GO:0005794,GO:0005886,GO:0005887,GO:0005911,GO:0006810,GO:0006811,GO:0006817,GO:0006820,GO:0006950,GO:0007154,GO:0008150,GO:0008509,GO:0009267,GO:0009506,GO:0009605,GO:0009719,GO:0009725,GO:0009737,GO:0009987,GO:0009991,GO:0010033,GO:0012505,GO:0015075,GO:0015103,GO:0015114,GO:…	GO:0006810;GO:0009725;GO:0015075;GO:0015318;GO:0016817;GO:0022804;GO:0031669;GO:0033554;GO:0033993;GO:0034220;GO:0042594;GO:0043225;GO:0043227;GO:0043229;GO:0070161;GO:0098660;GO:1901700	GO:0005911;GO:0006811;GO:0009267;GO:0015103;GO:0015291;GO:0015399;GO:0015698;GO:0015700;GO:0016818;GO:0043231;GO:0097305;GO:0098661	-	ko:K08176	-	-	-	-	ko00000,ko02000	2.A.1.9	-	-	Sugar_tr
PPRIM.AZ9-3.1.T0820061	ATTCAATGTCTTTTAATTAAAATTAGGAACAAATAAAAGATCAACTGATTAAAATAATTACTCTTGGACCATCAGGAGCAGGAAAAACTTCCCTTTTAACTAGATTAACTTAAGATAGATTTAGTGATAATTATGTTGCTACTATAGGAGTTGATTTTGCCGTAAAGAGAATGTTTATCAATAATTAACCAGTTAAATTATAAATTTGGGACACTGCTGGTTAAGAACGCTTTAGAACAGCAATTTCTAAATCATATTATAGAAATGCTCATGGTATCTTTTTAGTATTTGATATTTCTAATGAAGTCTCATTTACTGAGGTTTAACTTTGGCATTAAAAAACCGTGGATGAAATCAAAAATATGAATTAAGAAATATAATTTCTTTTGGTTGGATGTA…	629	PPRIM.AZ9-3.1.P0820061	MSFNQNQEQIKDQLIKIITLGPSGAGKTSLLTRLTQDRFSDNYVATIGVDFAVKRMFINNQPVKLQIWDTAGQERFRTAISKSYYRNAHGIFLVFDISNEVSFTEVQLWHQKTVDEIKNMNQEIQFLLVGCKCDLESKRQISYDVAYSFAQSLGMHYIETSAKMNTNCLEAAEYLGKMCLQFINEKKNQEQPVMEIKQDVIKKTSCC*	208	GTPase activity	MF	5888.CAK90133	9.2e-107	352	KOG0078@1|root,KOG0078@2759|Eukaryota	2759|Eukaryota	S	GTPase activity	SEC4	GO:0000003,GO:0000131,GO:0000166,GO:0000910,GO:0001411,GO:0001882,GO:0001883,GO:0002790,GO:0003006,GO:0003674,GO:0003824,GO:0003924,GO:0005488,GO:0005525,GO:0005575,GO:0005622,GO:0005623,GO:0005737,GO:0005739,GO:0005740,GO:0005741,GO:0005768,GO:0005783,GO:0005886,GO:0005933,GO:0005934,GO:0005935,GO:0005937,GO:0006810,GO:0006887,GO:0006892,GO:0006893,GO:0006903,GO:0006904,GO:0006906,GO:0006914,GO:…	GO:0000910;GO:0001411;GO:0001882;GO:0005740;GO:0006810;GO:0006887;GO:0009056;GO:0009410;GO:0010927;GO:0016043;GO:0016817;GO:0019867;GO:0030154;GO:0030435;GO:0030437;GO:0031090;GO:0032506;GO:0032553;GO:0032879;GO:0032940;GO:0034293;GO:0043167;GO:0043227;GO:0043229;GO:0044085;GO:0045184;GO:0048193;GO:0048468;GO:0050794;GO:0051286;GO:0051648;GO:0051649;GO:0051656;GO:0051668;GO:0070727;GO:0070887;GO:…	GO:0000166;GO:0001883;GO:0005937;GO:0006892;GO:0006996;GO:0008104;GO:0015031;GO:0016818;GO:0022607;GO:0031966;GO:0031968;GO:0031982;GO:0032549;GO:0032555;GO:0032989;GO:0035592;GO:0035639;GO:0043168;GO:0043231;GO:0043935;GO:0046903;GO:0048278;GO:0051049;GO:0051650;GO:0060627;GO:0061024;GO:0071705;GO:0072657;GO:0098588;GO:1903530	-	ko:K07874,ko:K07901	ko04144,ko04152,ko04530,ko04972,ko05134,map04144,map04152,map04530,map04972,map05134	-	-	-	ko00000,ko00001,ko03036,ko04031,ko04131,ko04147	-	-	-	Ras
PPRIM.AZ9-3.1.T0970079	AATGATTAAAGAATATGACTATTTGTTTAAGTTAGTGATTGTGGGTAATTCAGGTGTAGGCAAATCATCCTTATTATTGCGATTTTCAGATGATACTTTTAGTGATTCTTATTTAACTACAATTGGTGTGGACTTCAGATTTAAGACTTTAGAAATTGATGGGAAAAAGGTAAAGTTGTAAATATGGGATACAGCTGGATAAGAAAGATTTCGTACAATAACAAGTGCATATTATAAGGGTGCTGATGGGATTGTGATGGTATATGATGTGTCTTCAATTGGATCATTTGAAGATATTGATAGATTTTGGATTAATGAAGTAGATTCATATGCAGAGAAGAATGTTGAATTACTATTGTTAGGAAATAAGAGTGATATTGAAGATAAAGCTGTTACAAC…	631	PPRIM.AZ9-3.1.P0970079	MIKEYDYLFKLVIVGNSGVGKSSLLLRFSDDTFSDSYLTTIGVDFRFKTLEIDGKKVKLQIWDTAGQERFRTITSAYYKGADGIVMVYDVSSIGSFEDIDRFWINEVDSYAEKNVELLLLGNKSDIEDKAVTTQKALDYAAIRRMAHMEVSAKTADQVSKAFISLAKKLIAKKDSQGLKGQGPQRSQQTPGQKIGQQTDDNKKDKDKCC*	210	Rab subfamily of small GTPases	MF	5888.CAK61078	1.82E-137	390	KOG0084@1|root,KOG0084@2759|Eukaryota,3ZDD4@5878|Ciliophora	2759|Eukaryota	U	Rab subfamily of small GTPases	RAB19	GO:0000139,GO:0001894,GO:0002065,GO:0002067,GO:0002376,GO:0003674,GO:0003824,GO:0003924,GO:0005096,GO:0005488,GO:0005515,GO:0005575,GO:0005622,GO:0005623,GO:0005737,GO:0005768,GO:0005794,GO:0005802,GO:0006810,GO:0006950,GO:0006952,GO:0006955,GO:0006996,GO:0007030,GO:0007154,GO:0007165,GO:0007264,GO:0007265,GO:0008047,GO:0008150,GO:0009888,GO:0009987,GO:0010033,GO:0010256,GO:0012505,GO:0016020,GO:…	GO:0006810;GO:0006952;GO:0008047;GO:0009888;GO:0016043;GO:0016817;GO:0023052;GO:0030154;GO:0031090;GO:0035556;GO:0043207;GO:0043227;GO:0043229;GO:0044093;GO:0045087;GO:0048872;GO:0050790;GO:0050793;GO:0050794;GO:0060249;GO:0060589;GO:0098542;GO:0098791;GO:1901652	GO:0001894;GO:0005802;GO:0006996;GO:0010256;GO:0016818;GO:0030695;GO:0030855;GO:0031982;GO:0034097;GO:0043085;GO:0043231;GO:0045595;GO:0048873;GO:0051336;GO:0060429;GO:0098588;GO:0140546;GO:0141124	-	ko:K07874,ko:K07910,ko:K07930,ko:K17047	ko05134,map05134	-	-	-	ko00000,ko00001,ko04031,ko04131,ko04147	-	-	-	Ras
PPRIM.AZ9-3.1.T0970117	AATGGAGTAAGAGAAAACTTTTGAAGAATAGTTAGAGGCAGTTGAGAATAAAATAAAAGATTCTTAAGAAAATTTGGGAGATGTTGAGGTTAGAGATGCAATGCTTGAAAAAGCCTCATTACAATAAAAATATAATAAATATGAAGATGCAATCAAAACATATATTGATACATTACCAAAATCTGTTGGTATTGGTAAAAAAATGGATGTCCATTTCTTAATTTTACAAATATATTTAAAATAAAGAAATCTTGAAAAATTCAAGGAGCATTTGAATTAATAATAAATATTATTGGATTAAGGAGGTGATTGGGAAAGAAAGAATAGACTCAAAGTTTATGAAGGAATATATTGTTTAATGATCAGAGATATCACAAAAGCATGTAAATTATTCTTAGA…	984	PPRIM.AZ9-3.1.P0970117	MEQEKTFEEQLEAVENKIKDSQENLGDVEVRDAMLEKASLQQKYNKYEDAIKTYIDTLPKSVGIGKKMDVHFLILQIYLKQRNLEKFKEHLNQQQILLDQGGDWERKNRLKVYEGIYCLMIRDITKACKLFLDSVATFNSSEIISYNEVVSYTVLTSMICLDRQSLKKKVHQNPEVVGVLRENQVLKSFLESFLQCDYKTLFQKFAIVNENLSHDQYLSIHRKYLIREYRVVFYSQFLESYKTVTLNNMAKAFGVTVQFIDRELSELISSRRINCKIDKVAGIIESSRADDRNQLYNNLIKQGDYLLNRVQKLSRLTDL*	320	26S proteasome subunit RPN7	MF	5888.CAK59435	6.51e-204	607	COG5187@1|root,KOG0687@2759|Eukaryota,3ZAK3@5878|Ciliophora	2759|Eukaryota	O	26S proteasome subunit RPN7	PSMD6	GO:0000502,GO:0001775,GO:0002252,GO:0002263,GO:0002274,GO:0002275,GO:0002283,GO:0002366,GO:0002376,GO:0002443,GO:0002444,GO:0002446,GO:0003674,GO:0003824,GO:0005198,GO:0005488,GO:0005515,GO:0005575,GO:0005576,GO:0005622,GO:0005623,GO:0005634,GO:0005654,GO:0005737,GO:0005829,GO:0005838,GO:0005886,GO:0006464,GO:0006508,GO:0006511,GO:0006807,GO:0006810,GO:0006887,GO:0006955,GO:0007088,GO:0007346,GO:…	GO:0000278;GO:0000502;GO:0002263;GO:0002274;GO:0002366;GO:0002443;GO:0006810;GO:0006887;GO:0007059;GO:0009056;GO:0016043;GO:0016817;GO:0032940;GO:0043170;GO:0043227;GO:0043229;GO:0043233;GO:0043299;GO:0044238;GO:0044770;GO:0048518;GO:0050794;GO:0051304;GO:0051649;GO:1903047;GO:1905368	GO:0000070;GO:0002275;GO:0002444;GO:0006996;GO:0009057;GO:0016818;GO:0019222;GO:0019538;GO:0031982;GO:0031983;GO:0036230;GO:0043231;GO:0043412;GO:0044772;GO:0044784;GO:0045055;GO:0046903;GO:0048522;GO:0051128;GO:0051302;GO:0051306;GO:0051726;GO:0070013;GO:0098813;GO:0140014;GO:1905369	1.2.1.12	ko:K00134,ko:K03037,ko:K08869	ko00010,ko00710,ko01100,ko01110,ko01120,ko01130,ko01200,ko01230,ko03050,ko04066,ko05010,ko05169,map00010,map00710,map01100,map01110,map01120,map01130,map01200,map01230,map03050,map04066,map05010,map05169	M00001,M00002,M00003,M00165,M00166,M00308,M00341,M00552	R01061	RC00149	ko00000,ko00001,ko00002,ko01000,ko01001,ko03051,ko04131,ko04147	-	-	-	PCI,RPN7
PPRIM.AZ9-3.1.T1070113	ATGATCAAATAATTAAATTAAGAGTCTATTTTACATATATCAACATCTTCAACTCTATAGAGTTTAGCAAGTTTTGTTAAAGAATTAATTGAGAATTCGATTGATGCTTAGTCAACATAAATTATTGTGAATTTTTTTAATAATGGCAAAGAAGGTTTTGAAGTAATTGATAATGGAATTGGAATTTCAACTATTAATTAAAAATAATTGGCTACTAGAGGAGGTACAAGCAAAATTTAAAATTTTGAAGATTTGGAATTTGTTCTTACTCATGGATTTAGAGGGGAAGCTTTAAATTCAATAGCAACATTATCTAATGTAACAATTATTTCCAAACATAAAGATGAAGAACTAGGATGGAAATGGGAAATACCACAAGAACCAACCAAAATAGCCAGA…	2103	PPRIM.AZ9-3.1.P1070113	MIKQLNQESILHISTSSTLQSLASFVKELIENSIDAQSTQIIVNFFNNGKEGFEVIDNGIGISTINQKQLATRGGTSKIQNFEDLEFVLTHGFRGEALNSIATLSNVTIISKHKDEELGWKWEIPQEPTKIARQTGTSIKVENIFYTLPVRAQEFKKNYKIEYNKAINILTEYAIINTNIEFKIYNEEEKNKKKLVLDSGLENQNMKQRITNVLGESIANDLIPFEKIQQDFTLNGFLSKSIESGSYKGQTRKTFWYCYINKKPINPPKQILQVMRDIYRQHNPNGNFFFILEINLRQINDADFNVSVDKRDVYLKNEKFIIENIEQIVNETLEKNKEKLKYIGKDGNLDQFIMATTKQTEKQAISQNVAQTDKRKDSLPQQTKEIQKRNSTFLSQLKN…	701	DNA mismatch repair protein, C-terminal domain	MF	5888.CAK94239	0	1172	COG0323@1|root,KOG1978@2759|Eukaryota,3ZBSM@5878|Ciliophora	2759|Eukaryota	L	DNA mismatch repair protein, C-terminal domain	-	GO:0002200,GO:0002376,GO:0002377,GO:0002440,GO:0002520,GO:0002566,GO:0003674,GO:0003676,GO:0003677,GO:0003690,GO:0003824,GO:0004518,GO:0004519,GO:0005488,GO:0005575,GO:0005622,GO:0005623,GO:0005634,GO:0005654,GO:0005737,GO:0005829,GO:0005856,GO:0005886,GO:0006139,GO:0006259,GO:0006281,GO:0006298,GO:0006725,GO:0006807,GO:0006950,GO:0006974,GO:0007275,GO:0008150,GO:0008152,GO:0009987,GO:0015630,GO:…	GO:0002377;GO:0002566;GO:0003676;GO:0009058;GO:0016445;GO:0016788;GO:0016817;GO:0033554;GO:0035770;GO:0043170;GO:0043227;GO:0043228;GO:0043229;GO:0043233;GO:0044238;GO:0048731	GO:0003677;GO:0004518;GO:0006139;GO:0006974;GO:0009059;GO:0016818;GO:0043231;GO:0043232;GO:0070013;GO:0090304	-	ko:K10858	ko03430,ko03460,map03430,map03460	M00295	-	-	ko00000,ko00001,ko00002,ko03400	-	-	-	DNA_mis_repair,HATPase_c_3,MutL_C
PPRIM.AZ9-3.1.T1100135	TTTTAATGGGAAATTTGTTCGAAAAATTGAAGAATTTATTCTCTACTTAAAAGTTGGAGGTTTGTATGGTAGGTTTAGAGAATGTAGGAAAAACAACAATGTTGAATTAACTATCAATGGGAGATCCTTCATTTACAGTACCTACTGTGGGTCTTAATGTTAGGACTGTAAAAAAGGGAGGAGTGACTATGAAAATCTGGGATATTGGTGGCTAAGTACAATATAGACCGGAATGGGGAAATTATGCACAAGGTTGTGATGCACTTATATTCCTTGTTGATACAAGCAATTAAGCAACTTTGGGTACATCAAAGAAGGAATTGCATAATTTATTAGATAATAAATCATTGAGAAATATTCCAATATTAATCATAGGAAATAAGATTGATGTGAATCCTC…	584	PPRIM.AZ9-3.1.P1100135	MGNLFEKLKNLFSTQKLEVCMVGLENVGKTTMLNQLSMGDPSFTVPTVGLNVRTVKKGGVTMKIWDIGGQVQYRPEWGNYAQGCDALIFLVDTSNQATLGTSKKELHNLLDNKSLRNIPILIIGNKIDVNPHLNEKQLIEGLNLDYITSNAWAVAMCSALTGNNITQVVDWLITKSKKQ*	180	ARF-like small GTPases; ARF, ADP-ribosylation factor	MF	5888.CAK64389	1.24E-127	362	COG1100@1|root,KOG0075@2759|Eukaryota,3ZC4E@5878|Ciliophora	2759|Eukaryota	U	ARF-like small GTPases; ARF, ADP-ribosylation factor	ARL8A	GO:0000166,GO:0000306,GO:0000323,GO:0000819,GO:0001666,GO:0001775,GO:0001882,GO:0001883,GO:0002252,GO:0002263,GO:0002274,GO:0002275,GO:0002283,GO:0002366,GO:0002376,GO:0002443,GO:0002444,GO:0002446,GO:0003674,GO:0003824,GO:0003924,GO:0005488,GO:0005515,GO:0005525,GO:0005575,GO:0005622,GO:0005623,GO:0005737,GO:0005764,GO:0005765,GO:0005766,GO:0005768,GO:0005770,GO:0005773,GO:0005774,GO:0005819,GO:…	GO:0001882;GO:0002263;GO:0002274;GO:0002366;GO:0002443;GO:0006810;GO:0006887;GO:0007018;GO:0007059;GO:0008092;GO:0016043;GO:0016817;GO:0031090;GO:0032553;GO:0032940;GO:0043167;GO:0043227;GO:0043228;GO:0043229;GO:0043299;GO:0045202;GO:0046907;GO:0051649;GO:0070482;GO:1901265;GO:1901363;GO:1990849	GO:0000166;GO:0001883;GO:0002275;GO:0002444;GO:0006996;GO:0007034;GO:0010970;GO:0012506;GO:0015631;GO:0016818;GO:0030705;GO:0031982;GO:0032549;GO:0032555;GO:0035639;GO:0036230;GO:0036293;GO:0043168;GO:0043231;GO:0043232;GO:0045055;GO:0046903;GO:0098588;GO:0098813;GO:0099111	3.2.1.35	ko:K01197,ko:K07955,ko:K07977	ko00531,ko01100,map00531,map01100	M00076,M00077	R07824,R07825,R10905	-	ko00000,ko00001,ko00002,ko00536,ko00537,ko01000,ko02042,ko04031,ko04131	-	-	-	Arf
PPRIM.AZ9-3.1.T1150072	AAAATAAAATATGCAAAAGTAATAAAATGAACAGATTGAGGAGGATGAATTTGAAGATGTGATTTCTTATACATCTTTAGAAAAATTAGCAATTCCAGGATTTGGTGCAGTAGATATATAGAGATTAAAAGATGCAGGATTTACAACATGTGAATCAATTGCATATACAGCAAAAAAGAATTTAATGAATATTAAAGGCATGACTGATGCCAAGATTGAAAAATTAGTTGAGGCTGTTGCTAAATTAGTAGTAAACTAATTTAAACCAGCTACAGATGTTTTAAAATAGAGAGAAAGAATAGTACATATTTCAACAGGAAGCACTAAATTTGATAAATTACTTAGAGGAGGTATAGAAACTGGTGGAATAACAGAAATATTTGGTGAATTTAGAACAGG…	1024	PPRIM.AZ9-3.1.P1150072	MQKQQNEQIEEDEFEDVISYTSLEKLAIPGFGAVDIQRLKDAGFTTCESIAYTAKKNLMNIKGMTDAKIEKLVEAVAKLVVNQFKPATDVLKQRERIVHISTGSTKFDKLLRGGIETGGITEIFGEFRTGKSQICHTLAVTCQMNDAKGRPGGKCLYIDTEGTFRPERLSEIAKRFELGIEEVLENVSFARAYNVDEQMKLLVQACNLMSTDKYALLIVDSATALYRTDYLGRGELSARQNHLGKFLRNLQRLADEFNVAVVITNQVMSQVEGTMMAMGDQKKPIGGNIMAHASTTRLYLRKGRGENRIVKIYDSPCLPESEEQYTISPGGIDDCAD*	338	Binds to single and double-stranded DNA and exhibits DNA-dependent ATPase activity. Underwinds duplex DNA	MF	5888.CAK68150	1.15E-238	656	COG0468@1|root,KOG1433@2759|Eukaryota,3ZAW6@5878|Ciliophora	2759|Eukaryota	L	Binds to single and double-stranded DNA and exhibits DNA-dependent ATPase activity. Underwinds duplex DNA	RAD51	GO:0000003,GO:0000018,GO:0000150,GO:0000166,GO:0000217,GO:0000228,GO:0000278,GO:0000280,GO:0000400,GO:0000709,GO:0000722,GO:0000723,GO:0000724,GO:0000725,GO:0000730,GO:0000775,GO:0000781,GO:0000784,GO:0000785,GO:0000790,GO:0000793,GO:0000794,GO:0000795,GO:0000800,GO:0001709,GO:0001932,GO:0003002,GO:0003006,GO:0003674,GO:0003676,GO:0003677,GO:0003682,GO:0003690,GO:0003697,GO:0003824,GO:0005488,GO:…	GO:0000278;GO:0000795;GO:0001709;GO:0003002;GO:0003676;GO:0003678;GO:0006403;GO:0006793;GO:0007131;GO:0007276;GO:0007281;GO:0007293;GO:0007530;GO:0009058;GO:0009314;GO:0009410;GO:0009790;GO:0009798;GO:0009994;GO:0012501;GO:0014070;GO:0016043;GO:0016817;GO:0019899;GO:0023052;GO:0030154;GO:0032553;GO:0033554;GO:0035556;GO:0043167;GO:0043170;GO:0043227;GO:0043228;GO:0043229;GO:0043233;GO:0044085;GO:…	GO:0000166;GO:0003677;GO:0006139;GO:0006325;GO:0006796;GO:0006915;GO:0006974;GO:0006996;GO:0007127;GO:0007292;GO:0007531;GO:0009059;GO:0009948;GO:0009950;GO:0009952;GO:0009953;GO:0010212;GO:0014074;GO:0016818;GO:0019222;GO:0019538;GO:0022607;GO:0030706;GO:0030716;GO:0032555;GO:0033260;GO:0034654;GO:0035639;GO:0043067;GO:0043168;GO:0043231;GO:0043232;GO:0043279;GO:0043412;GO:0043933;GO:0048477;GO:…	-	ko:K04482,ko:K14303	ko03013,ko03440,ko03460,ko05200,ko05212,map03013,map03440,map03460,map05200,map05212	M00427	-	-	ko00000,ko00001,ko00002,ko03019,ko03036,ko03400,ko04121,ko04131	1.I.1	-	-	HHH_5,Rad51
PPRIM.AZ9-3.1.T1160028	ATGAAATCGGCTAATAAATCTGCGTCTATGATAGTAACCATGTTCACTTAACAGAACTAAGAATTATAACTTGTATAAGCGAGGAAGGAATTTGATTAACTCACAAGAGAGATAGCAGAAAGAAGAAAGAAGCTGTTATCATAAATTGACAAAGGTAAGAGTAAGGAGAAAGAAAAAGTGGATGCAAATAAAGCAGAAAAATTCAAAAATATGGATGAACATAGAATCCCATTAGAAGAACTTGAGTAGAGATTTTAGACAAGTTCAAAAGATGGATTAAATAAAGATTTTGCCAATTAAAGATTATTGGAAGTTGGAAAAAATGAATTAACTTAAAAAGAAAAAGTACCTTGGTATATAAAATTAATACATGAATTAACTTCTATGTTTTCAATGCTT…	3530	PPRIM.AZ9-3.1.P1160028	MKSANKSASMIVTMFTQQNQELQLVQARKEFDQLTREIAERRKKLLSQIDKGKSKEKEKVDANKAEKFKNMDEHRIPLEELEQRFQTSSKDGLNKDFANQRLLEVGKNELTQKEKVPWYIKLIHELTSMFSMLLWVGSILCFIAYGLSPEDPSNLYLGIVIVVVNTLTGVITFFQNAKSEAIMDSFKNFIPPETLVIRDGQQQKLPASNLVPGDVVIVENGKRIPADLRILESNEMKVDNSSLTGESLLLMRTPECTNLVNPLETKNLAFFGTLCKEGNGKGLVIFTGDNTVIGQIAGLVQSSGSEDTTLRKELNNFIKNISAIATTFGVIFFVLGFVIGYPPITNLVFGIGIIVANVPEGLLATVTVALTLTAKKLAYKKVLVKNLEGVETLGSTSCI…	1174	Belongs to the cation transport ATPase (P-type) (TC 3.A.3) family	MF	5888.CAK59780	0	2192	COG0474@1|root,KOG0203@2759|Eukaryota,3ZD3G@5878|Ciliophora	2759|Eukaryota	P	Belongs to the cation transport ATPase (P-type) (TC 3.A.3) family	ATP4A	GO:0000003,GO:0000166,GO:0001101,GO:0001504,GO:0001505,GO:0001508,GO:0001540,GO:0001664,GO:0001696,GO:0001700,GO:0001894,GO:0002026,GO:0002028,GO:0002036,GO:0002087,GO:0003008,GO:0003012,GO:0003013,GO:0003015,GO:0003018,GO:0003674,GO:0003824,GO:0005102,GO:0005215,GO:0005391,GO:0005488,GO:0005496,GO:0005515,GO:0005524,GO:0005575,GO:0005622,GO:0005623,GO:0005634,GO:0005737,GO:0005768,GO:0005783,GO:…	GO:0000902;GO:0001101;GO:0001539;GO:0003012;GO:0003013;GO:0003016;GO:0003333;GO:0005102;GO:0005496;GO:0005886;GO:0006793;GO:0006810;GO:0007018;GO:0007166;GO:0007204;GO:0007267;GO:0007276;GO:0007611;GO:0007626;GO:0007632;GO:0008092;GO:0009058;GO:0009314;GO:0009410;GO:0009612;GO:0009725;GO:0009790;GO:0009887;GO:0010644;GO:0010817;GO:0014070;GO:0015075;GO:0015318;GO:0016043;GO:0016788;GO:0016817;GO:…	GO:0000166;GO:0001508;GO:0001664;GO:0003015;GO:0003018;GO:0003341;GO:0005911;GO:0006139;GO:0006163;GO:0006629;GO:0006796;GO:0006811;GO:0006836;GO:0006865;GO:0006873;GO:0006936;GO:0007215;GO:0007399;GO:0007417;GO:0007420;GO:0007600;GO:0007612;GO:0008015;GO:0008324;GO:0008344;GO:0008553;GO:0008554;GO:0008556;GO:0008610;GO:0009416;GO:0009792;GO:0009925;GO:0010646;GO:0015399;GO:0015662;GO:0015711;GO:…	3.6.3.10,3.6.3.9	ko:K01539,ko:K01541,ko:K01542,ko:K01544	ko00190,ko04022,ko04024,ko04260,ko04261,ko04911,ko04918,ko04919,ko04925,ko04960,ko04961,ko04964,ko04966,ko04970,ko04971,ko04972,ko04973,ko04974,ko04976,ko04978,map00190,map04022,map04024,map04260,map04261,map04911,map04918,map04919,map04925,map04960,map04961,map04964,map04966,map04970,map04971,map04972,map04973,map04974,map04976,map04978	-	-	-	ko00000,ko00001,ko01000,ko04147	3.A.3.1,3.A.3.1.2,3.A.3.1.4	-	-	Cation_ATPase,Cation_ATPase_C,Cation_ATPase_N,E1-E2_ATPase,H-K_ATPase_N,Hydrolase
PPRIM.AZ9-3.1.T1320065	ATGGTTAACTTCACTGTAGATTAAATAAGAGAGATTATGAATAAATAATAAAACATCAGAAACATGTCAGTCATCGCTCATGTGGATCATGGAAAGTCTACATTAACAGATTCTTTACTCTGTAAGGCTGGAATCTTATCAGCTAAAGAGAGTGGAGACAAAAGGATGACTGACACAAGAGAAGATGAATAGTTAAGAGGAATTACAATAAAATCTACAGGTGTATCATTGTATTATGAATATGATATTAACTACAATAACACAAAAGAGTAGTTTTTAATCAATTTAATTGACTCTCCAGGACATGTAGACTTTAGTTCAGAAGTCACAGCTGCTCTTAGAGTAACTGATGGAGCATTAGTTGTTGTAGATTGTGTAGAAGGAGTCTGTGTATAAACA…	2511	PPRIM.AZ9-3.1.P1320065	MVNFTVDQIREIMNKQQNIRNMSVIAHVDHGKSTLTDSLLCKAGILSAKESGDKRMTDTREDEQLRGITIKSTGVSLYYEYDINYNNTKEQFLINLIDSPGHVDFSSEVTAALRVTDGALVVVDCVEGVCVQTETVLRQAMQEKIKPVVMINKIDRAILELKHDGETMYQNFVKVIDNVNVIIATYQQEDMGELQVQPELGSVSFGSGKECWAFSCTKFAMIYASKFKVEPKKLQERLWGDNYFDDETKCWRKESEGTSGKQLKRAFVAFIMDPICKLANAVMEGNMEMANKMFNVLGLKLTQEEQKLSGKQLLKTVMSKWINAADTLIEMIICHLPSPREAQKYRTSYLYEGPQDDAIAQSMRECNPKGPLIMYVSKMVPTSDRSRFFAFGRVFSGTI…	837	Elongation factor G, domain IV family protein	MF	5888.CAK66258	0	1547	COG0480@1|root,KOG0469@2759|Eukaryota,3ZAX4@5878|Ciliophora	2759|Eukaryota	J	Elongation factor G, domain IV family protein	-	GO:0003674,GO:0003676,GO:0003723,GO:0003746,GO:0003824,GO:0003924,GO:0005488,GO:0005515,GO:0005575,GO:0005622,GO:0005623,GO:0005737,GO:0005829,GO:0006412,GO:0006414,GO:0006417,GO:0006448,GO:0006518,GO:0006807,GO:0008135,GO:0008150,GO:0008152,GO:0009058,GO:0009059,GO:0009889,GO:0009891,GO:0009893,GO:0009987,GO:0010467,GO:0010468,GO:0010556,GO:0010557,GO:0010604,GO:0010608,GO:0010628,GO:0016462,GO:…	GO:0003676;GO:0006518;GO:0008135;GO:0009058;GO:0016817;GO:0043170;GO:0043603;GO:0044238;GO:0048518;GO:0050794	GO:0009059;GO:0016818;GO:0019222;GO:0019538;GO:0048522	6.1.1.3	ko:K01868,ko:K03234	ko00970,ko04152,ko04921,map00970,map04152,map04921	M00359,M00360	R03663	RC00055,RC00523	ko00000,ko00001,ko00002,ko01000,ko01007,ko03012,ko03016,ko04147	-	-	-	EFG_C,EFG_II,EFG_IV,GTP_EFTU,GTP_EFTU_D2
PPRIM.AZ9-3.1.T1360051	ATCAAAATGATCAAGGAATATGATTATTTGTTTAAACTAGTGATAGTAGGTAACTCAGGAGTTGGAAAATCATCATTGCTACTTAGATTTTCAGATGACACCTTTAGTGATTCCTATTTAACTACAATCGGTGTAGATTTTAGATTTAAAACTCTCGAAATTGATGGCAAAAAAGTTAAATTACAAATTTGGGATACTGCTGGTCAAGAGAGATTTAGAACCATTACAAGTGCATATTATAAAGGAGCTGATGGAATTGTTTTAGTCTATGATGTTTCCTCCCTTGCTACCTTTGAAGACATTGACAAATTTTGGATCAACGAAGTGGATTCATATGCTGAAAAAAATGTTGAATTATTATTATTGGGAAATAAAAGTGATATTGAGGAAAAAGTAGTA…	636	PPRIM.AZ9-3.1.P1360051	MIKEYDYLFKLVIVGNSGVGKSSLLLRFSDDTFSDSYLTTIGVDFRFKTLEIDGKKVKLQIWDTAGQERFRTITSAYYKGADGIVLVYDVSSLATFEDIDKFWINEVDSYAEKNVELLLLGNKSDIEEKVVTTQKALDYASIRKMAHMEVSAKTADQVSKAFLSLARKLIAKKDSQGSKGTGPQKTQQTPGQKIGQQSEENKKEKEGCC*	210	Rab subfamily of small GTPases	MF	5888.CAK69091	6.9e-126	401	KOG0084@1|root,KOG0084@2759|Eukaryota,3ZDD4@5878|Ciliophora	2759|Eukaryota	U	Rab subfamily of small GTPases	RAB19	GO:0000139,GO:0001894,GO:0002065,GO:0002067,GO:0002376,GO:0003674,GO:0003824,GO:0003924,GO:0005096,GO:0005488,GO:0005515,GO:0005575,GO:0005622,GO:0005623,GO:0005737,GO:0005768,GO:0005794,GO:0005802,GO:0006810,GO:0006950,GO:0006952,GO:0006955,GO:0006996,GO:0007030,GO:0007154,GO:0007165,GO:0007264,GO:0007265,GO:0008047,GO:0008150,GO:0009888,GO:0009987,GO:0010033,GO:0010256,GO:0012505,GO:0016020,GO:…	GO:0006810;GO:0006952;GO:0008047;GO:0009888;GO:0016043;GO:0016817;GO:0023052;GO:0030154;GO:0031090;GO:0035556;GO:0043207;GO:0043227;GO:0043229;GO:0044093;GO:0045087;GO:0048872;GO:0050790;GO:0050793;GO:0050794;GO:0060249;GO:0060589;GO:0098542;GO:0098791;GO:1901652	GO:0001894;GO:0005802;GO:0006996;GO:0010256;GO:0016818;GO:0030695;GO:0030855;GO:0031982;GO:0034097;GO:0043085;GO:0043231;GO:0045595;GO:0048873;GO:0051336;GO:0060429;GO:0098588;GO:0140546;GO:0141124	-	ko:K07874,ko:K07910,ko:K07930,ko:K17047	ko05134,map05134	-	-	-	ko00000,ko00001,ko04031,ko04131,ko04147	-	-	-	Ras
PPRIM.AZ9-3.1.T1400023	ATGATTAAAGAAATTAAAATAACACTTTTAGGTAATTCTGGAGTTGGAAAGAGTAGTATAGTAAATCGTTTTTGTTTTTAAAGCTTTAATGAAAACAATCAATCAAATCTAGGCGCAGATTACTTTTCAAAAGAAATAGAATTACAAAACAATAAATTTAAATTTCAAATATGGGATACTGCAGGATAGGAGAAATTTAGATCTCTGGTTCCTCTTTTTTTAAGAAATTCTTAAGTTGCAATTATTGTTTATGATATTACATAAAAATCATCATTTACTTCATTAAAAGAATGGGTTTCTAATTTAGAATAAATATGCACAAAAGATTAATTATTTGTTCTTGTAGGAAATAAATGTGATTTAATTGAATAAGAGGAAGTAACTTATGATGAAGCTATG…	597	PPRIM.AZ9-3.1.P1400023	MIKEIKITLLGNSGVGKSSIVNRFCFQSFNENNQSNLGADYFSKEIELQNNKFKFQIWDTAGQEKFRSLVPLFLRNSQVAIIVYDITQKSSFTSLKEWVSNLEQICTKDQLFVLVGNKCDLIEQEEVTYDEAMQYSYNLKAIFQYTSCKTNDGIEELFNKIAVEYLKFEEEQKNKQMHKNEQQNSKLKFQNKHYFACC*	199	GTPase activity	MF	5888.CAK76366	1.13e-86	301	KOG0092@1|root,KOG0092@2759|Eukaryota	2759|Eukaryota	S	GTPase activity	-	GO:0000011,GO:0003674,GO:0003824,GO:0003924,GO:0005575,GO:0005622,GO:0005623,GO:0005737,GO:0005768,GO:0005769,GO:0005770,GO:0005886,GO:0006605,GO:0006623,GO:0006810,GO:0006886,GO:0006892,GO:0006895,GO:0006897,GO:0006914,GO:0006996,GO:0007032,GO:0007033,GO:0007034,GO:0008104,GO:0008150,GO:0008152,GO:0009056,GO:0009987,GO:0010256,GO:0012505,GO:0015031,GO:0015833,GO:0016020,GO:0016043,GO:0016050,GO:…	GO:0006810;GO:0006914;GO:0009056;GO:0016043;GO:0016197;GO:0016817;GO:0043227;GO:0043229;GO:0044085;GO:0045184;GO:0045324;GO:0046907;GO:0048193;GO:0051649;GO:0070727;GO:0071985	GO:0006605;GO:0006886;GO:0006892;GO:0006996;GO:0007034;GO:0008104;GO:0010256;GO:0015031;GO:0016236;GO:0016482;GO:0016818;GO:0022411;GO:0022607;GO:0031982;GO:0032509;GO:0043231;GO:0071705;GO:0072594;GO:0098657	-	ko:K07877,ko:K07889,ko:K07891	ko04014,ko04144,ko04145,ko04152,ko04962,ko05146,ko05152,map04014,map04144,map04145,map04152,map04962,map05146,map05152	-	-	-	ko00000,ko00001,ko04031,ko04131,ko04147	-	-	-	Ras,Roc
PPRIM.AZ9-3.1.T1410058	ATGTCAGAAACATATTTCGAGTTTGACTATTTATTAAGAATAATATTGGTGGGTGATACTGGAATTGGAAAAAGTTCACTCCTATTGAGATATACAGATTAAGAATTTTAATAAAATTTACTTCCAACTATTGGTATAGACTTCAAAACAAAAATAATTGAACAATAAGGGAAAAATGTTAAATTATAATTCTGGGACACTGCAGGATAAGAGAGATTTAGAACAATAAGCAGAAATTATTATAGAGGAGCTCATGCTATTTTTTTTGTCTATGATATTACTGATAGAGAATCATTTAAAAGAATAGAATATTGGATTAATGAAGTAGAACAGAATTCATCACCTGATACAATTAAAGTTCTCATAGGAAATAAAAGTGATTTAAATTATAAAAGAGAA…	636	PPRIM.AZ9-3.1.P1410058	MSETYFEFDYLLRIILVGDTGIGKSSLLLRYTDQEFQQNLLPTIGIDFKTKIIEQQGKNVKLQFWDTAGQERFRTISRNYYRGAHAIFFVYDITDRESFKRIEYWINEVEQNSSPDTIKVLIGNKSDLNYKREVDFDEGKELASSQGLEFFESSALENRNIESAVNYVVKLWLKKKELEEKQQKENRNANPVLSNSIVSIKKKSLFQLCQC*	212	Rab subfamily of small GTPases	MF	5888.CAK91091	3.67e-122	392	KOG0084@1|root,KOG0084@2759|Eukaryota,3ZCZ3@5878|Ciliophora	2759|Eukaryota	U	Rab subfamily of small GTPases	RAB19	GO:0000139,GO:0001894,GO:0002065,GO:0002067,GO:0002376,GO:0003674,GO:0003824,GO:0003924,GO:0005096,GO:0005488,GO:0005515,GO:0005575,GO:0005622,GO:0005623,GO:0005737,GO:0005768,GO:0005794,GO:0005802,GO:0006810,GO:0006950,GO:0006952,GO:0006955,GO:0006996,GO:0007030,GO:0007154,GO:0007165,GO:0007264,GO:0007265,GO:0008047,GO:0008150,GO:0009888,GO:0009987,GO:0010033,GO:0010256,GO:0012505,GO:0016020,GO:…	GO:0006810;GO:0006952;GO:0008047;GO:0009888;GO:0016043;GO:0016817;GO:0023052;GO:0030154;GO:0031090;GO:0035556;GO:0043207;GO:0043227;GO:0043229;GO:0044093;GO:0045087;GO:0048872;GO:0050790;GO:0050793;GO:0050794;GO:0060249;GO:0060589;GO:0098542;GO:0098791;GO:1901652	GO:0001894;GO:0005802;GO:0006996;GO:0010256;GO:0016818;GO:0030695;GO:0030855;GO:0031982;GO:0034097;GO:0043085;GO:0043231;GO:0045595;GO:0048873;GO:0051336;GO:0060429;GO:0098588;GO:0140546;GO:0141124	-	ko:K07874,ko:K07930,ko:K17047	ko05134,map05134	-	-	-	ko00000,ko00001,ko04031,ko04131,ko04147	-	-	-	Ras
PPRIM.AZ9-3.1.T1520129	ATGAATTAGGAGTAATCCAGAGTAAGCTTAAAAGCTCCATTGTTAAATTAAAATGAAGAAGATACTATTAAATTAGTTAATAAGTCAAGAAGAAATAGAGCAGGTATAATATCACAATTATTATTTACTTGGGTTTATGGTACCATAGATATTGCATCTAAAGTAACTTTAGAGAATGATATGATTGAGGATCTTAGATTTTAAGATACTAGTGAATAATTGTATTATAGATTCTTGAAATAATTTGATAAGAGGAAAAGCAAGAAAAATGGATTGTTATTTTCATTAATTGGTGTATCTTTAGGATAATGTATGTTTGTGTTCATAGTGATGTTATTTAATGTAGGGACATCACTATTAAATCCATTATTAATAAAATGGATTATAGAATATTTGATG…	4014	PPRIM.AZ9-3.1.P1520129	MNQEQSRVSLKAPLLNQNEEDTIKLVNKSRRNRAGIISQLLFTWVYGTIDIASKVTLENDMIEDLRFQDTSEQLYYRFLKQFDKRKSKKNGLLFSLIGVSLGQCMFVFIVMLFNVGTSLLNPLLIKWIIEYLMKEEKETQEGIILIFSIIGIRIISVICQQHSFYQIRLVGYDWMSILSMALLGKSMNVSYQSNKEHTSGQILNYMQVDTMKLQWFGWYLSQIMLMPLQIGISIYMMFKFIGIAFLGGLGVIILTAIFNIYVGKIIMDYQIMMMKNKDLRTNCANEIFQQIKFIKVNAYEEYFRLKLTKLRNQEIKTIKTRFFAACLTILSLWLSPMLILNATFLIYVAIGNDLTPANTFAIISLFQSLQGPLLFLPMAINALIETNISFKRIQRFLLT…	1338	ABC transporter family protein	MF	5888.CAK61901	0	2298	COG1132@1|root,KOG0054@2759|Eukaryota,3ZBIS@5878|Ciliophora	2759|Eukaryota	Q	ABC transporter family protein	YCF1	GO:0000041,GO:0000322,GO:0000323,GO:0000324,GO:0000329,GO:0003674,GO:0003824,GO:0005215,GO:0005310,GO:0005342,GO:0005575,GO:0005622,GO:0005623,GO:0005737,GO:0005773,GO:0005774,GO:0005783,GO:0005886,GO:0006518,GO:0006575,GO:0006749,GO:0006790,GO:0006807,GO:0006810,GO:0006811,GO:0006812,GO:0006820,GO:0006835,GO:0006857,GO:0006950,GO:0006996,GO:0007033,GO:0007034,GO:0007154,GO:0008150,GO:0008152,GO:…	GO:0005342;GO:0006575;GO:0006790;GO:0006810;GO:0008514;GO:0009636;GO:0010038;GO:0015075;GO:0015318;GO:0016043;GO:0016817;GO:0022804;GO:0031090;GO:0031669;GO:0033554;GO:0034220;GO:0034486;GO:0035672;GO:0042594;GO:0042887;GO:0043227;GO:0043229;GO:0043603;GO:0044182;GO:0046907;GO:0051649;GO:0070887;GO:0071585;GO:0071994;GO:0097501;GO:0098660;GO:0140359;GO:0140961;GO:1901682;GO:1903825;GO:1904680	GO:0006811;GO:0006996;GO:0008324;GO:0015399;GO:0015711;GO:0015849;GO:0016818;GO:0022890;GO:0035443;GO:0043231;GO:0046686;GO:0046943;GO:0061024;GO:0071248;GO:0071705;GO:0071995;GO:0072348;GO:0097237;GO:0098588;GO:0098655;GO:0098662;GO:1990170	-	ko:K05665,ko:K05666	ko01523,ko01524,ko02010,ko04071,ko04976,ko04977,ko05206,map01523,map01524,map02010,map04071,map04976,map04977,map05206	-	-	-	ko00000,ko00001,ko02000	3.A.1.208.2,3.A.1.208.8	-	iMM904.YDR135C	ABC_membrane,ABC_tran
PPRIM.AZ9-3.1.T1530110	ATGGTCAATTTAATGTTGAATCAGATAACAAAAAGCATGAATAATCAGGATAATATTAGAAATATTTGTGTATTTGCTAATGTGGATCATGGTAGATAAACTATAATCGATCAATTACTTAACAATGCTGGCATAAATCTTATTGATTAATCTAAAGAAGCAATAAATATTAATAATACTACTCCTACTAACTTATCATTGTATTATGAATTCGATATATAATCTAATGGCGTAATATAATAATATCTATTCAATTTAATCGATCGTCCAAGATTACCAAATATTAATTCTGAAACCATCTTATCATCATTGAGAGTATCAGATGGAATCTTAATAATTGTAGATTATATAGAAGGAATTAGTACATCAACAGAATCCATATTGAGAATGTGTATGAAA…	2478	PPRIM.AZ9-3.1.P1530110	MVNLMLNQITKSMNNQDNIRNICVFANVDHGRQTIIDQLLNNAGINLIDQSKEAININNTTPTNLSLYYEFDIQSNGVIQQYLFNLIDRPRLPNINSETILSSLRVSDGILIIVDYIEGISTSTESILRMCMKEKVKPVLMVNKLDRAILELQQDSDTIYNTLVQIIEQINMIIFGYQLDDMGDLLIKPEQGTVSFGSGKDGWALTCTKFAEFYASKFNTEAKKLQEKFWGENYFDSETKCWVNKNQCNTGKELKRTFVQFILDPICKMVKAIMDGNIQIVIKMLNVLGLQLNEQDQGLVGKQLLQTVMSKWINVSDNLIQMIICHLPSPKQAQQYRTSYFYEGSQNNQIAQSIKNCNPNGPLVMFISNVISIGRDNYIAFGRIFSGTIKQDQQIRIMG…	826	Elongation factor G, domain IV family protein	MF	5888.CAK81241	0	978	COG0480@1|root,KOG0469@2759|Eukaryota,3ZAX4@5878|Ciliophora	2759|Eukaryota	J	Elongation factor G, domain IV family protein	-	GO:0003674,GO:0003676,GO:0003723,GO:0003746,GO:0003824,GO:0003924,GO:0005488,GO:0005515,GO:0005575,GO:0005622,GO:0005623,GO:0005737,GO:0005829,GO:0006412,GO:0006414,GO:0006417,GO:0006448,GO:0006518,GO:0006807,GO:0008135,GO:0008150,GO:0008152,GO:0009058,GO:0009059,GO:0009889,GO:0009891,GO:0009893,GO:0009987,GO:0010467,GO:0010468,GO:0010556,GO:0010557,GO:0010604,GO:0010608,GO:0010628,GO:0016462,GO:…	GO:0003676;GO:0006518;GO:0008135;GO:0009058;GO:0016817;GO:0043170;GO:0043603;GO:0044238;GO:0048518;GO:0050794	GO:0009059;GO:0016818;GO:0019222;GO:0019538;GO:0048522	6.1.1.3	ko:K01868,ko:K03234	ko00970,ko04152,ko04921,map00970,map04152,map04921	M00359,M00360	R03663	RC00055,RC00523	ko00000,ko00001,ko00002,ko01000,ko01007,ko03012,ko03016,ko04147	-	-	-	EFG_C,EFG_II,EFG_IV,GTP_EFTU,GTP_EFTU_D2
PPRIM.AZ9-3.1.T1650048	AAAAGAAATTGTAAGATGATTAAAGAATATGATTATTTGTTCAAGTTAGTAATTATTGGTAACTCTGGAGTTGGAAAGAGTTCATTATTGTTGAGATTTGCAGATGACTAATTTAGTGAATCTTATCTAACAACTATTGGTGTTGATTTTAGATTTAGAACATTACCTATTGATGGAAAGAATGTAAAATTATAGATTTGGGACACTGCTGGATAAGAAAGATTCAGAACAATCACAAGTGCATACTATAAGGGTGCTGATGGAATTGTTATGGTATATGATGTCACATAAGGTTAATCATTTGATGATATCGATAAATTCTGGTTGCATGAAGTAGAATCATATGGTGAAAAAAATGTGTAATTATTAATCATTGGAAATAAAAATGATTTAGATGAA…	693	PPRIM.AZ9-3.1.P1650048	MIKEYDYLFKLVIIGNSGVGKSSLLLRFADDQFSESYLTTIGVDFRFRTLPIDGKNVKLQIWDTAGQERFRTITSAYYKGADGIVMVYDVTQGQSFDDIDKFWLHEVESYGEKNVQLLIIGNKNDLDEQKQIETSKAEEYCKSHNMLFMECSAKTADHVNNAFLELSRKLMAKKDASQPPKTTNTTSNVTQQSQSRGQTNTNTSQSNKLSANTSNQKKQKDGGCC*	226	Rab subfamily of small GTPases	MF	5888.CAK92850	2.71e-124	393	KOG0084@1|root,KOG0084@2759|Eukaryota,3ZDD4@5878|Ciliophora	2759|Eukaryota	U	Rab subfamily of small GTPases	RAB19	GO:0000139,GO:0001894,GO:0002065,GO:0002067,GO:0002376,GO:0003674,GO:0003824,GO:0003924,GO:0005096,GO:0005488,GO:0005515,GO:0005575,GO:0005622,GO:0005623,GO:0005737,GO:0005768,GO:0005794,GO:0005802,GO:0006810,GO:0006950,GO:0006952,GO:0006955,GO:0006996,GO:0007030,GO:0007154,GO:0007165,GO:0007264,GO:0007265,GO:0008047,GO:0008150,GO:0009888,GO:0009987,GO:0010033,GO:0010256,GO:0012505,GO:0016020,GO:…	GO:0006810;GO:0006952;GO:0008047;GO:0009888;GO:0016043;GO:0016817;GO:0023052;GO:0030154;GO:0031090;GO:0035556;GO:0043207;GO:0043227;GO:0043229;GO:0044093;GO:0045087;GO:0048872;GO:0050790;GO:0050793;GO:0050794;GO:0060249;GO:0060589;GO:0098542;GO:0098791;GO:1901652	GO:0001894;GO:0005802;GO:0006996;GO:0010256;GO:0016818;GO:0030695;GO:0030855;GO:0031982;GO:0034097;GO:0043085;GO:0043231;GO:0045595;GO:0048873;GO:0051336;GO:0060429;GO:0098588;GO:0140546;GO:0141124	-	ko:K07874,ko:K07910,ko:K07930,ko:K17047	ko05134,map05134	-	-	-	ko00000,ko00001,ko04031,ko04131,ko04147	-	-	-	Ras
