# Supplementary material for: Facultative mutualism between Paramecium and the intracellular Rickettsiales bacterium Megaera mediated by a horizontally acquired biotin operon
Source: ISME Commun. 2026 Mar 27;6(1):ycag079. doi: 10.1093/ismeco/ycag079 (PMC13134042; doi:10.1093/ismeco/ycag079)
Supplement: Supplementary_material_ycag079 [file supplementary_material_ycag079.zip › Table S6_enriched_GO_downregulated updated.xlsx]

## Sheet: after Fisher - info genes down
Gene_IDs	nucl_seq	len_nucl_seq	Prot_IDs	prot_seq	len_prot_seq	Annotation	Ontology	seed_ortholog	evalue	score	eggNOG_OGs	max_annot_lvl	COG_category	Description	Preferred_name	Gos_default	Gos_hierarchical_level_D03	Gos_hierarchical_level_D04	EC	KEGG_ko	KEGG_Pathway	KEGG_Module	KEGG_Reaction	KEGG_rclass	BRITE	KEGG_TC	CAZy	BiGG_Reaction	PFAMs
PPRIM.AZ9-3.1.T0010289	ATTATTTAATGTCAGGACCTGTGTTTAAGGCAGCAGCTAAATGGACTGGAAGAAAGATCAACGTTAAGAATACAGTAGTTGAATTAGATGGAGATGAATAAGCAAGAATCATTTGGAAGATGATCAGAGAGAGATTGGTTTTACCATATTTGAATGTTAATTTAGAATATTATGATTTAAGTATGGAACATAGAGACAAGACTGATGATAAGGTTACTTTCGATTCAGGATATGCTATCTTAAAACACAAGGTTGGTGTTAAATGTGCTACAATTACAGCTGATGAAGCAAGAGTTGAAGAATTCAAACTTAAAAAGATGTGGCCATCACCAAATGGATCAATTAGAGCTATTTTAGATGGTACAGTATTCAGAGAACCAATTATTTGTAAAAATATTC…	1318	PPRIM.AZ9-3.1.P0010289	MSGPVFKAAAKWTGRKINVKNTVVELDGDEQARIIWKMIRERLVLPYLNVNLEYYDLSMEHRDKTDDKVTFDSGYAILKHKVGVKCATITADEARVEEFKLKKMWPSPNGSIRAILDGTVFREPIICKNIPRLVPGWTQPIVIGRHSYGDQYKCQDVKLPGPGKLELIYTPTQGEQVKRTIFEFKGKGGVGLGMYNTYESIVNFAHQSFQYALMRKYPLMLGTKNTILKQYDGYFKDIFQEIFETKYKKDFDANKLWYEHRLIDDLVAQMMKSSGGFVLALKNYDGDVQSDIVAQGYGSLGMMTSELVANDGVYESEAAHGTITRHYREHQKGKETSTNSVASIYAWTRGLRHRGRLDNNQELVKFAETLESSIIQTIESGLFTKDLALIVHGPKADRS…	424	Isocitrate/isopropylmalate dehydrogenase	BP	5888.CAK60469	1,28e-315	858	COG0538@1|root,KOG1526@2759|Eukaryota,3ZDPK@5878|Ciliophora	2759|Eukaryota	C	Isocitrate/isopropylmalate dehydrogenase	IDH1	GO:0000003,GO:0000166,GO:0000287,GO:0001775,GO:0002252,GO:0002263,GO:0002274,GO:0002275,GO:0002283,GO:0002366,GO:0002376,GO:0002443,GO:0002444,GO:0002446,GO:0003006,GO:0003674,GO:0003824,GO:0004448,GO:0004450,GO:0005102,GO:0005488,GO:0005515,GO:0005575,GO:0005576,GO:0005622,GO:0005623,GO:0005737,GO:0005739,GO:0005759,GO:0005777,GO:0005782,GO:0005829,GO:0006082,GO:0006091,GO:0006099,GO:0006101,GO:…	GO:0002263;GO:0002274;GO:0002366;GO:0002443;GO:0006091;GO:0006575;GO:0006790;GO:0006793;GO:0006810;GO:0006887;GO:0006979;GO:0007548;GO:0009056;GO:0009058;GO:0009410;GO:0009725;GO:0014070;GO:0016043;GO:0016614;GO:0032940;GO:0033554;GO:0033993;GO:0042802;GO:0043167;GO:0043227;GO:0043228;GO:0043229;GO:0043233;GO:0043299;GO:0043603;GO:0044238;GO:0044281;GO:0045137;GO:0045184;GO:0046907;GO:0046983;GO:…	GO:0000166;GO:0002275;GO:0002444;GO:0006066;GO:0006082;GO:0006139;GO:0006163;GO:0006520;GO:0006605;GO:0006629;GO:0006796;GO:0006996;GO:0008104;GO:0008406;GO:0008610;GO:0008652;GO:0015031;GO:0015980;GO:0016042;GO:0016616;GO:0019222;GO:0019362;GO:0019637;GO:0031982;GO:0031983;GO:0036230;GO:0043169;GO:0043231;GO:0043232;GO:0044248;GO:0044282;GO:0044283;GO:0045055;GO:0046434;GO:0046545;GO:0046660;GO:…	1.1.1.42	ko:K00031	ko00020,ko00480,ko00720,ko01100,ko01110,ko01120,ko01130,ko01200,ko01210,ko01230,ko04146,map00020,map00480,map00720,map01100,map01110,map01120,map01130,map01200,map01210,map01230,map04146	M00009,M00010,M00173,M00740	R00267,R00268,R01899	RC00001,RC00084,RC00114,RC00626,RC02801	br01601,ko00000,ko00001,ko00002,ko01000	-	-	iMM904.YLR174W,iND750.YLR174W	Iso_dh
PPRIM.AZ9-3.1.T0010293	ATGTCAATCACAAGGATTGGTGTTTGTACAATGAACTAATTTGCGATGGATTTTGATTACAACCTCTAAAATATAATTGAAAGCATCGAGATATGCAAAAGAAAGTAATGTCTATATAGAGTGGGTCCAGAATTAGAAGTTTGTGGATATATGTGTGAAGATCATTTCTTGGAGTCAGATACTGTTACTCATTGCTGGGAAGCTGTATCAGAGATATTACTTCATACAGATAATATTGTGTGTGATATTGGTATGCCTGTTATTCATAAAAGTGTGTTTTATAATTGTAGAGTGATTCTTTTAAATAAGAAAATTCACTTAATTAGACCAAAGATTTACTTGGCAGATGATGGAAATTATAGGGAATCAAGGTATTTTACACCTTGGAGTAAAGAAATA…	2058	PPRIM.AZ9-3.1.P0010293	MSITRIGVCTMNQFAMDFDYNLQNIIESIEICKRKQCLYRVGPELEVCGYMCEDHFLESDTVTHCWEAVSEILLHTDNIVCDIGMPVIHKSVFYNCRVILLNKKIHLIRPKIYLADDGNYRESRYFTPWSKEIEELELPTFIQKITGQKCVPIGVAILQTLDTEIGIEICEEMWIPIPTSASQALDGAEIILNSSGSHYQIGKIKERTELFKDITKRNGACYAFCNLRGCDGNRLYFDGCSCIVLNGKVLAKSDAFSLKDVEVTTCDIDLQEVRNIRINIKSRSLMASKQKHFPRIKLNINLTQQQNYIYYRDIPIQYESEVEDSIACYLWDYLRRSGASGFMLPLSGGVDSASTAISVFFMANKIFKTITTIDDDYNSHNKVLKQLRQIVQDDQFNPK…	686	NAD synthase	BP	5888.CAK72807	0	1347	COG0171@1|root,KOG2303@2759|Eukaryota,3ZAI7@5878|Ciliophora	2759|Eukaryota	H	NAD synthase	-	GO:0003674,GO:0003824,GO:0006139,GO:0006725,GO:0006732,GO:0006733,GO:0006753,GO:0006793,GO:0006796,GO:0006807,GO:0007275,GO:0007568,GO:0008150,GO:0008152,GO:0008340,GO:0008795,GO:0009058,GO:0009108,GO:0009117,GO:0009165,GO:0009435,GO:0009987,GO:0010259,GO:0016874,GO:0016879,GO:0016880,GO:0018130,GO:0019359,GO:0019362,GO:0019363,GO:0019438,GO:0019637,GO:0019674,GO:0032501,GO:0032502,GO:0034641,GO:…	GO:0006793;GO:0009058;GO:0016879;GO:0044238;GO:0044281;GO:0072521;GO:0072524	GO:0006139;GO:0006163;GO:0006796;GO:0016880;GO:0019362;GO:0019637;GO:0034654;GO:0055086;GO:0072522;GO:0072525;GO:0090407	6.3.5.1	ko:K01950	ko00760,ko01100,map00760,map01100	M00115	R00257	RC00010,RC00100	ko00000,ko00001,ko00002,ko01000	-	-	-	CN_hydrolase,NAD_synthase
PPRIM.AZ9-3.1.T0010425	ATGTAATTATTGAAATAATTTTATCATAGTAGATATTACAAAAAATCTCTATATGGTATGATAGGCTTAGGAGTAATAGGAGCTGTCATAGTATTTTCAGCTAAATTAAGAAAATAATAATCAAAGTAGCAATCCCTTGATCAATTTTAATCTAATGAATAATCATAATAAGGAACAATATTCAATAATTTAGATAAATGCTCATTATCTAACTTAGACTAAGTTATAACATTGAATACTTCAATTTAGCTTGAAATTGATTTTAAACAATAAATATTAATTGGAAAAGTAATTCTAAAGATGAAAGCTATTAAATAAATAAATAAGGTATATTTAGATACTAAAATGTTGGATGTTCAACAAGTAAAAGTTGATGGTTAAAACACTTAATTCAACTAT…	1968	PPRIM.AZ9-3.1.P0010425	MQLLKQFYHSRYYKKSLYGMIGLGVIGAVIVFSAKLRKQQSKQQSLDQFQSNEQSQQGTIFNNLDKCSLSNLDQVITLNTSIQLEIDFKQQILIGKVILKMKAIKQINKVYLDTKMLDVQQVKVDGQNTQFNYKQLVVKELGDQLEIFTQKQANEEFQIEITYSTLQNVHNEQVALNWLQPSQTFGNKHPFLFTQSEAIYARSLFPCQDSPSIKSTFNIELTVLSHLKAFGSGLIVKETSEGDKKTFYFNQPVAIPAYLFAICAGDLEKKQISERTFVISEPILINKCTYEFSDMEKYLSSIEEYLTPYKWNQYTVVVLPKAFPFGGMENPNLTFLSPSLVVGDKSETAVVIHEMIHSWSGNSMTCQNWECFWLNEGITTFIENKMVGKIFGKDQQTLH…	656	Leukotriene A4 hydrolase, C-terminal	BP	5888.CAK94779	0	1117	COG0308@1|root,KOG1047@2759|Eukaryota,3ZB52@5878|Ciliophora	2759|Eukaryota	EIOV	Leukotriene A4 hydrolase, C-terminal	RNPEPL1	GO:0000322,GO:0000323,GO:0000324,GO:0000328,GO:0001654,GO:0001676,GO:0001775,GO:0001990,GO:0001991,GO:0002002,GO:0002003,GO:0002252,GO:0002263,GO:0002274,GO:0002275,GO:0002283,GO:0002366,GO:0002376,GO:0002443,GO:0002444,GO:0002446,GO:0003008,GO:0003013,GO:0003044,GO:0003073,GO:0003081,GO:0003674,GO:0003824,GO:0004177,GO:0004301,GO:0004463,GO:0005488,GO:0005507,GO:0005575,GO:0005576,GO:0005615,GO:…	GO:0002263;GO:0002274;GO:0002366;GO:0002443;GO:0003013;GO:0005886;GO:0006518;GO:0006810;GO:0006887;GO:0008217;GO:0008233;GO:0009056;GO:0009058;GO:0009725;GO:0009888;GO:0010038;GO:0010817;GO:0010876;GO:0016801;GO:0019915;GO:0030154;GO:0032879;GO:0032940;GO:0035295;GO:0042445;GO:0043167;GO:0043170;GO:0043227;GO:0043228;GO:0043229;GO:0043233;GO:0043299;GO:0043603;GO:0044238;GO:0044281;GO:0045184;GO:…	GO:0001990;GO:0002002;GO:0002275;GO:0002444;GO:0003073;GO:0006082;GO:0006605;GO:0006629;GO:0006811;GO:0006869;GO:0006886;GO:0007034;GO:0007423;GO:0008015;GO:0008104;GO:0008237;GO:0008238;GO:0008610;GO:0009057;GO:0009059;GO:0015031;GO:0015711;GO:0015849;GO:0016486;GO:0016803;GO:0019538;GO:0030323;GO:0030324;GO:0030855;GO:0031982;GO:0036230;GO:0043169;GO:0043231;GO:0043232;GO:0044248;GO:0044283;GO:…	3.3.2.6,3.4.11.6	ko:K01254,ko:K01260,ko:K09605,ko:K09606,ko:K15428	ko00480,ko00590,ko01100,map00480,map00590,map01100	-	R00899,R03057,R04951	RC00096,RC00141,RC00838	ko00000,ko00001,ko01000,ko01002	-	-	-	Leuk-A4-hydro_C,Peptidase_M1
PPRIM.AZ9-3.1.T0010572	TTTCTTAATGGCTATCTTATCATTTGAAATAGTTTTGACTTTAACAGCCTTCTTATTGTATTATCTGTACTACAAAAAGTTCAAATTCTTCACAATTGTTGAAAAATTGGACGAGAAGAATGTTAGGAACAAATTACCAAGAGGAAAATGTCCACCATCTTATCCTAATGGTTGGTATCGTCTTTGCAGATCAGGAGAATTGTAACCAGGAGAAGTAAAAGAAATTAAATTATGTGGAAGACATATTGCATATTATAGAGGAACTGATAAATAAGTATATGCTGTAGCTGCCTATTGTCCTCACATGGGTGCCAATTTAGGTATTGGTGGTTAAGTGAAGTTTCGATCATGCATTGAATGTCCATTCCATGGATGGACTTTTGATGGGAAAAGTGGTTT…	1339	PPRIM.AZ9-3.1.P0010572	MAILSFEIVLTLTAFLLYYLYYKKFKFFTIVEKLDEKNVRNKLPRGKCPPSYPNGWYRLCRSGELQPGEVKEIKLCGRHIAYYRGTDKQVYAVAAYCPHMGANLGIGGQVKFRSCIECPFHGWTFDGKSGLCVNSEQLEPKIVTTYCYPDIERVTKNQKGEYIQKIAEGEVKIKTYLIKEIKGIVYIWLHSKEAKPWYDIVSEKSEHLTLRAESVNYVNCHIQEIPENGADLRHFDYIHKSAMDIIPSWLVSLKWEMRTKNANDSDFLKDMTHPVNKCRQYQKYLFDQYFTNKELIPYMNVLILDGYVILFNKFKFHAIWATGFQMGPATVALYVKSAIFEVLFKQSIQPVEKFTQKVYHTVFTNGYLPYWFSAYLLHAELRQVLFDVKLWNAKIFSET…	439	Rieske-like [2Fe-2S] domain	BP	5888.CAK66954	2,33e-311	848	COG4638@1|root,2QS20@2759|Eukaryota,3ZDI9@5878|Ciliophora	2759|Eukaryota	P	Rieske-like [2Fe-2S] domain	nvd	GO:0002164,GO:0002165,GO:0002168,GO:0005575,GO:0005622,GO:0005623,GO:0005737,GO:0006629,GO:0006694,GO:0007275,GO:0007552,GO:0008150,GO:0008152,GO:0008202,GO:0008610,GO:0009058,GO:0009791,GO:0009987,GO:0010817,GO:0032501,GO:0032502,GO:0034754,GO:0035264,GO:0040007,GO:0042180,GO:0042181,GO:0042445,GO:0042446,GO:0044237,GO:0044238,GO:0044249,GO:0044281,GO:0044283,GO:0044424,GO:0044464,GO:0045455,GO:…	GO:0002164;GO:0002165;GO:0009058;GO:0010817;GO:0042180;GO:0042445;GO:0044238;GO:0044281	GO:0006629;GO:0008610;GO:0042181;GO:0042446;GO:0044283;GO:0045455	1.14.13.122,1.14.19.21	ko:K13600,ko:K14938	ko00860,ko00981,ko01100,ko01110,ko04212,map00860,map00981,map01100,map01110,map04212	-	R08203,R08204,R10080,R11007,R11008	RC00116,RC00138,RC00269,RC00769	ko00000,ko00001,ko01000	-	-	-	Rieske
PPRIM.AZ9-3.1.T0030332	ATCTTATTAAATGAAAATAAAAGGTGGATTCTCGAGTATCAAAAATGTTATCGCAAGAGAAATTTTGGATTCTAGAGGTAATCCAACAGTGGAAGCTGATGTAATTACATCAAAAGGTGTTTTCAGATCAGCAGTGCCTTCTGGTGCTTCAACTGGAATTTATGAAGCTTTAGAATTGAGAGATGGAGATAAATCAAGATACCTTGGAAAAGGAGTAAGTAAGGCTGTTGCTAATGTAAATGAGATCATTAGACCAGCTTTGGTTGGTAAGAATGTGACCGAACAAACAAAATTGGATAAACTTATTGTTGAATAGCTAGATGGAAGCAAAAATAAATATGGATGGTCAAAGAGTAAATTAGGAGCAAATGCTATATTGGCAGTCTCATTAAGTTTGGC…	1396	PPRIM.AZ9-3.1.P0030332	MKIKGGFSSIKNVIAREILDSRGNPTVEADVITSKGVFRSAVPSGASTGIYEALELRDGDKSRYLGKGVSKAVANVNEIIRPALVGKNVTEQTKLDKLIVEQLDGSKNKYGWSKSKLGANAILAVSLSLARAGAAEQNIPLYYYLAQLAGKRTDKFVTPVPSLNVINGGKHAGNKLAMQEFMILPTGAKSFKEAIQIGCEVYHSLKGVIKSKYGLDATNVGDEGGFAPSIQDPNEALQLLEDAIKKAGHTGKVDIGMDVAASEFFEKNTYDLDFKNAKNDGSKKLTAQQLTELYLKFVSQHPIVSIEDPFDQDDWEGYTQFTAKIGQKVQIVGDDLLVTNPIRVQEAINRKACNALLLKVNQIGSLTESIEASNLSQKNGFGVMVSHRSGETEDNFIGD…	450	Enolase, N-terminal domain	BP	5888.CAK85009	9,26e-317	864	COG0148@1|root,KOG2670@2759|Eukaryota,3ZB5K@5878|Ciliophora	2759|Eukaryota	G	Enolase, N-terminal domain	ENOL	GO:0003674,GO:0003824,GO:0004634,GO:0005575,GO:0005622,GO:0005623,GO:0005737,GO:0005829,GO:0005886,GO:0005975,GO:0005996,GO:0006006,GO:0006007,GO:0006082,GO:0006090,GO:0006091,GO:0006094,GO:0006096,GO:0006139,GO:0006163,GO:0006164,GO:0006165,GO:0006725,GO:0006732,GO:0006733,GO:0006734,GO:0006735,GO:0006753,GO:0006754,GO:0006757,GO:0006793,GO:0006796,GO:0006807,GO:0008150,GO:0008152,GO:0009056,GO:…	GO:0006091;GO:0006793;GO:0009056;GO:0009058;GO:0009410;GO:0016835;GO:0044238;GO:0044281;GO:0070887;GO:0072521;GO:0072524;GO:1901135	GO:0005975;GO:0005996;GO:0006082;GO:0006096;GO:0006139;GO:0006163;GO:0006796;GO:0016051;GO:0016052;GO:0016836;GO:0019362;GO:0019637;GO:0019693;GO:0034654;GO:0034655;GO:0044282;GO:0044283;GO:0046434;GO:0055086;GO:0071466;GO:0072522;GO:0072523;GO:0072525;GO:0072526;GO:0090407;GO:1901136;GO:1901137	4.2.1.11	ko:K01689	ko00010,ko00680,ko01100,ko01110,ko01120,ko01130,ko01200,ko01230,ko03018,ko04066,map00010,map00680,map01100,map01110,map01120,map01130,map01200,map01230,map03018,map04066	M00001,M00002,M00003,M00346,M00394	R00658	RC00349	ko00000,ko00001,ko00002,ko01000,ko03019,ko04147	-	-	-	Enolase_C,Enolase_N
PPRIM.AZ9-3.1.T0030650	ATGGATAATTAGAACTCATAATCTACAACTATTTTATTTTAAGAAGCTATTGATTTCTTAGTTAAAATATTCAAAATCTTTAGATTTCCATAAATTAAAATCTGCTTCAATGGTGGCAAAGATGCAACAGTTGTTCTCTATTTAGCAAAAATGGCTTTAGAGAAATTATAAATATCTACATAAATTGAATGTTTATACTTTAAAGAACAGGAACCTTTCCCTGAGATTATAGAATTTATAGAATCATAAAAAAAGGTTTTGAACTTATAAGTTTTGGAATGCAATGAATGTGTTAAATAGAGTTTAGAAAAATAAGAATAATTACAAGCTGTAATTATGGGTACAAGAAGAAGTGATCCCCATGGAAAAAACCTTAATTTAATTTCAATAACAGATAAT…	618	PPRIM.AZ9-3.1.P0030650	MDNQNSQSTTILFQEAIDFLVKIFKIFRFPQIKICFNGGKDATVVLYLAKMALEKLQISTQIECLYFKEQEPFPEIIEFIESQKKVLNLQVLECNECVKQSLEKQEQLQAVIMGTRRSDPHGKNLNLISITDNNYPSLLRINPILEWNYSQIWEFIRTFNIPYCSLYDQGYMCLGEIGKTQPNKNYKKGMKPWEFDPQHERLDRE*	206	Phosphoadenosine phosphosulfate reductase family	BP	5888.CAK80950	3.96e-130	371	COG0175@1|root,KOG2644@2759|Eukaryota,3ZEI7@5878|Ciliophora	2759|Eukaryota	EH	Phosphoadenosine phosphosulfate reductase family	FAD1	GO:0003674,GO:0003824,GO:0003919,GO:0005575,GO:0005622,GO:0005623,GO:0005737,GO:0006139,GO:0006725,GO:0006732,GO:0006747,GO:0006753,GO:0006793,GO:0006796,GO:0006807,GO:0008150,GO:0008152,GO:0009058,GO:0009108,GO:0009117,GO:0009123,GO:0009161,GO:0009165,GO:0009259,GO:0009987,GO:0016740,GO:0016772,GO:0016779,GO:0018130,GO:0019438,GO:0019637,GO:0019693,GO:0034641,GO:0034654,GO:0042726,GO:0042727,GO:…	GO:0006793;GO:0009058;GO:0016772;GO:0042726;GO:0044238;GO:0044281;GO:1901135	GO:0006139;GO:0006796;GO:0016779;GO:0019637;GO:0019693;GO:0034654;GO:0042727;GO:0055086;GO:0072387;GO:0090407	2.7.7.2	ko:K00953	ko00740,ko01100,ko01110,map00740,map01100,map01110	M00125	R00161	RC00002	ko00000,ko00001,ko00002,ko01000	-	-	-	PAPS_reduct
PPRIM.AZ9-3.1.T0040234	AAAGAAATGATGCTAAGAAATCTTTGGAGATCTCCTGTCTATTCTTTTTCATATTATGCTAACTTGGATCTTAGTTGTCCTTATCCATCTTTCCAAGCTAGAGACCTTACAACTACTCATACTATGCATTATATTACTAAACCTCCTTGTGATCCTAAAATCATGACTTTTGGAGCTTTTCATACAGATCATTTATTGGAGATAGATTGGTCTGAAAAAATGGGATGGAGCCGACCCCAAATTGTTCCATTCAAAAGTTTTAGTATTCATCCTTTTTCAGCTTGTTTACATTATGCAATTGAGTGTTTTGAAGGTGCAAAAGCTTATAGAGGACCTAATAATTCAATTAGAACATTTAGATTGAATTGTAATATGTATAGAATGAAACAATCTGCTAAG…	1182	PPRIM.AZ9-3.1.P0040234	MMLRNLWRSPVYSFSYYANLDLSCPYPSFQARDLTTTHTMHYITKPPCDPKIMTFGAFHTDHLLEIDWSEKMGWSRPQIVPFKSFSIHPFSACLHYAIECFEGAKAYRGPNNSIRTFRLNCNMYRMKQSAKRLSLPDFDGTELERCIEQLLKVDRDWIPDRPGFSCYIRPTLMATEEALGVRASSRAKLFVALCPVGPYFPSGLKPVRVFCNTSTIRSAPGGVGGFKVAGNYAPTVLPLKEVQKIGFHQNLWMLPDGLVQEMGVCNLFFFWKNKQGEKELVTPILDGTILPGILRDSILTLTRSMGKFKVTEKKLYIQEVVEAIEEGRMIEMFGSGTAVSIQPIEAIGYNDKIYEVQYDPKLNAGELSHELFDILTKIQTGGEEHKWVRQI*	392	Amino-transferase class IV	BP	5888.CAK85176	6.02e-291	793	COG0115@1|root,KOG0975@2759|Eukaryota,3ZAIW@5878|Ciliophora	2759|Eukaryota	E	Amino-transferase class IV	BCAT1	GO:0000082,GO:0000278,GO:0002119,GO:0002164,GO:0003674,GO:0003824,GO:0004084,GO:0005488,GO:0005515,GO:0005575,GO:0005622,GO:0005623,GO:0005634,GO:0005737,GO:0005739,GO:0005759,GO:0005829,GO:0006082,GO:0006520,GO:0006549,GO:0006550,GO:0006551,GO:0006573,GO:0006807,GO:0006810,GO:0007049,GO:0007275,GO:0007589,GO:0007595,GO:0008144,GO:0008150,GO:0008152,GO:0008283,GO:0008483,GO:0008652,GO:0009056,GO:…	GO:0000278;GO:0002164;GO:0006810;GO:0009056;GO:0009058;GO:0009790;GO:0016769;GO:0019842;GO:0043167;GO:0043227;GO:0043229;GO:0043233;GO:0044238;GO:0044281;GO:0044770;GO:0048513;GO:0050878;GO:0070279;GO:1901363;GO:1901652;GO:1903047	GO:0006082;GO:0006520;GO:0007589;GO:0008483;GO:0008652;GO:0009063;GO:0034097;GO:0043168;GO:0043231;GO:0044248;GO:0044282;GO:0044283;GO:0044772;GO:0044843;GO:0046903;GO:0048732;GO:0070013	1.1.1.363,1.1.1.49,2.6.1.42	ko:K00036,ko:K00826	ko00030,ko00270,ko00280,ko00290,ko00480,ko00770,ko01100,ko01110,ko01120,ko01130,ko01200,ko01210,ko01230,ko05230,map00030,map00270,map00280,map00290,map00480,map00770,map01100,map01110,map01120,map01130,map01200,map01210,map01230,map05230	M00004,M00006,M00008,M00019,M00036,M00119,M00570	R00835,R01090,R01214,R02199,R02736,R10907,R10991	RC00001,RC00006,RC00036,RC00066	ko00000,ko00001,ko00002,ko01000,ko01007,ko04147	-	-	-	Aminotran_4
PPRIM.AZ9-3.1.T0050215	ATGATAAAAGCTTCAGAATTTCTCCTCAGTTAAAATCAAGCATTATTGAAAAACTTTTCAGAGCTCTAAGCAGATGCTAATCATACTAAACCATTGATCTAATTTATGAAAGGTGATCCAACTGAGTTTGGGCATGAGTAATGCAAGATGAGTTAGATTGGTTATGATATTGTTAAATCTGAGATCTCTAAGTCTTAGAATCACTCTTATTGCCATTCAACTGGAACTCAACCTGCCAAATAAGCTGTGGCTAAACATTTTGGTCATGGAAAGAACATTACAGAAAATGATGTTATTATAACACAAGGAGTGAACTAAGGTCTTTTTTATTGTTTGTTGGGGTTATGTGACCCTGGTTAAAATATTCTTGTTCCTGAATTAGGGTTTCCTTTTTTCGAT…	1223	PPRIM.AZ9-3.1.P0050215	MIKASEFLLSQNQALLKNFSELQADANHTKPLIQFMKGDPTEFGHEQCKMSQIGYDIVKSEISKSQNHSYCHSTGTQPAKQAVAKHFGHGKNITENDVIITQGVNQGLFYCLLGLCDPGQNILVPELGFPFFDGIAQAYQVEVRKYKLQSDNKWQIDLEDLKSKLDVNTKFLYVINPSNPCGSVFSKEHVQEIINWANQNRVLIVADEIYYGMSFGEFVSFGELADEGPIICLGGMDKMFFTPGWQISWMIFYDKNHYADEIKQAMFNLCQLLLHANVFVMNSLPQILDQLTIYYAKDRMTHFKENHDFLIQELNQIRGLKCIPAQGTFYLAVLIDLDVFQVKNDTEFAKKLLKEENIMLLPLSWNGTEKYQGFRMLTIATKDIYIEMIARLKEFVLRL*	400	Aminotransferase class I and II	BP	5888.CAK90804	4.14e-277	759	COG0436@1|root,KOG0259@2759|Eukaryota,3ZBMD@5878|Ciliophora	2759|Eukaryota	E	Aminotransferase class I and II	TAT	GO:0001101,GO:0001558,GO:0001560,GO:0002119,GO:0002164,GO:0003674,GO:0003824,GO:0004121,GO:0004838,GO:0005575,GO:0005576,GO:0005622,GO:0005623,GO:0005737,GO:0005773,GO:0005829,GO:0006082,GO:0006520,GO:0006570,GO:0006572,GO:0006725,GO:0006766,GO:0006775,GO:0006790,GO:0006807,GO:0006950,GO:0006970,GO:0006972,GO:0007154,GO:0007275,GO:0008150,GO:0008152,GO:0008483,GO:0009056,GO:0009058,GO:0009063,GO:…	GO:0002164;GO:0006790;GO:0006970;GO:0009056;GO:0009058;GO:0009636;GO:0009725;GO:0010817;GO:0016043;GO:0016769;GO:0016846;GO:0019748;GO:0033993;GO:0040008;GO:0042430;GO:0042445;GO:0043227;GO:0043229;GO:0044238;GO:0044281;GO:0048731;GO:0050794;GO:0055115;GO:0099402;GO:1901135;GO:1901615;GO:1901700	GO:0001558;GO:0002119;GO:0006082;GO:0006520;GO:0006766;GO:0006972;GO:0008483;GO:0009063;GO:0009651;GO:0009683;GO:0009850;GO:0016143;GO:0022622;GO:0042360;GO:0042435;GO:0042446;GO:0043231;GO:0044248;GO:0044272;GO:0044282;GO:0044283;GO:0048364;GO:0051128;GO:0070542;GO:0097305;GO:1901137;GO:1901617;GO:1901657	2.6.1.5,2.6.1.80,4.4.1.35	ko:K00815,ko:K11819,ko:K14271,ko:K21623	ko00130,ko00270,ko00350,ko00360,ko00380,ko00400,ko00401,ko00950,ko00960,ko00966,ko01100,ko01110,ko01130,ko01210,ko01230,map00130,map00270,map00350,map00360,map00380,map00400,map00401,map00950,map00960,map00966,map01100,map01110,map01130,map01210,map01230	M00025,M00034,M00370	R00694,R00734,R02408,R07396,R08170,R08654,R08660,R08667,R08686	RC00006,RC00488,RC00710,RC02265,RC02303	ko00000,ko00001,ko00002,ko01000,ko01007	-	-	-	Aminotran_1_2
PPRIM.AZ9-3.1.T0090152	AGATAAATAAAAATGATTCGCTTTGCAAGGCGTATGCAAAAATTCTGCAAATCTGCAGACATTTTTGATGTCGCTGTGATTGGAGGAGGATCAGGAGGGTTAGCATTTGCACTTGAAGGTGCCAAATTAGGATTAAAGATTGCAGTGTTTGACTATGTCACCCCTTCAAGTCAAGGTTCAATATGGGGATTAGGAGGAACTTGTGTAAATGTTGGATGCATTCCAAAAAAATTAATGCATCAAAGTGCTTTAATTAAAGAGAACATTGAAGGTTCAACTCCTTATGGATGGACTCCAAGCGAATAAGAATAAGTGAATTGGGAAATATTAGTAGAGAACATTCAGAATCACATTAAAGGACTTAATTATGGTTATAAATAGAATTTGTAAAAATCTGGA…	1738	PPRIM.AZ9-3.1.P0090152	MIRFARRMQKFCKSADIFDVAVIGGGSGGLAFALEGAKLGLKIAVFDYVTPSSQGSIWGLGGTCVNVGCIPKKLMHQSALIKENIEGSTPYGWTPSEQEQVNWEILVENIQNHIKGLNYGYKQNLQKSGILYLNELATFKDNHTLQYGKMDDFKSNDINKLRELKFKYCVISTGGRPTKLQSISKYAITSDDIFSQTKPPGKTLVVGGGYIALESAGMLKGLGYDVTLMTRGKYLREFDQDVVKMILEHYQKYLSVNIVPESLPFHSELKDDKILVKWKSTVNSQEDAGIFDTVLMAIGRQANTQMLNLDKLGIKVNPNNNKIFGNQNGEVERTEVENIFAIGDVLNGIPELTPIASKSGQLLAKRIKLLIKGSYSQKEYESTKLEYNDYPTTVFTPLE…	525	Belongs to the class-I pyridine nucleotide-disulfide oxidoreductase family	BP	5888.CAK65577	0	968	COG1249@1|root,KOG4716@2759|Eukaryota,3ZCWC@5878|Ciliophora	2759|Eukaryota	O	Belongs to the class-I pyridine nucleotide-disulfide oxidoreductase family	TXNRD1	GO:0000003,GO:0000302,GO:0000305,GO:0001650,GO:0001704,GO:0001707,GO:0001887,GO:0001890,GO:0003006,GO:0003674,GO:0003824,GO:0004791,GO:0005488,GO:0005515,GO:0005575,GO:0005622,GO:0005623,GO:0005634,GO:0005654,GO:0005730,GO:0005737,GO:0005739,GO:0005783,GO:0005829,GO:0006082,GO:0006139,GO:0006518,GO:0006520,GO:0006575,GO:0006725,GO:0006732,GO:0006733,GO:0006739,GO:0006749,GO:0006753,GO:0006790,GO:…	GO:0001704;GO:0006575;GO:0006790;GO:0006793;GO:0006805;GO:0006979;GO:0009056;GO:0009410;GO:0009611;GO:0009636;GO:0009790;GO:0009888;GO:0010038;GO:0015035;GO:0016043;GO:0016651;GO:0016667;GO:0016999;GO:0018996;GO:0023052;GO:0033554;GO:0042802;GO:0043167;GO:0043227;GO:0043228;GO:0043229;GO:0043233;GO:0043603;GO:0044085;GO:0044238;GO:0044281;GO:0046983;GO:0048513;GO:0048518;GO:0048598;GO:0048729;GO:…	GO:0000302;GO:0006082;GO:0006139;GO:0006163;GO:0006520;GO:0006629;GO:0006796;GO:0007369;GO:0007498;GO:0015036;GO:0016668;GO:0019222;GO:0019362;GO:0019637;GO:0022607;GO:0036296;GO:0042743;GO:0043169;GO:0043231;GO:0043232;GO:0043933;GO:0046688;GO:0047134;GO:0048332;GO:0050664;GO:0055086;GO:0061458;GO:0062197;GO:0070013;GO:0071248;GO:0071453;GO:0071466;GO:0097237	1.8.1.9	ko:K22182	ko00450,ko05200,ko05225,map00450,map05200,map05225	-	R03596,R09372	RC02518,RC02873	ko00000,ko00001,ko01000	-	-	-	Glutaredoxin,Pyr_redox_2,Pyr_redox_dim
PPRIM.AZ9-3.1.T0100345	ATGTAATCAATTTTAATAACTGGAGGCTTAGGATATATTGGATCAATTACTATTACTGAATTATATAAGGCTATTGGAAAATAATACAAAATAATTATTTTAGATAATTTGAGTAATAGCAAAATCTAAGTTTTAGATAGTATTAGTAGTATAATAGGTGAACAATTAGATTTGCACATTGTAGATATTCAGAATTATAATTAATTAAGTGAAGTCTTTAATAAATACAAAGAGACAAATCCAATTAATTATATTATTCACTTTGCTGCATTAAAGGCTGTTGGGGAATCTGTTGAAAACCCTATAAAATATTATTAAAATAATGTTGTAGGCACTTTGAATCTATTAAGATGTGCTGAAGAGTATAAATGTTAGAACTTTTTATTCAGTTCTTCAGCA…	1026	PPRIM.AZ9-3.1.P0100345	MQSILITGGLGYIGSITITELYKAIGKQYKIIILDNLSNSKIQVLDSISSIIGEQLDLHIVDIQNYNQLSEVFNKYKETNPINYIIHFAALKAVGESVENPIKYYQNNVVGTLNLLRCAEEYKCQNFLFSSSATVYAPGEFVDEEAPFKPSNPYGETKVTIEYLIKSLSKKGGRYLCLRYFNPVGATKDGKLGEMPNKPNNLFPYIEQVAIGNLEQLYVFGNDYNTHDGTGIRDYIHVLDLAEAHVVALQELIKRDEKNENYYDYFNIGTGKGFSVLDIVNEYSKLVPIKYQITNKRVGDVAILVANPNKTKEKLGWIAKRGLTEMCQDSYNFIKSKQ*	339	GDP-mannose 4,6 dehydratase	BP	5888.CAK71053	5.63e-211	585	COG1087@1|root,KOG1371@2759|Eukaryota,3ZB7W@5878|Ciliophora	2759|Eukaryota	M	GDP-mannose 4,6 dehydratase	GALE	GO:0000003,GO:0000271,GO:0002119,GO:0002164,GO:0002376,GO:0002520,GO:0003006,GO:0003674,GO:0003824,GO:0003974,GO:0003978,GO:0004034,GO:0005488,GO:0005515,GO:0005575,GO:0005622,GO:0005623,GO:0005737,GO:0005794,GO:0005795,GO:0005829,GO:0005886,GO:0005975,GO:0005976,GO:0005996,GO:0006012,GO:0006073,GO:0006082,GO:0006090,GO:0006091,GO:0006096,GO:0006139,GO:0006163,GO:0006164,GO:0006165,GO:0006464,GO:…	GO:0002164;GO:0006091;GO:0006793;GO:0006952;GO:0007548;GO:0009056;GO:0009058;GO:0009410;GO:0009617;GO:0009790;GO:0009887;GO:0009888;GO:0016477;GO:0016854;GO:0023051;GO:0023052;GO:0030154;GO:0033554;GO:0035556;GO:0035966;GO:0040012;GO:0042546;GO:0042802;GO:0043170;GO:0043207;GO:0043227;GO:0043229;GO:0044085;GO:0044238;GO:0044281;GO:0045137;GO:0046983;GO:0048229;GO:0048468;GO:0048513;GO:0048518;GO:…	GO:0002119;GO:0005975;GO:0005976;GO:0005996;GO:0006082;GO:0006096;GO:0006139;GO:0006163;GO:0006796;GO:0006986;GO:0008406;GO:0009059;GO:0009100;GO:0009966;GO:0010015;GO:0010646;GO:0016051;GO:0016052;GO:0016857;GO:0019362;GO:0019538;GO:0019637;GO:0019693;GO:0022622;GO:0023057;GO:0030097;GO:0030968;GO:0034654;GO:0034655;GO:0034976;GO:0035967;GO:0040025;GO:0040028;GO:0042742;GO:0043231;GO:0043412;GO:…	5.1.3.2,5.1.3.3	ko:K01784,ko:K01785,ko:K14683	ko00010,ko00052,ko00520,ko01100,ko01110,ko01120,ko01130,map00010,map00052,map00520,map01100,map01110,map01120,map01130	M00361,M00362,M00632	R00291,R01602,R02984,R10619	RC00289,RC00563	ko00000,ko00001,ko00002,ko01000,ko02000,ko04147	2.A.58.1	-	iMM904.YBR019C,iND750.YBR019C	Epimerase,GDP_Man_Dehyd
PPRIM.AZ9-3.1.T0110374	ATTTATTGATAATTACATGAATCATTAATAATCCACTCACTTGATCTAAAAGTATGCCAAGAATCCATGGCATCATGTTCATTTTGGTAATGATAGTCCAAAAGTTGTGAATGCTATCATAGAAATTACAAAAGGCAGTAAAGCTAAATATGAACTAGATAAAGACAGTGGACTATTAAAATTAGATAGAGTCTTATTTTCAGCTGTTCATTATCCTGCAAATTATGGATTCATCCCATAAACCTATTGTGATGATTAAGATCCTTTAGATATTTTAGTGTTATGTTCAGTTGAAATAGAGCCAATGTGTTTAGTCGAGGCTCGTGTTATTGGTGTTATGCATATGGTTGATTAAGGAGAAATCGATGATAAGATAATTGCAGTGGCCAAAAACGATGC…	632	PPRIM.AZ9-3.1.P0110374	MNHQQSTHLIQKYAKNPWHHVHFGNDSPKVVNAIIEITKGSKAKYELDKDSGLLKLDRVLFSAVHYPANYGFIPQTYCDDQDPLDILVLCSVEIEPMCLVEARVIGVMHMVDQGEIDDKIIAVAKNDAAYSGVNDLKDIPFHTTQEIQRFFEDYKKLEHKHVVVEEFKGKEDAYRIIEESIKLYEEKFLKNL*	193	Inorganic pyrophosphatase family protein	BP	5888.CAK83225	6.25e-132	374	COG0221@1|root,KOG1626@2759|Eukaryota,3ZBPM@5878|Ciliophora	2759|Eukaryota	C	Inorganic pyrophosphatase family protein	IPP	GO:0000287,GO:0003674,GO:0003824,GO:0004427,GO:0005488,GO:0005575,GO:0005622,GO:0005623,GO:0005634,GO:0005737,GO:0005739,GO:0005829,GO:0006082,GO:0006793,GO:0008150,GO:0008152,GO:0009987,GO:0010035,GO:0010038,GO:0010876,GO:0016462,GO:0016787,GO:0016817,GO:0016818,GO:0019915,GO:0033036,GO:0042221,GO:0043167,GO:0043169,GO:0043226,GO:0043227,GO:0043229,GO:0043231,GO:0043436,GO:0044237,GO:0044281,GO:…	GO:0006793;GO:0010038;GO:0010876;GO:0016817;GO:0043167;GO:0043227;GO:0043229;GO:0044281	GO:0006082;GO:0016818;GO:0043169;GO:0043231	3.6.1.1	ko:K01507	ko00190,map00190	-	-	-	ko00000,ko00001,ko01000	-	-	-	Pyrophosphatase
PPRIM.AZ9-3.1.T0140048	ATGTTTTCTGTCTTAGTCACAATTTTCCATCTTTTGACTGCTCTACTCTCTATAATCTATGTTAACAAAGGGTTAAAGAAATTCAATTCTTTTTTATATAAGAATGCAGATATTCCTGAAAAATATAAGCCATTTAGAAGAACAGATAGGGATAATTGGAATAGATATGAAATGTACATCTGCAGTATCATTTTATTTCCATTCAGATTATTATTGAGCTTTGCAATATTAATATTTTTCATCATGACTATGTTTGTAGCTACTTTTGGTTTTAAATTAAAAAATCCTTGGCCAGAATCTAGATTGAAAGCATTTAAACCATTACTATAAACACTTGGAAAGGCATATCTTTATGCTAATGGATTTATTTTCATTAAAGAAAAGACTTTAAGATTTGAA…	1099	PPRIM.AZ9-3.1.P0140048	MFSVLVTIFHLLTALLSIIYVNKGLKKFNSFLYKNADIPEKYKPFRRTDRDNWNRYEMYICSIILFPFRLLLSFAILIFFIMTMFVATFGFKLKNPWPESRLKAFKPLLQTLGKAYLYANGFIFIKEKTLRFEDFIPDYKRTELSKGQPSIIISNHSSWYDTITYVYKYLPSFMSKVTVSKYPLFGWITTSLKSIYVDRESEESRHKCVTDLAERVTQINQGQLFPPVIIFPEGTTTNGECLIPFKRGAFDPLLPVKICCLKYSKRRFHPVMDVIGIGYMTLFALNQFANEVEIIEFEGLFDPTYLNLQKYPQEKRWEVYADACRDVMAKALGINLIEATYRDGMEYQKKYVTGKLKQE*	360	Phosphate acyltransferases	BP	5888.CAK90556	2.48e-235	650	COG0204@1|root,KOG4666@2759|Eukaryota,3ZCKD@5878|Ciliophora	2759|Eukaryota	I	Phosphate acyltransferases	-	GO:0000038,GO:0003674,GO:0003824,GO:0005575,GO:0005622,GO:0005623,GO:0005634,GO:0005737,GO:0005783,GO:0005794,GO:0006082,GO:0006629,GO:0006631,GO:0006644,GO:0006793,GO:0006796,GO:0008150,GO:0008152,GO:0008374,GO:0008610,GO:0008654,GO:0009058,GO:0009987,GO:0012505,GO:0016740,GO:0016746,GO:0016747,GO:0019637,GO:0019752,GO:0032787,GO:0043226,GO:0043227,GO:0043229,GO:0043231,GO:0043436,GO:0044237,GO:…	GO:0006793;GO:0009058;GO:0016746;GO:0043227;GO:0043229;GO:0044238;GO:0044281	GO:0006082;GO:0006629;GO:0006796;GO:0008610;GO:0016747;GO:0019637;GO:0043231;GO:0090407	2.3.1.23,2.3.1.67,5.5.1.9	ko:K08246,ko:K13510	ko00100,ko00564,ko00565,ko01100,ko01110,map00100,map00564,map00565,map01100,map01110	-	R01318,R03437,R03438,R03775,R09036	RC00004,RC00037,RC00994	ko00000,ko00001,ko01000,ko01004	-	-	-	Acyltransferase
PPRIM.AZ9-3.1.T0140335	AATAGTGAAAGACAATGGCTGATTAACTTAAGCAAAGACCAGAAGGAGGAAAATTCTATGGATTTGATCATATTCATTTTTGGGTTGGAAATGCTCTCCAAGCAGCATCATTTTATGTGTCTCGTTTTGGATTTCAATATTATGCTTATAGAGGACTAGAAACAGGAATAAGAGATGTAGTAACACATGTTTTAAGAAATGGGGAAGGAGTGTTCTTTGCTTTTTCAAGTCCTTATGGTCCAGAGAATGTAATAATGAACACTCATTAATCTAAACATGGTGATGGTGTTAGAGATGTTGCTTTTAGAGTTGAAGATGCAAGAGCTCTTTATGATAAAGCAATTGCTAAAGGAGCTAAATCAATTAGACCACCAACAGAGGATAAAGATGAACATGGAA…	1221	PPRIM.AZ9-3.1.P0140335	MADQLKQRPEGGKFYGFDHIHFWVGNALQAASFYVSRFGFQYYAYRGLETGIRDVVTHVLRNGEGVFFAFSSPYGPENVIMNTHQSKHGDGVRDVAFRVEDARALYDKAIAKGAKSIRPPTEDKDEHGSVILASIQTYGDTIHTFVQRNDYKGFFLPGFTKHPKVDPINTILPPVDFLVVDHVVGNQPEHEMVPVAEWYEKTLDFHRFWSVDDSILHTDYSSLQSIVVADYDEVIKMPINEPAHGKKVSQIQEYVDYYNGPGVQHIALKTDNILKEVEAMRARGLDFLSIPDTYYDNLRKNIPHMNFKIAEDIDLIQKNKILVDYDDKGYLLQIFTKPLEDRPTLFIEIIQRRNHSGFGAGNFKSLFQSIELEQAIRGNLTDNPKYKAPY*	391	Glyoxalase/Bleomycin resistance protein/Dioxygenase superfamily	BP	5888.CAK55954	5.97e-286	780	COG3185@1|root,KOG0638@2759|Eukaryota,3ZARB@5878|Ciliophora	2759|Eukaryota	E	Glyoxalase/Bleomycin resistance protein/Dioxygenase superfamily	HPD	GO:0000139,GO:0003674,GO:0003824,GO:0003868,GO:0005575,GO:0005622,GO:0005623,GO:0005737,GO:0005783,GO:0005789,GO:0005794,GO:0005829,GO:0006082,GO:0006520,GO:0006558,GO:0006559,GO:0006570,GO:0006572,GO:0006582,GO:0006725,GO:0006807,GO:0008150,GO:0008152,GO:0009056,GO:0009058,GO:0009063,GO:0009072,GO:0009074,GO:0009987,GO:0012505,GO:0016020,GO:0016054,GO:0016491,GO:0016701,GO:0016702,GO:0017144,GO:…	GO:0006805;GO:0009056;GO:0009058;GO:0009410;GO:0016701;GO:0019748;GO:0031090;GO:0042175;GO:0042440;GO:0043227;GO:0043229;GO:0044238;GO:0044281;GO:0051213;GO:0070887;GO:0098827;GO:1901615	GO:0006082;GO:0006520;GO:0006582;GO:0009063;GO:0016702;GO:0018958;GO:0043231;GO:0044248;GO:0044282;GO:0044550;GO:0046148;GO:0071466;GO:0098588;GO:1901617	1.13.11.27	ko:K00457	ko00130,ko00350,ko00360,ko01100,map00130,map00350,map00360,map01100	M00044	R01372,R02521	RC00505,RC00738	ko00000,ko00001,ko00002,ko01000,ko04147	-	-	-	Glyoxalase
PPRIM.AZ9-3.1.T0150092	TATAATTAAGCCATCATTTTATTTATGAGTAGAGTGAATAATTTATTGTCATAACTTCAAAAGTACAAGAATACAAGGTTACCTAAAAAAGTGAAAATTGTAGAAATGGGACCTAGAGATGGATTATAAAATGAAAAGACAATTGTGCAAAGTGAAGATAAAGTAAAATTCATAAATCTATTATCTTAATGTGGCTTTTAAGCAATAGAGACAACTAGTTTTGTATCAAAGAAATGGGTACCATAAATGGGAGATGCTTCTGAAGTTTATTCAAAAATTGAAAAATTTCCAAATGTGAGTTATCCTGTATTAGTTCCCAATATAACTGGATTAGATTAAGCATTAAAGGTTGGAGTTAAAGAAATAGCTGTATTTGGAGCAGCTTCTGAAGCATTTTCA…	971	PPRIM.AZ9-3.1.P0150092	MSRVNNLLSQLQKYKNTRLPKKVKIVEMGPRDGLQNEKTIVQSEDKVKFINLLSQCGFQAIETTSFVSKKWVPQMGDASEVYSKIEKFPNVSYPVLVPNITGLDQALKVGVKEIAVFGAASEAFSQKNINCSIADSLKRFNDVVIKAQQNGIKIRGYVSCVMGCPYEGDIDPLKVAEVTQKLFEMGCYEVSLGDTIGVGTPEKTKNLMQALSQFDFKKLAVHFHDTYDRAIPNILVALEHGIEVVDSSVSGLGGCPYAGKPSGNVATETVVNSLNYLGIETGIDREKLKKASDFICGLLNRQNISIDF*	309	HMGL-like	BP	5888.CAK59035	4.93e-214	592	COG0119@1|root,KOG2368@2759|Eukaryota,3ZC7P@5878|Ciliophora	2759|Eukaryota	CE	HMGL-like	-	GO:0003674,GO:0003824,GO:0004419,GO:0005575,GO:0005622,GO:0005623,GO:0005737,GO:0005739,GO:0005759,GO:0005777,GO:0006082,GO:0006520,GO:0006551,GO:0006807,GO:0008150,GO:0008152,GO:0009081,GO:0009987,GO:0016829,GO:0016830,GO:0016833,GO:0019752,GO:0031974,GO:0042579,GO:0043226,GO:0043227,GO:0043229,GO:0043231,GO:0043233,GO:0043436,GO:0044237,GO:0044238,GO:0044281,GO:0044422,GO:0044424,GO:0044429,GO:…	GO:0016830;GO:0043227;GO:0043229;GO:0043233;GO:0044238;GO:0044281	GO:0006082;GO:0006520;GO:0016833;GO:0043231;GO:0070013	4.1.3.4	ko:K01640	ko00072,ko00280,ko00281,ko00650,ko01100,ko04146,map00072,map00280,map00281,map00650,map01100,map04146	M00036,M00088	R01360,R08090	RC00502,RC00503,RC01118,RC01946	ko00000,ko00001,ko00002,ko01000	-	-	-	HMGL-like
PPRIM.AZ9-3.1.T0150263	ATGGGTCAATTATGTATTGAGAAACCAAAACAAAAACACTCTGAAGATAATTTACGAGAACTTAATCAATAAACTTAGAATAACCCATAAACATAAGAATCGTCTCTTTAAAATCCAAATTTAACAGAATAAGAAACCAAAGAAAAAATTTAAGTTAAATTACTTGATTCTGTGAACACTCATTAAAATTAATCCATTCATGATGTTTATAAAATATTATCCCCTCCATTAGGAAGTGGTTCCTATGCTGAAGTGCGTAAAGGAGTACACAAAGTTTTAGGTATTACAAGAGCAATAAAAATCATATCCAAATCAGAAGCCACAAATGAAGAGGTTTCTAGAGTCTTACATGAAGCAGAAATACTTAAACAGTTGGATCACCCTAATATAGTAAAAATT…	1539	PPRIM.AZ9-3.1.P0150263	MGQLCIEKPKQKHSEDNLRELNQQTQNNPQTQESSLQNPNLTEQETKEKIQVKLLDSVNTHQNQSIHDVYKILSPPLGSGSYAEVRKGVHKVLGITRAIKIISKSEATNEEVSRVLHEAEILKQLDHPNIVKILEIYQNSEQIFIVTELCTGGELFDAIVESQHFSEKGAAKIIKQVLLGLNYCHQHKIVHRDIKPENIVFESKDKQGTIKIIDFGTSRVFDPHQKMNLKIGTPYYIAPEVLKKKYDEKCDMWSCGVLTYILLCGYPPFNGKSEAKILEKVEQGKYEFNSEEWDVITEVAKDFISKLMEKDPFKRYNAEQALKHPWIAQQNENVQNQLPQIDRALKNMKTFRSTKQLQTAIYQYIVNQFSTQEDKSELLKTFKALDTNNDGQLSKQELL…	513	protein serine/threonine kinase activity	BP	5888.CAK62197	0	951	KOG0032@1|root,KOG0032@2759|Eukaryota	2759|Eukaryota	T	protein serine/threonine kinase activity	CDPK1	GO:0000165,GO:0000187,GO:0001817,GO:0001932,GO:0001934,GO:0002218,GO:0002221,GO:0002224,GO:0002237,GO:0002253,GO:0002376,GO:0002682,GO:0002684,GO:0002757,GO:0002758,GO:0002764,GO:0003674,GO:0003824,GO:0004672,GO:0004674,GO:0004683,GO:0005488,GO:0005515,GO:0005516,GO:0005575,GO:0005622,GO:0005623,GO:0005634,GO:0005654,GO:0005737,GO:0005813,GO:0005815,GO:0005829,GO:0005856,GO:0006082,GO:0006464,GO:…	GO:0002218;GO:0002682;GO:0002757;GO:0002764;GO:0004672;GO:0006793;GO:0006810;GO:0006897;GO:0006952;GO:0007166;GO:0009056;GO:0009058;GO:0009266;GO:0009408;GO:0009617;GO:0016772;GO:0019899;GO:0023051;GO:0023052;GO:0032635;GO:0033554;GO:0033993;GO:0035556;GO:0043170;GO:0043207;GO:0043227;GO:0043228;GO:0043229;GO:0043233;GO:0043487;GO:0044093;GO:0044238;GO:0044281;GO:0045087;GO:0048518;GO:0048519;GO:…	GO:0001817;GO:0002237;GO:0002684;GO:0002758;GO:0002831;GO:0004674;GO:0006082;GO:0006139;GO:0006629;GO:0006796;GO:0006907;GO:0007167;GO:0009057;GO:0009059;GO:0009966;GO:0010646;GO:0016301;GO:0016773;GO:0019222;GO:0019538;GO:0019900;GO:0023056;GO:0032101;GO:0032640;GO:0034605;GO:0034655;GO:0043085;GO:0043231;GO:0043232;GO:0043412;GO:0043488;GO:0043489;GO:0048522;GO:0048523;GO:0048584;GO:0050776;GO:…	2.7.11.1	ko:K13412	ko04626,ko05145,map04626,map05145	-	-	-	ko00000,ko00001,ko01000,ko01001	-	-	-	EF-hand_1,EF-hand_5,EF-hand_6,EF-hand_7,EF-hand_8,Pkinase
PPRIM.AZ9-3.1.T0160303	ATGTAATAACATTTTAATTACGCACGATTATTAAAATATCCATTCTCCAACTATAAGAATTATGGTTAGTTAACCTAAGTGAAGCTTGATAAAAGGTTATTAGAAAATATTGAGAATAAACAATATCATTTTATTTAGTACTATAGATAAAATGGACATTTAGTTGCTTAATTGGATCCATTACAATTAATTGAAAATAAATAAAAAGAGATGCCAGGAGTGTTAGATTTTGGAATCAAATATAATGATGATATTAAGGTTAACAATATTTTGAAGAGGGATCTTAAAAGTATTGAAGAATTAGAAGAATACATAAATAAATTGTATGCATCAAGTGTAGGAGTAGAATTTGAATAAATTGAAGATCCAGAAGAAAAGTAATGGCTACATGAAAATTAT…	2683	PPRIM.AZ9-3.1.P0160303	MQQHFNYARLLKYPFSNYKNYGQLTQVKLDKRLLENIENKQYHFIQYYRQNGHLVAQLDPLQLIENKQKEMPGVLDFGIKYNDDIKVNNILKRDLKSIEELEEYINKLYASSVGVEFEQIEDPEEKQWLHENYEKFINEEITQADRVSIHNLLVQMEAIDHYYHKKFTTFKRYAGEGGEGVIVALRAIYGQAVELGVTDVVQSMAHRGRFPIMSSLLDYPPSDIFRKIMGENDLPQEYTFGVDDVVHHLSTSNKKKFNNKDLTITVVHNPSHLEAANPVSQGKAKAKQDDYGNVNQVLNLQLHGDAAFAGQGIVYESMLLSGLDNYTNGGTVHIIQNNQIGYTTNIKDSRFSRYSSDLLLAYKYPILHVNGEDVETLHKVSKFAVEYRQKFKKDILIDI…	894	Transketolase, pyrimidine binding domain	BP	5888.CAK56395	0	1721	COG0567@1|root,KOG0451@2759|Eukaryota,3ZB0V@5878|Ciliophora	2759|Eukaryota	G	Transketolase, pyrimidine binding domain	DHTKD1	GO:0002244,GO:0002376,GO:0002520,GO:0003674,GO:0003824,GO:0004591,GO:0005575,GO:0005622,GO:0005623,GO:0005737,GO:0005739,GO:0005759,GO:0006082,GO:0006091,GO:0006099,GO:0006101,GO:0007275,GO:0008150,GO:0008152,GO:0009060,GO:0009987,GO:0015980,GO:0016491,GO:0016624,GO:0016903,GO:0016999,GO:0017144,GO:0019752,GO:0030097,GO:0030154,GO:0031974,GO:0032501,GO:0032502,GO:0032991,GO:0043226,GO:0043227,GO:…	GO:0006091;GO:0009410;GO:0016903;GO:0030154;GO:0043227;GO:0043229;GO:0043233;GO:0044238;GO:0044281;GO:0045239;GO:0048468;GO:0048513;GO:0048731;GO:0070887;GO:1990204	GO:0006082;GO:0015980;GO:0016624;GO:0030097;GO:0043231;GO:0045240;GO:0070013;GO:0071466	1.2.4.2	ko:K15791	-	-	-	-	ko00000,ko01000,ko03029	-	-	-	E1_dh,OxoGdeHyase_C,Transket_pyr
PPRIM.AZ9-3.1.T0170126	ATGAAATAAATCCTATTCATATCTTTTTATGTCTTTAATGTATTATGTAACTTGAGATTCAGAGACAAAGAATAATTAGAGAGACATCATTCTCATACTGAAGTAGTTGATGAATTTTTAACTGTACATGTGATTCCTCATTCTCATGATGATGTTGGATGGTTAAAAACAGTTGAACAATATTTTTATGGTTTGAGAAATGATTATCAATGGGCTAATGTTGGATATGTGATAGATTCATATATAGAGGAATTATAAAGAGATGAGAATAGAAAGTTTATTTAAGTGGAAATCAAGTTTTTTAAGATGTGGTGGGATTAATAAAATGAAACAACAAGAAATATTACAAAATAATTGGTTGAAAATAGATAATTGTAATTTATTTCAGGAGGATGGTGT…	2877	PPRIM.AZ9-3.1.P0170126	MKQILFISFYVFNVLCNLRFRDKEQLERHHSHTEVVDEFLTVHVIPHSHDDVGWLKTVEQYFYGLRNDYQWANVGYVIDSYIEELQRDENRKFIQVEIKFFKMWWDQQNETTRNITKQLVENRQLQFISGGWCMNDEATTYYEDIIDQMSLGHKFLKDTFNYIPNIGWQIDPFGHQNSQAALSYQMGFDAWFFARIDFEDKETRLDNKNMEIIMLPPAEGVQYPIFTHIQYYHYEAPPTFNFDILRRSDAIVDNQKSESYNIKERSDQLVSYFKSQSLHYKNDHLIHTFGSDFCWSNSKVFYQNLDKLIKYINMNPEYNMKLQYSTPEEYIAEINKQNTIYETKSDDFFPYSDEPHAFWTGYFTSRVAIKGYVKRLGRQAQTYRKFIALLYQQELIQDN…	959	Glycosyl hydrolases family 38 protein	BP	5888.CAK65951	0	1784	KOG1959@1|root,KOG1959@2759|Eukaryota,3ZAU3@5878|Ciliophora	2759|Eukaryota	G	Glycosyl hydrolases family 38 protein	-	GO:0000323,GO:0003674,GO:0003824,GO:0004553,GO:0004559,GO:0005575,GO:0005622,GO:0005623,GO:0005737,GO:0005764,GO:0005773,GO:0005975,GO:0005996,GO:0006013,GO:0006464,GO:0006517,GO:0006807,GO:0008150,GO:0008152,GO:0009100,GO:0009987,GO:0015923,GO:0016787,GO:0016798,GO:0019318,GO:0019538,GO:0030139,GO:0031410,GO:0031982,GO:0032009,GO:0036211,GO:0043170,GO:0043226,GO:0043227,GO:0043229,GO:0043231,GO:…	GO:0016798;GO:0043170;GO:0043227;GO:0043229;GO:0044238;GO:0044281;GO:1901135	GO:0004553;GO:0005975;GO:0005996;GO:0009100;GO:0019538;GO:0031982;GO:0043231;GO:0043412	3.2.1.114,3.2.1.24	ko:K01191,ko:K01231,ko:K12311	ko00510,ko00511,ko00513,ko01100,ko04142,map00510,map00511,map00513,map01100,map04142	M00075	R05984,R08717,R08718	-	ko00000,ko00001,ko00002,ko01000,ko04131	-	GH38	-	Alpha-mann_mid,Glyco_hydro_38,Glyco_hydro_38C
PPRIM.AZ9-3.1.T0180270	TAAAAATGTTTGTCAGATCTGCAAGATATGCCTTTTCGACTTTCCCTTCACCATTAGTCTCAGTACAATATTTGAAATAAAATCTCAATAAAGTCAAAGTCTTAGATTGCTCATGGTACCTTCCTCAAATGAATCGCAATGCAGAATTAGAATATAAAAAATCACATATTCCTGGAGCAATCCGTTTTGATATTGATGCAAACAGTCTTTAAGAAACTAGTTTACCTCATATGCTTCCAAAAAAAGAAGATTTTGAAAGGTCTGTATCTGATATGGGAATTAGTAATAATGATCAAATAGTGGTTTATGATGGAATGAATATCTTTTCATCTGCAAGAGTTTATTGGCAATTCAAATACTTTGGACACAAAGATATAGCAGTCTTAGATGGTGGATTTC…	916	PPRIM.AZ9-3.1.P0180270	MFVRSARYAFSTFPSPLVSVQYLKQNLNKVKVLDCSWYLPQMNRNAELEYKKSHIPGAIRFDIDANSLQETSLPHMLPKKEDFERSVSDMGISNNDQIVVYDGMNIFSSARVYWQFKYFGHKDIAVLDGGFPAWVRENCAVSDAPPLIKEAKYKATPQPHMLRELDFILKNIENQNKGKRGDQVLDARPAPRFNGEVPEPRAGLSSGHMPYSNSLPFSQLIDQQTGLMKTAEEIKEILNSLNVDLNRNIVCSCGSGVTAAVIYVALERIGLKNISLYDGSWSEYASTKDVEIKKK*	296	Rhodanese Homology Domain	BP	5888.CAK62470	5.3e-207	573	COG2897@1|root,KOG1529@2759|Eukaryota,3ZEG1@5878|Ciliophora	2759|Eukaryota	V	Rhodanese Homology Domain	MPST	GO:0000096,GO:0000098,GO:0001655,GO:0001822,GO:0001889,GO:0003674,GO:0003676,GO:0003723,GO:0003824,GO:0004792,GO:0005488,GO:0005515,GO:0005575,GO:0005622,GO:0005623,GO:0005737,GO:0005739,GO:0005759,GO:0005829,GO:0006082,GO:0006403,GO:0006520,GO:0006534,GO:0006790,GO:0006807,GO:0006810,GO:0006839,GO:0007275,GO:0007399,GO:0007417,GO:0008097,GO:0008150,GO:0008152,GO:0009056,GO:0009058,GO:0009063,GO:…	GO:0003676;GO:0006403;GO:0006790;GO:0006810;GO:0009056;GO:0009058;GO:0009410;GO:0009888;GO:0016043;GO:0016782;GO:0019748;GO:0030154;GO:0043227;GO:0043229;GO:0043233;GO:0044085;GO:0044238;GO:0044281;GO:0048513;GO:0048731;GO:0051236;GO:0070887;GO:0120025;GO:1990542	GO:0000096;GO:0003723;GO:0006082;GO:0006520;GO:0006839;GO:0007399;GO:0007417;GO:0009404;GO:0016783;GO:0022607;GO:0043231;GO:0044248;GO:0044272;GO:0044273;GO:0044282;GO:0044550;GO:0048732;GO:0050658;GO:0060429;GO:0061008;GO:0070013;GO:0070813;GO:0071466;GO:0071705;GO:0072001;GO:0170036	2.8.1.1,2.8.1.2	ko:K01011,ko:K10849	ko00270,ko00920,ko01100,ko01120,ko01524,ko03420,ko03460,ko04122,map00270,map00920,map01100,map01120,map01524,map03420,map03460,map04122	-	R01931,R03105,R03106	RC00214	ko00000,ko00001,ko01000,ko03400	-	-	-	Rhodanese
PPRIM.AZ9-3.1.T0200283	TAAAATGATATCAGGAAATTAAGTGATTGCATAATCTTTTGCTTAAAATCATCTAAAATATGTTTTTGGCATTGTTGGAGTCCCTGTTATTGAATTAGGTTATGCTTTTTAAGCTAATGGAATGGAATACTATGGTTTCAGAAATGAATAAGGAGCATCTTATGCATGTGGAGCAATAGGATATCTTACTCGTTTACCTGCCATCTGTTTAGTAGTTAGTGGACCTGGTTTAGTTCATGCATTAGCAGGAGCTGCAAATGCTCAAGTCAATGGATGGCCAATGGTTATAGTAGCAGGAAGTTCAGAAAATGGTTAATAATCATATGGAGCATTTTAAGAATGTGATTAATGGAATATTGTTAAGCCTTACATTAAATTTGGAGCTAAAATAACCAATTT…	1697	PPRIM.AZ9-3.1.P0200283	MISGNQVIAQSFAQNHLKYVFGIVGVPVIELGYAFQANGMEYYGFRNEQGASYACGAIGYLTRLPAICLVVSGPGLVHALAGAANAQVNGWPMVIVAGSSENGQQSYGAFQECDQWNIVKPYIKFGAKITNLRQAPILIEKAIRQSCVGRPGVTYIEVSGDLLRSNIPENELIKVPSFTLEQIPRCLADPKNILQAVQQLKNAKRPLIIVGKGASISFAEDQVIKFIESTKLPFLPTPMGKGVVPDSNNLNVSAARSTALGEADVILLVGARLNWILHFGLPPRFDDNCQFIQIDNYPEEFNNNRKTTTLFGDVSLVVDQLQKSFGNWQFNNKQWIDKLFEKRNKNTLINQQLMNDKELPLEYYSAFGIIKQYLPKDCVYVGEGANTMDVGRTIIEHDI…	553	Thiamine pyrophosphate enzyme, central domain	BP	5888.CAK74224	0	1077	COG0028@1|root,KOG1185@2759|Eukaryota,3ZDEY@5878|Ciliophora	2759|Eukaryota	EH	Thiamine pyrophosphate enzyme, central domain	HACL1	GO:0001561,GO:0003674,GO:0003824,GO:0005102,GO:0005488,GO:0005515,GO:0005575,GO:0005622,GO:0005623,GO:0005737,GO:0005777,GO:0005782,GO:0005829,GO:0006082,GO:0006605,GO:0006625,GO:0006629,GO:0006631,GO:0006810,GO:0006886,GO:0006996,GO:0007031,GO:0008104,GO:0008150,GO:0008152,GO:0009056,GO:0009062,GO:0009987,GO:0015031,GO:0015833,GO:0016042,GO:0016043,GO:0016054,GO:0016829,GO:0016830,GO:0019395,GO:…	GO:0006810;GO:0009056;GO:0016043;GO:0019842;GO:0043167;GO:0043227;GO:0043229;GO:0043233;GO:0044085;GO:0044238;GO:0044281;GO:0045184;GO:0046907;GO:0050997;GO:0051649;GO:0070727;GO:1901363	GO:0006082;GO:0006605;GO:0006629;GO:0006996;GO:0008104;GO:0015031;GO:0016042;GO:0022607;GO:0043168;GO:0043169;GO:0043231;GO:0043933;GO:0044248;GO:0044282;GO:0070013;GO:0071705;GO:0072594	-	ko:K12261	ko04146,map04146	-	-	-	ko00000,ko00001,ko01000	-	-	-	TPP_enzyme_C,TPP_enzyme_M,TPP_enzyme_N
PPRIM.AZ9-3.1.T0240253	ATGATACGAGGATATACATCCGTATTGAGAAAATCACTTTGGTATTTACCATCAATGGGATTCTCAAAGAAATTGGGTATTGGAGAAGCATCCAGTGTATTAGAAGATAAAATTAAAAATATTTCCTAATTGAATGACATCAAAGAATATGGTACAGTTATCTCTATTGGTGATGGTATTGCTAGAGTTTTTGGATTGACATAAGTTTAAGCAGGAGAAATGGTTGAATTCAGTTCAGGAGTAAGAGGTATGGCCTTGAATTTGGAAACAGATAATGTGGGTATTGTCGTGTTGGGTAATGACAGAGATATCTAAGAAGGAGATATTGTCAAAAGAACAGGAGCTATTGTCGATGTCCCTATTGGAATGGAAATGTTGGGAAGAGTATTTGATGCTCTT…	1653	PPRIM.AZ9-3.1.P0240253	MIRGYTSVLRKSLWYLPSMGFSKKLGIGEASSVLEDKIKNISQLNDIKEYGTVISIGDGIARVFGLTQVQAGEMVEFSSGVRGMALNLETDNVGIVVLGNDRDIQEGDIVKRTGAIVDVPIGMEMLGRVFDALGNPIDGHGPVKTNARRRVELKAPGIIPRKSVHEPMQTGLKAVDCLVPIGRGQRELIIGDRQTGKTAIAIDTIINQKPNFDSGDKNKQLYCIYVAIGQKRSTVANLVKILTQAGAMKYTIVVAATASEAAPLQYLAPYSGCAIGEYFRDNGMHALIIYDDLSKQAVAYRQMSLLLRRPPGREAYPGDVFYLHSRLLERAAKLNAENGNGSLTALPVIETQAGDVSAYIPTNVISITDGQIFLETELFFKGIRPAINVGLSVSRVGSA…	537	Produces ATP from ADP in the presence of a proton gradient across the membrane	BP	5888.CAK80219	0	1033	COG0056@1|root,KOG1353@2759|Eukaryota,3ZAKV@5878|Ciliophora	2759|Eukaryota	C	Produces ATP from ADP in the presence of a proton gradient across the membrane	ATP5A1	GO:0000166,GO:0000275,GO:0001936,GO:0001937,GO:0003674,GO:0003824,GO:0005102,GO:0005215,GO:0005488,GO:0005515,GO:0005524,GO:0005575,GO:0005622,GO:0005623,GO:0005737,GO:0005739,GO:0005740,GO:0005743,GO:0005753,GO:0005754,GO:0005759,GO:0005886,GO:0006091,GO:0006119,GO:0006139,GO:0006163,GO:0006164,GO:0006629,GO:0006725,GO:0006753,GO:0006754,GO:0006793,GO:0006796,GO:0006807,GO:0006810,GO:0006811,GO:…	GO:0005102;GO:0005740;GO:0006091;GO:0006793;GO:0006810;GO:0009058;GO:0009410;GO:0010876;GO:0015075;GO:0015318;GO:0016043;GO:0016469;GO:0016477;GO:0016817;GO:0022803;GO:0022804;GO:0031090;GO:0032553;GO:0033178;GO:0034220;GO:0040012;GO:0042625;GO:0043167;GO:0043227;GO:0043228;GO:0043229;GO:0043233;GO:0044238;GO:0044281;GO:0045259;GO:0048518;GO:0048519;GO:0050673;GO:0050790;GO:0050794;GO:0051239;GO:…	GO:0000166;GO:0001667;GO:0001935;GO:0005216;GO:0006139;GO:0006163;GO:0006796;GO:0006811;GO:0006839;GO:0006996;GO:0008324;GO:0010632;GO:0015267;GO:0015399;GO:0015980;GO:0016818;GO:0019637;GO:0019693;GO:0019866;GO:0022853;GO:0022890;GO:0031966;GO:0032555;GO:0034654;GO:0034702;GO:0035639;GO:0040017;GO:0042127;GO:0042287;GO:0043168;GO:0043231;GO:0043232;GO:0043542;GO:0045261;GO:0048522;GO:0048523;GO:…	-	ko:K02132	ko00190,ko01100,ko04714,ko05010,ko05012,ko05016,map00190,map01100,map04714,map05010,map05012,map05016	M00158	-	-	ko00000,ko00001,ko00002	3.A.2.1	-	iMM904.YBL099W,iND750.YBL099W	ATP-synt_ab,ATP-synt_ab_C,ATP-synt_ab_N
PPRIM.AZ9-3.1.T0250068	ATTTTTGTCAATGGATATACAATAAAAGATTGCCCATTATTATGAGACTGTTCTATCCAAAACTCATCTTAGAACTCTACTTGATAATGATGAGAGAAATAAACATTTAGTAACATCATATGATGGAATATTATTGGATTATTCTCATGAAAAAGTAGATGCTGAATTAATATCATAATTTTAATAATTAGCTGATAGTACAAACCTATTTGGAACTCTAAAAGATATCTAATCAGGAATCAAATTTAATTCCACTGAAAATAGAGCAGTATTACATACAGCTTTAAGAACACCAGAAGCATAATAAGTTATAGTAGATGGACAAAATGTTATTCCAGATGTGTATACTATTTTGAATAGAGTTAAAACATTTACAGAATCTGTTCGATCTGGAACATT…	1751	PPRIM.AZ9-3.1.P0250068	MDIQQKIAHYYETVLSKTHLRTLLDNDERNKHLVTSYDGILLDYSHEKVDAELISQFQQLADSTNLFGTLKDIQSGIKFNSTENRAVLHTALRTPEAQQVIVDGQNVIPDVYTILNRVKTFTESVRSGTFLGYTKKQLLNTVVIGIGGSYLGIEFIYEALRTHHEGQLKSKGRQLRFLANVDPVDTIRALQGLNVEETIFVINSKTFTTAETIMNAKVCRNWILEQYKLLGHENEKEILESHLTAVSTNLAETGKFGINEQRVFGFWDWVGGRYSVTSAIGVLPLSLQFGYDYIAQVLHGAHSIDQHLVNEKQVNKNLPVLLGLLGWYRASIQKYQALALIPYAQCLLRFPAHVQQVHMESNGKTALVYPDKHEQYLRSACPFIFGEPGTNSQHSFFQL…	569	Belongs to the GPI family	BP	5888.CAK75662	0	1122	COG0166@1|root,KOG2446@2759|Eukaryota,3ZD73@5878|Ciliophora	2759|Eukaryota	G	Belongs to the GPI family	PGI	GO:0002376,GO:0003674,GO:0003824,GO:0004347,GO:0005575,GO:0005576,GO:0005622,GO:0005623,GO:0005737,GO:0005829,GO:0005975,GO:0005996,GO:0006006,GO:0006082,GO:0006090,GO:0006091,GO:0006094,GO:0006096,GO:0006139,GO:0006163,GO:0006164,GO:0006165,GO:0006725,GO:0006732,GO:0006733,GO:0006753,GO:0006754,GO:0006757,GO:0006793,GO:0006796,GO:0006807,GO:0006950,GO:0006952,GO:0006955,GO:0008150,GO:0008152,GO:…	GO:0006091;GO:0006793;GO:0006952;GO:0009056;GO:0009058;GO:0009410;GO:0009620;GO:0010038;GO:0016860;GO:0043207;GO:0044238;GO:0044281;GO:0070887;GO:0072521;GO:0072524;GO:0098542;GO:1901135	GO:0005975;GO:0005996;GO:0006082;GO:0006139;GO:0006163;GO:0006796;GO:0016051;GO:0016052;GO:0016861;GO:0019362;GO:0019637;GO:0019693;GO:0034654;GO:0034655;GO:0044283;GO:0046434;GO:0055086;GO:0071466;GO:0072522;GO:0072523;GO:0072525;GO:0072526;GO:0090407;GO:0140546;GO:1901136;GO:1901137	5.3.1.9	ko:K01810	ko00010,ko00030,ko00500,ko00520,ko01100,ko01110,ko01120,ko01130,ko01200,map00010,map00030,map00500,map00520,map01100,map01110,map01120,map01130,map01200	M00001,M00004,M00114	R02739,R02740,R03321	RC00376,RC00563	ko00000,ko00001,ko00002,ko01000,ko04147	-	-	-	PGI
PPRIM.AZ9-3.1.T0250309	ATAAAATAAGCAAATACGCAATAATGCTTTCAAGAAAATCTTTATTATTCAATCCTTGTCTTTATAGATTTTGTTCATTCCGAGAAGAGTATGATACATTTGGACCAATCAAAGTTAAAAGTGATAGACTTTGGGGAGCTTAAACTTAAAGATCAATCTAAAACTTCGATATTTGCAGAGACACCGATAAAATGCCTCTCCCAGTCATCAAAGCTTTTGGAATACTCAAAAAATCAGCAGCCATTGTAAATAAAAGATATGATCTAAAACCTGAAATTTCTGATGCCATAGCTAAAGCTGCAGATGAAGTTATCGCTGGAAAATTGAATGATCATTTCCCATTAGTTGTTTGGTAAACAGGTTCAGGCACATAATCAAATATGAATGCTAATGAAGTTA…	1524	PPRIM.AZ9-3.1.P0250309	MLSRKSLLFNPCLYRFCSFREEYDTFGPIKVKSDRLWGAQTQRSIQNFDICRDTDKMPLPVIKAFGILKKSAAIVNKRYDLKPEISDAIAKAADEVIAGKLNDHFPLVVWQTGSGTQSNMNANEVIANRAIQILGGQIGGKLVHPNDHVNMSQSSNDTFPTAMHIATVIQTNQVLIPGLQTLLASLERKAQEFDKIIKIGRTHTQDATPLTLGQEFSGYAQQVRNSIERVKTSLHQVQYLAQGGTAVGTGINTYVGFAEAIADQVSKETGYEFKTAPNKFEALASHDALVDFHGSLNAVAVSLMKIANDIRFLGSGPRSGLGELILPENEPGSSIMPGKVNPTQCEALTMVCAQVMGNQVAVTVGGSNGHFELNVFKPVIIHNVLHSVRLLGDASVSFT…	485	Fumarase C C-terminus	BP	5888.CAK75432	0	941	COG0114@1|root,KOG1317@2759|Eukaryota,3ZAUA@5878|Ciliophora	2759|Eukaryota	C	Fumarase C C-terminus	FH	GO:0001894,GO:0003674,GO:0003824,GO:0004333,GO:0005575,GO:0005622,GO:0005623,GO:0005737,GO:0005739,GO:0005759,GO:0006082,GO:0006091,GO:0006099,GO:0006101,GO:0006106,GO:0006108,GO:0008150,GO:0008152,GO:0009060,GO:0009987,GO:0015980,GO:0016829,GO:0016835,GO:0016836,GO:0016999,GO:0017144,GO:0019752,GO:0031974,GO:0032501,GO:0042592,GO:0043226,GO:0043227,GO:0043229,GO:0043231,GO:0043233,GO:0043436,GO:…	GO:0006091;GO:0009410;GO:0016835;GO:0043227;GO:0043229;GO:0043233;GO:0044238;GO:0044281;GO:0048872;GO:0060249;GO:0070887	GO:0001894;GO:0006082;GO:0015980;GO:0016836;GO:0043231;GO:0070013;GO:0071466	4.2.1.2	ko:K01679	ko00020,ko00620,ko00720,ko01100,ko01110,ko01120,ko01130,ko01200,ko04934,ko05200,ko05211,map00020,map00620,map00720,map01100,map01110,map01120,map01130,map01200,map04934,map05200,map05211	M00009,M00011,M00173,M00376	R01082	RC00443	ko00000,ko00001,ko00002,ko01000	-	-	-	FumaraseC_C,Lyase_1
PPRIM.AZ9-3.1.T0270284	AAAAGATGTAAATATAGAGATTTCCTACACTTGGTGAATGGACTGAAAAAAAAACAAATTCATTTATAGAAGAAAAGTTAATCATTCGAAATTCTGAAGAATTGAAATCCAAAATAGAAAAAATGATATCTGAAGGTGCTAAGTAAATGCAAATTGTGACTGATTTTGATTAAACAATATCTTCATTCCTAAGTCCTGCTACATTTAGCTTGTTTAGAATGTCAGAATTATCACCTTAGGATTTCAAAAATAAAATGTAATCTTATTATGATTACTATGTTCCAATTGAAAAGGATTAGAGTATAAAAATTGAGGAAAAGAATAAACATATGCATGAATGGTATTAGAAAGTATCTGAAGCATTTCATGAAGCTAAATTCACAAAATCTTTATCATGTT…	970	PPRIM.AZ9-3.1.P0270284	MQIQRFPTLGEWTEKKTNSFIEEKLIIRNSEELKSKIEKMISEGAKQMQIVTDFDQTISSFLSPATFSLFRMSELSPQDFKNKMQSYYDYYVPIEKDQSIKIEEKNKHMHEWYQKVSEAFHEAKFTKSLSCQILNTSHIYLRYLFEPFFYKCVEEHVPFHIVSGGLDRVINTILSSIHEIDTYDEMTLHTNQMLFQDDTLEKMEMLVTATTKAKILETSGIQFRNNTILLGDLPSDFYMTKFLNIPNQVSIGFLAQDHAYQLEEYKKLYDITIIGDPSFLVPLVLLSKVMGYPLSEEQTQLFNSKNYDELRELF*	315	Pyrimidine 5'-nucleotidase (UMPH-1)	BP	5888.CAK77737	7.01e-217	599	KOG3128@1|root,KOG3128@2759|Eukaryota,3ZCBS@5878|Ciliophora	2759|Eukaryota	S	Pyrimidine 5'-nucleotidase (UMPH-1)	NT5C3B	GO:0000215,GO:0000287,GO:0000288,GO:0000291,GO:0000956,GO:0002252,GO:0002376,GO:0003674,GO:0003824,GO:0005488,GO:0005575,GO:0005622,GO:0005623,GO:0005737,GO:0005783,GO:0005829,GO:0006139,GO:0006152,GO:0006213,GO:0006401,GO:0006402,GO:0006725,GO:0006753,GO:0006793,GO:0006796,GO:0006807,GO:0006950,GO:0006952,GO:0008150,GO:0008152,GO:0008252,GO:0008253,GO:0009056,GO:0009057,GO:0009058,GO:0009116,GO:…	GO:0006793;GO:0006952;GO:0009056;GO:0009058;GO:0009410;GO:0009615;GO:0016772;GO:0016788;GO:0043167;GO:0043170;GO:0043207;GO:0043227;GO:0043229;GO:0043487;GO:0044238;GO:0044281;GO:0048518;GO:0048519;GO:0050794;GO:0070887;GO:0072521;GO:0072527;GO:0098542;GO:0140098;GO:1901135	GO:0006139;GO:0006213;GO:0006796;GO:0009057;GO:0009059;GO:0016773;GO:0019222;GO:0019637;GO:0034654;GO:0034655;GO:0042278;GO:0042578;GO:0043169;GO:0043231;GO:0043488;GO:0044282;GO:0044283;GO:0046434;GO:0048522;GO:0048523;GO:0050779;GO:0055086;GO:0071466;GO:0072523;GO:0072529;GO:0090304;GO:0140101;GO:0140546;GO:1901136;GO:1901657	3.1.3.5	ko:K01081	ko00230,ko00240,ko00760,ko01100,ko01110,map00230,map00240,map00760,map01100,map01110	-	R00183,R00511,R00963,R01126,R01227,R01569,R01664,R01968,R02088,R02102,R02323,R02719,R03346	RC00017	ko00000,ko00001,ko01000	-	-	-	UMPH-1
PPRIM.AZ9-3.1.T0290273	ATGGAAATTGAAAATAATAGGTAAAAACCAAACATTTTAGTTACTGGTACACCAGGAGTTGGAAAAAGTACATTAGGGAAATTGTTAAGTGAACATATTGATGGTCTTTAATATGTTGATGTTGGATAGTTAATAAATTAAAAGAAATTGTATAAGCAATGGAATGAAGAATTTAATGTACCTGAATTTGATTAGGATATGGTATGTGATGAATTAGAAGATGCTATGTAAGCTGGAGGAATGATCATAGATTTTCATACATCTTCATTCTTTCCTGAAAGATGGTTTGATTTGGTTGTTTTATTAAGGACCAACAATACTGTCTTATATGATAGACTCAAAGCTAGAGGATATGAAGATAAAAAGATAACAGAAAATATTGAATGTGAAATTTTAGAT…	564	PPRIM.AZ9-3.1.P0290273	MEIENNRQKPNILVTGTPGVGKSTLGKLLSEHIDGLQYVDVGQLINQKKLYKQWNEEFNVPEFDQDMVCDELEDAMQAGGMIIDFHTSSFFPERWFDLVVLLRTNNTVLYDRLKARGYEDKKITENIECEILDVSKDEVESSYKQNIIMELNNEEVPQLEQNILQIIEYLKQWKQMQLQKQQQQQIQ*	188	adenylate kinase activity	BP	5888.CAK75955	3.46e-120	344	COG1936@1|root,KOG3347@2759|Eukaryota	2759|Eukaryota	F	adenylate kinase activity	FAP7	GO:0000166,GO:0000462,GO:0000902,GO:0003674,GO:0003824,GO:0004017,GO:0005488,GO:0005524,GO:0005575,GO:0005622,GO:0005623,GO:0005634,GO:0005654,GO:0005737,GO:0005829,GO:0006139,GO:0006364,GO:0006396,GO:0006725,GO:0006753,GO:0006793,GO:0006796,GO:0006807,GO:0006950,GO:0006979,GO:0008144,GO:0008150,GO:0008152,GO:0009058,GO:0009117,GO:0009123,GO:0009165,GO:0009653,GO:0009826,GO:0009987,GO:0010467,GO:…	GO:0000902;GO:0006793;GO:0006979;GO:0009058;GO:0016043;GO:0016772;GO:0016817;GO:0032553;GO:0033554;GO:0035770;GO:0043167;GO:0043170;GO:0043227;GO:0043228;GO:0043229;GO:0043233;GO:0044085;GO:0044238;GO:0044281;GO:0050794;GO:0060560;GO:0070887;GO:1901265;GO:1901363	GO:0000166;GO:0006139;GO:0006396;GO:0006796;GO:0009059;GO:0016301;GO:0016776;GO:0016818;GO:0019222;GO:0019637;GO:0022613;GO:0032555;GO:0034654;GO:0035639;GO:0036464;GO:0043168;GO:0043231;GO:0043232;GO:0055086;GO:0062197;GO:0070013;GO:0090304;GO:0090407	2.7.4.3	ko:K14767,ko:K17815,ko:K18532	ko00230,ko01100,ko01110,ko01130,ko03008,map00230,map01100,map01110,map01130,map03008	M00049	R00127,R01547	RC00002	ko00000,ko00001,ko00002,ko01000,ko03009,ko03400	-	-	-	AAA_18
PPRIM.AZ9-3.1.T0300283	ATGATTTGTTACATATGTTTAGCTGGTCTAGCAATCTTCTTATATGTATATGTCATACATATATATGCTAAATTGTTGTTTTTAAAATTGAAACATGGAAAAGATTGTTAGATTTCCTTTCTCCCTTTATTTGGTGATTACTTTTATTTGACAAAATCTTTTAAAAAATACGGTGATGCTACAGAAATCTTTAAATAAAGATATTAAAACAATCCAAACATCAAATTTATTGCTTCTAATATTTTGAATAAAGTATTCCTTTTTGTACATGACCCTGAATATTACAAATCAATTCTTGTGAATCATGAAAACTATACAAAAGTTGAAATTCTATATCATCCCAAATTATCATCAACCTCAATATTATTTGGTGAACCTTAAAAAGTTAAATAATAAAGA…	1506	PPRIM.AZ9-3.1.P0300283	MICYICLAGLAIFLYVYVIHIYAKLLFLKLKHGKDCQISFLPLFGDYFYLTKSFKKYGDATEIFKQRYQNNPNIKFIASNILNKVFLFVHDPEYYKSILVNHENYTKVEILYHPKLSSTSILFGEPQKVKQQRNLLGEAFTFEKLKQRTPIINQVLLEKLEKDDKTNILDFLTKTSSDIIIKTFFCKELQDIIVQGNDITTEMIDLITELGNMQMNDFYVSIKLALMGRKAFGFLPSKKEKLLDARIDRLIDDTLMPIIKNKIANYKPNQNQDFIDLYINAYLNQKPNEPKITELELCQLFVSIVSAGTDTSSHQIAITLYYLGIERQAQEEIRQEIFNVVGDEVEIQPQHLGKLVLLNAFIQEAFRMKSTVIQPLTRIAKETHYIKNLKIEKGTYVSA…	501	Cytochrome P450	BP	5888.CAK72113	0	897	COG2124@1|root,KOG0157@2759|Eukaryota,3ZE9N@5878|Ciliophora	2759|Eukaryota	Q	Cytochrome P450	CYP19A1	GO:0000003,GO:0001101,GO:0001501,GO:0001553,GO:0001655,GO:0001678,GO:0002376,GO:0002520,GO:0002521,GO:0002573,GO:0002676,GO:0002677,GO:0002682,GO:0002683,GO:0002685,GO:0002686,GO:0002688,GO:0002689,GO:0003006,GO:0003674,GO:0003824,GO:0004497,GO:0005488,GO:0005575,GO:0005622,GO:0005623,GO:0005737,GO:0005783,GO:0005789,GO:0005829,GO:0006082,GO:0006091,GO:0006629,GO:0006694,GO:0006703,GO:0006706,GO:…	GO:0001101;GO:0002682;GO:0004497;GO:0006091;GO:0006810;GO:0006935;GO:0006952;GO:0007267;GO:0007530;GO:0007548;GO:0009056;GO:0009058;GO:0009314;GO:0009410;GO:0009415;GO:0009636;GO:0009725;GO:0010038;GO:0010817;GO:0010876;GO:0014070;GO:0016477;GO:0016705;GO:0019748;GO:0021536;GO:0021537;GO:0021543;GO:0023051;GO:0023052;GO:0030154;GO:0030595;GO:0030900;GO:0031090;GO:0032879;GO:0032940;GO:0033500;GO:…	GO:0001501;GO:0001655;GO:0001678;GO:0001894;GO:0002521;GO:0002683;GO:0002685;GO:0006082;GO:0006629;GO:0006869;GO:0006954;GO:0007399;GO:0007417;GO:0007420;GO:0008209;GO:0008210;GO:0008406;GO:0008610;GO:0009743;GO:0009914;GO:0010646;GO:0014072;GO:0015850;GO:0016042;GO:0016712;GO:0021761;GO:0023056;GO:0023061;GO:0030097;GO:0030099;GO:0030850;GO:0031982;GO:0032101;GO:0032870;GO:0034103;GO:0034698;GO:…	1.14.14.1,1.14.14.14	ko:K07427,ko:K07428,ko:K07434,ko:K12795,ko:K15001,ko:K15386,ko:K21294,ko:K21476	ko00140,ko01100,ko04621,ko04626,ko04726,ko04913,map00140,map01100,map04621,map04626,map04726,map04913	M00110	R01840,R02351,R02501,R03087,R04759,R04761	RC00257,RC00893,RC02649	ko00000,ko00001,ko00002,ko00199,ko01000,ko01008	-	-	-	p450
PPRIM.AZ9-3.1.T0320050	ATTAATTATGGAGAATCAAACAGTCTAAACTTAAGAACTCTTAACAAAATGGGGACTTCGAAATACAACAGTCTATAGAAATCCAAGTGTTCCTCTCATATATTAACTCTCTATGTCTTAACAATAAAGTGAGGATCCAACTGTAAGACCAGATTCTATAAATAACACTGGTGCTTTGGTAGCATATTCAGGAAAGAAATGCGGTCGTGTTCCTAAGGATAAGAGAATCATAAAAGATGAAGTCACAGAAAGAGATGTTTGGTGGGGTGATGTTAACATAGGTTTGAGCTAAGACTCATATAATGAGGTTGAAAAGATTGCTCTTGAGTATTTAAATAACAGAGAGAAATTGTTCATCATTGATGGATATGCTGGATGGGATGTTAATTATAGATTAAG…	1639	PPRIM.AZ9-3.1.P0320050	MENQTVQTQELLTKWGLRNTTVYRNPSVPLIYQLSMSQQQSEDPTVRPDSINNTGALVAYSGKKCGRVPKDKRIIKDEVTERDVWWGDVNIGLSQDSYNEVEKIALEYLNNREKLFIIDGYAGWDVNYRLRIRVFCTRPYHALFMKNMLIRPNDEELKKDFSGDVDFYIFNAGPQTIQKPIEGIKSEGCVAVNLTERKMVILGTQYAGEMKKGVFGVTHYLFPKQGILTLHSSANEGENGDVTLLFGLSGTGKTTLSADPKRKLIGDDEHAWSDNGIFNIEGGCYAKCVDLSKEKEPEIFNAIKFGAVLENIEYYSEETREVDFTNISITENTRVSYPLEYILGAKFPAQGSHPKNIFFLTCDAYGVLPPVSMLTPEQAMYHFISGYTAKVAGTEVGVK…	544	Phosphoenolpyruvate carboxykinase	BP	5888.CAK69881	0	1088	COG1866@1|root,2QQI5@2759|Eukaryota,3ZBCV@5878|Ciliophora	2759|Eukaryota	E	Phosphoenolpyruvate carboxykinase	PCK1	GO:0003674,GO:0003824,GO:0004611,GO:0004612,GO:0005575,GO:0005622,GO:0005623,GO:0005737,GO:0005829,GO:0005975,GO:0005996,GO:0006006,GO:0006082,GO:0006083,GO:0006094,GO:0008150,GO:0008152,GO:0009058,GO:0009987,GO:0015976,GO:0016051,GO:0016829,GO:0016830,GO:0016831,GO:0016999,GO:0017144,GO:0019318,GO:0019319,GO:0019752,GO:0032787,GO:0043436,GO:0044237,GO:0044238,GO:0044281,GO:0044283,GO:0044424,GO:…	GO:0009058;GO:0009410;GO:0016830;GO:0044238;GO:0044281;GO:0070887	GO:0005975;GO:0005996;GO:0006082;GO:0016051;GO:0016831;GO:0044283;GO:0071466	4.1.1.49	ko:K01610	ko00010,ko00020,ko00620,ko00710,ko01100,ko01110,ko01120,ko01130,ko01200,map00010,map00020,map00620,map00710,map01100,map01110,map01120,map01130,map01200	M00003,M00170	R00341	RC00002,RC02741	ko00000,ko00001,ko00002,ko01000	-	-	-	PEPCK_ATP
PPRIM.AZ9-3.1.T0370230	ATGTAAAAAGTATTGAAATTTAATTTTGGAGTATTGTAAAGACCTAAATTACACATTTTTGATAAGGGTGGTAAACATACTCCATCAGGAATAAGAGCAACTATTCATGGAGGTACTAGTTTTTCAGGAATTTATATGGGTGGTATACTTGGAAATATAGGATCAGAGTTAATATTTCCTCACAATCACTAATATAATTATGAAGATCATGTAAGAGAATTAAAGACAACATCAGGACCTGGTTAAAATTGGTTATTACATGATATGAATTATGATAATAAAGAGATGATAGAGTGGACAATGAAAAATTCAAATGTTGTTGTTAATTTACTAGGTCCAAGAAAGCATTTAAAGAATAGAAAAGATTTTGAATGGATTAATATAACAGTGCCTAAAAGA…	1074	PPRIM.AZ9-3.1.P0370230	MQKVLKFNFGVLQRPKLHIFDKGGKHTPSGIRATIHGGTSFSGIYMGGILGNIGSELIFPHNHQYNYEDHVRELKTTSGPGQNWLLHDMNYDNKEMIEWTMKNSNVVVNLLGPRKHLKNRKDFEWINITVPKRIAEACAKNPGVIRFIHFSACGANPHAESLDLQTKYIGEQEVLNAFPNATIFRPSVMVGDNDDFAYHWQVQKRYFHNFNIVPDNCQAKRQPIFVQDVAQAMLNALKMPETIGQTYELGGPHVYTLLECYEMFHNIVQRPPKLAHIDKQLLLKIAQYIPNWRYFNIDYILKHGDDMVVQVGSKTIDDLCVRPLSLTQALQNIFWDIQARYGGSSELYER*	351	NADH dehydrogenase ubiquinone 1 alpha subcomplex subunit 9	BP	5888.CAK79835	1.92e-264	723	COG0702@1|root,KOG2865@2759|Eukaryota,3ZAWI@5878|Ciliophora	2759|Eukaryota	C	NADH dehydrogenase ubiquinone 1 alpha subcomplex subunit 9	-	GO:0003674,GO:0003824,GO:0003954,GO:0005575,GO:0005622,GO:0005623,GO:0005737,GO:0005739,GO:0005740,GO:0005743,GO:0005746,GO:0005747,GO:0006732,GO:0006733,GO:0006743,GO:0006744,GO:0006950,GO:0006970,GO:0008150,GO:0008152,GO:0009058,GO:0009108,GO:0009628,GO:0009651,GO:0009987,GO:0016020,GO:0016491,GO:0016651,GO:0019866,GO:0030964,GO:0031090,GO:0031966,GO:0031967,GO:0031975,GO:0032991,GO:0042180,GO:…	GO:0005740;GO:0006970;GO:0009058;GO:0016651;GO:0030964;GO:0031090;GO:0042180;GO:0043227;GO:0043229;GO:0044281;GO:1902495;GO:1990204	GO:0019866;GO:0031966;GO:0042181;GO:0043231;GO:0044283;GO:1901661	4.1.1.105,4.1.1.28	ko:K01593,ko:K03953	ko00190,ko00350,ko00360,ko00380,ko00901,ko00950,ko00965,ko01100,ko01110,ko04714,ko04723,ko04726,ko04728,ko04932,ko05010,ko05012,ko05016,ko05030,ko05031,ko05034,map00190,map00350,map00360,map00380,map00901,map00950,map00965,map01100,map01110,map04714,map04723,map04726,map04728,map04932,map05010,map05012,map05016,map05030,map05031,map05034	M00037,M00042,M00146	R00685,R00699,R00736,R02080,R02701,R04909	RC00299	ko00000,ko00001,ko00002,ko01000,ko04147	3.D.1.6	-	-	Epimerase,NAD_binding_10,NmrA,RmlD_sub_bind
PPRIM.AZ9-3.1.T0370268	CTTAAATAATATTAATGCAAAATAATCCATATCCTACTTCAGAGCTCAAAATATAAGAACAAACATTCAAATATTACAATTTGGTTGAATTATTTGGTGAGAAAGTAACAAGATTGCCATACTCAATAAGAATATTATTAGAGTAAGCAGTCAGAAATTGTGATGGATTTAATGTTTAAAAGGAAGATGTTGAAAGAATATTAAATTGGGAAGAAACATCTAAATTAGACAAAGAAGTGGCCTTCAAACCTGCAAGAGTAATATTATAAGATTTTACAGGTGTTCCTTTAGTAGTTGACTTGGCAGCAATGAGATCATAAGCTCAAGTTATGGGTAAAGATCCTCAATTAATTAATCCTTTGTGTCCTGTAGATTTAGTGATTGACCATTCTGTACAAG…	2686	PPRIM.AZ9-3.1.P0370268	MQNNPYPTSELKIQEQTFKYYNLVELFGEKVTRLPYSIRILLEQAVRNCDGFNVQKEDVERILNWEETSKLDKEVAFKPARVILQDFTGVPLVVDLAAMRSQAQVMGKDPQLINPLCPVDLVIDHSVQVDFHGNKDAREQNEQTEFERNLERFRFLKWGSSAFKNFEIVPPGSGIVHQVNLEYLARVVFEKDNLLYPDSVVGTDSHTTMINGLGVLGWGVGGIEAEANMLGECTSMVLPQVVGFKLTGQLSAHISATDLVLTCTEMLRKKKVVGKFVEFYGPGVSTLSLADRATVSNMAPEYGATMGFFPVDNKTIDYLKQTGRSEEKCNLITQYLKAAHLFYEESQTTFSDTLELDLSTIQPCVAGPKRPQDRVTLNQLKQEFSQGLTAPVSFKGFNV…	887	Catalyzes the isomerization of citrate to isocitrate via cis-aconitate	BP	5888.CAK74641	0	1704	COG1048@1|root,KOG0452@2759|Eukaryota,3ZATN@5878|Ciliophora	2759|Eukaryota	AJ	Catalyzes the isomerization of citrate to isocitrate via cis-aconitate	-	GO:0003674,GO:0003676,GO:0003723,GO:0003729,GO:0003824,GO:0003994,GO:0005488,GO:0005575,GO:0005622,GO:0005623,GO:0005737,GO:0005739,GO:0005783,GO:0005794,GO:0005829,GO:0006082,GO:0006101,GO:0006873,GO:0006875,GO:0006879,GO:0008150,GO:0008152,GO:0009987,GO:0010035,GO:0010038,GO:0010039,GO:0010040,GO:0012505,GO:0016829,GO:0016835,GO:0016836,GO:0016999,GO:0017144,GO:0019725,GO:0019752,GO:0030003,GO:…	GO:0003676;GO:0009410;GO:0010038;GO:0016835;GO:0043227;GO:0043229;GO:0044281;GO:0050801;GO:0051540;GO:0055082;GO:0070887;GO:0098771	GO:0003723;GO:0006082;GO:0006873;GO:0010039;GO:0016836;GO:0043231;GO:0051536;GO:0055080;GO:0071466	4.2.1.3	ko:K01681	ko00020,ko00630,ko00720,ko01100,ko01110,ko01120,ko01130,ko01200,ko01210,ko01230,map00020,map00630,map00720,map01100,map01110,map01120,map01130,map01200,map01210,map01230	M00009,M00010,M00012,M00173,M00740	R01324,R01325,R01900	RC00497,RC00498,RC00618	br01601,ko00000,ko00001,ko00002,ko01000	-	-	-	Aconitase,Aconitase_C
PPRIM.AZ9-3.1.T0440042	CACTAATAATGCAGAAATAAAACATAAAAACACATGAACTGCTACAGAAATGGGGACTTCATAATACAAATGTATTCAGAAATCCAAGTGTTCCTCTAATTTACTAGCTATCAATGTAATCAACTGAAGAAACATCTACTAGACCAGATTCTATAAATAGTACTGGTGCATTAGTTGCTTATTCTGGAAAGAAATGTGGTCGAGTACCAAAAGATAAAAGAATCATCAAAGATTAAGTAACAGAATAAGATGTATGGTGGGGTGATGTGAACATACCTTTAAGTAGAGAATCGTATAATGAAGTTGAAAAGATAGCTTTGGAATATTTGGGAAGTAGAGAAAAATTGTTTATAATAGACGGATATGCTGGTTGGGATTCTAACCATAGATTAAGAATTA…	1631	PPRIM.AZ9-3.1.P0440042	MQKQNIKTHELLQKWGLHNTNVFRNPSVPLIYQLSMQSTEETSTRPDSINSTGALVAYSGKKCGRVPKDKRIIKDQVTEQDVWWGDVNIPLSRESYNEVEKIALEYLGSREKLFIIDGYAGWDSNHRLRIRVFCTRPYHALFMKNMLIKPTEEELMKDFNGDVDFYIFNAGPQIIQKPIDGVTSEGCVAVNLTERKMVILGTQYAGEMKKGVFGVTHYLFPKQGILTLHSSANEGDGDVTLLFGLSGTGKTTLSADPKRKLIGDDEHAWSDNGIFNIEGGCYAKCVDLSKEKEPEIFNAVKFGAVLENIEYFSNQTREVDYSNISITENTRVSYPLDFIPGTKFPAQGGHPKNIFFLTCDAYGVLPPVSMLTPEQAMYHFISGYTAKVAGTEVGVKEPQ…	541	Phosphoenolpyruvate carboxykinase	BP	5888.CAK80177	0	1047	COG1866@1|root,2QQI5@2759|Eukaryota,3ZBCV@5878|Ciliophora	2759|Eukaryota	E	Phosphoenolpyruvate carboxykinase	PCK1	GO:0003674,GO:0003824,GO:0004611,GO:0004612,GO:0005575,GO:0005622,GO:0005623,GO:0005737,GO:0005829,GO:0005975,GO:0005996,GO:0006006,GO:0006082,GO:0006083,GO:0006094,GO:0008150,GO:0008152,GO:0009058,GO:0009987,GO:0015976,GO:0016051,GO:0016829,GO:0016830,GO:0016831,GO:0016999,GO:0017144,GO:0019318,GO:0019319,GO:0019752,GO:0032787,GO:0043436,GO:0044237,GO:0044238,GO:0044281,GO:0044283,GO:0044424,GO:…	GO:0009058;GO:0009410;GO:0016830;GO:0044238;GO:0044281;GO:0070887	GO:0005975;GO:0005996;GO:0006082;GO:0016051;GO:0016831;GO:0044283;GO:0071466	4.1.1.49	ko:K01610	ko00010,ko00020,ko00620,ko00710,ko01100,ko01110,ko01120,ko01130,ko01200,map00010,map00020,map00620,map00710,map01100,map01110,map01120,map01130,map01200	M00003,M00170	R00341	RC00002,RC02741	ko00000,ko00001,ko00002,ko01000	-	-	-	PEPCK_ATP
PPRIM.AZ9-3.1.T0470115	GATATCATTGACAATTAAACTGAAATGGTGCATACACTTGCTCGTTCGTTGGCTAAGAAATTGAGTTTATAAGTGTTCTTGAATTACAACCATTCAAGTGAATTGACTTTAGAGATATTCCAATAATTGAGAGAGAAATTAATTGAATCAATAATATAATAATGATAAAGGTCTATAATCCTGAATTGCTTATTTCTGATGCATAAGATAAATTAACATAATTAGTTAGGGATGACTTTAAGCCCTTTATCCTTAGATGTGAATAGCATAAGTTATGTGTCTTAGAAAATGAGAACTTAATTCTTTTCTCTCTTCTTTTTGATAAATGTTAACCAATTATTGATGAAGCATAATTAACGATTACATTTGTAAGTTAGAAAGATGAATCAAAAATTATAG…	1814	PPRIM.AZ9-3.1.P0470115	MIKVYNPELLISDAQDKLTQLVRDDFKPFILRCEQHKLCVLENENLILFSLLFDKCQPIIDEAQLTITFVSQKDESKIIAIKFIDKKRMSYLQHNINSRKTYTKYMGPLAYQPVRKERTSLLSTESPEQNFRGILNLAILILIANHIRLIFENFQKYGLLITNVFWKFEMMHINGNPIMQALLMLLINVLTGFGIQYLQFKRDINTGIIRAFNIINIVLTIIIPCYLIQGSHPGLNLNFLGVQFIVFMKLISYAHFLRNTYFYIQRIKLVKNKKVPLDNFFAEYEVNNENLKILEKYSQDQSKILDFKHFLYFLAAPTLCFQLSYPRTQSIRKVWLIKRIIEYIFVILFLVIIWFQYTEPLVENTYKMLSKAPTLMILVDRLLKLAIPNTYMWIALFYG…	551	MBOAT, membrane-bound O-acyltransferase family	BP	5888.CAK77558	0	1019	COG5056@1|root,KOG0380@2759|Eukaryota,3ZAXZ@5878|Ciliophora	2759|Eukaryota	I	MBOAT, membrane-bound O-acyltransferase family	DGAT1	GO:0000003,GO:0001101,GO:0001775,GO:0002252,GO:0002263,GO:0002274,GO:0002275,GO:0002283,GO:0002366,GO:0002376,GO:0002443,GO:0002444,GO:0002446,GO:0002790,GO:0003006,GO:0003674,GO:0003824,GO:0003846,GO:0004144,GO:0005488,GO:0005504,GO:0005575,GO:0005622,GO:0005623,GO:0005737,GO:0005783,GO:0005789,GO:0005811,GO:0005886,GO:0005975,GO:0006091,GO:0006139,GO:0006163,GO:0006629,GO:0006637,GO:0006638,GO:…	GO:0002263;GO:0002274;GO:0002366;GO:0002443;GO:0006091;GO:0006790;GO:0006793;GO:0006810;GO:0006887;GO:0006970;GO:0007267;GO:0007276;GO:0007281;GO:0007631;GO:0009058;GO:0009266;GO:0009410;GO:0009526;GO:0009725;GO:0009790;GO:0010623;GO:0010817;GO:0010876;GO:0012501;GO:0016043;GO:0016746;GO:0019915;GO:0022600;GO:0023052;GO:0030154;GO:0031090;GO:0032879;GO:0032940;GO:0033993;GO:0034377;GO:0042175;GO:…	GO:0002275;GO:0002444;GO:0006082;GO:0006139;GO:0006163;GO:0006629;GO:0006637;GO:0006766;GO:0006796;GO:0006869;GO:0006915;GO:0006996;GO:0007292;GO:0008104;GO:0008610;GO:0009306;GO:0009743;GO:0009914;GO:0010154;GO:0010883;GO:0012506;GO:0015031;GO:0016747;GO:0018904;GO:0019222;GO:0019637;GO:0019693;GO:0022607;GO:0023061;GO:0031406;GO:0031982;GO:0034698;GO:0035383;GO:0035592;GO:0035733;GO:0036230;GO:…	2.3.1.20,2.3.1.75,2.3.1.76	ko:K00635,ko:K11155	ko00561,ko00830,ko01100,ko04975,map00561,map00830,map01100,map04975	M00089	R02251,R02366,R02367,R08381	RC00004,RC00041	ko00000,ko00001,ko00002,ko01000	-	-	-	MBOAT
PPRIM.AZ9-3.1.T0520076	AAATTATGCTTTAGAGATTGTCTACAGTGTTCAGAAGACCAATGTTCTGGCATGGGACACATCATCATGATAGCAATGATGCTACCAAAAGATTATTTGACACAGTCTCTAGCACAGTTAAAGGCATCTAATAAATAAACTATGTTGTCGAGCACAATCCATAACTAACAGCAGAAGAGAAGTCAAAAATGAAGCAATTCCTTATTTATAGATATGATCCAGCTGATGAGAATGACTTTCCAAAGTATGTGAGCTATTATGTTGACTTAAAGAAGATACCTCCAATGTACTTAGATGCATTGCTATACATTAAAGACAATTATGATTCTTCATTATCTTTACGTCGATCCTGCAGAGAAGGTATTTGCGGATCTTGCTCCATGAATTGCAATGGTCTTC…	943	PPRIM.AZ9-3.1.P0520076	MLQRLSTVFRRPMFWHGTHHHDSNDATKRLFDTVSSTVKGIQQINYVVEHNPQLTAEEKSKMKQFLIYRYDPADENDFPKYVSYYVDLKKIPPMYLDALLYIKDNYDSSLSLRRSCREGICGSCSMNCNGLHKLACIHAIDTDLTQPAYITPLGHMFVVKDLVVDMTNFYTQYKTIDPYLKRKTPKEGNKEYIQSVEDRKLLDGLYECVLCACCSTSCPSYWWHPDRYLGPAVLMQAYRWIVDSRDEYTDERLEKLAEDVKVEDCQNIGMCSFTCPKGLDPQRSMNHLMKLIEEYKERKIASATL*	306	4Fe-4S dicluster domain	BP	5888.CAK84119	1.63e-231	635	COG0479@1|root,KOG3049@2759|Eukaryota,3ZB99@5878|Ciliophora	2759|Eukaryota	C	4Fe-4S dicluster domain	SDHB	GO:0000104,GO:0003674,GO:0003824,GO:0005488,GO:0005575,GO:0005622,GO:0005623,GO:0005634,GO:0005654,GO:0005737,GO:0005739,GO:0005740,GO:0005743,GO:0005746,GO:0005749,GO:0005886,GO:0006082,GO:0006091,GO:0006099,GO:0006101,GO:0006105,GO:0006119,GO:0006121,GO:0006139,GO:0006163,GO:0006725,GO:0006753,GO:0006793,GO:0006796,GO:0006807,GO:0008150,GO:0008152,GO:0008177,GO:0009055,GO:0009060,GO:0009117,GO:…	GO:0005740;GO:0006091;GO:0006793;GO:0009410;GO:0016627;GO:0031090;GO:0043227;GO:0043229;GO:0043233;GO:0044238;GO:0044281;GO:0048038;GO:0051540;GO:0070887;GO:0072521;GO:1901135;GO:1990204	GO:0000104;GO:0006082;GO:0006139;GO:0006163;GO:0006796;GO:0015980;GO:0016635;GO:0019637;GO:0019693;GO:0019866;GO:0022900;GO:0031966;GO:0043231;GO:0051536;GO:0055086;GO:0070013;GO:0071466	1.3.5.1	ko:K00235	ko00020,ko00190,ko01100,ko01110,ko01120,ko01130,ko01200,ko04714,ko04932,ko05010,ko05012,ko05016,map00020,map00190,map01100,map01110,map01120,map01130,map01200,map04714,map04932,map05010,map05012,map05016	M00009,M00011,M00148	R02164	RC00045	ko00000,ko00001,ko00002,ko01000	-	-	-	Fer2_3,Fer4_17
PPRIM.AZ9-3.1.T0520258	TTATTTTACGGTCCATGAGTGTGTCAAAAGTTCAAAAGTTATTCTTCCGATTTTCCTATTACAAAAATCTAGACCTAAGTAGTCCATATCCGTCCTTCTAAGCTAGAGATATGACTACTACACACACCATGCATTATATCACTAAACCACCTTGCGATCCAAAAATAATGACTTTCGGAGCATTTCACACTGATCATATGTTAGAAGTTGATTGGACTGAAAAAATGGGATGGTCACGTCCATAGATTATTCCTTTTAAAAGTTTCTCCATCCATCCATTTGCTGCTTGCTTACATTATGCCATTGAATGTTTTGAAGGAGCTAAAGCATACAAAGGACCAAACAAAACTATCAGAACATTTAGATTGGATTGTAATATGTACAGGATGAAACAATCAG…	1225	PPRIM.AZ9-3.1.P0520258	MSVSKVQKLFFRFSYYKNLDLSSPYPSFQARDMTTTHTMHYITKPPCDPKIMTFGAFHTDHMLEVDWTEKMGWSRPQIIPFKSFSIHPFAACLHYAIECFEGAKAYKGPNKTIRTFRLDCNMYRMKQSAKRLSLPDFDGAELQKCIEGLLKVDQDWIPDRPGFSCYIRPTIIATEEALGVRASSRAKLFVVLCPVGPYFPSGLKPVRVFCNTTTIRSAPGGVGGYKVAGNYAPTVMPLKEVQQIGFHQNLWMLPDGLVQEMGVCNLFFFWTNKQGERELVTPQLDGTILPGIVRDSLLELTREMNQFKVIEKKLYIQEVIEAISEGRMIEMFGSGTAVSIQPIEAIGYNDKIYEVKYDPKLNAGELSHKLFDMITEIQTGGKPHKWINVV*	391	Amino-transferase class IV	BP	5888.CAK84771	7.34e-293	799	COG0115@1|root,KOG0975@2759|Eukaryota,3ZAIW@5878|Ciliophora	2759|Eukaryota	E	Amino-transferase class IV	BCAT1	GO:0000082,GO:0000278,GO:0002119,GO:0002164,GO:0003674,GO:0003824,GO:0004084,GO:0005488,GO:0005515,GO:0005575,GO:0005622,GO:0005623,GO:0005634,GO:0005737,GO:0005739,GO:0005759,GO:0005829,GO:0006082,GO:0006520,GO:0006549,GO:0006550,GO:0006551,GO:0006573,GO:0006807,GO:0006810,GO:0007049,GO:0007275,GO:0007589,GO:0007595,GO:0008144,GO:0008150,GO:0008152,GO:0008283,GO:0008483,GO:0008652,GO:0009056,GO:…	GO:0000278;GO:0002164;GO:0006810;GO:0009056;GO:0009058;GO:0009790;GO:0016769;GO:0019842;GO:0043167;GO:0043227;GO:0043229;GO:0043233;GO:0044238;GO:0044281;GO:0044770;GO:0048513;GO:0050878;GO:0070279;GO:1901363;GO:1901652;GO:1903047	GO:0006082;GO:0006520;GO:0007589;GO:0008483;GO:0008652;GO:0009063;GO:0034097;GO:0043168;GO:0043231;GO:0044248;GO:0044282;GO:0044283;GO:0044772;GO:0044843;GO:0046903;GO:0048732;GO:0070013	1.1.1.363,1.1.1.49,2.6.1.42	ko:K00036,ko:K00826	ko00030,ko00270,ko00280,ko00290,ko00480,ko00770,ko01100,ko01110,ko01120,ko01130,ko01200,ko01210,ko01230,ko05230,map00030,map00270,map00280,map00290,map00480,map00770,map01100,map01110,map01120,map01130,map01200,map01210,map01230,map05230	M00004,M00006,M00008,M00019,M00036,M00119,M00570	R00835,R01090,R01214,R02199,R02736,R10907,R10991	RC00001,RC00006,RC00036,RC00066	ko00000,ko00001,ko00002,ko01000,ko01007,ko04147	-	-	-	Aminotran_4
PPRIM.AZ9-3.1.T0530214	ATGCAAAAGGTATTGAGATTCAACTTTGGAGTATTGTCAAGACCAAAATTGCACATTTTTGATAAGGGTGGTAAACATACTCCATCTGGAATCAGAGCTACAATTCATGGAGGTACGAGTTTTTCAGGCATTTATATGGGTGGTATGCTTGGAAATATAGGATCAGAATTAATATTTCCTCACAATCACTAATATAATTATGAAGATCATGTAAGAGAATTAAAGACAACATCAGGACCTGGTTAAAATTGGTTATTACATGATATGAATTATGATAATAAAGAGATGATAGAATGGACAATGAAAAATTCAAATGTTGTTGTTAATTTACTTGGTCCAAGAAAACATTTAAAGAATAGAAAGGATTTTGAATGGATTAATATAACAGTACCAAAAAGA…	1081	PPRIM.AZ9-3.1.P0530214	MQKVLRFNFGVLSRPKLHIFDKGGKHTPSGIRATIHGGTSFSGIYMGGMLGNIGSELIFPHNHQYNYEDHVRELKTTSGPGQNWLLHDMNYDNKEMIEWTMKNSNVVVNLLGPRKHLKNRKDFEWINITVPKRIAEACAKNPGVIRLIHFSACGANPHAESLDLQTKYIGEQEVLNAFPNATIFRPSVMVGDNDDFAYHWQVQKRYFHNFNIVPDNCQAKRQPIFVQDVAQAMLNALKMPETIGQTYELGGPHVYTLLECYEMFHNIVQRPPKLAHIDKQLLLKIAQYIPNWKYFNIDYILKHGDDMVVQSGSKTIDDLCVRPLSLTQALQNIFWDIQARYGGSSELYER*	351	NADH dehydrogenase ubiquinone 1 alpha subcomplex subunit 9	BP	5888.CAK79835	6.96e-267	729	COG0702@1|root,KOG2865@2759|Eukaryota,3ZAWI@5878|Ciliophora	2759|Eukaryota	C	NADH dehydrogenase ubiquinone 1 alpha subcomplex subunit 9	-	GO:0003674,GO:0003824,GO:0003954,GO:0005575,GO:0005622,GO:0005623,GO:0005737,GO:0005739,GO:0005740,GO:0005743,GO:0005746,GO:0005747,GO:0006732,GO:0006733,GO:0006743,GO:0006744,GO:0006950,GO:0006970,GO:0008150,GO:0008152,GO:0009058,GO:0009108,GO:0009628,GO:0009651,GO:0009987,GO:0016020,GO:0016491,GO:0016651,GO:0019866,GO:0030964,GO:0031090,GO:0031966,GO:0031967,GO:0031975,GO:0032991,GO:0042180,GO:…	GO:0005740;GO:0006970;GO:0009058;GO:0016651;GO:0030964;GO:0031090;GO:0042180;GO:0043227;GO:0043229;GO:0044281;GO:1902495;GO:1990204	GO:0019866;GO:0031966;GO:0042181;GO:0043231;GO:0044283;GO:1901661	4.1.1.105,4.1.1.28	ko:K01593,ko:K03953	ko00190,ko00350,ko00360,ko00380,ko00901,ko00950,ko00965,ko01100,ko01110,ko04714,ko04723,ko04726,ko04728,ko04932,ko05010,ko05012,ko05016,ko05030,ko05031,ko05034,map00190,map00350,map00360,map00380,map00901,map00950,map00965,map01100,map01110,map04714,map04723,map04726,map04728,map04932,map05010,map05012,map05016,map05030,map05031,map05034	M00037,M00042,M00146	R00685,R00699,R00736,R02080,R02701,R04909	RC00299	ko00000,ko00001,ko00002,ko01000,ko04147	3.D.1.6	-	-	Epimerase,NAD_binding_10,NmrA,RmlD_sub_bind
PPRIM.AZ9-3.1.T0540030	CCTTAATTATGGAAAATCAAACAGTCTAAGCCTAAGAACTCTTAACAAAATGGGGACTTCGTAATGCAACTGTCTTTAGAAACCCTAGTGTTCCTCTCCTCTATGAGCTCTCAATGTCTTAACCACTAAGTGAGGATCCAACTGTTAGACCAGATTCTATAAATAACACTGGAGCTTTGGTTGCATATTCAGGAAAGAAATGCGGTCGTGTTCCTAAGGATAAGAGAATCATAAAAGATGAAGTCACAGAAAGAGATGTTTGGTGGGGAGATGTAAATATTGCTTTGAGCCAAGACTCTTATAATGAGGTTGAAAAGATTGCTCTTGAGTATTTAAATAACAGAGAGAAATTGTTTATAATTGATGGATATGCTGGATGGGATATTAATTATAGATTAA…	1699	PPRIM.AZ9-3.1.P0540030	MENQTVQAQELLTKWGLRNATVFRNPSVPLLYELSMSQPLSEDPTVRPDSINNTGALVAYSGKKCGRVPKDKRIIKDEVTERDVWWGDVNIALSQDSYNEVEKIALEYLNNREKLFIIDGYAGWDINYRLRIRVFCTRPYHALFMKNMLIRPTDEELKKDFSGDVDFYIFNAGPQTIQKPIEGIKSEGCVAVNLTERKMVILGTQYAGEMKKGVFGVTHYLFPKQGILTLHSSANEGENGDVTLLFGLSGTGKTTLSADPKRRLIGDDEHAWSDNGIFNIEGGCYAKCVDLSKEKEPEIYNAVRFGAVLENIEYYSEETREVDFTNISITENTRVSYPLEYIPGAKFPAQGDHPKNIFFLTCDAYGVLPPVSMLTPEQAMYHFISGYTAKVAGTEVGVK…	544	Phosphoenolpyruvate carboxykinase	BP	5888.CAK69881	0	1095	COG1866@1|root,2QQI5@2759|Eukaryota,3ZBCV@5878|Ciliophora	2759|Eukaryota	E	Phosphoenolpyruvate carboxykinase	PCK1	GO:0003674,GO:0003824,GO:0004611,GO:0004612,GO:0005575,GO:0005622,GO:0005623,GO:0005737,GO:0005829,GO:0005975,GO:0005996,GO:0006006,GO:0006082,GO:0006083,GO:0006094,GO:0008150,GO:0008152,GO:0009058,GO:0009987,GO:0015976,GO:0016051,GO:0016829,GO:0016830,GO:0016831,GO:0016999,GO:0017144,GO:0019318,GO:0019319,GO:0019752,GO:0032787,GO:0043436,GO:0044237,GO:0044238,GO:0044281,GO:0044283,GO:0044424,GO:…	GO:0009058;GO:0009410;GO:0016830;GO:0044238;GO:0044281;GO:0070887	GO:0005975;GO:0005996;GO:0006082;GO:0016051;GO:0016831;GO:0044283;GO:0071466	4.1.1.49	ko:K01610	ko00010,ko00020,ko00620,ko00710,ko01100,ko01110,ko01120,ko01130,ko01200,map00010,map00020,map00620,map00710,map01100,map01110,map01120,map01130,map01200	M00003,M00170	R00341	RC00002,RC02741	ko00000,ko00001,ko00002,ko01000	-	-	-	PEPCK_ATP
PPRIM.AZ9-3.1.T0560077	TATTGATGAATAGAATCCAACATCTTAGTACTTAAGTAAATAATTGTACTCCTGTACCAGCAAAAAGTGATAATGATGTAGTCATTTGTGGAGCTGTTAGAACTCCTTTGACTAAAGCTAAAAAAGGTTTACTTAGAGATACTCCTCCAGAAGTATTACTAAGTACTGCATTCACAGGATTGTTATAGAGAACAAAGGTTGATCCAAAGTTGATCTAAGACATTGTAGTTGGTAATGTCAATCAACCTGGAAGTGGAGCTATAGTATCTAAGATGGCTGCTTTCTTAGCAGGGTTTCCTGATACTACTTGTTTAACAGCTATAAATAGATTCTGTTCTTCAGGAATAGAAGCTTGTGCTGTAATTGCTGCTAAAATTAGAACTGGAATGTTGGATATTG…	1288	PPRIM.AZ9-3.1.P0560077	MNRIQHLSTQVNNCTPVPAKSDNDVVICGAVRTPLTKAKKGLLRDTPPEVLLSTAFTGLLQRTKVDPKLIQDIVVGNVNQPGSGAIVSKMAAFLAGFPDTTCLTAINRFCSSGIEACAVIAAKIRTGMLDIGIGAGVEQMTMYDMQSQMNAELLSDAIFDHPCARDCLLGMGQTSENVAAQFGITRLQQDKFAYESQQKAYKAQSEGLYKDEIVPVKITIKDGDKTKEILVTEDDGIRKETTLEGLGKLKPAFGKDGSTTAGNSSQVTDGAAAVLLARRSVAKKLGLPILGRFLDYTVAGVPPGIMGIGPAAAIPQLLQRNSLKPNDICIYEINEAFASQSVYCVEKIGIDPTRVNPKGGAIALGHPLGCTGARQVATLLPEMKRKKAKYGVISMCIAT…	413	Thiolase, N-terminal domain	BP	5888.CAK91271	5.62e-293	800	COG0183@1|root,KOG1389@2759|Eukaryota,3ZAS1@5878|Ciliophora	2759|Eukaryota	I	Thiolase, N-terminal domain	ACAA1	GO:0000038,GO:0001676,GO:0001775,GO:0002252,GO:0002263,GO:0002274,GO:0002275,GO:0002283,GO:0002366,GO:0002376,GO:0002443,GO:0002444,GO:0002446,GO:0003674,GO:0003676,GO:0003723,GO:0003729,GO:0003824,GO:0003985,GO:0003988,GO:0003997,GO:0005488,GO:0005575,GO:0005576,GO:0005622,GO:0005623,GO:0005737,GO:0005739,GO:0005740,GO:0005758,GO:0005777,GO:0005782,GO:0005829,GO:0006082,GO:0006605,GO:0006625,GO:…	GO:0002263;GO:0002274;GO:0002366;GO:0002443;GO:0003676;GO:0005740;GO:0006810;GO:0006887;GO:0009056;GO:0009410;GO:0009725;GO:0014070;GO:0016043;GO:0016627;GO:0016746;GO:0016782;GO:0032940;GO:0033993;GO:0043227;GO:0043229;GO:0043233;GO:0043299;GO:0044238;GO:0044281;GO:0045184;GO:0046907;GO:0051649;GO:0070727;GO:0070887;GO:0120254;GO:1901615	GO:0002275;GO:0002444;GO:0003723;GO:0006082;GO:0006605;GO:0006629;GO:0006996;GO:0008104;GO:0008410;GO:0015031;GO:0016042;GO:0016634;GO:0016747;GO:0031982;GO:0031983;GO:0036230;GO:0043231;GO:0044248;GO:0044282;GO:0045055;GO:0046903;GO:0070013;GO:0071466;GO:0071705;GO:0072594	2.3.1.16	ko:K02985,ko:K07513	ko00071,ko00280,ko00592,ko01040,ko01100,ko01110,ko01130,ko01212,ko03010,ko03320,ko04146,map00071,map00280,map00592,map01040,map01100,map01110,map01130,map01212,map03010,map03320,map04146	M00087,M00113,M00177	R00927,R01177,R03778,R03858,R03991,R04546,R04742,R04747,R07891,R07895,R07899,R07937,R07953	RC00004,RC00326,RC00405,RC01702,RC02728	br01610,ko00000,ko00001,ko00002,ko01000,ko03011	-	-	-	Thiolase_C,Thiolase_N
PPRIM.AZ9-3.1.T0560155	CAAAAATGAAATCTAAAGTTGATTCTCAATAAGAAGAATCTAATACAGAAAATGATTTTTCAGAGATGTCTGATACTCAAGTAAGAAGAAGAGGTCCTTCTCCAAAAAAGATCGTTTCTAAGAATAAATTACCTAATTTAGAAAGAAATGTCCCTATAATTATTAAGAATAACAACTTTGTAGTAAGAACTATATGGACAATTGTTATGATTTTGGGGTTTATGGGTGTTTTATGGGCAGGCCACATTTATATTATTGGATTGGTCTTGCTAGTTAATATTGGAATATTTAAGGAAATTTTAGGATTAAAAAGAAATTATGAGAAAGAGTTAAATGTTAAATATTCTTCTTTAATAAATTGGTACTTCTTTGGAATTGCCACTTTTTTTTGTTATGGAA…	1280	PPRIM.AZ9-3.1.P0560155	MKSKVDSQQEESNTENDFSEMSDTQVRRRGPSPKKIVSKNKLPNLERNVPIIIKNNNFVVRTIWTIVMILGFMGVLWAGHIYIIGLVLLVNIGIFKEILGLKRNYEKELNVKYSSLINWYFFGIATFFCYGKLFQSKLSEYAFKMNMLSFILNYHNIITFMLWVAGFLIFTLSLKKGYYRYQFRMFGWTHITLILVVAQSSVMIMNIFEGIVWFILPCSLVITNDIFAYIFGVSFGKTPLIELSPKKTWEGFIGGCFSTLIASFCFAYVLQGSQYLTCPQHQLPFSPFASLTCEIPSVFISTQRQLPFSIFGLDSIYFSDFQIHAMVFSLFTSLVSPFGGFFASGFKRGIKIKDFGDTIPGHGGITDRMDCQILTGMFSYLYLHQIVLPKAVTLGTVLG…	425	Cytidylyltransferase family	BP	5888.CAK91343	3.23e-289	791	COG0575@1|root,KOG1440@2759|Eukaryota,3ZAR9@5878|Ciliophora	2759|Eukaryota	I	Cytidylyltransferase family	CDS1	GO:0000003,GO:0003006,GO:0003674,GO:0003824,GO:0004142,GO:0004605,GO:0005575,GO:0005622,GO:0005623,GO:0005737,GO:0005739,GO:0005740,GO:0005743,GO:0005783,GO:0005789,GO:0006139,GO:0006220,GO:0006221,GO:0006575,GO:0006629,GO:0006644,GO:0006650,GO:0006655,GO:0006656,GO:0006657,GO:0006658,GO:0006661,GO:0006725,GO:0006753,GO:0006793,GO:0006796,GO:0006807,GO:0007154,GO:0007165,GO:0007186,GO:0007275,GO:…	GO:0005740;GO:0006575;GO:0006793;GO:0007186;GO:0007276;GO:0007281;GO:0007283;GO:0007349;GO:0007602;GO:0009058;GO:0009266;GO:0009314;GO:0009581;GO:0009582;GO:0010876;GO:0016772;GO:0019915;GO:0023052;GO:0030154;GO:0031090;GO:0032879;GO:0042175;GO:0043227;GO:0043229;GO:0044238;GO:0044281;GO:0048468;GO:0048515;GO:0048518;GO:0048519;GO:0050794;GO:0071214;GO:0072527;GO:0098827;GO:0104004	GO:0006139;GO:0006220;GO:0006629;GO:0006796;GO:0007286;GO:0007603;GO:0008610;GO:0009416;GO:0009583;GO:0016779;GO:0016780;GO:0019222;GO:0019637;GO:0019866;GO:0031966;GO:0031982;GO:0034654;GO:0043231;GO:0048232;GO:0048522;GO:0048523;GO:0055086;GO:0071478;GO:0072528;GO:0090407	2.7.11.22,2.7.7.41	ko:K00981,ko:K08818	ko00564,ko01100,ko01110,ko04070,map00564,map01100,map01110,map04070	M00093	R01799	RC00002	ko00000,ko00001,ko00002,ko01000,ko01001,ko03041	-	-	-	CTP_transf_1
PPRIM.AZ9-3.1.T0570253	AAATTTTTTATGTTTAGAAAATCATTGTTCAGATTTAGCACATACAATTTTATAAATGTTACACAAAAAGGAAAAGTTGCTTTAATCTAATTTAATAGACCAAAAGCAATGAATGCTCTTTGTGATGGATTAATTAAAGAATTAAACCAAGTAACATAAGAAATTGATGCTAATCCTGAATATGGATCCATTGTAATAACAGGAAATGAAAAAGCATTTGCAGCAGGAGCAGACATAAAAGAAATGCAAGACAAATCTTTTCCATAAGTTTAAAACATTCAAATGCTTGCATCATGGGAAAACTTAACTAATATTAAAAAACCTATTCTTGCAGCAGTAAATGGATATGCCTTAGGAGGAGGATTTGAATTAGCTATGATGTGTGATATTATTTATGCA…	824	PPRIM.AZ9-3.1.P0570253	MFRKSLFRFSTYNFINVTQKGKVALIQFNRPKAMNALCDGLIKELNQVTQEIDANPEYGSIVITGNEKAFAAGADIKEMQDKSFPQVQNIQMLASWENLTNIKKPILAAVNGYALGGGFELAMMCDIIYAGENAKFGLPEITLGTIPGCGGTQRLIRAVGKSKAMEMTLTGEFIDAQTALSYGLVSKVVPVQNLVDEALKVAEKIASFSKPVAALIKDTINEAENIGLREGVKYERKAFYSTFATQDRKEGMSAFVEKRKPSWTDN*	267	Enoyl-CoA hydratase/isomerase	BP	5888.CAK69161	4.82e-184	512	COG1024@1|root,KOG1680@2759|Eukaryota,3ZAP4@5878|Ciliophora	2759|Eukaryota	I	Enoyl-CoA hydratase/isomerase	ECHS1	GO:0003674,GO:0003824,GO:0004300,GO:0005575,GO:0005622,GO:0005623,GO:0005737,GO:0005739,GO:0005759,GO:0006082,GO:0006629,GO:0006631,GO:0006635,GO:0008150,GO:0008152,GO:0009056,GO:0009062,GO:0009987,GO:0016042,GO:0016054,GO:0016829,GO:0016835,GO:0016836,GO:0019395,GO:0019752,GO:0030258,GO:0031974,GO:0032787,GO:0034440,GO:0043226,GO:0043227,GO:0043229,GO:0043231,GO:0043233,GO:0043436,GO:0044237,GO:…	GO:0009056;GO:0016835;GO:0043227;GO:0043229;GO:0043233;GO:0044238;GO:0044281	GO:0006082;GO:0006629;GO:0016042;GO:0016836;GO:0043231;GO:0044248;GO:0044282;GO:0070013	4.2.1.17	ko:K07511	ko00062,ko00071,ko00280,ko00310,ko00380,ko00410,ko00627,ko00640,ko00650,ko00930,ko01100,ko01110,ko01120,ko01130,ko01200,ko01212,map00062,map00071,map00280,map00310,map00380,map00410,map00627,map00640,map00650,map00930,map01100,map01110,map01120,map01130,map01200,map01212	M00013,M00032,M00085,M00087	R02685,R03026,R03045,R04137,R04170,R04204,R04224,R04738,R04740,R04744,R04746,R04749,R05595,R06942	RC00770,RC00831,RC00834,RC01086,RC01095,RC01098,RC01103	ko00000,ko00001,ko00002,ko01000	-	-	-	ECH_1
PPRIM.AZ9-3.1.T0590128	TCTCATCATGAATACAAAACAAAAAAGTGTTGCTTAATTATTCTACAGAACCTTATATAATAACTCTCATGGTCTCTTAAAGTAAAGAATGAGAGATCTTGTGCCAGTTAAATAAGCTTTACTTCGTGATGTGAGAAAGAGATATGGATCAAAAGAAATCTGTAAGGTGACAGTTGACCAAGCCATAGGAGGTATGAGAAATGTGTTTGCTTTGTTTTATGATGCATCATTGTTGGATGCTAAGACTGGTATCACAATGAGAGATTACAATATTCCAGAATTACAAGAGTATCTATAAAAAGCTGAGAATGGTCATGAGCCTCTTCCAGAAGCTTTATTCTGGTTACTATGTACAGGTGATTTCCCATCTGAACAAGAATTCGCTGATGTACAATAGGA…	1412	PPRIM.AZ9-3.1.P0590128	MNTKQKSVAQLFYRTLYNNSHGLLKQRMRDLVPVKQALLRDVRKRYGSKEICKVTVDQAIGGMRNVFALFYDASLLDAKTGITMRDYNIPELQEYLQKAENGHEPLPEALFWLLCTGDFPSEQEFADVQQEWKQRGQLDSQTQNFILSLPKSAHPMTMLSQTLLYLQKDSLFQQAYDQGKVSKPQYWEYFYEDAMDLLAKIPRVAALIYRHKYKNGEIISADDNLDWAGNYAHMLGYNKFEVRECLRGYLSIHADHEGGNVSAHTTHLVGSALADPYLSYSAGVNGLAGPLHGLANQEVLKWLLELKEELGDNISNEKIQDYVLTTIREGKVIPGYGHAVLRYTDPRFIHQKEFAARHIKDDPLVDLVRQCYHVIPPVLKTIGKIQNPWPNVDAHSGVL…	460	Belongs to the citrate synthase family	BP	5888.CAK86433	0	919	COG0372@1|root,KOG2617@2759|Eukaryota,3ZD2W@5878|Ciliophora	2759|Eukaryota	H	Belongs to the citrate synthase family	CS	GO:0000166,GO:0003674,GO:0003824,GO:0004108,GO:0005488,GO:0005524,GO:0005575,GO:0005618,GO:0005622,GO:0005623,GO:0005737,GO:0005739,GO:0005759,GO:0005777,GO:0005975,GO:0006081,GO:0006082,GO:0006084,GO:0006091,GO:0006097,GO:0006099,GO:0006101,GO:0006107,GO:0006139,GO:0006163,GO:0006195,GO:0006520,GO:0006536,GO:0006537,GO:0006629,GO:0006631,GO:0006637,GO:0006725,GO:0006732,GO:0006753,GO:0006790,GO:…	GO:0006081;GO:0006091;GO:0006790;GO:0006793;GO:0006805;GO:0009056;GO:0009058;GO:0009410;GO:0010038;GO:0016746;GO:0016999;GO:0019748;GO:0032553;GO:0043167;GO:0043227;GO:0043229;GO:0043233;GO:0043603;GO:0044238;GO:0044281;GO:0070887;GO:0072521;GO:1901135;GO:1901265;GO:1901363;GO:1901376	GO:0000166;GO:0005975;GO:0006082;GO:0006139;GO:0006163;GO:0006520;GO:0006629;GO:0006637;GO:0006796;GO:0008652;GO:0009404;GO:0015980;GO:0016042;GO:0019637;GO:0019693;GO:0032555;GO:0034032;GO:0034654;GO:0034655;GO:0035383;GO:0035639;GO:0043168;GO:0043169;GO:0043231;GO:0044248;GO:0044273;GO:0044282;GO:0044283;GO:0044550;GO:0045460;GO:0046434;GO:0046487;GO:0046912;GO:0055086;GO:0070013;GO:0071466;GO:…	2.3.3.1	ko:K01647	ko00020,ko00630,ko01100,ko01110,ko01120,ko01130,ko01200,ko01210,ko01230,map00020,map00630,map01100,map01110,map01120,map01130,map01200,map01210,map01230	M00009,M00010,M00012,M00740	R00351	RC00004,RC00067	br01601,ko00000,ko00001,ko00002,ko01000	-	-	-	Citrate_synt
PPRIM.AZ9-3.1.T0600208	ATGTAATCATTAATTGGTTCTATTGATTCTTCAACAACTGGCACTAGATTTACTATTTGTAATTTGAAAGGTGAATAACTTAGTTATCATTATATAACTCATAAATAAATCACTCTACATTAAGGATGGTTAGAACATGATCCAATAGAGATATTAAATAATACTAATGAATGCATTAAGTAAGCATATAAAAAGATAAATGGACTACATAAATTAGTAACAATTGGAGTAACAAATTAAAGAGAAACAGTTGTTGTATGGAATAAATAAACTGGATACCCATATATGAATGCAATAGTATGGAGTGATACAAGAACACATGATATTTGTTAAGAATATTTAAATAAATATCCAAAGAACTATTTTTAATAAAAAACTGGATTGCCAATTAATACATAT…	1479	PPRIM.AZ9-3.1.P0600208	MQSLIGSIDSSTTGTRFTICNLKGEQLSYHYITHKQITLHQGWLEHDPIEILNNTNECIKQAYKKINGLHKLVTIGVTNQRETVVVWNKQTGYPYMNAIVWSDTRTHDICQEYLNKYPKNYFQQKTGLPINTYFSSYKLQWMIQNNQSIKDDLNTGNVLFGTIDCWIVWNLTREKNHLTDVTNASRTNLMNLHTLQWDEELLKQFNIPKNCLPQIQASTSNFGTLKIDEYEGVPINCVLGDQQAAAIGHALFHEGDCKNTQGSGLFIMANIGQEIKISEYGLLTTVLYQKENEKPIYAFEGAVESGGQLFNWAKDKLQWFDNWEQLSQSTVNTEDNGGVYIVPAFSGLFTPFWNFDATGTIIGLSYYTTKDHLRRAILESVCYRTKDVIKAMELSGIKI…	493	Belongs to the FGGY kinase family	BP	5888.CAK88889	0	948	COG0554@1|root,KOG2517@2759|Eukaryota,3ZB8Y@5878|Ciliophora	2759|Eukaryota	G	Belongs to the FGGY kinase family	GK	GO:0002237,GO:0003674,GO:0003824,GO:0004370,GO:0005488,GO:0005515,GO:0005575,GO:0005622,GO:0005623,GO:0005634,GO:0005737,GO:0005739,GO:0005740,GO:0005741,GO:0005829,GO:0005975,GO:0006066,GO:0006071,GO:0006072,GO:0006629,GO:0006638,GO:0006639,GO:0006641,GO:0006793,GO:0006796,GO:0006950,GO:0006952,GO:0006974,GO:0008150,GO:0008152,GO:0008270,GO:0008610,GO:0009056,GO:0009058,GO:0009266,GO:0009409,GO:…	GO:0005740;GO:0006793;GO:0006952;GO:0009056;GO:0009058;GO:0009266;GO:0009617;GO:0009636;GO:0016772;GO:0019867;GO:0031090;GO:0033500;GO:0033554;GO:0042180;GO:0043167;GO:0043207;GO:0043227;GO:0043229;GO:0044238;GO:0044281;GO:0050794;GO:0098542;GO:1901135;GO:1901615;GO:1901700	GO:0005975;GO:0006066;GO:0006082;GO:0006629;GO:0006796;GO:0008610;GO:0016052;GO:0016301;GO:0016773;GO:0019222;GO:0019637;GO:0031966;GO:0031968;GO:0043169;GO:0043231;GO:0044282;GO:0052646;GO:0090407;GO:0097305;GO:0098588;GO:1901137;GO:1901616	2.7.1.30	ko:K00864	ko00561,ko01100,ko03320,ko04626,map00561,map01100,map03320,map04626	-	R00847	RC00002,RC00017	ko00000,ko00001,ko01000,ko04147	-	-	-	FGGY_C,FGGY_N
PPRIM.AZ9-3.1.T0650013	ATTGAAAATGATTTAGTTGTTTAGATTTTGTTCAGGAAAAATTACATCATCATTTCCAAAACTATCCTTCAAAGTCAAAGATTTCTCAATTCTCAAAGCAGAAAAACCAACAGCTTTGAAAATTGATGAAATAAAAACATTATTGAAGATGCATCAATTAGGAGCCACATGGAAACTTCAAGATGATAATTCATTATATAAGGAAGTCAAGTTTTCTAATTTCAAAGAAGCTTTCTCATTTATGACTTAGGTGGCTATTTTCAGTGAATAAATCAATCATCATCCTGAGTGGGAGAATCTATTTAATACTATAAAGATTAAATTAATCACAGATGATGTTAATAATCTAACAGTTAAGGATATATTCTTAGCTTATGCTATAGATAATATTGCAATGAA…	532	PPRIM.AZ9-3.1.P0650013	MIQLFRFCSGKITSSFPKLSFKVKDFSILKAEKPTALKIDEIKTLLKMHQLGATWKLQDDNSLYKEVKFSNFKEAFSFMTQVAIFSEQINHHPEWENLFNTIKIKLITDDVNNLTVKDIFLAYAIDNIAMNVQVKSAESTNDTRILEIAKIAEAWNFNFDQFHRMIETDSKQI*	174	4-alpha-hydroxytetrahydrobiopterin dehydratase activity	BP	5888.CAK87560	4.33e-116	333	COG2154@1|root,KOG4073@2759|Eukaryota	2759|Eukaryota	H	4-alpha-hydroxytetrahydrobiopterin dehydratase activity	PCBD2	GO:0000003,GO:0003006,GO:0003674,GO:0003712,GO:0003713,GO:0003824,GO:0004497,GO:0004505,GO:0005488,GO:0005515,GO:0005575,GO:0005622,GO:0005623,GO:0005634,GO:0005654,GO:0005737,GO:0005739,GO:0005829,GO:0006082,GO:0006355,GO:0006520,GO:0006558,GO:0006559,GO:0006725,GO:0006807,GO:0007049,GO:0008124,GO:0008150,GO:0008152,GO:0009056,GO:0009063,GO:0009072,GO:0009074,GO:0009653,GO:0009889,GO:0009891,GO:…	GO:0004497;GO:0006805;GO:0009056;GO:0009058;GO:0009410;GO:0016043;GO:0016705;GO:0016835;GO:0030154;GO:0030435;GO:0034293;GO:0043170;GO:0043227;GO:0043229;GO:0043233;GO:0044085;GO:0044238;GO:0044281;GO:0048468;GO:0048518;GO:0050794;GO:0051098;GO:0070887	GO:0006082;GO:0006139;GO:0006520;GO:0009059;GO:0009063;GO:0016714;GO:0016836;GO:0019222;GO:0022607;GO:0034654;GO:0043231;GO:0043393;GO:0043933;GO:0043935;GO:0044248;GO:0044282;GO:0048522;GO:0070013;GO:0071466;GO:0090304	4.2.1.96	ko:K01724	ko00790,map00790	-	R04734	RC01208	ko00000,ko00001,ko01000,ko04147	-	-	-	Pterin_4a
PPRIM.AZ9-3.1.T0670067	ATGATTTTATTACTAACCCTAATATCAATTGGGTGTGGTAATTTTTTAGGCAAGGTTAATAATGTTGAAACAGACTATCTAAGAGTATTTTTATTTCCTCATTCACATGATGATGTTGGATGGGTTAGAACAATGATGGAATATTATAAAGATTAGCATGGAGTCAAATAAATTATTAGTTCATATATGGAATAACTAATAAAGGATAAAAGTAAGCATTTCTCTTAAGTTGAGATTGCATTCTTCTCTATTTGGTGGAATGAACAAAGTGACACAATGAAAGAATAGGTTAAACAATTAGTAAAGAATGAACAATTAGAGTTTTTGAGTGGAGGATGGTGTATGAATGATGAGGCTACATCTTATTATGAAGATATAATAGATTAAATGACACTTGGA…	2740	PPRIM.AZ9-3.1.P0670067	MILLLTLISIGCGNFLGKVNNVETDYLRVFLFPHSHDDVGWVRTMMEYYKDQHGVKQIISSYMEQLIKDKSKHFSQVEIAFFSIWWNEQSDTMKEQVKQLVKNEQLEFLSGGWCMNDEATSYYEDIIDQMTLGHKFLLQHFNYIPSVGWQVDPFGHSNTQALFSNMMGFNAQFFGRIDQEDRSIRERKKELEFVIHPDSDQGHSILTHVNYYGYYSSPRGFDFDVTNPNRQQVTDSNLQSKTDELARYFNQQQNSYKGKILAHTLGMDFQWSDAASYFGQMDRVINKVNNNTEKYKMIIQYGTPKQYIQALYEQNITYPSQQEDFFPYADYPNQYWSGYFTSRSAFKGYVRRIGRYFQQIKLFYSFMKINNQCKSLCDETNLKNLAEALGTAQHHDAIT…	911	Glycosyl hydrolases family 38 protein	BP	5888.CAK94377	0	1674	KOG1959@1|root,KOG1959@2759|Eukaryota,3ZAU3@5878|Ciliophora	2759|Eukaryota	G	Glycosyl hydrolases family 38 protein	-	GO:0000323,GO:0003674,GO:0003824,GO:0004553,GO:0004559,GO:0005575,GO:0005622,GO:0005623,GO:0005737,GO:0005764,GO:0005773,GO:0005975,GO:0005996,GO:0006013,GO:0006464,GO:0006517,GO:0006807,GO:0008150,GO:0008152,GO:0009100,GO:0009987,GO:0015923,GO:0016787,GO:0016798,GO:0019318,GO:0019538,GO:0030139,GO:0031410,GO:0031982,GO:0032009,GO:0036211,GO:0043170,GO:0043226,GO:0043227,GO:0043229,GO:0043231,GO:…	GO:0016798;GO:0043170;GO:0043227;GO:0043229;GO:0044238;GO:0044281;GO:1901135	GO:0004553;GO:0005975;GO:0005996;GO:0009100;GO:0019538;GO:0031982;GO:0043231;GO:0043412	3.2.1.114,3.2.1.24	ko:K01191,ko:K01231,ko:K12311	ko00510,ko00511,ko00513,ko01100,ko04142,map00510,map00511,map00513,map01100,map04142	M00075	R05984,R08717,R08718	-	ko00000,ko00001,ko00002,ko01000,ko04131	-	GH38	-	Alpha-mann_mid,Glyco_hydro_38,Glyco_hydro_38C
PPRIM.AZ9-3.1.T0700077	AAATCAATTATGCAAAAATATCTCCTAAACACCTTTTCAAAATAATTAAATATAGCTTCATAAGCTTATTTTAGTCATTCTGGACATGCATCTAAAAAACCTCCTGTTAGAGTTGCAATTACAGGAGCAGCTGGATAAATTGGTTACTCATTAATATTTAGAATTGCAAGTGGAGAGATGTTAGGACCAAATCAACCAGTTATTTTACATTTAATTGATTTACCATTTGCTATGGCTGCTTTGAATGGAGTGGTAATGGAAATTTAAGATTGTGCTTTTCCACTTGTCAAAGGAATTGTAGCTACAGATAACTAAGCAATTGGATTCAAAAATGTTGATTATGCTCTTCTTGTTGGTGCAAAACCTAGAGGTCCAGGAATGGAAAGAGGAGATTTATTA…	1069	PPRIM.AZ9-3.1.P0700077	MQKYLLNTFSKQLNIASQAYFSHSGHASKKPPVRVAITGAAGQIGYSLIFRIASGEMLGPNQPVILHLIDLPFAMAALNGVVMEIQDCAFPLVKGIVATDNQAIGFKNVDYALLVGAKPRGPGMERGDLLKDNGKIFTETGKYINEHASRDIKVVVVGNPCNTNCLILANQIKDIPKENFTAMTRLDHNRAQHQLADKLGVHTTDIRRIAIFGNHSPTMVPYIDQMTAKNHKASVDQQWVSQTFIPTVQQRGAEIIKARKLSSAASAGNAAMNHITTWVNGTAEGDFTSMAIPSDGSYGVPKGLIFSFPVAVKNGKYSIVQGLPISHFYQGLLDKTIKELVDERNAVDHLLK*	353	lactate/malate dehydrogenase, NAD binding domain	BP	5888.CAK57507	4.22e-244	671	COG0039@1|root,KOG1496@2759|Eukaryota,3ZB62@5878|Ciliophora	2759|Eukaryota	C	lactate/malate dehydrogenase, NAD binding domain	cMDH	GO:0003674,GO:0003824,GO:0005575,GO:0005576,GO:0005622,GO:0005623,GO:0005634,GO:0005737,GO:0005773,GO:0005774,GO:0005829,GO:0005886,GO:0005911,GO:0006082,GO:0006091,GO:0006099,GO:0006101,GO:0006107,GO:0006108,GO:0006139,GO:0006725,GO:0006732,GO:0006733,GO:0006734,GO:0006753,GO:0006793,GO:0006796,GO:0006807,GO:0006950,GO:0006970,GO:0008150,GO:0008152,GO:0009060,GO:0009117,GO:0009506,GO:0009507,GO:…	GO:0006091;GO:0006793;GO:0006970;GO:0009410;GO:0009725;GO:0010038;GO:0016614;GO:0031090;GO:0043227;GO:0043229;GO:0044238;GO:0044281;GO:0070161;GO:0070887;GO:0072521;GO:0072524	GO:0005911;GO:0006082;GO:0006139;GO:0006163;GO:0006796;GO:0015980;GO:0016615;GO:0016616;GO:0019362;GO:0019637;GO:0043231;GO:0055086;GO:0071466;GO:0098588	1.1.1.37	ko:K00024,ko:K00025,ko:K00026	ko00020,ko00270,ko00620,ko00630,ko00680,ko00710,ko00720,ko01100,ko01110,ko01120,ko01130,ko01200,ko04964,map00020,map00270,map00620,map00630,map00680,map00710,map00720,map01100,map01110,map01120,map01130,map01200,map04964	M00009,M00011,M00012,M00168,M00171,M00173,M00346,M00374,M00620,M00740	R00342,R07136	RC00031	ko00000,ko00001,ko00002,ko01000	-	-	-	Ldh_1_C,Ldh_1_N
PPRIM.AZ9-3.1.T0740111	CAGACAAATGCACTCTATTCACGTAAAGCTTAGTGATGAACTAGAACTCTCTTCAGTATGTTCAGCCCTTCTTCTTGCATTCATTGAAAACTCTAGAGTTTTGAGATACTGTTCTGGAGGTGGAGATTATACAAACACTTAAAATGATTTTGGAGATCATCAATTAGAAATGGATGTATAATGCGAATTGAATGTAAATACAGAATTGAAGAAAACAGGATTTGTTAGTCATACAGCAAGTGAAGAAACTCCAGAAATGAAGCTTCTTTCTGAAGGTGGAAAGTATATAGTAACATTTGATCCATTGGATGGAAGTTCAATTATTGGAACCAATTTTGCAGTGGGCACAATAGTTGCTATATGGAAATCAGATGAAAATTTATTAATTGGAAAAAGAGG…	990	PPRIM.AZ9-3.1.P0740111	MHSIHVKLSDELELSSVCSALLLAFIENSRVLRYCSGGGDYTNTQNDFGDHQLEMDVQCELNVNTELKKTGFVSHTASEETPEMKLLSEGGKYIVTFDPLDGSSIIGTNFAVGTIVAIWKSDENLLIGKRGRDMVSACCCLYGSRTNVVFWNEKEQKVQEYTLFDGDKQGHWELTKDNIKIKPKGKLFSPGNTRCIAEHIPYREVVDYWIHNGYTLRYSGGMAPDICQIFLKEVGVFSCFGDAKNPSKLRYLYECAPLSFLIEKAEGKSFNGKSSVLDTEITGYQQKSEIIVGSADEIEFFKSIWKKHGLLKE*	314	Fructose-1-6-bisphosphatase, N-terminal domain	BP	5888.CAK72962	2.5e-230	633	COG0158@1|root,KOG1458@2759|Eukaryota,3ZBP9@5878|Ciliophora	2759|Eukaryota	G	Fructose-1-6-bisphosphatase, N-terminal domain	SBPase	GO:0000271,GO:0003674,GO:0003824,GO:0005575,GO:0005576,GO:0005622,GO:0005623,GO:0005737,GO:0005975,GO:0005976,GO:0005982,GO:0005984,GO:0005985,GO:0005986,GO:0005996,GO:0006000,GO:0006002,GO:0006006,GO:0006073,GO:0006094,GO:0006793,GO:0006796,GO:0006950,GO:0006952,GO:0008150,GO:0008152,GO:0009058,GO:0009059,GO:0009250,GO:0009311,GO:0009312,GO:0009507,GO:0009526,GO:0009532,GO:0009536,GO:0009570,GO:…	GO:0006793;GO:0006952;GO:0009058;GO:0009526;GO:0009617;GO:0015977;GO:0015979;GO:0016788;GO:0043170;GO:0043207;GO:0043227;GO:0043228;GO:0043229;GO:0044238;GO:0044281;GO:0098542;GO:1901135	GO:0005975;GO:0005976;GO:0005996;GO:0006796;GO:0009059;GO:0016051;GO:0019637;GO:0042578;GO:0043231;GO:0043232;GO:0044283	3.1.3.37,4.2.1.24	ko:K01100,ko:K01698	ko00710,ko00860,ko01100,ko01110,ko01120,ko01200,map00710,map00860,map01100,map01110,map01120,map01200	M00121,M00165,M00167	R00036,R01845	RC00017,RC00918,RC01781	ko00000,ko00001,ko00002,ko01000,ko04147	-	-	iRC1080.CRv4_Au5_s3_g10858_t1	FBPase
PPRIM.AZ9-3.1.T0780150	ATGAAATTCAAAGATTTATTAAAATATAACAAAAGAGAAATTATTAAAGGTGGATTTGTATTAGCACTTTCTGGTGGGTTTGGACTTTGGACTTTAGGTAAATTTATTGATTATATCAAACACAAAAAAATGGAAAGGATTTGTAAAAGAAAAAGACAAGTAACAATTGAGGCAATAAATAATTATAAATTAATACATCAACCATGTTAATTGAGTCAAGATCTTTAAAAATAAATACTTAACAGTAATGTGGCTTAAATTAAGTAATTGTTATATGAAGAAAAAACTACTGTCGAATAAATTGTTTTAGTTTTTATTGAAAGAATTCTTAAAGTAGCTTGTTCAGATAATCTTAATATAATAACAGAAATCAATTTTATTGAAGCATTGGAATAAGCA…	1839	PPRIM.AZ9-3.1.P0780150	MKFKDLLKYNKREIIKGGFVLALSGGFGLWTLGKFIDYIKHKKMERICKRKRQVTIEAINNYKLIHQPCQLSQDLQKQILNSNVAQIKQLLYEEKTTVEQIVLVFIERILKVACSDNLNIITEINFIEALEQAKIQDQEIKADKNIINKYPLFGIPISVKETFIQKNFDSTYGLGVNCFKPAQEDGIQVAQIRQARGIIIARTNVPQVAMTFESVNHIYGRTKNPWNPNRAVGGSSGGEGALAAARGSVLGIGSDIGGSIRIPAAFCGVYGFKPYSGRIPEYGESKISLAIEGGMQLKVSRGPIARCVDDLIVLTKVLFDKEIYSKIPQQIKDPYFDPQQLGEFPKKQKLKIGYFNIFNGLVTPKCMSRAVNEVCEALKHQGHEIVEFIVDAQIQSIIA…	613	amidase family	BP	5888.CAK85678	0	1066	COG0154@1|root,KOG1212@2759|Eukaryota,3ZDSK@5878|Ciliophora	2759|Eukaryota	IJT	amidase family	FAAH	GO:0000139,GO:0001676,GO:0003008,GO:0003013,GO:0003018,GO:0003674,GO:0003824,GO:0004040,GO:0005488,GO:0005515,GO:0005543,GO:0005575,GO:0005622,GO:0005623,GO:0005737,GO:0005739,GO:0005740,GO:0005743,GO:0005783,GO:0005789,GO:0005794,GO:0006082,GO:0006629,GO:0006631,GO:0006690,GO:0007275,GO:0007399,GO:0008015,GO:0008150,GO:0008152,GO:0008289,GO:0009056,GO:0009062,GO:0009894,GO:0009987,GO:0010720,GO:…	GO:0003013;GO:0005740;GO:0009056;GO:0009611;GO:0016043;GO:0016788;GO:0016810;GO:0030154;GO:0031090;GO:0031099;GO:0033554;GO:0042175;GO:0042802;GO:0043167;GO:0043227;GO:0043229;GO:0043603;GO:0044238;GO:0044281;GO:0046983;GO:0048468;GO:0048518;GO:0048583;GO:0048731;GO:0050793;GO:0050794;GO:0051239;GO:0090066;GO:0098827;GO:0120254	GO:0003018;GO:0006082;GO:0006629;GO:0007399;GO:0008015;GO:0016042;GO:0016811;GO:0019222;GO:0019866;GO:0022008;GO:0030030;GO:0030182;GO:0031102;GO:0031966;GO:0032101;GO:0035150;GO:0043231;GO:0043605;GO:0044248;GO:0044282;GO:0045595;GO:0048522;GO:0048584;GO:0048666;GO:0048678;GO:0051094;GO:0051128;GO:0051240;GO:0052689;GO:0070570;GO:0080134;GO:0080135;GO:0098588;GO:2000026	3.5.1.4,3.5.1.99	ko:K01426,ko:K08332,ko:K15528,ko:K19176	ko00330,ko00360,ko00380,ko00627,ko00643,ko01120,ko04723,map00330,map00360,map00380,map00627,map00643,map01120,map04723	-	R02540,R03096,R03180,R03909,R05551,R05590	RC00010,RC00100,RC00950,RC01025	ko00000,ko00001,ko01000,ko03029,ko04131	-	-	iMM904.YDR242W,iND750.YDR242W	Amidase
PPRIM.AZ9-3.1.T0840108	ATGAAATTATTCAGATTTGCATACAGCTTCTCAAAATACTCATCTTAGAATCATTCCCTTTTATAACAAATATATTCATATAACTATAGAGATCACTATATTGCTTACTTACTTTTAGATCATTAATCAAAATCAATAATTTCAATTGATCCTGGAGATTTTGAAGCTGCTTTCTATAATATAAAAAATCTAGAAGTAAATTCAGGATATAAGTTGAATTATATCCTTTAAACACATGGAAGATCTAATCATACATCAAGTGTTTTAGAACTTTATTCAAAATTTAAGGATGCAAAAGTATATAGTGGAATAGTTGAAAATAAATTGGGCACTCTTTTTTAAACAGATTTTGCTAGAGAATTTTAACCATTTTAAATTGGAGATTTAGCAATTTGTTTC…	845	PPRIM.AZ9-3.1.P0840108	MKLFRFAYSFSKYSSQNHSLLQQIYSYNYRDHYIAYLLLDHQSKSIISIDPGDFEAAFYNIKNLEVNSGYKLNYILQTHGRSNHTSSVLELYSKFKDAKVYSGIVENKLGTLFQTDFAREFQPFQIGDLAICFIQANGHTFDNYMIAVTDTNAQSTKIPILFSGDTILVNNVGEIEDYGAFFATLQKLRGFHDETLIFPGHLPQQEVFLFAKTLEPDNIIVQNKMGLDNLIPTSLIEERMGNPYFRYSQLNGKVKESDPIKYLKKLKNIQNKYFNGQKV*	280	hydroxyacylglutathione hydrolase activity	BP	5888.CAK59209	2.51e-197	547	COG0491@1|root,KOG0813@2759|Eukaryota,3ZCE0@5878|Ciliophora	2759|Eukaryota	S	hydroxyacylglutathione hydrolase activity	HAGH	GO:0000003,GO:0001101,GO:0001505,GO:0001666,GO:0003008,GO:0003674,GO:0003824,GO:0004416,GO:0005488,GO:0005506,GO:0005575,GO:0005622,GO:0005623,GO:0005634,GO:0005737,GO:0005739,GO:0005759,GO:0005829,GO:0005975,GO:0005996,GO:0006081,GO:0006082,GO:0006089,GO:0006090,GO:0006518,GO:0006575,GO:0006732,GO:0006749,GO:0006750,GO:0006766,GO:0006767,GO:0006790,GO:0006807,GO:0006950,GO:0006970,GO:0007276,GO:…	GO:0001101;GO:0006081;GO:0006518;GO:0006575;GO:0006790;GO:0006810;GO:0006970;GO:0007267;GO:0007276;GO:0009056;GO:0009058;GO:0009308;GO:0009636;GO:0016788;GO:0016810;GO:0023051;GO:0023052;GO:0032879;GO:0032940;GO:0042180;GO:0043167;GO:0043227;GO:0043229;GO:0043233;GO:0043603;GO:0044238;GO:0044281;GO:0048519;GO:0050794;GO:0050877;GO:0051649;GO:0070482;GO:0070887;GO:1901334;GO:1901615	GO:0005975;GO:0005996;GO:0006082;GO:0006089;GO:0006576;GO:0006749;GO:0006766;GO:0006836;GO:0007269;GO:0009438;GO:0010646;GO:0016051;GO:0016790;GO:0016812;GO:0018958;GO:0019222;GO:0019852;GO:0023057;GO:0023061;GO:0036293;GO:0042182;GO:0042398;GO:0043043;GO:0043169;GO:0043231;GO:0043604;GO:0044272;GO:0044282;GO:0044283;GO:0046185;GO:0046903;GO:0048232;GO:0048523;GO:0050905;GO:0051049;GO:0051051;GO:…	2.3.2.27,2.7.1.23,3.1.2.6	ko:K00858,ko:K01069,ko:K15687	ko00620,ko00760,ko01100,map00620,map00760,map01100	-	R00104,R01736	RC00002,RC00004,RC00078,RC00137	ko00000,ko00001,ko01000,ko04121	-	-	-	HAGH_C,Lactamase_B
PPRIM.AZ9-3.1.T0850108	GATTTATGTAGCAACTCACCAAAATATCATATTTGAATTAGATACAATCATAATAATTTGATATTGAATTGATGTCTGAAGATGTGGGATTTACTTTAGATTAATTAATGGAATTGGCTGGATAAAGTATTGCAAATACAGTTGTTTAATTAAATAAGGAAGGAAAATCTTATAATAAAATTTTAGTTTTATGTGGACCAGGAAATAATGGAGGAGATGGTATTGTTTCAGCTAGACATTTAAAATAGTTTGGACTTTAACCTGAAATTGCCTTATTTAGAGAAGTTAAAAATCCATTTTTTAATAGATTGCTAAATCAATGTAAATACAATTTAGTTCCAATTCATTATGAAATGTAAGATTTTGAAAAATATGATTTATTAATCGATGCTATTCTTG…	707	PPRIM.AZ9-3.1.P0850108	MQQLTKISYLNQIQSQQFDIELMSEDVGFTLDQLMELAGQSIANTVVQLNKEGKSYNKILVLCGPGNNGGDGIVSARHLKQFGLQPEIALFREVKNPFFNRLLNQCKYNLVPIHYEMQDFEKYDLLIDAILGFSFKPPLREPYDKPIYQLKTTKTPILSVDIPSGWDVEQGNTQDLFTPEYLISLTLPKLGVKSFKGRHFIGGRFIPLKLQEKYNFIVPEYQGSDTILELSNL*	234	YjeF-related protein N-terminus	BP	5888.CAK89983	3.97e-162	454	COG0062@1|root,KOG2585@2759|Eukaryota,3ZE7X@5878|Ciliophora	2759|Eukaryota	G	YjeF-related protein N-terminus	APOA1BP	GO:0003674,GO:0003824,GO:0004733,GO:0005488,GO:0005515,GO:0005575,GO:0005576,GO:0005615,GO:0005622,GO:0005623,GO:0005634,GO:0005654,GO:0005737,GO:0005739,GO:0005759,GO:0005829,GO:0005929,GO:0006081,GO:0006139,GO:0006725,GO:0006732,GO:0006733,GO:0006734,GO:0006739,GO:0006753,GO:0006766,GO:0006767,GO:0006793,GO:0006796,GO:0006807,GO:0008150,GO:0008152,GO:0009058,GO:0009108,GO:0009110,GO:0009117,GO:…	GO:0006081;GO:0006793;GO:0009058;GO:0009410;GO:0016043;GO:0016638;GO:0016854;GO:0042802;GO:0043227;GO:0043229;GO:0043233;GO:0044085;GO:0044238;GO:0044281;GO:0046983;GO:0070887;GO:0072521;GO:0072524;GO:0120025;GO:1901615	GO:0006139;GO:0006163;GO:0006766;GO:0006796;GO:0016641;GO:0019362;GO:0019637;GO:0022607;GO:0034654;GO:0042816;GO:0042822;GO:0043231;GO:0043933;GO:0044283;GO:0046184;GO:0055086;GO:0070013;GO:0071466;GO:0072522;GO:0072525;GO:0090407;GO:1901617	1.4.3.5,5.1.99.6	ko:K00275,ko:K11353,ko:K17759	ko00190,ko00750,ko01100,ko01120,ko04714,ko04723,ko04932,ko05010,ko05012,ko05016,map00190,map00750,map01100,map01120,map04714,map04723,map04932,map05010,map05012,map05016	M00124,M00146	R00277,R00278,R01710,R01711	RC00048,RC00116	ko00000,ko00001,ko00002,ko01000	3.D.1.6	-	-	PNP_phzG_C,Putative_PNPOx,YjeF_N
PPRIM.AZ9-3.1.T0860150	ATTATGAGAAAGATATCTTATGGTTTCACATAATTGATGAAATTGCATTTACATGACTATCATGTCAATCTCAAAGCAAAAATGGTTCCATTTGCTGGATATGAAATGCCTGTTCAATATCCATAGGGTGTTTTGAAAGAGCATTTATATTGTAGAGAATCATGTGGATTATTTGATGTATCACACATGGGATAAGTTAAAGTATTTGGAGAAGATAGAATGAAATTTGTAGAAACTCTAACAACAGGAGAATTCTAAACAAAGAAATCAGGACAGAGTGTTTTATGTTTAATATTAAATGAGAAGGCAGGTATTATAGATGACACAATAGTTGCTAAAAGAGATGATCATATTCATATTGTTGTTAATGCTGGCAATAAGTTTATAGATATGAAACAA…	1161	PPRIM.AZ9-3.1.P0860150	MRKISYGFTQLMKLHLHDYHVNLKAKMVPFAGYEMPVQYPQGVLKEHLYCRESCGLFDVSHMGQVKVFGEDRMKFVETLTTGEFQTKKSGQSVLCLILNEKAGIIDDTIVAKRDDHIHIVVNAGNKFIDMKQMDKIIKDYNYKVQYEYLKDKPLIAVQGPNAHKVLNEIFGTEYNLDKIPFMFMVNIQKNGIDYQINRCGYTGEDGYEISVENSKAQELCDKLLATKMTQFCGLGARDSLRLEAGLCLHGHEMDDTISPYEAKLMWTVRKPNKETGKYNESAAFIGRDALPQRQKDAKFKRMGFITQSGIARPPCDIEFQGQKIGSVTSGTYSPNLKKGLGFAFINNEYAKDGTQLQADIRGSKVNITLSPTPFVPQRYYKPEKK*	386	aminomethyltransferase activity	BP	5888.CAK90013	2.92e-286	781	COG0404@1|root,KOG2770@2759|Eukaryota	2759|Eukaryota	E	aminomethyltransferase activity	AMT	GO:0001505,GO:0003674,GO:0003824,GO:0004047,GO:0005488,GO:0005504,GO:0005575,GO:0005576,GO:0005622,GO:0005623,GO:0005634,GO:0005654,GO:0005737,GO:0005739,GO:0005740,GO:0005743,GO:0005759,GO:0005829,GO:0005840,GO:0005960,GO:0006082,GO:0006520,GO:0006544,GO:0006546,GO:0006730,GO:0006807,GO:0008150,GO:0008152,GO:0008168,GO:0008289,GO:0008483,GO:0009056,GO:0009063,GO:0009069,GO:0009071,GO:0009507,GO:…	GO:0005504;GO:0005740;GO:0006805;GO:0009056;GO:0009410;GO:0009526;GO:0010038;GO:0016741;GO:0016769;GO:0031090;GO:0043167;GO:0043177;GO:0043227;GO:0043228;GO:0043229;GO:0043233;GO:0044238;GO:0044281;GO:0070887;GO:1901363;GO:1990204	GO:0006082;GO:0006520;GO:0009063;GO:0016742;GO:0019866;GO:0031406;GO:0031966;GO:0043168;GO:0043231;GO:0043232;GO:0044248;GO:0044282;GO:0070013;GO:0071466	2.1.2.10,4.2.1.51,4.2.1.91	ko:K00605,ko:K05359	ko00260,ko00400,ko00630,ko00670,ko01100,ko01110,ko01130,ko01200,ko01230,map00260,map00400,map00630,map00670,map01100,map01110,map01130,map01200,map01230	M00024,M00532	R00691,R01221,R01373,R02300,R04125	RC00022,RC00069,RC00183,RC00360,RC02834	ko00000,ko00001,ko00002,ko01000	-	-	-	GCV_T,GCV_T_C
PPRIM.AZ9-3.1.T0880042	CAAATTACATTAAATAATTATGAGTGCATTAAGATTTGATGGAAAGGTAGTGGTTATCACTGGAGCAGGTAATGGTTTGGGAAAAGAATATGCTCTTTTTTATGGAAAAAAGGGAGCAAAAGTAGTTGTCAATGATTTAGGTGGTTCTATGAAAGGAACAGGAGCTTCTTCTTCAGCAGCTGATAAAGTTGTTGAGGAAATAAAGGCTGCTGGAGGAATTGCAGTTGCAAATTATGACAGTGTAGAGTTTGGTGAGAGAATAATTGAAACTGCAATTAAAACATTTGGAAAAATTGATATTTTAATTAATAATGCAGGGATTCTCAGAGATGTTTCATTTGAAAAAATGAAAGATGAAGATTGGGATTTAATTTATAAAGTTCATCTTAAAGGAACATA…	1369	PPRIM.AZ9-3.1.P0880042	MSALRFDGKVVVITGAGNGLGKEYALFYGKKGAKVVVNDLGGSMKGTGASSSAADKVVEEIKAAGGIAVANYDSVEFGERIIETAIKTFGKIDILINNAGILRDVSFEKMKDEDWDLIYKVHLKGTYACTKAAWPYMREQKYGRIINTSSASGVYGVFGQTNYSSAKLATHGLTLALSREGLKRNIFVNSICPVAASRLTETVMSKEVLSSLKPDYIVPLVAWLSHEDCKETGSIFELGAGYISKLRWQRNQGYFFDTPFTPEDVKEKWDEVSGFGTNVYHPQTSSEIFEIFFNKEEFMKQQKEGKAKSTSPSQNTQPTNVTLKAEKIFNLMRAFLDRGEGKDLIPKIQGVFNFEIILQKGGPVIKSWVIDLKNGQGSIKEGKEQGDATFNMIDDDFER…	450	SCP-2 sterol transfer family	BP	5888.CAK87904	0	870	COG2030@1|root,2QPX4@2759|Eukaryota,3ZB7J@5878|Ciliophora	2759|Eukaryota	Q	SCP-2 sterol transfer family	HSD17B4	GO:0000003,GO:0000038,GO:0002064,GO:0002119,GO:0002164,GO:0003006,GO:0003674,GO:0003824,GO:0003857,GO:0004303,GO:0005102,GO:0005488,GO:0005515,GO:0005575,GO:0005622,GO:0005623,GO:0005737,GO:0005777,GO:0005782,GO:0006066,GO:0006082,GO:0006139,GO:0006163,GO:0006629,GO:0006631,GO:0006635,GO:0006637,GO:0006725,GO:0006732,GO:0006753,GO:0006790,GO:0006793,GO:0006796,GO:0006807,GO:0007154,GO:0007165,GO:…	GO:0002164;GO:0006790;GO:0006793;GO:0007548;GO:0009056;GO:0009058;GO:0009725;GO:0009888;GO:0010817;GO:0010876;GO:0014070;GO:0016229;GO:0016614;GO:0016835;GO:0019748;GO:0019915;GO:0023052;GO:0030154;GO:0032879;GO:0033993;GO:0035556;GO:0040008;GO:0042445;GO:0042802;GO:0043227;GO:0043229;GO:0043233;GO:0043603;GO:0044238;GO:0044281;GO:0045137;GO:0046983;GO:0048468;GO:0048513;GO:0048518;GO:0048519;GO:…	GO:0002064;GO:0002119;GO:0006066;GO:0006082;GO:0006139;GO:0006163;GO:0006629;GO:0006637;GO:0006796;GO:0008406;GO:0010883;GO:0016042;GO:0016125;GO:0016616;GO:0016836;GO:0019637;GO:0019693;GO:0030855;GO:0033764;GO:0035383;GO:0042446;GO:0042810;GO:0043231;GO:0044248;GO:0044282;GO:0044550;GO:0045927;GO:0046546;GO:0046661;GO:0048638;GO:0051094;GO:0051240;GO:0055086;GO:0060429;GO:0061458;GO:0070013;GO:…	1.1.1.35,4.2.1.107,4.2.1.119	ko:K12405,ko:K14729	ko00120,ko01100,ko04146,map00120,map01100,map04146	M00104	R04809,R04810,R04812,R04813,R09698	RC00089,RC00770,RC01217	ko00000,ko00001,ko00002,ko01000	-	-	-	MaoC_dehydrat_N,MaoC_dehydratas,SCP2,adh_short
PPRIM.AZ9-3.1.T0940157	ATGTTAATTTTTAGAAGATTGTGTAAATTCTCATCATAATTTAAAGAATCCACTCTGACTGCAATTTCACCTCTTGATGGAAGATATGCCAGTTAAACAGCTGTAATCAAAGATTATTTTAGTGAATATGCATTGATGAAATATCGAATCAAAGTAGAAATTGAATGGTTGAAGTTTTTGCATTCTAAGAATATGATAAAACAAGGAAATTCAGTTTTAAATTTAACTGCTTTAGATTTGACTTATTTGGATTTGATTTATGATAAATTTGATGTAACTAAATCATTTAGAGTTAAATAAATAGAAAGTACAACTAATCATGATGTTAAATCTATTGAATATTATATCAAAGAAGAATTAGATAAAAATCCAATTTTACATTCAATGAAAGAATATGTT…	1431	PPRIM.AZ9-3.1.P0940157	MLIFRRLCKFSSQFKESTLTAISPLDGRYASQTAVIKDYFSEYALMKYRIKVEIEWLKFLHSKNMIKQGNSVLNLTALDLTYLDLIYDKFDVTKSFRVKQIESTTNHDVKSIEYYIKEELDKNPILHSMKEYVHFCCTSEDINNIAYSLMMTDAKNNLLMKSLEGVINKLVQLSHDHYNVPMLSRTHGQVASPTTVGKEFANFAHRIRNHSELLRNLKFEAKLNGAVGNYNAHLLAYPNYDWPILSKQFIEELKLKHNPFTTQIEPHDSVALYYSYLNLINNILIGLSRDVWSYISINYFEQKSIKSEVGSSTMPHKVNPIDFENCEGNLGLSNSLAQHFMNKLVISRYQRDLSDSTVMRNHGVCLGYAVVGYRSLIKGLDKISPNYDTILNDLENHWE…	472	Belongs to the lyase 1 family. Adenylosuccinate lyase subfamily	BP	5888.CAK79071	0	909	COG0015@1|root,KOG2700@2759|Eukaryota,3ZBGR@5878|Ciliophora	2759|Eukaryota	F	Belongs to the lyase 1 family. Adenylosuccinate lyase subfamily	ASL	GO:0003674,GO:0003824,GO:0004018,GO:0006139,GO:0006163,GO:0006164,GO:0006725,GO:0006753,GO:0006793,GO:0006796,GO:0006807,GO:0008150,GO:0008152,GO:0009058,GO:0009117,GO:0009165,GO:0009987,GO:0016829,GO:0016840,GO:0016842,GO:0018130,GO:0019438,GO:0019637,GO:0034641,GO:0034654,GO:0044237,GO:0044238,GO:0044249,GO:0044271,GO:0044281,GO:0046483,GO:0055086,GO:0071704,GO:0072521,GO:0072522,GO:0090407,GO:…	GO:0006793;GO:0009058;GO:0016840;GO:0044238;GO:0044281;GO:0072521	GO:0006139;GO:0006163;GO:0006796;GO:0016842;GO:0019637;GO:0034654;GO:0055086;GO:0072522;GO:0090407	4.3.2.2	ko:K01756	ko00230,ko00250,ko01100,ko01110,ko01130,map00230,map00250,map01100,map01110,map01130	M00048,M00049	R01083,R04559	RC00379,RC00444,RC00445	ko00000,ko00001,ko00002,ko01000	-	-	-	ASL_C,Lyase_1
PPRIM.AZ9-3.1.T1010083	ATGGATAACAATATTCTAATTAAAAAATAATGGTTCATAAAATCCTCCACAACTAAAATTGAAGATGCCTATGAATTTGATCACAAGAAGCTGCTTGGTTAAGGGACTTATGGTTAAGTAGTTAAAGCTAAACTAAAGGGATAGAAATATTATAGAGCTATCAAAATAATTCCAAAAAGCAAAGTTAGAAATCCTGATCGATTTAGAAGAGAAATAGAAATAATGAGAAATTTAGATCACCCAAATATTATTAAATTATTTGAGACTTTTGAAGATGTGAGAAATGTTTATTTAGTGATGGAACTTTGTGAAGGAGGTGAATTATTTGATAGAATTATTGACAAAGGTCATTTTTCTGAAAATGAAGCAAGAATCACTATTTTGTAAATTATGTAAGCT…	1413	PPRIM.AZ9-3.1.P1010083	MDNNILIKKQWFIKSSTTKIEDAYEFDHKKLLGQGTYGQVVKAKLKGQKYYRAIKIIPKSKVRNPDRFRREIEIMRNLDHPNIIKLFETFEDVRNVYLVMELCEGGELFDRIIDKGHFSENEARITILQIMQAVNYCHQNGICHRDLKPENFLLLTKADDSPLKVIDFGLSVIFHDNHVEKLTQGKVSMTTRAGTPYYISPEILDGKYDESCDIWSAGVILYILLSGVPPFYGNTDPEILDAVKKGIFTFNIPEFKKVSEGAKDLIQKMICKPQKRLKSHEVLQHPWMKQQQAGSSSLSVNYQSLKNFTNFNKLKKVTLTYIASQLSEQEISELGKLFKQLDKNGDGVLTMDELTHGLTGLKKESQNEIMNVIKSIDTDGSGTINYTEFLAATIEKSIY…	471	Lipopolysaccharide kinase (Kdo/WaaP) family	BP	5888.CAK62931	0	880	KOG0032@1|root,KOG0032@2759|Eukaryota,3ZDQ2@5878|Ciliophora	2759|Eukaryota	T	Lipopolysaccharide kinase (Kdo/WaaP) family	-	GO:0000165,GO:0000187,GO:0001817,GO:0001932,GO:0001934,GO:0002218,GO:0002221,GO:0002224,GO:0002237,GO:0002253,GO:0002376,GO:0002682,GO:0002684,GO:0002757,GO:0002758,GO:0002764,GO:0003674,GO:0003824,GO:0004672,GO:0004674,GO:0004683,GO:0005488,GO:0005515,GO:0005516,GO:0005575,GO:0005622,GO:0005623,GO:0005634,GO:0005654,GO:0005737,GO:0005813,GO:0005815,GO:0005829,GO:0005856,GO:0006082,GO:0006464,GO:…	GO:0002218;GO:0002682;GO:0002757;GO:0002764;GO:0004672;GO:0006793;GO:0006810;GO:0006897;GO:0006952;GO:0007166;GO:0009056;GO:0009058;GO:0009266;GO:0009408;GO:0009617;GO:0016772;GO:0019899;GO:0023051;GO:0023052;GO:0032635;GO:0033554;GO:0033993;GO:0035556;GO:0043170;GO:0043207;GO:0043227;GO:0043228;GO:0043229;GO:0043233;GO:0043487;GO:0044093;GO:0044238;GO:0044281;GO:0045087;GO:0048518;GO:0048519;GO:…	GO:0001817;GO:0002237;GO:0002684;GO:0002758;GO:0002831;GO:0004674;GO:0006082;GO:0006139;GO:0006629;GO:0006796;GO:0006907;GO:0007167;GO:0009057;GO:0009059;GO:0009966;GO:0010646;GO:0016301;GO:0016773;GO:0019222;GO:0019538;GO:0019900;GO:0023056;GO:0032101;GO:0032640;GO:0034605;GO:0034655;GO:0043085;GO:0043231;GO:0043232;GO:0043412;GO:0043488;GO:0043489;GO:0048522;GO:0048523;GO:0048584;GO:0050776;GO:…	2.7.11.1	ko:K13412	ko04626,ko05145,map04626,map05145	-	-	-	ko00000,ko00001,ko01000,ko01001	-	-	-	CBM_20,EF-hand_1,EF-hand_5,EF-hand_6,EF-hand_7,EF-hand_8,Pkinase
PPRIM.AZ9-3.1.T1030160	ATGTCTTATACACTTTATGGATTTGCTATGTCATCCTGTACATAGCGTATAAGGAGCATTCTCAATTATAAGAAGTTACCATACACTTAAGTTTCAGTCAATTTCCTTAAAAAAGAGTAGTTGTCAGAAGAATATAAAAAAATACATCCTCGTCAAATAATTCCAGCATTGATCACTCCAGAAGGACAAGCTTTAATTGAAAGTTTAGCTATAGCAGAATACTTAGAAGAAGTACATCCTGAAAAACCAATCTTACCTAAAGATAAGATTTAAAGGACTCAAGTTAGGGCTATAGCTGAATACATCAATTCATCAATTCAGCCATTTTAACATTTGGGCATATAACAATATATTAATTCACATACAGAGAAGAAATTGGAATGGAAGGATTAATGGACT…	652	PPRIM.AZ9-3.1.P1030160	MSYTLYGFAMSSCTQRIRSILNYKKLPYTQVSVNFLKKEQLSEEYKKIHPRQIIPALITPEGQALIESLAIAEYLEEVHPEKPILPKDKIQRTQVRAIAEYINSSIQPFQHLGIQQYINSHTEKKLEWKDQWTHWNMLGISNLEKSISRTRGRFSVGDQLTLADIMIYCQIDSAQTRFGLDFGQYHNIMNIYFNVNNIKEIEQSRGIYQKDFPK*	215	Glutathione S-transferase, N-terminal domain	BP	5888.CAK58070	9.81e-149	419	COG0625@1|root,KOG0868@2759|Eukaryota,3ZBUE@5878|Ciliophora	2759|Eukaryota	O	Glutathione S-transferase, N-terminal domain	GSTZ1	GO:0003674,GO:0003824,GO:0004364,GO:0004601,GO:0004602,GO:0005488,GO:0005515,GO:0005575,GO:0005622,GO:0005623,GO:0005737,GO:0005739,GO:0005759,GO:0005829,GO:0006082,GO:0006140,GO:0006518,GO:0006520,GO:0006558,GO:0006559,GO:0006570,GO:0006572,GO:0006575,GO:0006725,GO:0006749,GO:0006790,GO:0006807,GO:0008150,GO:0008152,GO:0009056,GO:0009058,GO:0009063,GO:0009072,GO:0009074,GO:0009404,GO:0009407,GO:…	GO:0006575;GO:0006790;GO:0006793;GO:0006805;GO:0009056;GO:0009058;GO:0009410;GO:0009636;GO:0016684;GO:0016765;GO:0016824;GO:0016859;GO:0019748;GO:0042180;GO:0042537;GO:0042802;GO:0043227;GO:0043229;GO:0043233;GO:0043603;GO:0044238;GO:0044281;GO:0046983;GO:0050794;GO:0070887;GO:0072521;GO:1901615	GO:0006082;GO:0006139;GO:0006163;GO:0006520;GO:0006629;GO:0006637;GO:0006796;GO:0009063;GO:0009404;GO:0018958;GO:0019222;GO:0019637;GO:0034654;GO:0035383;GO:0043231;GO:0043604;GO:0044248;GO:0044272;GO:0044282;GO:0055086;GO:0070013;GO:0071466;GO:0072522;GO:0090407;GO:0097237;GO:1901616;GO:1901685;GO:1901999	3.7.1.2,5.2.1.2	ko:K01555,ko:K01800,ko:K14960	ko00350,ko00643,ko01100,ko01120,map00350,map00643,map01100,map01120	M00044	R01364,R03181	RC00326,RC00446,RC00867	ko00000,ko00001,ko00002,ko01000,ko03000,ko03036,ko04147	-	-	-	GST_C,GST_C_3,GST_N,GST_N_2,GST_N_3
PPRIM.AZ9-3.1.T1080145	ATGCTTCCAAAGTTTATTAAGTTAAGAGCTAGTTTCTCCCTCTTAAACTTCAATTTCATTTCAAATCTATCGCCAGAAGTAGAAGAATTACGATCTCATGTCACTAAATTTGCAACAGAAGAAGTAGCACCATTAGCTGACAAAGCAGATTAAGAAGGCAAATTTCCACCACATCTATGGAGAAAGATGGGAGATTTAGGATTATTGGGAGCTACAGTAGATCCTGCATATGGTGGATCAGGATTATCATATTCTGCTCATTGTATGATATTGGAAGAAATCAGTAGAGCCTCTGGTGGTATTGGATTGAGTTATTCCGCTCATAGTGCTTTAAATGTTGCTTAACTTTAAAGACATGGAAATGAAGCATAAAAGAAGAAATATCTACCAAAATTATGT…	1197	PPRIM.AZ9-3.1.P1080145	MLPKFIKLRASFSLLNFNFISNLSPEVEELRSHVTKFATEEVAPLADKADQEGKFPPHLWRKMGDLGLLGATVDPAYGGSGLSYSAHCMILEEISRASGGIGLSYSAHSALNVAQLQRHGNEAQKKKYLPKLCSGEWVGALAMSEPNAGSDVVSMKTTAKKVGDKYILNGSKMWITNGPVADVIVVYAKTEPEKKQHGITAFIVESGMKGFSRGKKLDKIGMKCSDTGPIYFDNVEVPAENVLGEVNKGVYVLMSGLDYERLVLAAGPVGLMQAAFDISREYCNTRQQFGKPIGQFQLMQGKLAEMYTTLQASRAMLYSVSRAVDSGNITNTDCAALIYYTSVNATQVGLEAIQCLGGNGYTQEYPVGRIMNDAKLYEIGAGTTEIRKWLIGRQLTQ*	398	Acyl-CoA dehydrogenase, C-terminal domain	BP	5888.CAK57030	1.51e-278	762	COG1960@1|root,KOG0141@2759|Eukaryota,3ZBG9@5878|Ciliophora	2759|Eukaryota	E	Acyl-CoA dehydrogenase, C-terminal domain	IVD	GO:0000166,GO:0003674,GO:0003824,GO:0003853,GO:0003995,GO:0005488,GO:0005524,GO:0005575,GO:0005622,GO:0005623,GO:0005737,GO:0005739,GO:0005759,GO:0006082,GO:0006139,GO:0006163,GO:0006195,GO:0006520,GO:0006551,GO:0006552,GO:0006637,GO:0006725,GO:0006732,GO:0006753,GO:0006790,GO:0006793,GO:0006796,GO:0006807,GO:0008144,GO:0008150,GO:0008152,GO:0008470,GO:0009056,GO:0009058,GO:0009063,GO:0009081,GO:…	GO:0006790;GO:0006793;GO:0009056;GO:0009058;GO:0016627;GO:0032553;GO:0043167;GO:0043227;GO:0043229;GO:0043233;GO:0043603;GO:0044238;GO:0044281;GO:0072521;GO:1901135;GO:1901265;GO:1901363	GO:0000166;GO:0006082;GO:0006139;GO:0006163;GO:0006520;GO:0006629;GO:0006637;GO:0006796;GO:0009063;GO:0016042;GO:0019637;GO:0019693;GO:0032555;GO:0034032;GO:0034654;GO:0034655;GO:0035383;GO:0035639;GO:0043168;GO:0043231;GO:0044248;GO:0044273;GO:0044282;GO:0044283;GO:0046434;GO:0052890;GO:0055086;GO:0070013;GO:0072523;GO:1901136	1.3.8.4	ko:K00253	ko00280,ko01100,map00280,map01100	M00036	R04095	RC00246	ko00000,ko00001,ko00002,ko01000	-	-	-	Acyl-CoA_dh_1,Acyl-CoA_dh_M,Acyl-CoA_dh_N
PPRIM.AZ9-3.1.T1220051	ATGATAAGAATTCAATAACTGGGATAGCAATTTAATGCAACCAAGTCAACATTGACAATATAAGATTCAAGATCAGGAAAGAAATATGAGATTCCCATTTCTAATAATTTTATTAAGGCTAGTGATCTTGAGAAGATAAAAGATGAAAATGGTTCAATCATTCGTTCTTATGATCCTGGTTATATGAATACTGTTAATTGCACATCCAAAATTAGTTTCATTGATGGAGACAATGGCATACTTGAATATCGAGGTTATCCCATTGAACAATTAGCTGAAAAAAGTACTTATTTAGAAGTAGCCTTTTTACTTATTTATGGTGAATTACCAACTCCATTGCAATATGATAAATGGTGTAAAAAAATCTAAACTCATACATTTGTCCATTAAGATCTTTAT…	1413	PPRIM.AZ9-3.1.P1220051	MIRIQQLGQQFNATKSTLTIQDSRSGKKYEIPISNNFIKASDLEKIKDENGSIIRSYDPGYMNTVNCTSKISFIDGDNGILEYRGYPIEQLAEKSTYLEVAFLLIYGELPTPLQYDKWCKKIQTHTFVHQDLYGLLSQFRYDAHPMGMVISSLSAVSTLHPEANPALSGQNIYADQKSRNKQIHRMIGSITTITALAYRNRIGRQPNQPHQQLGYVDNFLYMMDRLNESNYTPHPTITKVLDILFILHAEHELNCSTSAVRHLTSSGVDIYTAIAGAAAALYGPKHGGANEAVLRMLEKIGSKQNIPQFIENVKNKKALLFGFGHRVYKSYDPRAKIVKQLAYQVFDLVGKDPLIEIALELENIALNDKYFKDRSLYPNVDFYTGIIYKALGFPTDMFP…	471	Citrate synthase, C-terminal domain	BP	5888.CAK67891	0	940	COG0372@1|root,KOG2617@2759|Eukaryota,3ZDNQ@5878|Ciliophora	2759|Eukaryota	C	Citrate synthase, C-terminal domain	-	GO:0003674,GO:0003824,GO:0004108,GO:0005575,GO:0005622,GO:0005623,GO:0005737,GO:0005777,GO:0005911,GO:0006082,GO:0006629,GO:0006631,GO:0006635,GO:0008150,GO:0008152,GO:0009056,GO:0009062,GO:0009506,GO:0009514,GO:0009987,GO:0016042,GO:0016054,GO:0016740,GO:0016746,GO:0019395,GO:0019752,GO:0030054,GO:0030258,GO:0032787,GO:0034440,GO:0036440,GO:0042579,GO:0043226,GO:0043227,GO:0043229,GO:0043231,GO:…	GO:0009056;GO:0016746;GO:0043227;GO:0043229;GO:0044238;GO:0044281;GO:0070161	GO:0005911;GO:0006082;GO:0006629;GO:0016042;GO:0043231;GO:0044248;GO:0044282;GO:0046912	2.3.3.1	ko:K01647	ko00020,ko00630,ko01100,ko01110,ko01120,ko01130,ko01200,ko01210,ko01230,map00020,map00630,map01100,map01110,map01120,map01130,map01200,map01210,map01230	M00009,M00010,M00012,M00740	R00351	RC00004,RC00067	br01601,ko00000,ko00001,ko00002,ko01000	-	-	-	Citrate_synt
PPRIM.AZ9-3.1.T1250085	AAATAATGCGTAAGTTTATTTCAGCATTTGGATTTAGTAACACAATTGGATTCATAGGTTTAGGCAATATGGGAATTGGAATGGCTCATAATCTAGCTAAAACTCGAGTTGTATATGCATATGATGCCAGTCCTTCATGGTAATCCAAAATTGAATCTACTAATATTAAACCTGTGTCTTAAATAGCAGATGTTGCTGCAAATGCAGATACTATTATTACTATGTTACCAAATGATAAGATAGTCAAAAGTGTAGCTTAAGAAATCTTCAAAAAATAAAACAAAACATTGATTGATTCATCTACTATCTCACCTTATGCTTCTTATGATTTGGCTAAAATGGCATAAGATACTAAAAACATATATACAGATGCTCCAGTCTCAGGTGGTGTTGGTGGTG…	932	PPRIM.AZ9-3.1.P1250085	MRKFISAFGFSNTIGFIGLGNMGIGMAHNLAKTRVVYAYDASPSWQSKIESTNIKPVSQIADVAANADTIITMLPNDKIVKSVAQEIFKKQNKTLIDSSTISPYASYDLAKMAQDTKNIYTDAPVSGGVGGAKLGTLTFMVGAEKELYDKISPILKEMGKNIFHCGKIGGGQIAKMCNNMALAIQMISVAEALALGKNMGMDPAMLSSIMSVSSSRCWSVDTYNPAPGVMPNVPSSKDYDGGFMVELMLKDLGIAIEASKKSGTDTQLGQHAQQIYNKLNEHFGKKDFAIVYKELTKSK*	300	NAD-binding of NADP-dependent 3-hydroxyisobutyrate dehydrogenase	BP	5888.CAK66412	6.19e-208	575	COG2084@1|root,KOG0409@2759|Eukaryota,3ZBQH@5878|Ciliophora	2759|Eukaryota	I	NAD-binding of NADP-dependent 3-hydroxyisobutyrate dehydrogenase	HIBADH	GO:0003674,GO:0003824,GO:0005575,GO:0005622,GO:0005623,GO:0005737,GO:0005739,GO:0005759,GO:0006082,GO:0006520,GO:0006573,GO:0006574,GO:0006807,GO:0008150,GO:0008152,GO:0008442,GO:0009056,GO:0009063,GO:0009081,GO:0009083,GO:0009987,GO:0016054,GO:0016491,GO:0016614,GO:0016616,GO:0019752,GO:0031974,GO:0043226,GO:0043227,GO:0043229,GO:0043231,GO:0043233,GO:0043436,GO:0044237,GO:0044238,GO:0044248,GO:…	GO:0009056;GO:0016614;GO:0043227;GO:0043229;GO:0043233;GO:0044238;GO:0044281	GO:0006082;GO:0006520;GO:0009063;GO:0016616;GO:0043231;GO:0044248;GO:0044282;GO:0070013	1.1.1.31	ko:K00020	ko00280,ko01100,map00280,map01100	-	R05066	RC00099	ko00000,ko00001,ko01000	-	-	-	NAD_binding_11,NAD_binding_2
PPRIM.AZ9-3.1.T1400122	TCTTATTATGGATACACATCGCAATTATGAAAACCTTGATTATGCCATAGGATTTGGAAATCATGTAGAAACAGAAGCATTAAAAGGAGCAGTACCAAAAGGATAGAATAGTCCACAAAAATGTGCTTACAATTTGATAGCTGAATAATTTTCAGGAACAGCCTTCACTTTACCTAGAGCTAGTAATCAAAAGACTTGGCTCTATAAAATTAGACCAAGTGCTGCTCATACACCATTTGTAGATGCTCCAGAATTTGGAAAATATGTTAAAAACGATTTTTTGAATGATCATGGATTAACAATCACTCCTAATCAATTAAGATGGAAACGTTTACCCTTACCATAAAAACCTACAACTTTTGCTGAAGGATTGGTCACTGTTTGTGGAGCAGGTGATCC…	1339	PPRIM.AZ9-3.1.P1400122	MDTHRNYENLDYAIGFGNHVETEALKGAVPKGQNSPQKCAYNLIAEQFSGTAFTLPRASNQKTWLYKIRPSAAHTPFVDAPEFGKYVKNDFLNDHGLTITPNQLRWKRLPLPQKPTTFAEGLVTVCGAGDPSIKQGIAIYLYAANKSMTNSSLFNSDGDFLIVPWEGEMLITTEMGKMTVKPREICVIPRGIKFSVEMTKPIRGYICEVFKGHFRIPDLGPIGANGLANPRDFLVPTAYYENTEEEFQIINKYLGKFYKCTKKGSPYDVVGWHGNYYPYKYNLDLFNAMGTVTFDHPDPSIFTVITCQTDEPGVAVCDFAIFPPRWMVAEHTFRPPYYHRNVMSEYMGNISGQYDAKEEGFQPGYGSLHSLLQGHGPDHESFTKWSNIDLEPIKYPYEN…	444	homogentisate 1,2-dioxygenase	BP	5888.CAK76270	0	927	COG3508@1|root,KOG1417@2759|Eukaryota,3ZAYD@5878|Ciliophora	2759|Eukaryota	E	homogentisate 1,2-dioxygenase	HGO	GO:0003674,GO:0003824,GO:0004411,GO:0005575,GO:0005622,GO:0005623,GO:0005737,GO:0005829,GO:0006082,GO:0006520,GO:0006558,GO:0006559,GO:0006570,GO:0006572,GO:0006725,GO:0006807,GO:0008150,GO:0008152,GO:0009056,GO:0009063,GO:0009072,GO:0009074,GO:0009987,GO:0016054,GO:0016491,GO:0016701,GO:0016702,GO:0017144,GO:0018958,GO:0019336,GO:0019439,GO:0019752,GO:0032787,GO:0042737,GO:0043436,GO:0044237,GO:…	GO:0006805;GO:0009056;GO:0009410;GO:0016701;GO:0042537;GO:0044238;GO:0044281;GO:0051213;GO:0070887;GO:1901615	GO:0006082;GO:0006520;GO:0009063;GO:0016702;GO:0018958;GO:0044248;GO:0044282;GO:0071466;GO:1901616;GO:1901999	1.13.11.5	ko:K00451	ko00350,ko00643,ko01100,ko01120,map00350,map00643,map01100,map01120	M00044	R02519	RC00737	ko00000,ko00001,ko00002,ko01000	-	-	-	HgmA
PPRIM.AZ9-3.1.T1410159	GCACTTTAAGTATTTATGAGTAATTAAATTTTTTTTCTAAAAATATGCAAACACTTGATTCAACAGTTAAATGGTTCAATAAGACTGAAGGTAGAGATAAGATATGCAAAGTCATGTAATATGGATCCAGATTTTTAATGTGGCATCTCAAAGTAAACAGAGGAAATGAATAATTGTCTAATCAATTTAAGAATTTATTTTAAAGCACAAGAGATGCCAGAAAATTATTCAGATTAGCTAAATCTTTGAATGAATTATAAACTATTATTGATAAAGTTGGATAAAATTGCAAGACTCCTCAAGAGTAGATTGCTAGGGGATTAAATATTTTAACAAGAATTTGGTTTTTATTATATTGGGTCTATGATAACTTGAGTGTATTATCATCAATCAAGTTTA…	746	PPRIM.AZ9-3.1.P1410159	MQTLDSTVKWFNKTEGRDKICKVMQYGSRFLMWHLKVNRGNEQLSNQFKNLFQSTRDARKLFRLAKSLNELQTIIDKVGQNCKTPQEQIARGLNILTRIWFLLYWVYDNLSVLSSIKFTTSDPKPLQKKAMTFWFIAIITNLIDTVRQLIVNLQYIQQNKTNQSAQQQINNKQQQNRVLYLNLIKIFGDLMPAGQGSEFFPKVLKINLNDGVIGLGGLISGAVAAYQAY*	230	Peroxisomal biogenesis factor 11 (PEX11)	BP	5888.CAK63835	2.03e-153	432	KOG4186@1|root,KOG4186@2759|Eukaryota,3ZBYH@5878|Ciliophora	2759|Eukaryota	U	Peroxisomal biogenesis factor 11 (PEX11)	PEX11G	GO:0002376,GO:0003674,GO:0005488,GO:0005515,GO:0005575,GO:0005622,GO:0005623,GO:0005737,GO:0005739,GO:0005777,GO:0005778,GO:0005779,GO:0005783,GO:0005911,GO:0006082,GO:0006629,GO:0006631,GO:0006950,GO:0006952,GO:0006955,GO:0006996,GO:0007031,GO:0007154,GO:0007165,GO:0007623,GO:0008150,GO:0008152,GO:0009506,GO:0009507,GO:0009536,GO:0009605,GO:0009607,GO:0009617,GO:0009987,GO:0012505,GO:0016020,GO:…	GO:0006952;GO:0009617;GO:0016043;GO:0023052;GO:0030154;GO:0031090;GO:0042802;GO:0043207;GO:0043227;GO:0043229;GO:0044085;GO:0044238;GO:0044281;GO:0046983;GO:0050794;GO:0070161;GO:0090066;GO:0098542	GO:0005911;GO:0006082;GO:0006629;GO:0006996;GO:0019222;GO:0022607;GO:0032535;GO:0042742;GO:0043231;GO:0043933;GO:0044091;GO:0045444;GO:0098588;GO:0140546	-	ko:K10462,ko:K13351,ko:K13352,ko:K13353,ko:K16231	ko04146,map04146	-	-	-	ko00000,ko00001,ko01008,ko02000,ko04121	1.A.101.1,3.A.20.1.1	-	-	PEX11
PPRIM.AZ9-3.1.T1460123	TGTAAATGGACGCTGAAGTCACAATTTTTGATAAAATAATATCAGGTTAAATAAAAGCGAACATTGTTTATTAGGATGATCTATGTCTTGCTTTTCATGACGTTAATCCCTAAGCTCCAGTGCATATTCTATTAATTCCAAAATAACGAAATGGATTGACATAATTATCTAAGGCTTAAGAACACAATAAGGAGGTCTTAGGTCATTTATTATTCACAGTGACAAAGATAGTAGAATTAGTCGATGAATTAAAGAAAGGATTTAGAGTAGTAATTAACGATGGTGAGAATGGAGGTCAAAGTGTTTGGCATCTTCATCTCCATATTATTGGAGGGGAATAATTAACATGGCCTCCAGGATCCAGTGGAAGCTCAAAGAAATGAAGAT	387	PPRIM.AZ9-3.1.P1460123	MDAEVTIFDKIISGQIKANIVYQDDLCLAFHDVNPQAPVHILLIPKQRNGLTQLSKAQEHNKEVLGHLLFTVTKIVELVDELKKGFRVVINDGENGGQSVWHLHLHIIGGEQLTWPPGSSGSSKK*	126	Scavenger mRNA decapping enzyme C-term binding	BP	5888.CAK57776	1.77e-85	251	COG0537@1|root,KOG3275@2759|Eukaryota,3ZC8M@5878|Ciliophora	2759|Eukaryota	T	Scavenger mRNA decapping enzyme C-term binding	HNT1	GO:0000118,GO:0000166,GO:0003674,GO:0003824,GO:0005080,GO:0005488,GO:0005515,GO:0005575,GO:0005622,GO:0005623,GO:0005634,GO:0005654,GO:0005737,GO:0005777,GO:0005829,GO:0005856,GO:0005886,GO:0006139,GO:0006163,GO:0006195,GO:0006355,GO:0006725,GO:0006753,GO:0006790,GO:0006793,GO:0006796,GO:0006807,GO:0006915,GO:0007154,GO:0007165,GO:0008150,GO:0008152,GO:0008219,GO:0009056,GO:0009058,GO:0009117,GO:…	GO:0006793;GO:0009056;GO:0009058;GO:0012501;GO:0016810;GO:0016817;GO:0019899;GO:0023052;GO:0035556;GO:0043170;GO:0043227;GO:0043228;GO:0043229;GO:0043233;GO:0044238;GO:0044281;GO:0050794;GO:0072521;GO:0097190;GO:1901135;GO:1901265;GO:1901363	GO:0006139;GO:0006163;GO:0006796;GO:0006915;GO:0009059;GO:0016811;GO:0016819;GO:0019222;GO:0019637;GO:0019693;GO:0019900;GO:0034654;GO:0034655;GO:0043231;GO:0043232;GO:0044283;GO:0046434;GO:0055086;GO:0070013;GO:0072331;GO:0072523;GO:0090304;GO:0097193;GO:1901136	3.6.1.17	ko:K01518,ko:K02503,ko:K03099,ko:K14538	ko00230,ko00240,ko01521,ko01522,ko03008,ko04010,ko04012,ko04013,ko04014,ko04062,ko04068,ko04072,ko04150,ko04151,ko04320,ko04510,ko04540,ko04630,ko04650,ko04660,ko04662,ko04664,ko04714,ko04722,ko04810,ko04910,ko04912,ko04915,ko04917,ko04926,ko05034,ko05160,ko05165,ko05200,ko05205,ko05206,ko05210,ko05211,ko05213,ko05214,ko05215,ko05220,ko05221,ko05223,ko05224,ko05225,ko05226,ko05231,map00230,map002…	-	R00184,R00969,R01232,R02805	RC00002	ko00000,ko00001,ko01000,ko03009,ko04147	-	-	-	HIT
PPRIM.AZ9-3.1.T1510055	TTTTAATGTCAACATCAAGATTAGCAATTAGATTATATACCTATAGAGGTTATTCAGCTCCATGGAGAGTAAGCATTATGTTAAAATTGAAACAACTTCAATTCTAACCATTTTTTGTAAATTTACCTAAAGCTGAGTAATTATCAAATATGTATTCTTAAATCAATCCACTTTAAATTGTTCCTACATTAGAAATTAATGGATAATTATTACATGAAAGTATGGCCATTGCAGAATACTTAGAAGAAGAGTTTCCAAGAAATAAATTACTACCCAAATCTCCTTTAGAAAAAGCTATAGTTAGATCTATGTGTGAAACTGTAAATAGTGGCATACATCCATATCATGCATCTAGATTTTATAAATATGTTCACAATTATGTCAGTGATATAAATAGAT…	674	PPRIM.AZ9-3.1.P1510055	MSTSRLAIRLYTYRGYSAPWRVSIMLKLKQLQFQPFFVNLPKAEQLSNMYSQINPLQIVPTLEINGQLLHESMAIAEYLEEEFPRNKLLPKSPLEKAIVRSMCETVNSGIHPYHASRFYKYVHNYVSDINRQEISEPFLERGFTALNTLVEKHGGDYAFGNQVTIADAFLYPAFRGDDVSYLVNLDKYPALKKVVENLDQLPEFAYEHPDSQG*	214	Glutathione S-transferase, N-terminal domain	BP	5888.CAK92336	1.99e-152	428	COG0625@1|root,KOG0868@2759|Eukaryota,3ZBUE@5878|Ciliophora	2759|Eukaryota	O	Glutathione S-transferase, N-terminal domain	-	GO:0003674,GO:0003824,GO:0006082,GO:0006520,GO:0006558,GO:0006559,GO:0006725,GO:0006807,GO:0008150,GO:0008152,GO:0009056,GO:0009063,GO:0009072,GO:0009074,GO:0009987,GO:0016034,GO:0016054,GO:0016853,GO:0016859,GO:0017144,GO:0019439,GO:0019752,GO:0042737,GO:0043436,GO:0044237,GO:0044238,GO:0044248,GO:0044281,GO:0044282,GO:0046395,GO:0071704,GO:1901360,GO:1901361,GO:1901564,GO:1901565,GO:1901575,GO:…	GO:0006805;GO:0009056;GO:0009410;GO:0016859;GO:0044238;GO:0044281;GO:0070887	GO:0006082;GO:0006520;GO:0009063;GO:0044248;GO:0044282;GO:0071466	3.7.1.2,5.2.1.2	ko:K01555,ko:K01800	ko00350,ko00643,ko01100,ko01120,map00350,map00643,map01100,map01120	M00044	R01364,R03181	RC00326,RC00446,RC00867	ko00000,ko00001,ko00002,ko01000,ko04147	-	-	-	GST_C,GST_C_3,GST_N,GST_N_2,GST_N_3
PPRIM.AZ9-3.1.T1540056	TAAATAAATAATGCGTAAGTTTATTTCTGCATTTGGATTTAGTAACACAATTGGATTCATTGGTTTGGGCAATATGGGAATTGGTATGGCTCATAATTTAGCTAAAACTCGAGTTGTATATGCATATGATGCTAGTCCTGCATGGTAATCCAAGATTGAATCTTCTAATATTAAACCTGTGTCTTAAGTAGCAGATGTTGCTGCAAATGCAGATACTATTATTACTATGTTACCAAATGATAAGATAGTCAAAAGTGTAGCTTAAGAAATCTTCAAAAAATAAAACAAAACATTGATTGATTCATCCACAATCTCACCTTATGCTGCTTATGATTTGGCTAAAATGGCTAAAGATACTAAAAACATATATACAGATGCTCCAGTCTCAGGTGGTGTTGG…	925	PPRIM.AZ9-3.1.P1540056	MRKFISAFGFSNTIGFIGLGNMGIGMAHNLAKTRVVYAYDASPAWQSKIESSNIKPVSQVADVAANADTIITMLPNDKIVKSVAQEIFKKQNKTLIDSSTISPYAAYDLAKMAKDTKNIYTDAPVSGGVGGAKLGTLTFMVGAEQELYDKVSPILKEMGKNIFHCGKIGGGQIAKMCNNMALAIQMISVAEALALGKNMGMDPAMLSSIMSVSSSRCWSVDTYNPAPGVMPNVPSSKDYDGGFMVELMLKDLGIAIEASKKSGTDTQLGQHAQQIYNKLNEHYGKKDFAIVYKELTKSK*	300	NAD-binding of NADP-dependent 3-hydroxyisobutyrate dehydrogenase	BP	5888.CAK66412	7.22e-207	573	COG2084@1|root,KOG0409@2759|Eukaryota,3ZBQH@5878|Ciliophora	2759|Eukaryota	I	NAD-binding of NADP-dependent 3-hydroxyisobutyrate dehydrogenase	HIBADH	GO:0003674,GO:0003824,GO:0005575,GO:0005622,GO:0005623,GO:0005737,GO:0005739,GO:0005759,GO:0006082,GO:0006520,GO:0006573,GO:0006574,GO:0006807,GO:0008150,GO:0008152,GO:0008442,GO:0009056,GO:0009063,GO:0009081,GO:0009083,GO:0009987,GO:0016054,GO:0016491,GO:0016614,GO:0016616,GO:0019752,GO:0031974,GO:0043226,GO:0043227,GO:0043229,GO:0043231,GO:0043233,GO:0043436,GO:0044237,GO:0044238,GO:0044248,GO:…	GO:0009056;GO:0016614;GO:0043227;GO:0043229;GO:0043233;GO:0044238;GO:0044281	GO:0006082;GO:0006520;GO:0009063;GO:0016616;GO:0043231;GO:0044248;GO:0044282;GO:0070013	1.1.1.31	ko:K00020	ko00280,ko01100,map00280,map01100	-	R05066	RC00099	ko00000,ko00001,ko01000	-	-	-	NAD_binding_11,NAD_binding_2
PPRIM.AZ9-3.1.T1610037	AGAAAATGGATAAAGTCTAATATTCAACATCTGTGAAGGATATTAATCAAAATTATGTTGAAGCATAATATGCAGTCAGAGGTCTTGTTCCATCAACAGCTGCTAAAATTTAGGAAGAGATTAAAAATGGTAAATAATATCCATTTGAATCCATAACTGAGTTAAATATTGGAAATCCATAAACATTTGGATAAAAGCCAATATCATTTAATAGAAGTATATTGGCATCAATGTTGGATCCATCCATTCTTTAACATTAATCTGAAGATGTCTAAAGAAGAGTGAAACATTACTGTGACAAGATAGGATTTCAAATAGGTGCTTATAGTTAATCTCCAGGATATCCAGTAGTAAGGGAAGCAATTGCAAATTTCATTCAAAAAAGAGATGGGACTGTTG…	1455	PPRIM.AZ9-3.1.P1610037	MDKVQYSTSVKDINQNYVEAQYAVRGLVPSTAAKIQEEIKNGKQYPFESITELNIGNPQTFGQKPISFNRSILASMLDPSILQHQSEDVQRRVKHYCDKIGFQIGAYSQSPGYPVVREAIANFIQKRDGTVEKPNINDILLTDGASAGITLMFNLLLKDNKDGVMIPIPQYPLYSAVITQCGAQQIPYYLVEEKGWSAEQTELEAQYEKAKQNGITPKILVCINPGNPTGQVFDKKSIVEMIQFASEKKIVIFADEVYQENIYVENKKFISFRKVALELNLNVEIYSFHSISKGITGECGLRGGYMEITTKVDPDVHFQIHKSKTVMLCSNTIGQLMTGLMVTPPTKEEGCNDLTIQQYNEECRALFSSLQRRAAIVTQFLNETKGVSCQPIEGAMYAF…	482	Aminotransferase class I and II	BP	5888.CAK67917	0	900	COG0436@1|root,KOG0258@2759|Eukaryota,3ZB71@5878|Ciliophora	2759|Eukaryota	E	Aminotransferase class I and II	ALT1	GO:0000166,GO:0001300,GO:0001505,GO:0001666,GO:0003674,GO:0003824,GO:0004021,GO:0005488,GO:0005524,GO:0005575,GO:0005576,GO:0005622,GO:0005623,GO:0005634,GO:0005737,GO:0005739,GO:0005773,GO:0005777,GO:0006082,GO:0006520,GO:0006522,GO:0006523,GO:0006524,GO:0006536,GO:0006537,GO:0006807,GO:0006950,GO:0007568,GO:0007569,GO:0008144,GO:0008150,GO:0008152,GO:0008453,GO:0008483,GO:0008652,GO:0009056,GO:…	GO:0009056;GO:0009058;GO:0009410;GO:0010038;GO:0016769;GO:0032553;GO:0043094;GO:0043167;GO:0043227;GO:0043229;GO:0044238;GO:0044281;GO:0070482;GO:0070887;GO:1901265;GO:1901363	GO:0000166;GO:0006082;GO:0006520;GO:0008483;GO:0008652;GO:0009063;GO:0032555;GO:0035639;GO:0036293;GO:0043168;GO:0043231;GO:0044248;GO:0044282;GO:0044283;GO:0071466	2.6.1.2,2.6.1.4,2.6.1.44	ko:K00814,ko:K14272	ko00220,ko00250,ko00260,ko00630,ko00710,ko01100,ko01110,ko01120,ko01130,ko01200,ko01210,ko01230,map00220,map00250,map00260,map00630,map00710,map01100,map01110,map01120,map01130,map01200,map01210,map01230	M00171,M00532	R00258,R00369,R00372	RC00006,RC00008,RC00018	ko00000,ko00001,ko00002,ko01000,ko01007	-	-	-	Aminotran_1_2
PPRIM.AZ9-3.1.T1610067	ATGATAAGAATTCAATAATTGGGATAGCAATTTAATGCAACCAAGTCAACATTGACAATATAAGATTCAAGATCAGGAAAGAAATATGAAATTCCAATTTCTAATAATTTTATTAAAGCAAGTGATCTTGAGAAGATAAAAGATGAAAAAGGTTCAATTATTCGTTCTTATGATCCTGGTTATATGAACACAGTTAATTGCACATCCAAAATTAGTTTCATTGATGGAGACAATGGTATACTAGAATATCGAGGTTATCCCATTGAACAATTAGCTGAAAAAAGTACTTATTTAGAAGTAGCCTTTTTACTTATCTATGGTGAATTGCCAACTCAATTGCAATATGATAAATGGTGTAAAAAAATCTAAACTCATACATTTGTCCATTAAGATCTTTAT…	1413	PPRIM.AZ9-3.1.P1610067	MIRIQQLGQQFNATKSTLTIQDSRSGKKYEIPISNNFIKASDLEKIKDEKGSIIRSYDPGYMNTVNCTSKISFIDGDNGILEYRGYPIEQLAEKSTYLEVAFLLIYGELPTQLQYDKWCKKIQTHTFVHQDLYGLLSQFRYDAHPMGMVISSLSAVSTLHPEANPALSGQNIYADQKSKNKQIHRMIGSITTITALAYRNRIGRQPNQPHQQLGYVDNFLYMMDRLNESNYTPHPTITKVLDILFILHAEHELNCSTSAVRHLTSSGVDIYTAIAGAAAALYGPKHGGANEAVLRMLEKIGSKQNIPQFIENVKNKKALLFGFGHRVYKSYDPRAKIVKQLAYQVFDLVGKDPLIEIALELENIALNDKYFKDRSLYPNVDFYTGIIYKALGFPTDMFP…	471	Citrate synthase, C-terminal domain	BP	5888.CAK67891	0	937	COG0372@1|root,KOG2617@2759|Eukaryota,3ZDNQ@5878|Ciliophora	2759|Eukaryota	C	Citrate synthase, C-terminal domain	-	GO:0003674,GO:0003824,GO:0004108,GO:0005575,GO:0005622,GO:0005623,GO:0005737,GO:0005777,GO:0005911,GO:0006082,GO:0006629,GO:0006631,GO:0006635,GO:0008150,GO:0008152,GO:0009056,GO:0009062,GO:0009506,GO:0009514,GO:0009987,GO:0016042,GO:0016054,GO:0016740,GO:0016746,GO:0019395,GO:0019752,GO:0030054,GO:0030258,GO:0032787,GO:0034440,GO:0036440,GO:0042579,GO:0043226,GO:0043227,GO:0043229,GO:0043231,GO:…	GO:0009056;GO:0016746;GO:0043227;GO:0043229;GO:0044238;GO:0044281;GO:0070161	GO:0005911;GO:0006082;GO:0006629;GO:0016042;GO:0043231;GO:0044248;GO:0044282;GO:0046912	2.3.3.1	ko:K01647	ko00020,ko00630,ko01100,ko01110,ko01120,ko01130,ko01200,ko01210,ko01230,map00020,map00630,map01100,map01110,map01120,map01130,map01200,map01210,map01230	M00009,M00010,M00012,M00740	R00351	RC00004,RC00067	br01601,ko00000,ko00001,ko00002,ko01000	-	-	-	Citrate_synt
PPRIM.AZ9-3.1.T1620077	ATTATGGAAGCATAACACTATAAATTGAGTCAAACAATTGCTGCACACAATGGTATAGTTAGATCAATCTCAACTTAAGGAGATTAATTATTAACATGTTCAAGTGATAAGACTGCAAAGTTGTATGAAATCAATAATAATTAATATCATTAAGTGACTTTGATATCATTCTTTGAGAAATACATATATGCTACATGTGCAAGAATAAATGGTGGATATGCAGTTGGACATGATAAACAAATCTATTTGTTAGACAATGAAGGGAATCCACTAGGTATTTTAGATGGACATGATTAATAAGTGTGTTCTTTAAAAAGCATATCAGAAAATTTACTTATTTCAGGATCATGGGATGCAACTGCAATTATATGGGATATTAGTTAAATGAAATAACTCTAT…	2250	PPRIM.AZ9-3.1.P1620077	MEAQHYKLSQTIAAHNGIVRSISTQGDQLLTCSSDKTAKLYEINNNQYHQVTLISFFEKYIYATCARINGGYAVGHDKQIYLLDNEGNPLGILDGHDQQVCSLKSISENLLISGSWDATAIIWDISQMKQLYRLNGHKYGVAVYGDENLNFITGSQDGILHSWSKETKIKSVEAHKDIIREILTSPLGGYITCSNDETIKLWSKDLELIQTFLGHKSFVFTMKIHMDQVISGGDDRLVIIWNLDGTPKQTIQLPDTVWTVAINNQNDIIIGTSDGKVRVFTSDPTRFASQAEIEALEQEASLSNAKQEGGMSEEEVQKLPGIDKLKTMVGKKEGEIRLFRNGNKPEAYMWSAASSNWQLIGDVIGGKGASSRKFFPGDKYFEAGEYDHVFDVEDDHGIT…	749	PUL domain	BP	5888.CAK89287	0	1356	KOG0301@1|root,KOG0301@2759|Eukaryota,3ZAWZ@5878|Ciliophora	2759|Eukaryota	I	PUL domain	PLAA	GO:0000726,GO:0001558,GO:0002237,GO:0003674,GO:0005488,GO:0005515,GO:0005575,GO:0005576,GO:0005615,GO:0005622,GO:0005623,GO:0005634,GO:0005737,GO:0006082,GO:0006139,GO:0006259,GO:0006281,GO:0006302,GO:0006303,GO:0006325,GO:0006464,GO:0006508,GO:0006511,GO:0006629,GO:0006631,GO:0006644,GO:0006690,GO:0006692,GO:0006693,GO:0006725,GO:0006793,GO:0006796,GO:0006807,GO:0006914,GO:0006950,GO:0006952,GO:…	GO:0000902;GO:0006793;GO:0006810;GO:0006914;GO:0006952;GO:0008047;GO:0009056;GO:0009617;GO:0016043;GO:0016477;GO:0023052;GO:0030154;GO:0032182;GO:0032879;GO:0033554;GO:0033993;GO:0040008;GO:0040012;GO:0043170;GO:0043207;GO:0043227;GO:0043229;GO:0043230;GO:0044093;GO:0044238;GO:0044281;GO:0048468;GO:0048518;GO:0048519;GO:0048588;GO:0048731;GO:0048858;GO:0050790;GO:0050793;GO:0050794;GO:0051239;GO:…	GO:0001558;GO:0001764;GO:0002237;GO:0006082;GO:0006139;GO:0006629;GO:0006796;GO:0006974;GO:0006996;GO:0007399;GO:0009057;GO:0016236;GO:0019222;GO:0019538;GO:0019637;GO:0022008;GO:0022603;GO:0030030;GO:0030182;GO:0031982;GO:0032496;GO:0036465;GO:0040017;GO:0043085;GO:0043231;GO:0043412;GO:0045595;GO:0045927;GO:0048522;GO:0048523;GO:0048638;GO:0048666;GO:0051049;GO:0051050;GO:0051094;GO:0051128;GO:…	3.1.3.16,6.3.5.5	ko:K01090,ko:K01955,ko:K11412,ko:K14018	ko00240,ko00250,ko01100,ko04141,map00240,map00250,map01100,map04141	M00051	R00256,R00575,R01395,R10948,R10949	RC00002,RC00010,RC00043,RC02750,RC02798,RC03314	ko00000,ko00001,ko00002,ko01000,ko03036	-	-	-	PFU,PUL,WD40
PPRIM.AZ9-3.1.T1630032	ATGGGCATAAAAGGGTCTAAAGCAAATTTATCTCAGAAGACTACTCGTGCACACTCTAATGGGATCACTCGTTCCTCATGTTAAATGCAAGGTTGGAGAGATTATATGGAGGATTATATTTTAATTTAAGAGCAAGAAGAGTTCTAACTTTATGGGGTCTTTGATGGACATGGAGGCTAAGATGTTTCAGAATTTTTGTCAGAGCACTTCTATGAAATATTCGAGATGGAACTAAAAAAAAATCCAGAAAATTATAATCTAGTATTAGAATCTACTTTTGAAACTTTGGATACTATACTAGCCCATCGAATAGCTAGTTCAAAAGTTGGAAGTACTGCCATTATTGTTTTGGTTACCAAAGAAAAGGTGCATATCGCTAATTTAGGAGATAGCAGAGCT…	792	PPRIM.AZ9-3.1.P1630032	MGIKGSKANLSQKTTRAHSNGITRSSCQMQGWRDYMEDYILIQEQEEFQLYGVFDGHGGQDVSEFLSEHFYEIFEMELKKNPENYNLVLESTFETLDTILAHRIASSKVGSTAIIVLVTKEKVHIANLGDSRAILFSNESVQQLSQDHNIESEYNRIISNGGYIRDDRINGSLTVARAFGDFFLKSSRCSIISSKPDIMMIDRPQNKSILLASDGIWECADNQYISKYLMENNSLGKLFNQLIAKNMNQEYGYDNMSAILIQF*	264	protein serine/threonine phosphatase activity	BP	5888.CAK84175	6.51e-176	491	COG0631@1|root,KOG0698@2759|Eukaryota	2759|Eukaryota	T	protein serine/threonine phosphatase activity	PPM1K	GO:0003674,GO:0003824,GO:0004721,GO:0004722,GO:0005575,GO:0005622,GO:0005623,GO:0005737,GO:0005739,GO:0005759,GO:0006082,GO:0006464,GO:0006470,GO:0006520,GO:0006793,GO:0006796,GO:0006807,GO:0008150,GO:0008152,GO:0009056,GO:0009063,GO:0009081,GO:0009083,GO:0009987,GO:0016054,GO:0016311,GO:0016787,GO:0016788,GO:0016791,GO:0019538,GO:0019752,GO:0031974,GO:0036211,GO:0042578,GO:0043170,GO:0043226,GO:…	GO:0004721;GO:0006793;GO:0009056;GO:0016788;GO:0043170;GO:0043227;GO:0043229;GO:0043233;GO:0044238;GO:0044281	GO:0006082;GO:0006520;GO:0006796;GO:0009063;GO:0019538;GO:0042578;GO:0043231;GO:0043412;GO:0044248;GO:0044282;GO:0070013	3.1.3.16	ko:K14803,ko:K17500,ko:K17505,ko:K17506	-	-	-	-	ko00000,ko01000,ko01009,ko03009	-	-	-	PP2C
PPRIM.AZ9-3.1.T1630087	ATGCTTTAGAGATTGTCTACAGTGTTAAGAAAACCAATATTCTGGCATGGTACACATCATCACGATAGCAATGATGCTACAAAAAGATTATTTGACACTGTCTCTAGTACAGTTAAAGGCATCTAATAAATAAACTATGTTGTGGAGCACAATCCAAAACTAACAGCAGAAGAGAAGTCAAAAATGAAGCAATTCCTTATTTATAGATATGATCCAGCTGATGAGAATGATTTCCCTAAGTATGTGAGCTATTATGTTGACTTAAAGAAGATACCTCCTATGTACTTGGATGCATTGTTATACATTAAAGACAATTATGATTCTTCATTATCTTTACGTAGATCCTGTAGAGAAGGTATTTGTGGATCTTGCTCTATGAATTGTAATGGTCTTCATAAA…	920	PPRIM.AZ9-3.1.P1630087	MLQRLSTVLRKPIFWHGTHHHDSNDATKRLFDTVSSTVKGIQQINYVVEHNPKLTAEEKSKMKQFLIYRYDPADENDFPKYVSYYVDLKKIPPMYLDALLYIKDNYDSSLSLRRSCREGICGSCSMNCNGLHKLACIHAIDTDLTQPAYITPLGHMFVVKDLVVDMTNFYTQYKTIDPYLKRKTPKEGNKEYIQSVEDRKLLDGLYECVLCACCSTSCPSYWWHPDRYLGPAVLMQAYRWIVDSRDEYTDERLEKLAEDVKVEDCQNIGMCSFTCPKGLDPQRSMNHLMKLIEEYKERKIASATL*	306	4Fe-4S dicluster domain	BP	5888.CAK84119	1.9e-230	633	COG0479@1|root,KOG3049@2759|Eukaryota,3ZB99@5878|Ciliophora	2759|Eukaryota	C	4Fe-4S dicluster domain	SDHB	GO:0000104,GO:0003674,GO:0003824,GO:0005488,GO:0005575,GO:0005622,GO:0005623,GO:0005634,GO:0005654,GO:0005737,GO:0005739,GO:0005740,GO:0005743,GO:0005746,GO:0005749,GO:0005886,GO:0006082,GO:0006091,GO:0006099,GO:0006101,GO:0006105,GO:0006119,GO:0006121,GO:0006139,GO:0006163,GO:0006725,GO:0006753,GO:0006793,GO:0006796,GO:0006807,GO:0008150,GO:0008152,GO:0008177,GO:0009055,GO:0009060,GO:0009117,GO:…	GO:0005740;GO:0006091;GO:0006793;GO:0009410;GO:0016627;GO:0031090;GO:0043227;GO:0043229;GO:0043233;GO:0044238;GO:0044281;GO:0048038;GO:0051540;GO:0070887;GO:0072521;GO:1901135;GO:1990204	GO:0000104;GO:0006082;GO:0006139;GO:0006163;GO:0006796;GO:0015980;GO:0016635;GO:0019637;GO:0019693;GO:0019866;GO:0022900;GO:0031966;GO:0043231;GO:0051536;GO:0055086;GO:0070013;GO:0071466	1.3.5.1	ko:K00235	ko00020,ko00190,ko01100,ko01110,ko01120,ko01130,ko01200,ko04714,ko04932,ko05010,ko05012,ko05016,map00020,map00190,map01100,map01110,map01120,map01130,map01200,map04714,map04932,map05010,map05012,map05016	M00009,M00011,M00148	R02164	RC00045	ko00000,ko00001,ko00002,ko01000	-	-	-	Fer2_3,Fer4_17
PPRIM.AZ9-3.1.T1710032	ATGTCTTATACACTTTATGGATTTGCCATGTCTTCCTGTACTTAGCGTATAAGGAGCATTCTCAATTATAAAAAGATCCCATATACATAAGTTTCAGTCAATTTCCTTAAAAAAGAATAGTTGACAGAAGAATATAAAAAAATACATCCTCGTCAAATAATTCCAGCTTTAGTCACTCCAGAAGGACACACTTTAATAGAGAGTTTAACTATAGCTGAATACTTAGAAGAAACACATCCTGAAAAACCAATCTTACCTAAAAATAAGATTCAAAGGGCTCAAGTTAGAGCTATTGCTGAATATATCAATTCATCTATTCAACCATTTCAACATTTAGGAATATAACAATATATTAATTCACATTCAGAGAAGTAATTGGAATGGAAAGATTAATGGACA…	669	PPRIM.AZ9-3.1.P1710032	MSYTLYGFAMSSCTQRIRSILNYKKIPYTQVSVNFLKKEQLTEEYKKIHPRQIIPALVTPEGHTLIESLTIAEYLEETHPEKPILPKNKIQRAQVRAIAEYINSSIQPFQHLGIQQYINSHSEKQLEWKDQWTHWNMLGISNLEKSISRTRGRFSVGDQLTLADIMIYCQIDSAQTRFGLDFGQYHNIMNIYFNVNNIKEIEQSRGIYQHDFPK*	215	Glutathione S-transferase, N-terminal domain	BP	5888.CAK58070	1.7e-149	421	COG0625@1|root,KOG0868@2759|Eukaryota,3ZBUE@5878|Ciliophora	2759|Eukaryota	O	Glutathione S-transferase, N-terminal domain	GSTZ1	GO:0003674,GO:0003824,GO:0004364,GO:0004601,GO:0004602,GO:0005488,GO:0005515,GO:0005575,GO:0005622,GO:0005623,GO:0005737,GO:0005739,GO:0005759,GO:0005829,GO:0006082,GO:0006140,GO:0006518,GO:0006520,GO:0006558,GO:0006559,GO:0006570,GO:0006572,GO:0006575,GO:0006725,GO:0006749,GO:0006790,GO:0006807,GO:0008150,GO:0008152,GO:0009056,GO:0009058,GO:0009063,GO:0009072,GO:0009074,GO:0009404,GO:0009407,GO:…	GO:0006575;GO:0006790;GO:0006793;GO:0006805;GO:0009056;GO:0009058;GO:0009410;GO:0009636;GO:0016684;GO:0016765;GO:0016824;GO:0016859;GO:0019748;GO:0042180;GO:0042537;GO:0042802;GO:0043227;GO:0043229;GO:0043233;GO:0043603;GO:0044238;GO:0044281;GO:0046983;GO:0050794;GO:0070887;GO:0072521;GO:1901615	GO:0006082;GO:0006139;GO:0006163;GO:0006520;GO:0006629;GO:0006637;GO:0006796;GO:0009063;GO:0009404;GO:0018958;GO:0019222;GO:0019637;GO:0034654;GO:0035383;GO:0043231;GO:0043604;GO:0044248;GO:0044272;GO:0044282;GO:0055086;GO:0070013;GO:0071466;GO:0072522;GO:0090407;GO:0097237;GO:1901616;GO:1901685;GO:1901999	3.7.1.2,5.2.1.2	ko:K01555,ko:K01800,ko:K14960	ko00350,ko00643,ko01100,ko01120,map00350,map00643,map01100,map01120	M00044	R01364,R03181	RC00326,RC00446,RC00867	ko00000,ko00001,ko00002,ko01000,ko03000,ko03036,ko04147	-	-	-	GST_C,GST_C_3,GST_N,GST_N_2,GST_N_3
PPRIM.AZ9-3.1.T0160097	ATTTTTTTATGGGCTGCTTATTTTTCAAAAGTGCTGTTGACAACTTATAACCTCCAAAAAAATCATTTTTTGAGTTTTAAATGAAAGACATTGATGGAGTAGACACCTCTTTATCAAAATTTAAAGGTAAAAAAGCTATTATTTGTGTTAATGTTGCATGCTCATGTGGTTTAACTTCAAGTAATTATAGCGAATTAGTTGAGTTATTCAAAAAATATAATGCATAAGGATTGGAAATTCTAGGTTTCCCTTGTAATTAATTTATGAATTAAGAATCTAAACCTGAACCAGAAATTAAAGAATATGTTATTCAAAAATATGGAGTCTCATTTCCATTATTTTAAAAAATTGAAGTAAATGGACCAAATACTCATGAATTATATTAATATTTGAGATTAA…	560	PPRIM.AZ9-3.1.P0160097	MGCLFFKSAVDNLQPPKKSFFEFQMKDIDGVDTSLSKFKGKKAIICVNVACSCGLTSSNYSELVELFKKYNAQGLEILGFPCNQFMNQESKPEPEIKEYVIQKYGVSFPLFQKIEVNGPNTHELYQYLRLNSNNLRVSETSARQVPWNFGKFLLDGQGNVVAFFQPTQKPNEMIAQIEKLLSQ*	184	Belongs to the glutathione peroxidase family	BP	5888.CAK56203	9.71e-127	360	COG0386@1|root,KOG1651@2759|Eukaryota,3ZE6R@5878|Ciliophora	2759|Eukaryota	E	Belongs to the glutathione peroxidase family	-	GO:0000302,GO:0006355,GO:0006357,GO:0006464,GO:0006807,GO:0006950,GO:0006979,GO:0008150,GO:0008152,GO:0009636,GO:0009889,GO:0009891,GO:0009893,GO:0009987,GO:0010035,GO:0010468,GO:0010556,GO:0010557,GO:0010604,GO:0010628,GO:0018158,GO:0018171,GO:0018193,GO:0018198,GO:0019219,GO:0019222,GO:0019538,GO:0031323,GO:0031325,GO:0031326,GO:0031328,GO:0033554,GO:0034599,GO:0034614,GO:0035690,GO:0036003,GO:…	GO:0006979;GO:0009058;GO:0009410;GO:0009636;GO:0033554;GO:0043170;GO:0044238;GO:0046677;GO:0048518;GO:0050794;GO:0070887;GO:1901700	GO:0000302;GO:0006139;GO:0009059;GO:0019222;GO:0019538;GO:0034599;GO:0034654;GO:0043412;GO:0048522;GO:0062197;GO:0090304;GO:1901701	1.11.1.9	ko:K00432	ko00480,ko00590,ko04918,map00480,map00590,map04918	-	R00274,R07034,R07035	RC00011,RC00982	ko00000,ko00001,ko01000	-	-	-	GSHPx
PPRIM.AZ9-3.1.T0650205	ATGTCATATATTAGTTTTAAGGTGATAACAGAGACGAGATATTCACAAATAGTTCGTATTTGTGGTAATCATCAAATTCTTGGTCAATGGAATCCTCATGATTCATATCCATTATACACTTCTAGTGAAACCTATCCAGAATGGAGCCACGAAAGCAAAATTCAAATTGATCCAAGTTTTAGATTAGAATTCAAGTGTCTAATTCAAGATGGAGATAATTATATTTGGGAGAGTATCCCAAATCGAATCCACAAGTGTGATTTTAGGCGCAATTTCCTCTATATAACATTCAATAAACCCTCAATGAATATTAGAACATTTTAAAAGTATGAAATCTCGAATGAATTTGTATAAGAAGAGCTAATGAAAGTTTAAAGACTTAATCGATCAAGAGATTAC…	2913	PPRIM.AZ9-3.1.P0650205	MSYISFKVITETRYSQIVRICGNHQILGQWNPHDSYPLYTSSETYPEWSHESKIQIDPSFRLEFKCLIQDGDNYIWESIPNRIHKCDFRRNFLYITFNKPSMNIRTFQKYEISNEFVQEELMKVQRLNRSRDYDPFDNALDSSDNESIPELAIDERGSAKVSIRQLEADWREIIKSHYECKQKLKSISKFKKISEQYGSSDLIFDYKRKRSSSTQIFTDSYVICLSLKIPLKITLIDQFFKVTNKKDIINKYKFELTSDPYYINMYNLFSNRLSLKAIWIGWIGIQVADENEYILIQQYVYEQYKCFGIQLDDTILGCFPQLISPVFNNLTPQLRLHSEDDYMEINKIFSKYVQEALQCTLFQNQFNHLHSIFIFDYHLYLIPIYIKEGLIRKNENRPR…	971	Trehalose-phosphatase	BP	5888.CAK87727	0	1791	COG1877@1|root,KOG1050@2759|Eukaryota,3ZEM7@5878|Ciliophora	2759|Eukaryota	G	Trehalose-phosphatase	TPS1	GO:0000003,GO:0000287,GO:0000302,GO:0001101,GO:0003006,GO:0003674,GO:0003824,GO:0003825,GO:0004553,GO:0004805,GO:0005488,GO:0005575,GO:0005576,GO:0005618,GO:0005622,GO:0005623,GO:0005634,GO:0005730,GO:0005737,GO:0005739,GO:0005829,GO:0005886,GO:0005946,GO:0005975,GO:0005984,GO:0005991,GO:0005992,GO:0006793,GO:0006796,GO:0006950,GO:0006970,GO:0006974,GO:0006979,GO:0007049,GO:0007154,GO:0007165,GO:…	GO:0001101;GO:0006793;GO:0006970;GO:0006979;GO:0009058;GO:0009266;GO:0009408;GO:0009409;GO:0009410;GO:0009414;GO:0009415;GO:0009636;GO:0009756;GO:0009790;GO:0010016;GO:0010038;GO:0010223;GO:0016757;GO:0016788;GO:0016798;GO:0023052;GO:0030154;GO:0030435;GO:0033554;GO:0034293;GO:0042546;GO:0043167;GO:0043227;GO:0043228;GO:0043229;GO:0043233;GO:0044085;GO:0044182;GO:0044238;GO:0046677;GO:0048316;GO:…	GO:0000302;GO:0004553;GO:0005975;GO:0006796;GO:0008194;GO:0009269;GO:0009743;GO:0010154;GO:0010346;GO:0016051;GO:0016758;GO:0022603;GO:0034599;GO:0034605;GO:0042578;GO:0042631;GO:0043169;GO:0043231;GO:0043232;GO:0043935;GO:0048367;GO:0060688;GO:0061458;GO:0062197;GO:0070013;GO:0070417;GO:0071229;GO:0071462;GO:1901701	2.4.1.15,2.4.1.347,3.1.3.12	ko:K00697,ko:K01087,ko:K03937,ko:K15893,ko:K16055,ko:K22337	ko00190,ko00260,ko00500,ko00630,ko01100,ko01110,ko01130,ko01200,ko04714,ko04723,ko04932,ko05010,ko05012,ko05016,map00190,map00260,map00500,map00630,map01100,map01110,map01130,map01200,map04714,map04723,map04932,map05010,map05012,map05016	M00143,M00532	R01388,R02737,R02778	RC00005,RC00017,RC00031,RC00049,RC02748	ko00000,ko00001,ko00002,ko01000,ko01003	3.D.1.6	GT20	iMM904.YMR261C,iND750.YMR261C,iRC1080.CRv4_Au5_s12_g3028_t1	Glyco_transf_20,Trehalose_PPase
PPRIM.AZ9-3.1.T1280021	ATGTCAAAATCACGTAGTTAGTCTTCCATACCTGCTTTTTTATAGAAAACATATGATATTTTAGAAAATTCTTAACTTTTAGACGTTGTTGGTTGGAATGAAGATGGTTCAGGTTTCTTAGTGAAGAATGTAATAGCTTTTCAGGATCAAGTATTACCTATGTATTTTAAACACAGAAATTTTGCTTCTTTTGTTAGATAGATGAATATGTATGGATTTCATAAATCAAGAAGTGATTAAAAGGAAAATGAATTTATACATCCTCATTTTAAGAAGGATCAAAGAAACCTATTAAAAAAAATAAAGAGAAAATCAGGGGAACATGGTGATGATCAATTTACTATAATGGAATTGAAACCTCATCGTAATCAAAATATATCAGATAAATAAATTCAACAG…	806	PPRIM.AZ9-3.1.P1280021	MSKSRSQSSIPAFLQKTYDILENSQLLDVVGWNEDGSGFLVKNVIAFQDQVLPMYFKHRNFASFVRQMNMYGFHKSRSDQKENEFIHPHFKKDQRNLLKKIKRKSGEHGDDQFTIMELKPHRNQNISDKQIQQIMTKQQELEKVCKILIEQNNKILQCNQQLRNQLVQEKFNGNKKLQKLKDYFICQQQIQGDCLQKRSLEDLISSDNEELILPNIKKIKGEDSDSTFDKMEQLYGQPPLMLTTTLVENDGMIQLLDDHQFNDIYFD*	268	sequence-specific DNA binding	BP	5888.CAK63977	4.21e-174	487	COG5169@1|root,KOG0627@2759|Eukaryota	2759|Eukaryota	K	sequence-specific DNA binding	HSF4	GO:0000003,GO:0000122,GO:0000165,GO:0000228,GO:0000280,GO:0000302,GO:0000775,GO:0000776,GO:0000785,GO:0000790,GO:0000791,GO:0000792,GO:0000922,GO:0000976,GO:0000977,GO:0000978,GO:0000981,GO:0000982,GO:0000987,GO:0001012,GO:0001046,GO:0001047,GO:0001067,GO:0001078,GO:0001101,GO:0001161,GO:0001162,GO:0001227,GO:0001228,GO:0001654,GO:0001701,GO:0001817,GO:0001818,GO:0001890,GO:0001892,GO:0001932,GO:…	GO:0000278;GO:0000775;GO:0000981;GO:0001101;GO:0001216;GO:0001217;GO:0001659;GO:0002164;GO:0003676;GO:0006793;GO:0006952;GO:0006979;GO:0007166;GO:0007276;GO:0007565;GO:0008134;GO:0009056;GO:0009058;GO:0009266;GO:0009314;GO:0009408;GO:0009410;GO:0009617;GO:0009620;GO:0009636;GO:0009725;GO:0009790;GO:0010038;GO:0012501;GO:0014070;GO:0016043;GO:0019899;GO:0023051;GO:0023052;GO:0030154;GO:0031072;GO:…	GO:0000302;GO:0000779;GO:0001067;GO:0001817;GO:0001890;GO:0002119;GO:0002237;GO:0003677;GO:0006139;GO:0006396;GO:0006796;GO:0006915;GO:0006954;GO:0006974;GO:0006986;GO:0006996;GO:0007292;GO:0007423;GO:0007600;GO:0009057;GO:0009059;GO:0009792;GO:0009966;GO:0010212;GO:0010646;GO:0019222;GO:0019538;GO:0019900;GO:0019902;GO:0022411;GO:0022607;GO:0023056;GO:0031649;GO:0031650;GO:0032101;GO:0032355;GO:…	-	ko:K09414,ko:K09415,ko:K09416,ko:K09417	ko04212,ko05134,map04212,map05134	-	-	-	ko00000,ko00001,ko03000	-	-	-	HSF_DNA-bind,Vert_HS_TF
PPRIM.AZ9-3.1.T0210237	TATTTTTATGTCTCTTAAACTCACATATACACTTGGTAACCCAAGAGTTGGGAAAATAATAATAGCTGCTTAATTAGCAAATGTCTAAATCATTAGTGATTTTGTAGAATTCAAAGCTTTAGAAACACCTGCCTTTTTGGCTAAAAATCCTGTTGGTAAGATTCCTTTATTAGAGACACCAGAAGGATATCTAACTGAAAGCAATGCAATATTATAATATGTTGCAAGAGGGACACCTTTGGTCGGAATAACAGATTATCAATAAGCTAAAGTAAGACAATGGTTAGATTTTACATCACTTGAATTGGAACCTACTTTACTTGGTTTACTATTACCAATACTCGGTTATGAATAAACAACACCCTAAAAATAAGATGAAATTAAGAAAGAGTTAAATTG…	1334	PPRIM.AZ9-3.1.P0210237	MSLKLTYTLGNPRVGKIIIAAQLANVQIISDFVEFKALETPAFLAKNPVGKIPLLETPEGYLTESNAILQYVARGTPLVGITDYQQAKVRQWLDFTSLELEPTLLGLLLPILGYEQTTPQKQDEIKKELNWKLKILENHFKANNFLVGELLTIADLNLATYFQRIFSFAFDKSFRATIPNISRWYKYISEIPAFVNYYGKTKYCIKAFPFQYEQQQQQQQQQQQQQQQQQQQQQKQQKQQQPQNTQQPQQQKAAPKDEDEEEKPKKQQCEFDLLPQSTFNIDDWKRQFLASKDFAAEFKNFWNIFDSQGWSIWIIKYIKAEQEGKVLISFRNNCNGFLQRTDPHFKKWAFAIHGVYGDVPDLQISGAWIWRGTEIPQYLKDHPTFEYLQLRKLDASKQE…	431	Elongation factor 1 gamma, conserved domain	BP	5888.CAK72318	2.41e-256	709	COG0625@1|root,KOG1627@1|root,KOG0867@2759|Eukaryota,KOG1627@2759|Eukaryota,3ZBKG@5878|Ciliophora	2759|Eukaryota	J	Elongation factor 1 gamma, conserved domain	EEF1G	GO:0001047,GO:0001067,GO:0002181,GO:0002182,GO:0003674,GO:0003676,GO:0003677,GO:0003700,GO:0003723,GO:0003746,GO:0003824,GO:0004364,GO:0005085,GO:0005488,GO:0005507,GO:0005509,GO:0005515,GO:0005543,GO:0005575,GO:0005618,GO:0005622,GO:0005623,GO:0005634,GO:0005737,GO:0005739,GO:0005773,GO:0005829,GO:0005840,GO:0005853,GO:0005886,GO:0005911,GO:0006355,GO:0006357,GO:0006412,GO:0006414,GO:0006417,GO:…	GO:0003676;GO:0006518;GO:0006575;GO:0006790;GO:0008135;GO:0009058;GO:0010038;GO:0016043;GO:0016765;GO:0019899;GO:0035770;GO:0043167;GO:0043170;GO:0043207;GO:0043227;GO:0043228;GO:0043229;GO:0043603;GO:0044085;GO:0044238;GO:0048518;GO:0050794;GO:0060589;GO:0070161	GO:0001067;GO:0003677;GO:0005911;GO:0006139;GO:0009059;GO:0019222;GO:0019538;GO:0022411;GO:0022613;GO:0030695;GO:0034654;GO:0036464;GO:0043169;GO:0043231;GO:0043232;GO:0043933;GO:0048522;GO:0051128;GO:0090304	-	ko:K03233	ko05134,map05134	-	-	-	ko00000,ko00001,ko03012,ko03019	-	-	-	EF1G,GST_C,GST_N
PPRIM.AZ9-3.1.T0980090	ATGATAAAATTGCACTCTTTAAGAGTTTATGCATTCTCAATTAGATAAATTCATTCTTAAATTGCAATTGTAGGTGGAGGAACAGCTGGATTAAATGTTGCTGCTCAATTAATAGCAGATGGACATGCAATTCCATAACAAATAAGAATTTTCGAACCTATGAAGATGCATACATATTAACCAGGTTGGACAATGGTTGGTGGTGGCTTATATGACATCAATAAAACCCTTTAACCAATGGAAAAAGTTTTACCAAAAAATGTGATTGTATCTGATAGTCCAGTTACAAAAATAAATCCTGAAGAAAATTAAATATAGACATTCGATGGATAGAAATATACATATGACTAATTAGTAGTTGCAACAGGTATAAGAACAGATTTTGATTAGATTAAAGGA…	1269	PPRIM.AZ9-3.1.P0980090	MIKLHSLRVYAFSIRQIHSQIAIVGGGTAGLNVAAQLIADGHAIPQQIRIFEPMKMHTYQPGWTMVGGGLYDINKTLQPMEKVLPKNVIVSDSPVTKINPEENQIQTFDGQKYTYDQLVVATGIRTDFDQIKGARKYLEDPNSPVASIYHYKYASKMNRLVDEFEGGKLVFSEPQMPIKCGGAPQKIVYLSQDRLRKRGIKFDIHFYKTVALIFGVPKYAEILTDVCQRKQINCHFKQKLVEVQDHIAIFEDQDTKELKSVTFDLLHLVPPQVPAKFIAASGLGDAAGFCNVHPNTLQHIKYKNIWSLGDCSSLPTSKTAAAVMAQTPILVKNLIRTWKKGLEPIPQYQGYTSCPIFTSQSTLLLAEFKYNSELDETFPIFQSNESRLMFYLKKDFFPF…	423	sulfide:quinone oxidoreductase activity	BP	5888.CAK93644	3.21e-304	829	COG0446@1|root,KOG3851@2759|Eukaryota,3ZDN2@5878|Ciliophora	2759|Eukaryota	C	sulfide:quinone oxidoreductase activity	sqor	GO:0000166,GO:0003674,GO:0003824,GO:0005488,GO:0005575,GO:0005622,GO:0005623,GO:0005737,GO:0005739,GO:0006518,GO:0006575,GO:0006749,GO:0006750,GO:0006790,GO:0006807,GO:0006873,GO:0006950,GO:0008150,GO:0008152,GO:0009058,GO:0009636,GO:0009987,GO:0010035,GO:0010038,GO:0016491,GO:0016667,GO:0016672,GO:0019184,GO:0019222,GO:0019725,GO:0019748,GO:0030002,GO:0030320,GO:0031323,GO:0034641,GO:0036094,GO:…	GO:0006518;GO:0006575;GO:0006790;GO:0009058;GO:0009636;GO:0010038;GO:0016667;GO:0019748;GO:0043167;GO:0043227;GO:0043229;GO:0043603;GO:0050794;GO:0050801;GO:0055082;GO:0070887;GO:0071585;GO:0097501;GO:0140961;GO:1901265;GO:1901363	GO:0000166;GO:0006749;GO:0006873;GO:0016672;GO:0019222;GO:0042398;GO:0043043;GO:0043168;GO:0043231;GO:0043604;GO:0044272;GO:0044550;GO:0046686;GO:0046937;GO:0055081;GO:0071248;GO:0097237;GO:1990170	1.8.5.8	ko:K22470	ko00920,map00920	-	R11929	RC02313	ko00000,ko00001,ko01000	-	-	-	Pyr_redox_2
PPRIM.AZ9-3.1.T0050233	AATTTAATTAAAATCTTTTAATCATGGGAGTAGGTAAACCCAGAGGTATGAGAGCAGGAAGAAAGCTCAAAGATCACAGAAGAGTTAATAGATGGGCTGATAAAGAATATAATAAAGCTATGATTGGATCAAGATATAAGAATCCATTCATGGGTGCATCACATGCTAAAGGTTTAGTTGTTGAAAAAATTGGAGTAGAATCCAAATAACCAAACTCTGCTGTCAGAAAATGTGTTAGAGTATTATTGAAAAAGAATGGTAAAAAAATATCAGCCTTTGTTCCTAAAGATGGTTGTTTAAATTTTTTAAATGAAAATGATGAAGTTACTGTTGCTGGATTTGGAAGAAAGGGACATGCAGTTGGTGATATTCCAGGGGTTAGATTTAAGATTATTGCAG…	500	PPRIM.AZ9-3.1.P0050233	MGVGKPRGMRAGRKLKDHRRVNRWADKEYNKAMIGSRYKNPFMGASHAKGLVVEKIGVESKQPNSAVRKCVRVLLKKNGKKISAFVPKDGCLNFLNENDEVTVAGFGRKGHAVGDIPGVRFKIIAVKGKSLLALWLGKVEK*	142	Ribosomal protein S12/S23	BP	5888.CAK62549	9.04e-98	284	COG0048@1|root,KOG1749@2759|Eukaryota,3ZBVT@5878|Ciliophora	2759|Eukaryota	J	Ribosomal protein S12/S23	RPS23	GO:0000184,GO:0000462,GO:0000956,GO:0001666,GO:0002181,GO:0003674,GO:0003735,GO:0005198,GO:0005575,GO:0005622,GO:0005623,GO:0005634,GO:0005654,GO:0005737,GO:0005783,GO:0005789,GO:0005791,GO:0005829,GO:0005840,GO:0005844,GO:0006139,GO:0006355,GO:0006357,GO:0006364,GO:0006396,GO:0006401,GO:0006402,GO:0006412,GO:0006413,GO:0006417,GO:0006450,GO:0006518,GO:0006605,GO:0006606,GO:0006612,GO:0006613,GO:…	GO:0001666;GO:0006518;GO:0006810;GO:0006991;GO:0009056;GO:0009058;GO:0016043;GO:0023051;GO:0023052;GO:0031090;GO:0033554;GO:0035556;GO:0042175;GO:0043170;GO:0043227;GO:0043228;GO:0043229;GO:0043233;GO:0043603;GO:0044085;GO:0044238;GO:0044391;GO:0045184;GO:0046907;GO:0048518;GO:0048519;GO:0048583;GO:0050794;GO:0051649;GO:0051668;GO:0070482;GO:0070727;GO:0070887;GO:0098562;GO:0098827	GO:0005789;GO:0006139;GO:0006396;GO:0006605;GO:0006886;GO:0006984;GO:0006996;GO:0008104;GO:0009057;GO:0009059;GO:0009966;GO:0010646;GO:0015031;GO:0015935;GO:0019222;GO:0019538;GO:0022607;GO:0022613;GO:0023056;GO:0034654;GO:0034655;GO:0036293;GO:0043231;GO:0043232;GO:0043933;GO:0048522;GO:0048523;GO:0048584;GO:0051169;GO:0070013;GO:0071453;GO:0071501;GO:0071705;GO:0072594;GO:0072657;GO:0080134;GO:…	-	ko:K02973,ko:K03124	ko03010,ko03022,ko05169,ko05203,map03010,map03022,map05169,map05203	M00177	-	-	br01610,ko00000,ko00001,ko00002,ko03011,ko03021	-	-	-	Ribosom_S12_S23
PPRIM.AZ9-3.1.T0250260	AAATGCTTTTTGTTCTTGATACAATGGTTAGTGCAGCTGATACAACTTCAATTAGTGCTTCTTCATTTTTTGGTTTTATGGGAGTAACAATGGCTTTAGTTTTAGCAAATTTAGGTGCAGGTTATGGAACATTCAAAGCAGGTGCTGGTATTGCAGCTATTGGTATTTGGAAACCTGAAATAATAATGAAATCTTTAATACCAGTAGTTATGGCAGGTATTTTGGGTATTTATGGTATGATTGTTGCAGTTTTGCTGTCATAAAAAGTTAAAAATCCATTATACTACACTTATAAATCAGGATTTGCACATATGGCTTCAGGATTATGTTGTGGTTGTAGTTGTATTGCAGCTGGTTTTGCAATTGGTATAGTAGGAGATGTTGGTGTAAGAGGAAATG…	511	PPRIM.AZ9-3.1.P0250260	MLFVLDTMVSAADTTSISASSFFGFMGVTMALVLANLGAGYGTFKAGAGIAAIGIWKPEIIMKSLIPVVMAGILGIYGMIVAVLLSQKVKNPLYYTYKSGFAHMASGLCCGCSCIAAGFAIGIVGDVGVRGNAQQERLFVGLILILIFAEALALYGLIVSLILSQS*	167	Proton-conducting pore forming subunit of the membrane integral V0 complex of vacuolar ATPase. V-ATPase is responsible for acidifying a variety of intracellular compartments in eukaryotic cells	BP	5888.CAK75484	1.63e-101	295	COG0636@1|root,KOG0232@2759|Eukaryota,3ZDWD@5878|Ciliophora	2759|Eukaryota	P	Proton-conducting pore forming subunit of the membrane integral V0 complex of vacuolar ATPase. V-ATPase is responsible for acidifying a variety of intracellular compartments in eukaryotic cells	ATP6V0C	GO:0000003,GO:0000041,GO:0000220,GO:0000322,GO:0000323,GO:0000324,GO:0000329,GO:0000331,GO:0001775,GO:0002252,GO:0002263,GO:0002274,GO:0002275,GO:0002283,GO:0002366,GO:0002376,GO:0002443,GO:0002444,GO:0002446,GO:0003674,GO:0003824,GO:0005215,GO:0005488,GO:0005515,GO:0005575,GO:0005622,GO:0005623,GO:0005737,GO:0005764,GO:0005765,GO:0005766,GO:0005768,GO:0005773,GO:0005774,GO:0005794,GO:0005886,GO:…	GO:0000768;GO:0002263;GO:0002274;GO:0002366;GO:0002443;GO:0005886;GO:0006403;GO:0006810;GO:0006887;GO:0006914;GO:0007166;GO:0007276;GO:0009056;GO:0009725;GO:0009790;GO:0012501;GO:0015075;GO:0015318;GO:0016043;GO:0016469;GO:0016817;GO:0019829;GO:0019899;GO:0022803;GO:0022804;GO:0023051;GO:0023052;GO:0030641;GO:0031090;GO:0032940;GO:0033177;GO:0034220;GO:0042625;GO:0043227;GO:0043228;GO:0043229;GO:…	GO:0002275;GO:0002444;GO:0005216;GO:0006605;GO:0006811;GO:0006873;GO:0006886;GO:0006996;GO:0007034;GO:0007167;GO:0007292;GO:0008104;GO:0008324;GO:0009966;GO:0010646;GO:0012506;GO:0015031;GO:0015267;GO:0015399;GO:0015662;GO:0016055;GO:0016236;GO:0016818;GO:0019222;GO:0022853;GO:0022890;GO:0023056;GO:0031982;GO:0032870;GO:0033176;GO:0033179;GO:0035751;GO:0036230;GO:0043067;GO:0043231;GO:0043232;GO:…	2.7.11.11	ko:K02155,ko:K04345,ko:K15542	ko00190,ko01100,ko01522,ko03015,ko04010,ko04014,ko04020,ko04024,ko04062,ko04113,ko04114,ko04138,ko04140,ko04142,ko04145,ko04211,ko04213,ko04261,ko04270,ko04310,ko04340,ko04341,ko04371,ko04530,ko04540,ko04611,ko04713,ko04714,ko04720,ko04721,ko04723,ko04724,ko04725,ko04726,ko04727,ko04728,ko04740,ko04742,ko04750,ko04910,ko04911,ko04912,ko04913,ko04914,ko04915,ko04916,ko04918,ko04919,ko04921,ko04922…	M00160,M00695	-	-	ko00000,ko00001,ko00002,ko01000,ko01001,ko03019,ko03036	3.A.2.2	-	-	ATP-synt_C
PPRIM.AZ9-3.1.T0510121	ATGTATTTAAGCTTTATTAAGGAGCATTTTACACCTAGTTAAGAAGAACTTGATATTTTAGAAGCTAAAGAAACATAAGATTTGTATTCTGATGTATAAATTCAAGGTGGATTTATTTAAGTTTATTCTAGATAATGCAGTATATTTGATTCTGAATTATATAAAAAATAACTCAAAGTATTTTAGAAATATTTGTTGAATTATGAGAAATAAAATCCTAAATTAAATGGGCTTTGTCTTGAAAAAGCTTTTTATGTGGAATAAACTTATTCACTTGACTGTTAAGTTGAATCACCAGAAACTTGGTTAAGAGAATAAGTAACAGTCTGGTAATTACCTACTGATATAGTGAATAAATTGAATTCTAAGTGTTTTACTTTTGAAGATATAGCTAAAAGG…	1902	PPRIM.AZ9-3.1.P0510121	MYLSFIKEHFTPSQEELDILEAKETQDLYSDVQIQGGFIQVYSRQCSIFDSELYKKQLKVFQKYLLNYEKQNPKLNGLCLEKAFYVEQTYSLDCQVESPETWLREQVTVWQLPTDIVNKLNSKCFTFEDIAKRHGNQMVDIRIQDPNTDTFTPTIEQNCIANQMRIDEYCKYLKNKTEFFQKHTEYSSDKVLFAVNVDMDNWDEETGQLYEYMPQSLLKYDGLVYMRQFCLGVNIPQIYIKTKGVWTGGHQENSSVNSLNFNHGPGDCLWLTVDAQHVKKLYEIMPNLYQIEGLWFKEIDFFLENNIPIKYTIQKKGDLVILGAGCLHWVKSLGNTINTSWNLLVYQEDTFQQIYDRQLINDQYQISSVLPIKNLFLDIYIHRKSPLLKTFLHKFIQED…	634	histone lysine demethylation	BP	5888.CAK82504	0	1060	COG0055@1|root,KOG1246@2759|Eukaryota	2759|Eukaryota	C	histone lysine demethylation	ECM5	GO:0000118,GO:0000228,GO:0000775,GO:0000785,GO:0000790,GO:0000792,GO:0000812,GO:0003674,GO:0003676,GO:0003677,GO:0003824,GO:0005488,GO:0005575,GO:0005622,GO:0005623,GO:0005634,GO:0005654,GO:0005694,GO:0005720,GO:0005721,GO:0005737,GO:0006323,GO:0006325,GO:0006333,GO:0006338,GO:0006342,GO:0006355,GO:0006464,GO:0006473,GO:0006475,GO:0006479,GO:0006482,GO:0006807,GO:0006950,GO:0006979,GO:0006996,GO:…	GO:0000118;GO:0000775;GO:0000792;GO:0003676;GO:0006979;GO:0009058;GO:0016043;GO:0016705;GO:0016746;GO:0019787;GO:0032259;GO:0033554;GO:0043170;GO:0043227;GO:0043228;GO:0043229;GO:0043233;GO:0044085;GO:0044238;GO:0048519;GO:0050794;GO:0051213;GO:0070603;GO:0070727;GO:0070887;GO:0070988;GO:0140457;GO:0140993;GO:1904949	GO:0006139;GO:0006325;GO:0006996;GO:0009059;GO:0016706;GO:0016755;GO:0019222;GO:0019538;GO:0032452;GO:0034654;GO:0043231;GO:0043232;GO:0043412;GO:0043414;GO:0043933;GO:0048523;GO:0051128;GO:0062197;GO:0070013;GO:0090304;GO:0097346	-	ko:K11318,ko:K11446,ko:K11447	ko05202,map05202	-	-	-	ko00000,ko00001,ko01000,ko01009,ko03021,ko03036	-	-	-	ARID,JmjC,JmjN,PHD,PLU-1,zf-C5HC2
PPRIM.AZ9-3.1.T1010144	ATGTAATATATTGATCAAGGAAGTGCCATATCAACCAAATAAGTCTCAGGAAGAAGACTATAAAAAAAGAACTCTCTCTTCTATTAACAATCTGTTCTAGAAAATGAAGAATTTACTCAACGATATGAAAAGAACATTGATGAATTAAAAATCTTCAAAGACGATCACCAACTTCAAGCCTATAAATAACATTTTTAAATTCGAAATGCTAGGTTTTTTGAATAGCTAGAACAAATAGTAAAGGTTGAATCATCCCTCAAAGATTTTGCCAAAGGTTATGAAAAATACGGTTTTGTAATCTCAGAGTCAGGCATATTGTACAAAGAGTGGGCTCCTGGAGCTAAAGAAGTATATCTCACTGGAGATTTTAATAATTGGGATAAAACCCAGTATTCTTTG…	2163	PPRIM.AZ9-3.1.P1010144	MQYIDQGSAISTKQVSGRRLQKKNSLFYQQSVLENEEFTQRYEKNIDELKIFKDDHQLQAYKQHFQIRNARFFEQLEQIVKVESSLKDFAKGYEKYGFVISESGILYKEWAPGAKEVYLTGDFNNWDKTQYSLTSDTFGNWEIFLPRNEDGTYMINHGSRVKTYIKNAKDEYVYRIPAWIRMTWQNDENKMFDGVFYNPENRYEFKNNRPGKLKSLKIYEVHIGMAGVEPRVHTFKEFTQQVLPRVVKLGYNVIQIMAIQEHAYYGSFGYHVTNFFAVSSRFGSPDDLKELIDTAHQYGIHVLMDLVHSHASSNAQDGINEWDGTDYQYFHAGTKGNHNLWDSKVFDYSKWEVMRFFLSNLSWWLNEYQFDGFRFDGITSMLYIHHGNGHGFTGGLHEY…	721	1,4-alpha-glucan branching enzyme activity	BP	5888.CAK56566	0	1437	COG0296@1|root,KOG0470@2759|Eukaryota,3ZAMX@5878|Ciliophora	2759|Eukaryota	G	1,4-alpha-glucan branching enzyme activity	SBE1	GO:0000271,GO:0001678,GO:0003674,GO:0003824,GO:0003844,GO:0005575,GO:0005622,GO:0005623,GO:0005737,GO:0005975,GO:0005976,GO:0005977,GO:0005978,GO:0005982,GO:0006073,GO:0006091,GO:0006112,GO:0008150,GO:0008152,GO:0009058,GO:0009059,GO:0009250,GO:0009314,GO:0009416,GO:0009501,GO:0009507,GO:0009532,GO:0009536,GO:0009570,GO:0009628,GO:0009743,GO:0009744,GO:0009746,GO:0009749,GO:0009750,GO:0009987,GO:…	GO:0006091;GO:0009058;GO:0009314;GO:0016757;GO:0033500;GO:0043170;GO:0043227;GO:0043229;GO:0044238;GO:0055082;GO:0070887;GO:0071214;GO:0104004;GO:1901135;GO:1901700	GO:0001678;GO:0005975;GO:0005976;GO:0009059;GO:0009416;GO:0009743;GO:0015980;GO:0016051;GO:0016758;GO:0042593;GO:0043231;GO:0071478;GO:1901137;GO:1901701;GO:2000896	2.4.1.18	ko:K00700	ko00500,ko01100,ko01110,map00500,map01100,map01110	M00565	R02110	-	ko00000,ko00001,ko00002,ko01000,ko04147	-	CBM48,GH13	-	Alpha-amylase,Alpha-amylase_C,CBM_48
PPRIM.AZ9-3.1.T1040066	ATGTAAAATTAAGATTAAGAATATTTACTCAATCATGTAAATCCAATTTTAGAATAATTGGCACTCTATTTAGTTAAAGAAAAGCCTGATAATGTGACCCAAGCATCAATTGAATGGTTAAGCGTAACAGGAGCTCAAATTGAAAATGGATTACATCATAACTAACATTTTCATAATGACACTGTTGAATCATCTGATGATACAGAATCTGATGAAGATGATTATGAATTATATGCCAATAATCCCATTAGACCAGATAGAGCAAGTGTTAGTGCAGAAGTTTATGGAATTTATAATAAAAAAACTAATTTCAAACCTAAAATTGTTGCAAAATCTCACTTACAAATTTAGAAAATCAAAGAAAAATTAGCTTAATCATTTATGTTTTCAGAATTAGAT…	1125	PPRIM.AZ9-3.1.P1040066	MQNQDQEYLLNHVNPILEQLALYLVKEKPDNVTQASIEWLSVTGAQIENGLHHNQHFHNDTVESSDDTESDEDDYELYANNPIRPDRASVSAEVYGIYNKKTNFKPKIVAKSHLQIQKIKEKLAQSFMFSELDEHDLRIVINAMEVIQCKKGDIIIKQGDDGDNLYIVDEGTLDCSKLKAGQDSIHLKTYKPGESFGELALLYNSPRAATIVAEENCVLFSLDRGTFNHIVKDAAIRKRERYEYFLAHVELLQELDPYSRSQIADALKSKNFNIGDYIVKEGDEGDIFYFLEKGEAVATKVLNQSQPAQVVYFYKEGDYFGEIALLRQAPRAASVIAETPCTVVYLDRETFKRLLGPLEDILTRNFKKYEKYMN*	375	Cyclic nucleotide-monophosphate binding domain	BP	5888.CAK60060	9.19e-266	728	COG0664@1|root,KOG1113@2759|Eukaryota,3ZD7D@5878|Ciliophora	2759|Eukaryota	T	Cyclic nucleotide-monophosphate binding domain	PRKAR1A	GO:0000003,GO:0000166,GO:0000187,GO:0000226,GO:0000280,GO:0001704,GO:0001707,GO:0001932,GO:0001933,GO:0001934,GO:0002682,GO:0002683,GO:0002694,GO:0002695,GO:0003006,GO:0003008,GO:0003014,GO:0003091,GO:0003674,GO:0004857,GO:0004860,GO:0004862,GO:0005488,GO:0005515,GO:0005575,GO:0005622,GO:0005623,GO:0005737,GO:0005813,GO:0005815,GO:0005829,GO:0005856,GO:0005886,GO:0005929,GO:0005952,GO:0006355,GO:…	GO:0000226;GO:0001556;GO:0001704;GO:0002682;GO:0003014;GO:0004857;GO:0005886;GO:0006793;GO:0007267;GO:0007276;GO:0007281;GO:0007308;GO:0007309;GO:0007611;GO:0007631;GO:0007635;GO:0009058;GO:0009611;GO:0009725;GO:0009790;GO:0009798;GO:0009888;GO:0009994;GO:0010927;GO:0016043;GO:0019207;GO:0019899;GO:0023051;GO:0023052;GO:0030010;GO:0030036;GO:0030154;GO:0030587;GO:0030952;GO:0031150;GO:0031154;GO:…	GO:0000166;GO:0002683;GO:0002694;GO:0005929;GO:0006139;GO:0006796;GO:0006996;GO:0007159;GO:0007292;GO:0007369;GO:0007498;GO:0007507;GO:0007599;GO:0007612;GO:0007613;GO:0009059;GO:0009966;GO:0010646;GO:0010737;GO:0014855;GO:0019210;GO:0019222;GO:0019538;GO:0019887;GO:0019900;GO:0022607;GO:0023056;GO:0023057;GO:0030155;GO:0030239;GO:0030951;GO:0031032;GO:0031149;GO:0032555;GO:0032870;GO:0032878;GO:…	-	ko:K04739	ko04910,map04910	-	-	-	ko00000,ko00001	-	-	-	RIIa,cNMP_binding
PPRIM.AZ9-3.1.T1050021	ATAACATTTACTTGACTTCCAAATATGTAAGCTGCTTTCAATCAGATTGGAAACATGGGATAGGCTGTGTTGGTTTAGATGAATGAATAGGCACAGAATCTAATCCAAGCTATATCCAGTAGTTGTTTGGATATTTTGGGTTAACAAGACGGTATCTTTATTAAGTAAAAATTCGAGTTGTTTGAAGCTCTCTCAGGTTTTGAGACTCCAAATGTATATAAGGTCTATGCTGCAGATGATTAAGGAAAAAAGAAAAAGTAAAAGGCTTTATTCAAATGCAAGGAGAAGTCATCCACCTGTGCTAGACTCTGTCTTCCAGGTAATGCAAGACCTTTTGAAATGAAGATTAGTAATTACGGTTGTAAAGATTTCTAACCTGCCTTGGCTAAATAGTTCATG…	918	PPRIM.AZ9-3.1.P1050021	MQAAFNQIGNMGQAVLVQMNEQAQNLIQAISSSCLDILGQQDGIFIKQKFELFEALSGFETPNVYKVYAADDQGKKKKQKALFKCKEKSSTCARLCLPGNARPFEMKISNYGCKDFQPALAKQFMKDDKRVVFKFKREYQCTCLCFNRPRLEVLYVENDENKKLGTIVNPWYFCNIGCHVLDIHDNLRYIVEASCCQTYFWCSCPCNSCNKVEFVIKVPTGDVVAHLMKKGKDCCKNMIGDADNFSLIFPKGASKEDKALLLAVTLMMDYMYFEDKSGAQASVGPG*	287	Belongs to the phospholipid scramblase family	BP	5888.CAK69393	2.75e-209	578	KOG0621@1|root,KOG0621@2759|Eukaryota,3ZBW8@5878|Ciliophora	2759|Eukaryota	M	Belongs to the phospholipid scramblase family	PLS1	GO:0001300,GO:0003674,GO:0005215,GO:0005319,GO:0005548,GO:0005575,GO:0005622,GO:0005623,GO:0005737,GO:0005739,GO:0005886,GO:0006810,GO:0006811,GO:0006820,GO:0006869,GO:0006950,GO:0006979,GO:0007009,GO:0007568,GO:0007569,GO:0008150,GO:0009266,GO:0009408,GO:0009628,GO:0009892,GO:0009894,GO:0009895,GO:0009898,GO:0009987,GO:0010256,GO:0010506,GO:0010507,GO:0010639,GO:0010821,GO:0010823,GO:0010876,GO:…	GO:0005548;GO:0005886;GO:0006810;GO:0006914;GO:0006979;GO:0009056;GO:0009266;GO:0009408;GO:0010876;GO:0016043;GO:0033554;GO:0043227;GO:0043229;GO:0048519;GO:0050794;GO:0070887;GO:0097035;GO:0098562;GO:0140303	GO:0000422;GO:0006811;GO:0006869;GO:0006996;GO:0010256;GO:0015748;GO:0019222;GO:0034204;GO:0043231;GO:0048523;GO:0051128;GO:0061024;GO:0062197	-	-	-	-	-	-	-	-	-	-	Scramblase
PPRIM.AZ9-3.1.T1110140	AATATATATATCTTAATTATGGATAAAAAGAATAAAGTGAAATCTATTGTAAAGTTCGATGATGAAAAGTAGCCAGAATAAGTAATCTAAGAAGTACAAGAGATTAAAAAAGATAAGAAAAAGAAAAAGGAATAATAAAAGAAGAAATTATCACTTGAATAGAGACATGTTACTATTGCCATTCCAGATTCAATTATCTCTAATGCTTAATCATCTGAATTGAGAAGTTATTTTATGTCTCAATTAGCAAGGATGTTTGCAATCTTTTAAGTAGATGAAGTGATCATCCTAAGAGATTATTCATACATACCAAAAAGTAAATAATTTGATGTAGCATCATATGTGGTCAGAAATTTATAATATTTGGAAACACCATAATATTTGAGAAAGTACTTGTTT…	1057	PPRIM.AZ9-3.1.P1110140	MDKKNKVKSIVKFDDEKQPEQVIQEVQEIKKDKKKKKEQQKKKLSLEQRHVTIAIPDSIISNAQSSELRSYFMSQLARMFAIFQVDEVIILRDYSYIPKSKQFDVASYVVRNLQYLETPQYLRKYLFPIHSDLKNVGLMNPIESKHHLLTEQVCPFREGVVVERPSKGDTSWVEIGLKRQVLINYPLQPGTRVTLKLDDPTSTHLTGTPVSSQDAKKEGYYWGYTVTIESKFHRLLDRDDFDMKILIETEKSDETTQTTTFNPRQLSQQPLKLLLLFSGLQKITDFTENDEKSKLSNEDIYGKFDHVYRYGNNEYGVKQLRLEEQMFMFLQSIQ*	335	Putative RNA methyltransferase	BP	5888.CAK95092	6.94e-218	603	COG2106@1|root,KOG3925@2759|Eukaryota,3ZBSF@5878|Ciliophora	2759|Eukaryota	S	Putative RNA methyltransferase	C9orf114	GO:0000070,GO:0000278,GO:0000280,GO:0000775,GO:0000776,GO:0000819,GO:0000922,GO:0003674,GO:0003676,GO:0003723,GO:0003824,GO:0005488,GO:0005575,GO:0005622,GO:0005623,GO:0005634,GO:0005694,GO:0005730,GO:0005813,GO:0005815,GO:0005819,GO:0005856,GO:0006139,GO:0006396,GO:0006725,GO:0006807,GO:0006996,GO:0007049,GO:0007059,GO:0008150,GO:0008152,GO:0008168,GO:0009892,GO:0009987,GO:0010033,GO:0010467,GO:…	GO:0000278;GO:0000775;GO:0003676;GO:0005813;GO:0007059;GO:0009058;GO:0014070;GO:0016043;GO:0016741;GO:0043170;GO:0043227;GO:0043228;GO:0043229;GO:0043233;GO:0044238;GO:0048519;GO:0050794;GO:0051642;GO:0051657;GO:0070887;GO:1901698;GO:1903047	GO:0000779;GO:0003723;GO:0006139;GO:0006325;GO:0006396;GO:0006996;GO:0009059;GO:0019222;GO:0034654;GO:0043231;GO:0043232;GO:0043331;GO:0048523;GO:0070013;GO:0071407;GO:0090304;GO:0098813;GO:0140014;GO:1901699	-	ko:K09142	-	-	-	-	ko00000	-	-	-	Methyltrn_RNA_3
PPRIM.AZ9-3.1.T1670028	ATGTAAGAATAAAACATTAGATATTCACAATTTCATATTACACATCCTATTCCCGATGAGAATCATATTCAAAATGTTTTTGAATCATTCATTAATGAATATAAGAACTTTAGAATTAATGTACCAATTGGATGTATTACTGATAAATGTTCATCAAAATAAAAGGAGAGGAGTGACTTAAGTGTTTTTTGTGGAGCAGGAGGATATCTATATTTATATTTGAGAATATATGAATTTGTTTAAACTTTAAGTCCTGATATGTAACAATAATGTACTAAAGGATTAACTGATTAAGAATTATCAGAATTTTATAATCCAGAGACATTTTTATCATTAGCATTATAATAATATTAGGCTTTATAACCTTAATTAAAGGCAGATGATGATATCTCATTTTTT…	1338	PPRIM.AZ9-3.1.P1670028	MQEQNIRYSQFHITHPIPDENHIQNVFESFINEYKNFRINVPIGCITDKCSSKQKERSDLSVFCGAGGYLYLYLRIYEFVQTLSPDMQQQCTKGLTDQELSEFYNPETFLSLALQQYQALQPQLKADDDISFFMSNSTIYLLGADLFYYLKDQENFKKCVTEVLSHFGNIVAQSEKYEQELLYGIPGYLYSLLWLHKKYSNEKDQFQLDLSSHIHTICQIIRKFTGNGIMKCHFHNRSYFGAAHGIFGVIQMLLLSYESCKEYFHLKDEQGLLQMLESIQTTLDYLIKLYYQYGNLPSSAQNEKNLKLYQFCHGIPGAIAPILKAYQIFNKQDYLNAAIHMCENLYKYGMIKKGYGLCHGIPGNSYGFMQLYRITGSEKLRQYAFQFLQYKKNPHIYNE…	446	Lanthionine synthetase C-like protein	BP	5888.CAK84056	9.14e-269	741	KOG2787@1|root,KOG2787@2759|Eukaryota,3ZE4W@5878|Ciliophora	2759|Eukaryota	V	Lanthionine synthetase C-like protein	LANCL3	GO:0000003,GO:0000166,GO:0001882,GO:0001883,GO:0003006,GO:0003674,GO:0004888,GO:0004930,GO:0005102,GO:0005488,GO:0005515,GO:0005524,GO:0005525,GO:0005543,GO:0005575,GO:0005622,GO:0005623,GO:0005634,GO:0005737,GO:0005829,GO:0005856,GO:0005886,GO:0005887,GO:0005938,GO:0006355,GO:0007154,GO:0007165,GO:0007186,GO:0007275,GO:0008144,GO:0008150,GO:0008270,GO:0008289,GO:0009787,GO:0009789,GO:0009791,GO:…	GO:0001882;GO:0004888;GO:0005102;GO:0005543;GO:0005938;GO:0009058;GO:0009725;GO:0009755;GO:0010431;GO:0019840;GO:0019904;GO:0023051;GO:0023052;GO:0032553;GO:0033993;GO:0043167;GO:0043170;GO:0043177;GO:0043178;GO:0043227;GO:0043228;GO:0043229;GO:0044238;GO:0048316;GO:0048518;GO:0048519;GO:0048583;GO:0048608;GO:0048731;GO:0050794;GO:0070887;GO:0071495;GO:0097437;GO:1900750;GO:1901265;GO:1901363;GO:…	GO:0000166;GO:0001883;GO:0006139;GO:0009059;GO:0009737;GO:0009738;GO:0009966;GO:0010154;GO:0010646;GO:0019222;GO:0023056;GO:0031406;GO:0032549;GO:0032555;GO:0032870;GO:0034654;GO:0035091;GO:0035639;GO:0043168;GO:0043169;GO:0043231;GO:0043232;GO:0048522;GO:0048523;GO:0048584;GO:0061458;GO:0070325;GO:0071396;GO:0090304;GO:0097305;GO:1901419;GO:1901701;GO:1905957	-	ko:K17509,ko:K19522	-	-	-	-	ko00000,ko01009,ko02000	2.A.112.1.1	-	-	LANC_like
PPRIM.AZ9-3.1.T0380127	AATAAAATGGATTAAAAAGCTACATATAGGACTAGTGTTCGTAGATCAACAGTATAAGTTGGTGGAAGCCCTTCAAATATGTATAGACCTGAGTATTAGGTTGAACAATTTGGTTTATAAGCCAGTCCAAGGGATACTTCCAAAATATGGGAGTTAATGGATTCGTACTAAGGAAGTGACAAATTAGCATTGTAACAATCTATTGTTCATCATGTTGAGTACACATTGGCCAGAACACGCTTTGATTTCTCTAAATTTCATAGTTACTAAGCCTTGTCTCATTCAGTAAGAGATAGATTGATTGAAGCATTTAATGATACAAATTTACATTTTCATTAGATGGATGCCAAACGTATATACTATTTGAGTTTGGAATTTTTAATTGGAAGATGCTTATAA…	2704	PPRIM.AZ9-3.1.P0380127	MDQKATYRTSVRRSTVQVGGSPSNMYRPEYQVEQFGLQASPRDTSKIWELMDSYQGSDKLALQQSIVHHVEYTLARTRFDFSKFHSYQALSHSVRDRLIEAFNDTNLHFHQMDAKRIYYLSLEFLIGRCLQNALVNLDLEEDYREALLDLGYKLEELYDEEVDPALGNGGLGRLAACFLDSLATLNYPSFGYGIRYTYGIFKQLIKDGYQVESPDFWLNHGNPWEIERLDVQYQIRFYGFVKKVWDHGVERSVWEGGETIMARAYDTPIPGYNTQNTIALRLWKSHPASEFDFSSFNTGDYFKALEQRQKAEYITSVLYPNDSTEAGKELRLKQQYLLVSASMQDIVRRFKRRKVLDWNAFPSKVAVQLNDTHPALAIVELLRILIDIEQLDNMSAWQI…	897	Phosphorylase is an important allosteric enzyme in carbohydrate metabolism. Enzymes from different sources differ in their regulatory mechanisms and in their natural substrates. However, all known phosphorylases share catalytic and structural properties	BP	5888.CAK82507	0	1677	COG0058@1|root,KOG2099@2759|Eukaryota,3ZAK5@5878|Ciliophora	2759|Eukaryota	H	Phosphorylase is an important allosteric enzyme in carbohydrate metabolism. Enzymes from different sources differ in their regulatory mechanisms and in their natural substrates. However, all known phosphorylases share catalytic and structural properties	GPH1	GO:0000272,GO:0003674,GO:0003824,GO:0004645,GO:0005488,GO:0005575,GO:0005622,GO:0005623,GO:0005737,GO:0005975,GO:0005976,GO:0005977,GO:0005980,GO:0006073,GO:0006091,GO:0006112,GO:0008144,GO:0008150,GO:0008152,GO:0008184,GO:0009056,GO:0009057,GO:0009251,GO:0009987,GO:0015980,GO:0016052,GO:0016740,GO:0016757,GO:0016758,GO:0019842,GO:0030170,GO:0036094,GO:0043167,GO:0043168,GO:0043170,GO:0044042,GO:…	GO:0006091;GO:0009056;GO:0016757;GO:0019842;GO:0043167;GO:0043170;GO:0044238;GO:0070279;GO:1901363	GO:0005975;GO:0005976;GO:0009057;GO:0015980;GO:0016052;GO:0016758;GO:0043168	2.4.1.1	ko:K00688	ko00500,ko01100,ko01110,ko02026,ko04217,ko04910,ko04922,ko04931,map00500,map01100,map01110,map02026,map04217,map04910,map04922,map04931	-	R02111	-	ko00000,ko00001,ko01000	-	GT35	-	Phosphorylase
PPRIM.AZ9-3.1.T0500113	ATGTAAAAATATTTCTTTATTTGCGTCATATTGATTACGCTAAATGCATTAGATAATGGATTAGGCAGAAAACCTCCTATGGGTTGGAATCCATGGAATAAATATGGCTGCAACATCAACGAAGAAATTGTCAGATAAACTGCTGATGCTTTAGTCTCAACTGGATTGGCAGCTGCAGGATACATTTACTTAAATTTAGATGATTGCTGGTAATCAGCTAGAGATCCTGTTACCAAAAAGATTATTGCAGATCCAGTCAAATTTCCATCTGGAATTCCATCTTTGGTCTAATATGTACATTCAAAAGGATTGAAATTTGGATTATATTCAGATGCTGGTATGTAAACATGTGAAGGCAAGCCAGGTTCATTAGGTTATGAAGAAATTGATGCAGAAACA…	1154	PPRIM.AZ9-3.1.P0500113	MQKYFFICVILITLNALDNGLGRKPPMGWNPWNKYGCNINEEIVRQTADALVSTGLAAAGYIYLNLDDCWQSARDPVTKKIIADPVKFPSGIPSLVQYVHSKGLKFGLYSDAGMQTCEGKPGSLGYEEIDAETYAEWDIDYLKYDNCHTDGTSPKVRYPPMSAALMKQSKKIYFSMCEWGLEKPWLWAPPIANSWRTTGDISDHWYSFIAILEEQANLAQYAGPGQWNDPDMLEVGNGGMKTHEYQAHFALWAILKAPLLIGCDITNMSQDTKKILMNREVIAVNQDSLGKQATRVKKVLTSEVWAAEVADNGAGVVAVLFNQASIQESITIEFDKLGISGPQNVRDLINQVDLGQSTVSYTCQVPGRSAVMVKFRSVQSEQ*	383	Melibiase	BP	5888.CAK79708	1.28e-276	756	KOG2366@1|root,KOG2366@2759|Eukaryota,3ZCUZ@5878|Ciliophora	2759|Eukaryota	G	Melibiase	-	GO:0003674,GO:0003824,GO:0004553,GO:0004557,GO:0005575,GO:0005576,GO:0005618,GO:0005622,GO:0005623,GO:0005737,GO:0005773,GO:0005975,GO:0006629,GO:0006643,GO:0006664,GO:0006665,GO:0006672,GO:0006677,GO:0006687,GO:0006807,GO:0007275,GO:0008150,GO:0008152,GO:0009056,GO:0009311,GO:0009505,GO:0009605,GO:0009607,GO:0009620,GO:0009653,GO:0009909,GO:0009911,GO:0009965,GO:0009987,GO:0010016,GO:0015925,GO:…	GO:0005618;GO:0009056;GO:0010016;GO:0016798;GO:0043207;GO:0043227;GO:0043229;GO:0043603;GO:0044238;GO:0048518;GO:0048608;GO:0048731;GO:0050793;GO:0051239;GO:0090567;GO:0099402;GO:1901135;GO:1905392;GO:2000241	GO:0004553;GO:0005975;GO:0006629;GO:0006672;GO:0009908;GO:0009909;GO:0016042;GO:0043231;GO:0048367;GO:0048827;GO:0048831;GO:0051094;GO:0051240;GO:0061458;GO:1901136;GO:1901657;GO:1903509;GO:2000026;GO:2000243	3.2.1.22	ko:K07407	ko00052,ko00561,ko00600,ko00603,map00052,map00561,map00600,map00603	-	R01101,R01103,R01104,R01194,R01329,R02926,R03634,R04019,R04470,R05549,R05961,R06091	RC00049,RC00059,RC00451	ko00000,ko00001,ko01000	-	-	-	Melibiase_2,Melibiase_2_C
PPRIM.AZ9-3.1.T0510119	AAAATGGATTAAAAAGCTACATATAGGACTAGTGTTCGTAGATCAACAGTTTAAGTTGGTGGAAGCCCTTCAAATATGTATAGACCTGAATATTAGGTTGAACAATTTGGATTATAAGCCAGTCCAAGGGATACTTCCAAAATATGGGAGTTAATGGATTCGTACTAAGGGAGTGACAAGTTAGCATTGTAACAATCTATTGTTCATCATGTTGAGTACACATTGGCCAGAACACGCTTTGATTTCTCTAAATTTCATAGTTACTAAGCCTTGTCTCATTCAGTAAGAGATAGATTGATTGAAGCATTTAATGATACAAATTTACATTTTCATTAGATGGATGCCAAACGTATCTACTATTTGAGTTTGGAATTTTTAATTGGAAGATGCTTATAAAAT…	2704	PPRIM.AZ9-3.1.P0510119	MDQKATYRTSVRRSTVQVGGSPSNMYRPEYQVEQFGLQASPRDTSKIWELMDSYQGSDKLALQQSIVHHVEYTLARTRFDFSKFHSYQALSHSVRDRLIEAFNDTNLHFHQMDAKRIYYLSLEFLIGRCLQNALVNLDLEDDYREALLDLGYKLEELYDEEVDPALGNGGLGRLAACFLDSLATLNYPSFGYGIRYTYGIFKQLIKDGYQVESPDFWLNHGNPWEIERLDVQYQIRFYGFVKKVWDHGVERSVWEGGETIMARAYDTPIPGYNTQNTIALRLWKSHPASEFDFSSFNTGDYFKALEQRQKAEYITSVLYPNDSTEAGKELRLKQQYLLVSASMQDIVRRFKRRKVLDWNAFPSKVAVQLNDTHPALAIVELLRILIDIEQLDNMSAWQI…	897	Phosphorylase is an important allosteric enzyme in carbohydrate metabolism. Enzymes from different sources differ in their regulatory mechanisms and in their natural substrates. However, all known phosphorylases share catalytic and structural properties	BP	5888.CAK82507	0	1677	COG0058@1|root,KOG2099@2759|Eukaryota,3ZAK5@5878|Ciliophora	2759|Eukaryota	H	Phosphorylase is an important allosteric enzyme in carbohydrate metabolism. Enzymes from different sources differ in their regulatory mechanisms and in their natural substrates. However, all known phosphorylases share catalytic and structural properties	GPH1	GO:0000272,GO:0003674,GO:0003824,GO:0004645,GO:0005488,GO:0005575,GO:0005622,GO:0005623,GO:0005737,GO:0005975,GO:0005976,GO:0005977,GO:0005980,GO:0006073,GO:0006091,GO:0006112,GO:0008144,GO:0008150,GO:0008152,GO:0008184,GO:0009056,GO:0009057,GO:0009251,GO:0009987,GO:0015980,GO:0016052,GO:0016740,GO:0016757,GO:0016758,GO:0019842,GO:0030170,GO:0036094,GO:0043167,GO:0043168,GO:0043170,GO:0044042,GO:…	GO:0006091;GO:0009056;GO:0016757;GO:0019842;GO:0043167;GO:0043170;GO:0044238;GO:0070279;GO:1901363	GO:0005975;GO:0005976;GO:0009057;GO:0015980;GO:0016052;GO:0016758;GO:0043168	2.4.1.1	ko:K00688	ko00500,ko01100,ko01110,ko02026,ko04217,ko04910,ko04922,ko04931,map00500,map01100,map01110,map02026,map04217,map04910,map04922,map04931	-	R02111	-	ko00000,ko00001,ko01000	-	GT35	-	Phosphorylase
PPRIM.AZ9-3.1.T0920107	ATGATTATTCAACCCAACAACTTTCATAGTCTCAGAACTAAATATTAACCTGAGTTACCACAATTATTGTAATTAGATGAGTTGGACACTAAAACAGAGACAATATAGGTGAATGCTCAAATACGAGAAATGTTTCCATTTTTATGTAAAGAAGATGTAAAGGCAGTCACTTTTTAAGCTGCAAATGCTAATGAAAATACAATTAGAGCACCTTTAAGAATTGGTTGTGTACTTTCTGGAGGGTAAGCAGCAGGTGGTCATAATGTTATAGTGGGAATTTATGAATAAATAAAGAGAAGACATCCAAATAGTTAATTGTTTGGATTTTTGAAGGGACCAATTGGTATTTACTCAGGTAAGTATGAGGAATTGAAAGATGATACTATCAATTATTTCAAG…	3435	PPRIM.AZ9-3.1.P0920107	MIIQPNNFHSLRTKYQPELPQLLQLDELDTKTETIQVNAQIREMFPFLCKEDVKAVTFQAANANENTIRAPLRIGCVLSGGQAAGGHNVIVGIYEQIKRRHPNSQLFGFLKGPIGIYSGKYEELKDDTINYFKNRGGFDMIQSGRHKIETEEQFKKSLQYCQSLKLDGLVVIGGDDSNTNACLLAEYFLKNNCQTSVVGCPKTIDGDLKNEFVEVSFGFDTACKTYSELIGNIMLDTVSSKKYYHFIRLMGRSASHIALECALLTRPTWAYIGEEVEKNKTSLIQIVTQLSDLIEKRYKQNKNHGVILVPEGLIEFIDEVKILIKEINTILAANKWESDQVYNNILTKLTPESSKLLQFLPRSISDQLLLDRDPHGNVQVAKIETEKLLIEMVKVELQR…	1145	6-phosphofructokinase activity	BP	5888.CAK94614	0	2252	COG0205@1|root,KOG2440@2759|Eukaryota	2759|Eukaryota	G	6-phosphofructokinase activity	PFP-BETA	GO:0000003,GO:0003006,GO:0003674,GO:0003824,GO:0005575,GO:0005618,GO:0005622,GO:0005623,GO:0005737,GO:0005829,GO:0005975,GO:0006793,GO:0006796,GO:0007275,GO:0008150,GO:0008152,GO:0008443,GO:0009719,GO:0009725,GO:0009735,GO:0009790,GO:0009791,GO:0009793,GO:0009987,GO:0010033,GO:0010035,GO:0010038,GO:0010154,GO:0015979,GO:0016020,GO:0016301,GO:0016310,GO:0016740,GO:0016772,GO:0016773,GO:0019200,GO:…	GO:0006793;GO:0009725;GO:0009790;GO:0010038;GO:0016772;GO:0044238;GO:0048316;GO:0048608;GO:0048731	GO:0005975;GO:0006796;GO:0010154;GO:0016301;GO:0016773;GO:0061458	2.7.1.90	ko:K00895	ko00010,ko00030,ko00051,ko01100,ko01110,ko01120,ko01130,map00010,map00030,map00051,map01100,map01110,map01120,map01130	-	R00764,R02073	RC00017	ko00000,ko00001,ko01000	-	-	-	PFK
PPRIM.AZ9-3.1.T0050368	ATGAACTTAAAAGAATCAGAATCTATAAATGATTTTTTTAAAGATGACACTAAATTCATTGGAGAATATTAAATGCTTGATTACAAAGTACTCAGAGGATATATACCAGGATTTGGATAAGATCTTAGACTTTATTATACTAAATTGGATCCTCCTAATAAGAAAGCATCTATTTGCATTATTCATGGATTTGGAGAACATTAAGGAAGATTTCTACATGTGGCTGACTTTTTTGCTAAAATGAATTTTGTTGTACACTTGATTGATTTGAGGGGTTTTGGATTTTCAGGAGGACCAAGAGGATCTCAATCAATAGCAGATCTTTAATTGGATGTTGAAGTTCTCATAAGATAAGCATCAAAGGATTTACCTTTATTTTTATATGGACATGCTATGGGA…	1128	PPRIM.AZ9-3.1.P0050368	MNLKESESINDFFKDDTKFIGEYQMLDYKVLRGYIPGFGQDLRLYYTKLDPPNKKASICIIHGFGEHQGRFLHVADFFAKMNFVVHLIDLRGFGFSGGPRGSQSIADLQLDVEVLIRQASKDLPLFLYGHAMGALVIISLLIRNPKLKISGVICTAPTLGFPLNRNIGPFKQFLIKNFGHYLEDLVINTNVNPTSLSKNNQHIQRIFEDRLVMPFLGVGMARSIYKTLPFIFKNSVQFQFPIIIFHGKQDTQSSYENSVQFINQVGSKDKQIKLFDEGYHELQHDEEFQCIKQQLNEWIKIRLENSVPFGILSQPRLLIGIPIQKNRKKLIICLLILLIIYFLTVFIKKSKFKKVQYPFVPILILYNKLIKKQLK*	376	Alpha/beta hydrolase family	BP	5888.CAK55757	2.92e-258	709	COG2267@1|root,KOG1455@2759|Eukaryota,3ZCX8@5878|Ciliophora	2759|Eukaryota	I	Alpha/beta hydrolase family	-	GO:0003674,GO:0003824,GO:0005575,GO:0005622,GO:0005623,GO:0005737,GO:0005739,GO:0005740,GO:0005741,GO:0005783,GO:0005811,GO:0005886,GO:0006629,GO:0006638,GO:0006639,GO:0006641,GO:0008150,GO:0008152,GO:0009056,GO:0009966,GO:0009987,GO:0010646,GO:0012505,GO:0016020,GO:0016042,GO:0016298,GO:0016787,GO:0016788,GO:0017171,GO:0019433,GO:0019867,GO:0023051,GO:0031090,GO:0031966,GO:0031967,GO:0031968,GO:…	GO:0005740;GO:0009056;GO:0016788;GO:0019867;GO:0023051;GO:0023052;GO:0031090;GO:0043227;GO:0043228;GO:0043229;GO:0044238;GO:0048583;GO:0050794	GO:0006629;GO:0010646;GO:0016042;GO:0031966;GO:0031968;GO:0043231;GO:0043232;GO:0052689;GO:0098588	3.1.1.23	ko:K01054	ko00561,ko01100,ko04714,ko04723,ko04923,map00561,map01100,map04714,map04723,map04923	M00098	R01351	RC00020,RC00041	ko00000,ko00001,ko00002,ko01000,ko01002	-	-	-	Hydrolase_4
PPRIM.AZ9-3.1.T0150111	AGTTTATTAAATATTCAAATATATTAATATCATAAATATATATGTAATCCTGGTAAACTTGTGCATTATCTGGTGAATTAATAGAAACACCAGTAATATCCAAAGTTAGTGGACACATATATGAAAAGAGATTAATAGAAAAACATATTGAAAGCACAGGTACATGTCCAATAACAGGAAGACCTTTGAATTAAGATGATCTGATTGAAGTCAAAGTAGCTAAAGTATAAAAACCCAGACCTGTGACAGCTACTTCAATACCTTCATTACTTTCTCTTTTATAAAATGAATGGGATGCTTTATTGTTGGAATAATTTTAATTGAAATAGCATTTAGAATAAGTAAGACATGAATTAACACATGCTTTATATTAACATGATGCTGCATGTCGTGTGATAG…	1502	PPRIM.AZ9-3.1.P0150111	MQSWQTCALSGELIETPVISKVSGHIYEKRLIEKHIESTGTCPITGRPLNQDDLIEVKVAKVQKPRPVTATSIPSLLSLLQNEWDALLLEQFQLKQHLEQVRHELTHALYQHDAACRVIAKLIKERDQARIELAQLQNKLNHKVEVETNNIPEKLSANYVSEIEQTALKLTSQRKVLRKQQSYFDQFPSPQILSNYEIKQQHTQTQGGTSLDIQANYVLVGGQAGLVSLYRSESLLYQNQQNNQKINTIKFFTFDEHLRFLTSTSDGDLIIYQFNTETNEGLITSTIKVGQNITGLAIHPIGYIAVIVTSEGLLLFYDLRSGLQISKVTDFEGQCQFTSLAIHPDGLLLAIGQDNSQIKIWKITSGQLVAQFEGQEGSINQVAFSENGVNLASVSKTEV…	487	Prp19/Pso4-like	BP	5888.CAK59056	4.66e-302	829	KOG0289@1|root,KOG0289@2759|Eukaryota,3ZCDP@5878|Ciliophora	2759|Eukaryota	S	Prp19/Pso4-like	PRPF19	GO:0000075,GO:0000077,GO:0000151,GO:0000209,GO:0000244,GO:0000245,GO:0000349,GO:0000375,GO:0000377,GO:0000381,GO:0000387,GO:0000393,GO:0000398,GO:0000726,GO:0000974,GO:0001701,GO:0001824,GO:0001832,GO:0001833,GO:0003674,GO:0003824,GO:0004842,GO:0005488,GO:0005515,GO:0005575,GO:0005618,GO:0005622,GO:0005623,GO:0005634,GO:0005654,GO:0005681,GO:0005684,GO:0005694,GO:0005730,GO:0005737,GO:0005811,GO:…	GO:0000151;GO:0001824;GO:0001832;GO:0005681;GO:0006952;GO:0009056;GO:0009058;GO:0009617;GO:0009790;GO:0010038;GO:0016043;GO:0016746;GO:0019787;GO:0023052;GO:0030154;GO:0033554;GO:0035556;GO:0043170;GO:0043207;GO:0043227;GO:0043228;GO:0043229;GO:0043233;GO:0044085;GO:0044238;GO:0044770;GO:0048468;GO:0048518;GO:0048519;GO:0048731;GO:0050793;GO:0050794;GO:0051239;GO:0070727;GO:0071012;GO:0071013;GO:…	GO:0000075;GO:0004842;GO:0005684;GO:0006139;GO:0006396;GO:0006629;GO:0006974;GO:0006996;GO:0007399;GO:0007417;GO:0009057;GO:0009059;GO:0009792;GO:0010001;GO:0016755;GO:0019222;GO:0019538;GO:0022008;GO:0022607;GO:0022613;GO:0030182;GO:0031461;GO:0034654;GO:0042770;GO:0043231;GO:0043232;GO:0043412;GO:0043933;GO:0045595;GO:0048522;GO:0048523;GO:0051093;GO:0051094;GO:0051240;GO:0051241;GO:0051726;GO:…	2.3.2.27,3.6.4.13	ko:K10599,ko:K14808,ko:K20368	ko03040,ko04120,map03040,map04120	M00353,M00355	-	-	ko00000,ko00001,ko00002,ko01000,ko02000,ko03009,ko03041,ko03400,ko04121,ko04131	8.A.61	-	-	Prp19,U-box,WD40
PPRIM.AZ9-3.1.T0500181	ATGAGATTTTAGGAATAAATTTTATTTTTTATAAGTGCTTGCACATTAATCTATTTCGCATATGAAAATGATTATGATAATATGAAAAATAGATATAGAGGAATAATTGGGTGCATATTATTTATATGTATGATGGGTTCCTTGAGACCTTATAATGGTCCAATAAAACGGTTTATAGGATATTGGAGATTTATGTTTTGGCTTGGTGTATGTTATAATGCATTTCTTATATTTCTAATATTTTAAAATGAAATAGAAGCAAGATAATTGATGAAATTAGGTGATTAGAGTTTGGGTAGATCTGTAACAAAAGATATGCACACTTATGATGATAATTGTGAGTTTGAATTAGTTAATATAGTGGATAATTTGGATCATTATTTTTTATTACATTGCTTA…	1071	PPRIM.AZ9-3.1.P0500181	MRFQEQILFFISACTLIYFAYENDYDNMKNRYRGIIGCILFICMMGSLRPYNGPIKRFIGYWRFMFWLGVCYNAFLIFLIFQNEIEARQLMKLGDQSLGRSVTKDMHTYDDNCEFELVNIVDNLDHYFLLHCLNWFLLAFLLRDAWLLNFWQIFDEVIELSWQHILPHFRECWWDHVLLDVLIGNTLFIFLGLWVSKKLGIEQFDWLGRKDKSFTQWLVWHDYKYFGASFGTWLAVTINFLTGFFLMNQLWVPPKCWMVSFRLFVWFGMGVLSWQEQWNDLKGNKEQSGQCRYLVVWTLFAETFISIKFLKNAGNIQYVDTPYYISIPWIATIIISLSVYLIMRLKNKRIQKIKVN*	357	Phosphatidyl serine synthase	BP	5888.CAK64138	1.9e-258	708	KOG2735@1|root,KOG2735@2759|Eukaryota,3ZAWH@5878|Ciliophora	2759|Eukaryota	I	Phosphatidyl serine synthase	PTDSS1	GO:0003674,GO:0003824,GO:0005575,GO:0005622,GO:0005623,GO:0005737,GO:0005783,GO:0005789,GO:0006575,GO:0006629,GO:0006644,GO:0006650,GO:0006658,GO:0006659,GO:0006793,GO:0006796,GO:0006807,GO:0008150,GO:0008152,GO:0008610,GO:0008654,GO:0009058,GO:0009987,GO:0012505,GO:0016020,GO:0016740,GO:0019637,GO:0031984,GO:0042175,GO:0042398,GO:0043226,GO:0043227,GO:0043229,GO:0043231,GO:0044237,GO:0044238,GO:…	GO:0006575;GO:0006793;GO:0009058;GO:0031090;GO:0042175;GO:0043227;GO:0043229;GO:0044238;GO:0098827	GO:0006629;GO:0006658;GO:0006796;GO:0008610;GO:0019637;GO:0042398;GO:0043231;GO:0090407	2.7.8.29	ko:K08729,ko:K08730	ko00564,ko01100,ko01110,map00564,map01100,map01110	-	R07376,R07377	RC00017,RC02950	ko00000,ko00001,ko01000	-	-	-	PSS
PPRIM.AZ9-3.1.T0830231	ATGAAGATTATTGTTACAATCACAACTATTCTATCTCTATCCTTATCATTTTAAATAGGGGCTCATGAATCAGATATTGTAGATAATATAATGTTGAATCAACTTTTTAATATTAACTACTAAGGAGATTTGTATTCAGGATATTTAACAGCTGATAAAGAGGGAACAACTTAATTTTATTATTTATTTTATCCAGCTATAAATGATTCTCTAGAGAAACCTATAATATTATGGTTAAATGGAGGTCCTGGATGTTCATCTATTTAGGGGGCTTTTAATGAGAATGGTCCATTTGTATTTAAAGCTGGCACATCTGAATTTGAGTTGAACAAGTATTCATGGACAAATTTTGCTAACATGATATATCTTGAGTCGCCAATATCAGTTGGTTTTTCATTT…	1419	PPRIM.AZ9-3.1.P0830231	MKIIVTITTILSLSLSFQIGAHESDIVDNIMLNQLFNINYQGDLYSGYLTADKEGTTQFYYLFYPAINDSLEKPIILWLNGGPGCSSIQGAFNENGPFVFKAGTSEFELNKYSWTNFANMIYLESPISVGFSFGPQVEQSDESTAKYNLQALIDFFNKFPEYKKLPFFLAGESFGGVYVPTLTKEIIDYNSQQSADSRINLQGLAIGNGCTDPTECTHEAWQFQIHVFHQVGRHNFISEELYEKVRSVEKQCIEVKTDICTQISKEVEEQIIGKDQKIKANQYNMYGPCYTYTPEGSKMAQRFFGMRSYTEDADIPACADIQGLYHHLRSNKVRNLLHIKVESPEWEVCSRKFVDYKENPKGSYYLYKEILKNQIRVLIYSGDVDAVVPVTGTMFWINK…	473	serine-type carboxypeptidase activity	BP	5888.CAK92190	1.84e-301	827	COG2939@1|root,KOG1282@2759|Eukaryota	2759|Eukaryota	E	serine-type carboxypeptidase activity	CTSA	GO:0000323,GO:0001775,GO:0002252,GO:0002263,GO:0002274,GO:0002275,GO:0002283,GO:0002366,GO:0002376,GO:0002443,GO:0002444,GO:0002446,GO:0003674,GO:0003824,GO:0004180,GO:0004185,GO:0004308,GO:0004553,GO:0005575,GO:0005576,GO:0005622,GO:0005623,GO:0005634,GO:0005654,GO:0005737,GO:0005764,GO:0005766,GO:0005773,GO:0005775,GO:0005783,GO:0006508,GO:0006629,GO:0006643,GO:0006664,GO:0006665,GO:0006687,GO:…	GO:0002263;GO:0002274;GO:0002366;GO:0002443;GO:0006810;GO:0006887;GO:0006914;GO:0008233;GO:0009056;GO:0016798;GO:0017171;GO:0032940;GO:0043170;GO:0043227;GO:0043229;GO:0043233;GO:0043299;GO:0043603;GO:0044093;GO:0044238;GO:0045184;GO:0046907;GO:0048519;GO:0050790;GO:0050794;GO:0051649;GO:0070727;GO:1901135	GO:0002275;GO:0002444;GO:0004553;GO:0006629;GO:0008104;GO:0008236;GO:0008238;GO:0009057;GO:0015031;GO:0019222;GO:0019538;GO:0031982;GO:0031983;GO:0036230;GO:0043231;GO:0045055;GO:0046903;GO:0048523;GO:0061684;GO:0070013;GO:0071705;GO:1903509	3.4.16.5	ko:K13289,ko:K16297	ko04142,ko04614,map04142,map04614	-	-	-	ko00000,ko00001,ko01000,ko01002,ko03110,ko04131,ko04147	-	-	-	Peptidase_S10
PPRIM.AZ9-3.1.T0880108	TATCATAATATGTAATCCTGGTAAACTTGTGCTTTATCTGGAGAGTTAATAGAAACTCCAGTAATATCTAAAGTGAGCGGACATATTTATGAAAAGAGATTAATAGAAAAACACATAGAAAGCACAGGCACATGTCCAATAACTGGAAGACCATTAAATATTGAAGATTTGATTGAAGTGAAAGTGTCAAGAGTTTAGAAACCAAGACCAGTAACAGCAACATCAATACCATCCTTATTGTCATTATTATAAAATGAATGGGATTCATTATTATTGGAATAATTTTAATTAAAATAGCATTTAGAATAAGTTAGACATGAATTGACACATGCATTATATTAACATGATGCAGCTTGTCGTGTGATTGCTAAATTAATTAAAGAAAGAGATTAAGCTAGA…	1470	PPRIM.AZ9-3.1.P0880108	MQSWQTCALSGELIETPVISKVSGHIYEKRLIEKHIESTGTCPITGRPLNIEDLIEVKVSRVQKPRPVTATSIPSLLSLLQNEWDSLLLEQFQLKQHLEQVRHELTHALYQHDAACRVIAKLIKERDQARIELAQLQHKLNHKIEVEANNAPEKLPSNYIAEIEENAIKLTNQRKIQRKQQSYFDQFPGPEILSNYDVKQQYQQTQGGTSLDTQGNYVLVGGQAGQILLYSHENLVYQAQEHTQNITSVNFFTFDEHLRFISSSQDGNLNIYQFNSQTQQGQVTQTINIGQSITGVAIHPLGYIAIIVTNNGLLAYYNLKNGQQLSRVTDFEGQCQFTSLSLHPDGLLLAIGQADSQIKVWNIVKNQLLAQFEGQDGAVTSLSFSESGANLASSSNSEV…	487	Prp19/Pso4-like	BP	5888.CAK87849	2.01e-296	815	KOG0289@1|root,KOG0289@2759|Eukaryota,3ZCDP@5878|Ciliophora	2759|Eukaryota	S	Prp19/Pso4-like	PRPF19	GO:0000075,GO:0000077,GO:0000151,GO:0000209,GO:0000244,GO:0000245,GO:0000349,GO:0000375,GO:0000377,GO:0000381,GO:0000387,GO:0000393,GO:0000398,GO:0000726,GO:0000974,GO:0001701,GO:0001824,GO:0001832,GO:0001833,GO:0003674,GO:0003824,GO:0004842,GO:0005488,GO:0005515,GO:0005575,GO:0005618,GO:0005622,GO:0005623,GO:0005634,GO:0005654,GO:0005681,GO:0005684,GO:0005694,GO:0005730,GO:0005737,GO:0005811,GO:…	GO:0000151;GO:0001824;GO:0001832;GO:0005681;GO:0006952;GO:0009056;GO:0009058;GO:0009617;GO:0009790;GO:0010038;GO:0016043;GO:0016746;GO:0019787;GO:0023052;GO:0030154;GO:0033554;GO:0035556;GO:0043170;GO:0043207;GO:0043227;GO:0043228;GO:0043229;GO:0043233;GO:0044085;GO:0044238;GO:0044770;GO:0048468;GO:0048518;GO:0048519;GO:0048731;GO:0050793;GO:0050794;GO:0051239;GO:0070727;GO:0071012;GO:0071013;GO:…	GO:0000075;GO:0004842;GO:0005684;GO:0006139;GO:0006396;GO:0006629;GO:0006974;GO:0006996;GO:0007399;GO:0007417;GO:0009057;GO:0009059;GO:0009792;GO:0010001;GO:0016755;GO:0019222;GO:0019538;GO:0022008;GO:0022607;GO:0022613;GO:0030182;GO:0031461;GO:0034654;GO:0042770;GO:0043231;GO:0043232;GO:0043412;GO:0043933;GO:0045595;GO:0048522;GO:0048523;GO:0051093;GO:0051094;GO:0051240;GO:0051241;GO:0051726;GO:…	2.3.2.27,3.6.4.13	ko:K10599,ko:K14808,ko:K20368	ko03040,ko04120,map03040,map04120	M00353,M00355	-	-	ko00000,ko00001,ko00002,ko01000,ko02000,ko03009,ko03041,ko03400,ko04121,ko04131	8.A.61	-	-	Prp19,U-box,WD40
PPRIM.AZ9-3.1.T1140105	ATGAAATATTGCATATTATTTTTCTATCTCGTTTTTGTAGCATCATCATTTAAGGTGAATAGAAATGATTAATTCATAGTAGATTCAGATGGTTTAAGACGAGTATTTCATGGTGTAAATGTTGTATACAAACTGCCACCATATTATCCACCAGTATCAGAAGGATTTGACTCCAATGATTCATTATCTGATTTTGATTTAGATAATTTAGTCTCTTGGGGATTATCATTTATAAGATTACATGTTGCATGGGAAGGAGTTGAACCAGTTAGAGGATAATACAATTACACTTATTTAGAAGAGATAGACAAAATAGTAAAAAAATGTGAGGCTAAAGGAGTTACAGTATTATTAGATTCACATTAAGATGTATTGAATAGATTCTTTTGTGGAAATGGA…	1536	PPRIM.AZ9-3.1.P1140105	MKYCILFFYLVFVASSFKVNRNDQFIVDSDGLRRVFHGVNVVYKLPPYYPPVSEGFDSNDSLSDFDLDNLVSWGLSFIRLHVAWEGVEPVRGQYNYTYLEEIDKIVKKCEAKGVTVLLDSHQDVLNRFFCGNGFPDWTIARTKQKEFRFPYPYIFSKIHTDDEGVPLIEDCLKKKFVLYYMTAEASKTFQNLFDNKEGIADAFAEYWGVVANYFKDHKNVIGYEIINEPIQGSIYHSIREFLFPNYGNNHNLLPLYRKVHQQIRKYDNEKIIFFEPGTTDLIGAGFKDTPGGEEYRDREVYSYHIYCFNVDDYSIPKNEQVCNYMDSFFFATKEGVAKNLGVGKFMTEFGAILDTPEGNKELNYLLDLMESRFTSWAYWEFKYYADVTTQAHPGQIESF…	512	Belongs to the glycosyl hydrolase 5 (cellulase A) family	BP	5888.CAK62820	0	977	2CMAY@1|root,2QPU8@2759|Eukaryota,3ZAYU@5878|Ciliophora	2759|Eukaryota	G	Belongs to the glycosyl hydrolase 5 (cellulase A) family	-	GO:0000322,GO:0000323,GO:0000324,GO:0000329,GO:0003674,GO:0003824,GO:0004553,GO:0005575,GO:0005622,GO:0005623,GO:0005737,GO:0005773,GO:0005774,GO:0005829,GO:0006629,GO:0006706,GO:0008150,GO:0008152,GO:0008202,GO:0008422,GO:0009056,GO:0015926,GO:0016020,GO:0016042,GO:0016134,GO:0016136,GO:0016137,GO:0016139,GO:0016787,GO:0016798,GO:0031090,GO:0043226,GO:0043227,GO:0043229,GO:0043231,GO:0044238,GO:…	GO:0009056;GO:0016798;GO:0031090;GO:0043227;GO:0043229;GO:0044238;GO:1901135	GO:0004553;GO:0006629;GO:0016042;GO:0043231;GO:0098588;GO:1901136;GO:1901657	3.2.1.123	ko:K05991	-	-	-	-	ko00000,ko01000	-	GH5	-	Cellulase
PPRIM.AZ9-3.1.T1350086	TATTTATGAATCAGCCTTAATTTTAGGCACTCCCTTCATATGATAATTTGGATATGATAAGGAAGACCTTTCCACCATTAGAACATATAAATTTTGATCATGAATTTAAGAATTAGGAAAAAAGCAAATATTTCATCATTCGTACTTAAGGCGAAGATAATGTACATAGAGCCATGAAATATGGCATATGGACCAGCTCTTCTCGAAAGAATGAACGTTTGAATGAAGCATTTTCATAAGGAGATGTTTATCTCTTTTTTACTGAAATAAACAGTCTTTGTTTTAGTGGGATGGCCAAATTGACATCAGGATTTGATCCTAAATCGCATTTTAAATATTGGTTAATTGAGAACAAATGGTTTGGCTTATTCTAAATAAAATGGTTATATGTAAAGGATC…	1040	PPRIM.AZ9-3.1.P1350086	MNQPQFQALPSYDNLDMIRKTFPPLEHINFDHEFKNQEKSKYFIIRTQGEDNVHRAMKYGIWTSSSRKNERLNEAFSQGDVYLFFTEINSLCFSGMAKLTSGFDPKSHFKYWLIENKWFGLFQIKWLYVKDLPFKLFENIKQIQKFEGSDETIKSVYDLIDCTELTLENGIKMVEIFKKEESKKSLFEDFSQLDKLENQSRQQRDSNPNFEKKFEELRAVFETIPYSFSAASYERRQQRKPQYGYYNYGYYQQPQYWQSNSGFYQQEQYQQYPYQQYQNKYQDQTDQKFNKKETQQPGNLEDKFEMQQNRKYKYDKKKRFNNRNNQQIEYVQKYQQETIVQQNI*	345	YT521-B-like domain	BP	5888.CAK58193	1.03e-224	622	KOG1901@1|root,KOG1901@2759|Eukaryota,3ZBZI@5878|Ciliophora	2759|Eukaryota	S	YT521-B-like domain	-	GO:0003674,GO:0003676,GO:0003723,GO:0003729,GO:0003730,GO:0005488,GO:0005575,GO:0005622,GO:0005623,GO:0005737,GO:0008150,GO:0009894,GO:0010468,GO:0010608,GO:0019219,GO:0019220,GO:0019222,GO:0031323,GO:0031329,GO:0043487,GO:0043488,GO:0044424,GO:0044464,GO:0050789,GO:0050794,GO:0051171,GO:0051174,GO:0051252,GO:0060255,GO:0061013,GO:0065007,GO:0065008,GO:0080090,GO:0097159,GO:1901363,GO:1903311	GO:0003676;GO:0006793;GO:0009056;GO:0009058;GO:0043170;GO:0043487;GO:0044238;GO:0048519;GO:0050794	GO:0003723;GO:0006139;GO:0006796;GO:0009057;GO:0009059;GO:0019222;GO:0034655;GO:0048523;GO:0090304	-	ko:K20102	-	-	-	-	ko00000,ko03019	-	-	-	YTH
PPRIM.AZ9-3.1.T0040128	ATGTCTAATTAGAATAATAAAGCATCTTACATAAAGCCATTTCTTTTCGGTGGAATCTCAGGATGTACAGCTGTAGCAGTTATAATGCCTTTGGATACATGGAAAGTTAGACTCTAGATATATGGAGAAAACAAAGGAATAAGTCATGGTTCAACAAAGATTTCTCCAATAGAAGTGGCAAAAGAGATGTATAAAGTTGAGGGATTGAAAGGGTTTTATCAAGGAATGGGGTCTGCAATGTTGAGACAATTAACTTATGCCACAGCCAGACTTGGAATATACAAAGTGATTGCAGATTAAGTTAAGATCAACTAAAAAAGGGATCTAAGTTTCTTTGAGAAGGTTGGTGCATCTTCTTTTTCTGGTTTATGTGGAGCATTGATTGGGAACCCTACAGAT…	939	PPRIM.AZ9-3.1.P0040128	MSNQNNKASYIKPFLFGGISGCTAVAVIMPLDTWKVRLQIYGENKGISHGSTKISPIEVAKEMYKVEGLKGFYQGMGSAMLRQLTYATARLGIYKVIADQVKINQKRDLSFFEKVGASSFSGLCGALIGNPTDICLVRFQADATLPIAERRNYKNAFDALYRITKEEGVPTLWRGSTPTVLRAIAITVGQLTTYDEIKQWCMKIFLRKKETMSDRIMASVGAGVVTSVLSLPFDNMKTKLQKMKLQANGKYPYSGVADCFLKTIQREKITGLWVGLPVYFARVAPQSIIILLVQDLLHHVFEKH*	305	thiosulfate transmembrane transporter activity	CC	5888.CAK75398	2.96e-199	553	KOG0759@1|root,KOG0759@2759|Eukaryota	2759|Eukaryota	U	thiosulfate transmembrane transporter activity	-	GO:0003674,GO:0005215,GO:0005310,GO:0005342,GO:0005575,GO:0005622,GO:0005623,GO:0005737,GO:0005739,GO:0005740,GO:0005743,GO:0006810,GO:0006811,GO:0006820,GO:0006835,GO:0006839,GO:0008150,GO:0008509,GO:0008514,GO:0015075,GO:0015140,GO:0015291,GO:0015297,GO:0015301,GO:0015318,GO:0015367,GO:0015556,GO:0015711,GO:0015740,GO:0015742,GO:0015743,GO:0015849,GO:0016020,GO:0016021,GO:0019866,GO:0022804,GO:…	GO:0005342;GO:0005740;GO:0006810;GO:0008514;GO:0015075;GO:0022804;GO:0031090;GO:0034220;GO:0043227;GO:0043229;GO:1903825	GO:0006811;GO:0015291;GO:0015711;GO:0015849;GO:0019866;GO:0031966;GO:0043231;GO:0046943;GO:1905039	3.1.13.4	ko:K10838,ko:K12571,ko:K15104	ko03018,ko03420,map03018,map03420	-	-	-	ko00000,ko00001,ko01000,ko02000,ko03019,ko03400	2.A.29.2.1,2.A.29.2.9	-	-	Mito_carr
PPRIM.AZ9-3.1.T0050218	GTCGATTTGAGATGAAACAAACAAAAGAAGAAAGTGTAAAATTGTATTTAGACTTCTATGATAAATATACTTGGCCTCTAGAGATTGCTGAAACTTTACTAGAAGTCAGATAATATCTTACAGAATCCACAATATTGTCCCTCTTTCAAAATTTCTACTTTTCTCATAAAGGATAGCGAATCAATGAATACAGTGAATTTTCTATACCAGATGGAGGAAAATTGCAAGTTTTATTAGATGAATTTAATGAAAGAACAGCTAGATTCCATTTAAGAAGAGTCTAAGAAATAATTGCCAATCTGTCACATTATTAATATCTTTGTAAAGGCAAAAATTAAAATGAGGATTCATTATCTCTAAAAGAAATAAGTGATTTGTAATTAAATGATATCCTTTAAC…	3476	PPRIM.AZ9-3.1.P0050218	MKQTKEESVKLYLDFYDKYTWPLEIAETLLEVRQYLTESTILSLFQNFYFSHKGQRINEYSEFSIPDGGKLQVLLDEFNERTARFHLRRVQEIIANLSHYQYLCKGKNQNEDSLSLKEISDLQLNDILQPAIKPNLLLNDDNKAIKQNVQQLGLSSFNPPPLSRKLKGDLFYIVLKTIESVELIITASNLGFYVNSSQGRTFEPTQKSDCYYNLIDLIVDQSPSFKKELINAIPEQQQPALPATIKYNHKWLSVPEHPLTLDHQRSESWALDLHGFDVSSLRDWNEELQVFRSLPKMDLIQKLNRDKALSKVYGDFVEAAVRGACAVVDKIIQPLNPMDIECQQVYVYNQIFFSFAMETPEDFRQESGPDATPTVSTTNCDFRNLQILHKLDIPGLSVL…	1137	mRNA-binding protein involved in proper cytoplasmic distribution of mitochondria	CC	5888.CAK90802	0	2132	KOG1839@1|root,KOG1839@2759|Eukaryota,3ZB2B@5878|Ciliophora	2759|Eukaryota	S	mRNA-binding protein involved in proper cytoplasmic distribution of mitochondria	CLU1	GO:0000266,GO:0000278,GO:0000281,GO:0000910,GO:0002181,GO:0002183,GO:0003674,GO:0003676,GO:0003723,GO:0003729,GO:0003743,GO:0005488,GO:0005575,GO:0005622,GO:0005623,GO:0005737,GO:0005739,GO:0005740,GO:0005741,GO:0005783,GO:0005794,GO:0005819,GO:0005852,GO:0005856,GO:0006412,GO:0006413,GO:0006518,GO:0006807,GO:0006996,GO:0007005,GO:0007049,GO:0007275,GO:0007399,GO:0007405,GO:0008053,GO:0008135,GO:…	GO:0000278;GO:0000910;GO:0003676;GO:0005740;GO:0006413;GO:0006518;GO:0008135;GO:0008356;GO:0009058;GO:0016043;GO:0017145;GO:0019867;GO:0030154;GO:0031090;GO:0031312;GO:0035770;GO:0043021;GO:0043170;GO:0043227;GO:0043228;GO:0043229;GO:0043603;GO:0044238;GO:0045165;GO:0048731;GO:0051646;GO:0055057;GO:0061351;GO:1903047	GO:0003723;GO:0006996;GO:0007399;GO:0007405;GO:0009059;GO:0019538;GO:0022008;GO:0031966;GO:0031968;GO:0036464;GO:0043231;GO:0043232;GO:0048103;GO:0048311;GO:0061024;GO:0061640;GO:0098588	-	ko:K03255	-	-	-	-	ko00000,ko03012	-	-	-	CLU,CLU_N,DUF727,TPR_10,TPR_12,eIF3_p135
PPRIM.AZ9-3.1.T0050368	ATGAACTTAAAAGAATCAGAATCTATAAATGATTTTTTTAAAGATGACACTAAATTCATTGGAGAATATTAAATGCTTGATTACAAAGTACTCAGAGGATATATACCAGGATTTGGATAAGATCTTAGACTTTATTATACTAAATTGGATCCTCCTAATAAGAAAGCATCTATTTGCATTATTCATGGATTTGGAGAACATTAAGGAAGATTTCTACATGTGGCTGACTTTTTTGCTAAAATGAATTTTGTTGTACACTTGATTGATTTGAGGGGTTTTGGATTTTCAGGAGGACCAAGAGGATCTCAATCAATAGCAGATCTTTAATTGGATGTTGAAGTTCTCATAAGATAAGCATCAAAGGATTTACCTTTATTTTTATATGGACATGCTATGGGA…	1128	PPRIM.AZ9-3.1.P0050368	MNLKESESINDFFKDDTKFIGEYQMLDYKVLRGYIPGFGQDLRLYYTKLDPPNKKASICIIHGFGEHQGRFLHVADFFAKMNFVVHLIDLRGFGFSGGPRGSQSIADLQLDVEVLIRQASKDLPLFLYGHAMGALVIISLLIRNPKLKISGVICTAPTLGFPLNRNIGPFKQFLIKNFGHYLEDLVINTNVNPTSLSKNNQHIQRIFEDRLVMPFLGVGMARSIYKTLPFIFKNSVQFQFPIIIFHGKQDTQSSYENSVQFINQVGSKDKQIKLFDEGYHELQHDEEFQCIKQQLNEWIKIRLENSVPFGILSQPRLLIGIPIQKNRKKLIICLLILLIIYFLTVFIKKSKFKKVQYPFVPILILYNKLIKKQLK*	376	Alpha/beta hydrolase family	CC	5888.CAK55757	2.92e-258	709	COG2267@1|root,KOG1455@2759|Eukaryota,3ZCX8@5878|Ciliophora	2759|Eukaryota	I	Alpha/beta hydrolase family	-	GO:0003674,GO:0003824,GO:0005575,GO:0005622,GO:0005623,GO:0005737,GO:0005739,GO:0005740,GO:0005741,GO:0005783,GO:0005811,GO:0005886,GO:0006629,GO:0006638,GO:0006639,GO:0006641,GO:0008150,GO:0008152,GO:0009056,GO:0009966,GO:0009987,GO:0010646,GO:0012505,GO:0016020,GO:0016042,GO:0016298,GO:0016787,GO:0016788,GO:0017171,GO:0019433,GO:0019867,GO:0023051,GO:0031090,GO:0031966,GO:0031967,GO:0031968,GO:…	GO:0005740;GO:0009056;GO:0016788;GO:0019867;GO:0023051;GO:0023052;GO:0031090;GO:0043227;GO:0043228;GO:0043229;GO:0044238;GO:0048583;GO:0050794	GO:0006629;GO:0010646;GO:0016042;GO:0031966;GO:0031968;GO:0043231;GO:0043232;GO:0052689;GO:0098588	3.1.1.23	ko:K01054	ko00561,ko01100,ko04714,ko04723,ko04923,map00561,map01100,map04714,map04723,map04923	M00098	R01351	RC00020,RC00041	ko00000,ko00001,ko00002,ko01000,ko01002	-	-	-	Hydrolase_4
PPRIM.AZ9-3.1.T0130358	CCATAAATAAAATGAATAATTCAGATAAAATCTCATGGTATCCTGGACATATGAAAAGAGCTATGGAACATTTAGAAAAGAGAATATAAGATGTATAATTATTTTTAGAATTGAGAGATGCTCGGGTACCTTTTTCATCAAAAAATTATCATTTTGATAATTTAATGTAAGCTCATAATAAAGAGAAGATTATTATATTTAATAAATTTGATTTATGCAATTAAGATATAACTAATAAAATAATAGAGAAATATAAAAGAGTGGGAATTTAATGTATAGCTACATCTGCAAGGGAGAGATTGAATTTAAGAGAATTGATTATGATGACTAATACATATAAATCTGCTAAATTTGCAACTGTAGGTATGTGGTTAATGATTTGCGGAATGCCTAATGTTG…	1560	PPRIM.AZ9-3.1.P0130358	MNNSDKISWYPGHMKRAMEHLEKRIQDVQLFLELRDARVPFSSKNYHFDNLMQAHNKEKIIIFNKFDLCNQDITNKIIEKYKRVGIQCIATSARERLNLRELIMMTNTYKSAKFATVGMWLMICGMPNVGKSTIINQLRQTTPKLNKRKAIAKSTASPCTTKNVAGIKICDEPLAYLVDSPGVMIPNITEEEQGLKLGLVGCIKDKVVTKERMLDYLVREMNQQQMEKYYKIYGLNERPKTGGQYMLAVRERYNHYNYETTIDFILNGFRIGKLGNITLDSEINPKIKCIQINLFQMSFYPGFYPSYTQPLAASFATPVAYPQASIVRPVATTPIYTSPAPIYTAPAPVVTQSVVQPVVQSVVQPVVAAQPTIKGESRVEYREYQRPVVEYETETIEVK…	505	GTP binding	CC	5888.CAK81999	2.28e-199	562	COG1161@1|root,KOG2485@2759|Eukaryota,3ZCI5@5878|Ciliophora	2759|Eukaryota	S	GTP binding	MTG1	GO:0000313,GO:0003674,GO:0003824,GO:0003924,GO:0005575,GO:0005622,GO:0005623,GO:0005634,GO:0005737,GO:0005739,GO:0005740,GO:0005743,GO:0005759,GO:0005761,GO:0005840,GO:0006412,GO:0006417,GO:0006518,GO:0006807,GO:0008150,GO:0008152,GO:0009058,GO:0009059,GO:0009507,GO:0009536,GO:0009889,GO:0009987,GO:0010467,GO:0010468,GO:0010556,GO:0010608,GO:0016020,GO:0016462,GO:0016787,GO:0016817,GO:0016818,GO:…	GO:0003016;GO:0005740;GO:0006518;GO:0009058;GO:0016817;GO:0031090;GO:0043170;GO:0043227;GO:0043228;GO:0043229;GO:0043233;GO:0043603;GO:0044085;GO:0044238;GO:0050794;GO:0051239	GO:0009059;GO:0016818;GO:0019222;GO:0019538;GO:0019866;GO:0022613;GO:0031966;GO:0043231;GO:0043232;GO:0043576;GO:0044057;GO:0070013	-	ko:K19828	-	-	-	-	ko00000,ko03009,ko03029	-	-	-	MMR_HSR1
PPRIM.AZ9-3.1.T0140305	ATTTGAGATGAAACAAACAAAAGAAGAAAGTGTTAAATTGTATTTAGACTTCTATGATAAATATACTTGGCCTCTAGAGATTGCTGAAACTTTACTAGAAGTCAGATAATATCTTACAGAATCCACAATATTGTCCCTCTTTCAAAATTTCTATTTTTCACATAAAGGTTAGCGAATCAATGAATACAGTGAATTCTCTATACCAGATGGAGGAAAGTTGCAAGTTTTATTAGATGAATTTAATGAAAGAACATCTAGATTCCATTTAAGAAGAGTATAAGAAATGATTGCCAATCTATCACATTATCAATATCTTTGCAAAGGCAAAAATTAAAATGAAGATTCATTATCACTAAAAGAAATAGGTGATTTGTAATTAAATGATATCCTTTAACCAGC…	3427	PPRIM.AZ9-3.1.P0140305	MKQTKEESVKLYLDFYDKYTWPLEIAETLLEVRQYLTESTILSLFQNFYFSHKGQRINEYSEFSIPDGGKLQVLLDEFNERTSRFHLRRVQEMIANLSHYQYLCKGKNQNEDSLSLKEIGDLQLNDILQPAIKSNLLLIDDNKPIKQNVQQLGLSSFNPPPLSRKLKGDLFYIVLKTIESVELIITASNLGFYVNSSQGRTFEPTQKSDCYYNLIDLIVDHSPSFKKELINAIPEQQQSALPATIKYNHKWLSVPENPLTLDHQRSESWALDLHGFDVSSLRDWNEELQVFRSLPKIDLIQKLNRDKALSKVYGDFVEAAVRGACAVVDKIIQPLNPMDIECQQVYVYNQIFFSFAMETPEDFRQESGPDATPTVSTTNCDFRNLQILHKLDIPGLSVL…	1136	mRNA-binding protein involved in proper cytoplasmic distribution of mitochondria	CC	5888.CAK90802	0	2145	KOG1839@1|root,KOG1839@2759|Eukaryota,3ZB2B@5878|Ciliophora	2759|Eukaryota	S	mRNA-binding protein involved in proper cytoplasmic distribution of mitochondria	CLU1	GO:0000266,GO:0000278,GO:0000281,GO:0000910,GO:0002181,GO:0002183,GO:0003674,GO:0003676,GO:0003723,GO:0003729,GO:0003743,GO:0005488,GO:0005575,GO:0005622,GO:0005623,GO:0005737,GO:0005739,GO:0005740,GO:0005741,GO:0005783,GO:0005794,GO:0005819,GO:0005852,GO:0005856,GO:0006412,GO:0006413,GO:0006518,GO:0006807,GO:0006996,GO:0007005,GO:0007049,GO:0007275,GO:0007399,GO:0007405,GO:0008053,GO:0008135,GO:…	GO:0000278;GO:0000910;GO:0003676;GO:0005740;GO:0006413;GO:0006518;GO:0008135;GO:0008356;GO:0009058;GO:0016043;GO:0017145;GO:0019867;GO:0030154;GO:0031090;GO:0031312;GO:0035770;GO:0043021;GO:0043170;GO:0043227;GO:0043228;GO:0043229;GO:0043603;GO:0044238;GO:0045165;GO:0048731;GO:0051646;GO:0055057;GO:0061351;GO:1903047	GO:0003723;GO:0006996;GO:0007399;GO:0007405;GO:0009059;GO:0019538;GO:0022008;GO:0031966;GO:0031968;GO:0036464;GO:0043231;GO:0043232;GO:0048103;GO:0048311;GO:0061024;GO:0061640;GO:0098588	-	ko:K03255	-	-	-	-	ko00000,ko03012	-	-	-	CLU,CLU_N,DUF727,TPR_10,TPR_12,eIF3_p135
PPRIM.AZ9-3.1.T0240253	ATGATACGAGGATATACATCCGTATTGAGAAAATCACTTTGGTATTTACCATCAATGGGATTCTCAAAGAAATTGGGTATTGGAGAAGCATCCAGTGTATTAGAAGATAAAATTAAAAATATTTCCTAATTGAATGACATCAAAGAATATGGTACAGTTATCTCTATTGGTGATGGTATTGCTAGAGTTTTTGGATTGACATAAGTTTAAGCAGGAGAAATGGTTGAATTCAGTTCAGGAGTAAGAGGTATGGCCTTGAATTTGGAAACAGATAATGTGGGTATTGTCGTGTTGGGTAATGACAGAGATATCTAAGAAGGAGATATTGTCAAAAGAACAGGAGCTATTGTCGATGTCCCTATTGGAATGGAAATGTTGGGAAGAGTATTTGATGCTCTT…	1653	PPRIM.AZ9-3.1.P0240253	MIRGYTSVLRKSLWYLPSMGFSKKLGIGEASSVLEDKIKNISQLNDIKEYGTVISIGDGIARVFGLTQVQAGEMVEFSSGVRGMALNLETDNVGIVVLGNDRDIQEGDIVKRTGAIVDVPIGMEMLGRVFDALGNPIDGHGPVKTNARRRVELKAPGIIPRKSVHEPMQTGLKAVDCLVPIGRGQRELIIGDRQTGKTAIAIDTIINQKPNFDSGDKNKQLYCIYVAIGQKRSTVANLVKILTQAGAMKYTIVVAATASEAAPLQYLAPYSGCAIGEYFRDNGMHALIIYDDLSKQAVAYRQMSLLLRRPPGREAYPGDVFYLHSRLLERAAKLNAENGNGSLTALPVIETQAGDVSAYIPTNVISITDGQIFLETELFFKGIRPAINVGLSVSRVGSA…	537	Produces ATP from ADP in the presence of a proton gradient across the membrane	CC	5888.CAK80219	0	1033	COG0056@1|root,KOG1353@2759|Eukaryota,3ZAKV@5878|Ciliophora	2759|Eukaryota	C	Produces ATP from ADP in the presence of a proton gradient across the membrane	ATP5A1	GO:0000166,GO:0000275,GO:0001936,GO:0001937,GO:0003674,GO:0003824,GO:0005102,GO:0005215,GO:0005488,GO:0005515,GO:0005524,GO:0005575,GO:0005622,GO:0005623,GO:0005737,GO:0005739,GO:0005740,GO:0005743,GO:0005753,GO:0005754,GO:0005759,GO:0005886,GO:0006091,GO:0006119,GO:0006139,GO:0006163,GO:0006164,GO:0006629,GO:0006725,GO:0006753,GO:0006754,GO:0006793,GO:0006796,GO:0006807,GO:0006810,GO:0006811,GO:…	GO:0005102;GO:0005740;GO:0006091;GO:0006793;GO:0006810;GO:0009058;GO:0009410;GO:0010876;GO:0015075;GO:0015318;GO:0016043;GO:0016469;GO:0016477;GO:0016817;GO:0022803;GO:0022804;GO:0031090;GO:0032553;GO:0033178;GO:0034220;GO:0040012;GO:0042625;GO:0043167;GO:0043227;GO:0043228;GO:0043229;GO:0043233;GO:0044238;GO:0044281;GO:0045259;GO:0048518;GO:0048519;GO:0050673;GO:0050790;GO:0050794;GO:0051239;GO:…	GO:0000166;GO:0001667;GO:0001935;GO:0005216;GO:0006139;GO:0006163;GO:0006796;GO:0006811;GO:0006839;GO:0006996;GO:0008324;GO:0010632;GO:0015267;GO:0015399;GO:0015980;GO:0016818;GO:0019637;GO:0019693;GO:0019866;GO:0022853;GO:0022890;GO:0031966;GO:0032555;GO:0034654;GO:0034702;GO:0035639;GO:0040017;GO:0042127;GO:0042287;GO:0043168;GO:0043231;GO:0043232;GO:0043542;GO:0045261;GO:0048522;GO:0048523;GO:…	-	ko:K02132	ko00190,ko01100,ko04714,ko05010,ko05012,ko05016,map00190,map01100,map04714,map05010,map05012,map05016	M00158	-	-	ko00000,ko00001,ko00002	3.A.2.1	-	iMM904.YBL099W,iND750.YBL099W	ATP-synt_ab,ATP-synt_ab_C,ATP-synt_ab_N
PPRIM.AZ9-3.1.T0250078	ATGAGAAAGATATTATCCTCAGCAATTGCAATAAGTCTTAGACGTACTCCATTAGTAGTTCCAAAACGTACATAACGTTTAGCAGCTACTTTAATATCTCTTCCACTAATAAGATATGGCTTTTAAACACTAAATCTTAATGATGCCTATGAAGTTTCAATAGAAGATAATCTAACCGAAGGAGAAATGAGAGAAGTATAAGTTGGTCCAAAAAAAGAAGATGCTGTTTTAGTATGCAAAGTTGATGGACAGATCTATTGTGTTTCTAATTCATGTCCACATGTAGGAGCTCCACTTTCTGCAGGATTCTTAGTTGGTGATAAAGTCAAATGTCCATTTCATAATGCCAGTTTTTCAGTTAAAGATGGTGCTCATGAAGAAGGACCAATGTTTAGAGGA…	2835	PPRIM.AZ9-3.1.P0250078	MRKILSSAIAISLRRTPLVVPKRTQRLAATLISLPLIRYGFQTLNLNDAYEVSIEDNLTEGEMREVQVGPKKEDAVLVCKVDGQIYCVSNSCPHVGAPLSAGFLVGDKVKCPFHNASFSVKDGAHEEGPMFRGLQTFPVKQENGQLVIRVEKSLLNAPRTLNMVTKGDDPTHVVIVGGGVSGQSAAETLRQAGFRGRITIITAEDSLPYDRTPMSKMTFMVKQQGLQIRPQSFYEQYGIDVKTNTTVDSIDINNQDVVVGQEKIHYDKLLLATGGTARRPQLDGVNLGNAHTLRQFNDLQSIRDKAKTAKNIVVVGVSFIGMETASAIKKELKDQINIIVVESTSVPFERVLGKEVGGSLQKLHEANGVEFELNAGVKRIGGVGKYKELIYQMENHYKQ…	943	Reductase C-terminal	CC	5888.CAK75778	0	986	COG0446@1|root,KOG1336@2759|Eukaryota,3ZAJZ@5878|Ciliophora	2759|Eukaryota	S	Reductase C-terminal	-	GO:0003674,GO:0003824,GO:0005575,GO:0005622,GO:0005623,GO:0005634,GO:0005737,GO:0005739,GO:0005740,GO:0005743,GO:0005758,GO:0005829,GO:0006323,GO:0006915,GO:0006919,GO:0006950,GO:0006996,GO:0007005,GO:0007154,GO:0007165,GO:0007275,GO:0007399,GO:0008150,GO:0008152,GO:0008219,GO:0009893,GO:0009987,GO:0010257,GO:0010604,GO:0010941,GO:0010942,GO:0010950,GO:0010952,GO:0012501,GO:0016020,GO:0016043,GO:…	GO:0005740;GO:0012501;GO:0016043;GO:0016651;GO:0023052;GO:0030154;GO:0031090;GO:0033554;GO:0035556;GO:0043170;GO:0043227;GO:0043229;GO:0043233;GO:0044085;GO:0044093;GO:0044238;GO:0048518;GO:0048731;GO:0050790;GO:0050794;GO:0097190	GO:0006915;GO:0006996;GO:0007399;GO:0019222;GO:0019538;GO:0019866;GO:0022008;GO:0022607;GO:0031966;GO:0034976;GO:0043067;GO:0043085;GO:0043231;GO:0043933;GO:0048522;GO:0050664;GO:0051336;GO:0070013;GO:0097193	-	-	-	-	-	-	-	-	-	-	Pyr_redox_2,Reductase_C,Rieske
PPRIM.AZ9-3.1.T0370230	ATGTAAAAAGTATTGAAATTTAATTTTGGAGTATTGTAAAGACCTAAATTACACATTTTTGATAAGGGTGGTAAACATACTCCATCAGGAATAAGAGCAACTATTCATGGAGGTACTAGTTTTTCAGGAATTTATATGGGTGGTATACTTGGAAATATAGGATCAGAGTTAATATTTCCTCACAATCACTAATATAATTATGAAGATCATGTAAGAGAATTAAAGACAACATCAGGACCTGGTTAAAATTGGTTATTACATGATATGAATTATGATAATAAAGAGATGATAGAGTGGACAATGAAAAATTCAAATGTTGTTGTTAATTTACTAGGTCCAAGAAAGCATTTAAAGAATAGAAAAGATTTTGAATGGATTAATATAACAGTGCCTAAAAGA…	1074	PPRIM.AZ9-3.1.P0370230	MQKVLKFNFGVLQRPKLHIFDKGGKHTPSGIRATIHGGTSFSGIYMGGILGNIGSELIFPHNHQYNYEDHVRELKTTSGPGQNWLLHDMNYDNKEMIEWTMKNSNVVVNLLGPRKHLKNRKDFEWINITVPKRIAEACAKNPGVIRFIHFSACGANPHAESLDLQTKYIGEQEVLNAFPNATIFRPSVMVGDNDDFAYHWQVQKRYFHNFNIVPDNCQAKRQPIFVQDVAQAMLNALKMPETIGQTYELGGPHVYTLLECYEMFHNIVQRPPKLAHIDKQLLLKIAQYIPNWRYFNIDYILKHGDDMVVQVGSKTIDDLCVRPLSLTQALQNIFWDIQARYGGSSELYER*	351	NADH dehydrogenase ubiquinone 1 alpha subcomplex subunit 9	CC	5888.CAK79835	1.92e-264	723	COG0702@1|root,KOG2865@2759|Eukaryota,3ZAWI@5878|Ciliophora	2759|Eukaryota	C	NADH dehydrogenase ubiquinone 1 alpha subcomplex subunit 9	-	GO:0003674,GO:0003824,GO:0003954,GO:0005575,GO:0005622,GO:0005623,GO:0005737,GO:0005739,GO:0005740,GO:0005743,GO:0005746,GO:0005747,GO:0006732,GO:0006733,GO:0006743,GO:0006744,GO:0006950,GO:0006970,GO:0008150,GO:0008152,GO:0009058,GO:0009108,GO:0009628,GO:0009651,GO:0009987,GO:0016020,GO:0016491,GO:0016651,GO:0019866,GO:0030964,GO:0031090,GO:0031966,GO:0031967,GO:0031975,GO:0032991,GO:0042180,GO:…	GO:0005740;GO:0006970;GO:0009058;GO:0016651;GO:0030964;GO:0031090;GO:0042180;GO:0043227;GO:0043229;GO:0044281;GO:1902495;GO:1990204	GO:0019866;GO:0031966;GO:0042181;GO:0043231;GO:0044283;GO:1901661	4.1.1.105,4.1.1.28	ko:K01593,ko:K03953	ko00190,ko00350,ko00360,ko00380,ko00901,ko00950,ko00965,ko01100,ko01110,ko04714,ko04723,ko04726,ko04728,ko04932,ko05010,ko05012,ko05016,ko05030,ko05031,ko05034,map00190,map00350,map00360,map00380,map00901,map00950,map00965,map01100,map01110,map04714,map04723,map04726,map04728,map04932,map05010,map05012,map05016,map05030,map05031,map05034	M00037,M00042,M00146	R00685,R00699,R00736,R02080,R02701,R04909	RC00299	ko00000,ko00001,ko00002,ko01000,ko04147	3.D.1.6	-	-	Epimerase,NAD_binding_10,NmrA,RmlD_sub_bind
PPRIM.AZ9-3.1.T0520076	AAATTATGCTTTAGAGATTGTCTACAGTGTTCAGAAGACCAATGTTCTGGCATGGGACACATCATCATGATAGCAATGATGCTACCAAAAGATTATTTGACACAGTCTCTAGCACAGTTAAAGGCATCTAATAAATAAACTATGTTGTCGAGCACAATCCATAACTAACAGCAGAAGAGAAGTCAAAAATGAAGCAATTCCTTATTTATAGATATGATCCAGCTGATGAGAATGACTTTCCAAAGTATGTGAGCTATTATGTTGACTTAAAGAAGATACCTCCAATGTACTTAGATGCATTGCTATACATTAAAGACAATTATGATTCTTCATTATCTTTACGTCGATCCTGCAGAGAAGGTATTTGCGGATCTTGCTCCATGAATTGCAATGGTCTTC…	943	PPRIM.AZ9-3.1.P0520076	MLQRLSTVFRRPMFWHGTHHHDSNDATKRLFDTVSSTVKGIQQINYVVEHNPQLTAEEKSKMKQFLIYRYDPADENDFPKYVSYYVDLKKIPPMYLDALLYIKDNYDSSLSLRRSCREGICGSCSMNCNGLHKLACIHAIDTDLTQPAYITPLGHMFVVKDLVVDMTNFYTQYKTIDPYLKRKTPKEGNKEYIQSVEDRKLLDGLYECVLCACCSTSCPSYWWHPDRYLGPAVLMQAYRWIVDSRDEYTDERLEKLAEDVKVEDCQNIGMCSFTCPKGLDPQRSMNHLMKLIEEYKERKIASATL*	306	4Fe-4S dicluster domain	CC	5888.CAK84119	1.63e-231	635	COG0479@1|root,KOG3049@2759|Eukaryota,3ZB99@5878|Ciliophora	2759|Eukaryota	C	4Fe-4S dicluster domain	SDHB	GO:0000104,GO:0003674,GO:0003824,GO:0005488,GO:0005575,GO:0005622,GO:0005623,GO:0005634,GO:0005654,GO:0005737,GO:0005739,GO:0005740,GO:0005743,GO:0005746,GO:0005749,GO:0005886,GO:0006082,GO:0006091,GO:0006099,GO:0006101,GO:0006105,GO:0006119,GO:0006121,GO:0006139,GO:0006163,GO:0006725,GO:0006753,GO:0006793,GO:0006796,GO:0006807,GO:0008150,GO:0008152,GO:0008177,GO:0009055,GO:0009060,GO:0009117,GO:…	GO:0005740;GO:0006091;GO:0006793;GO:0009410;GO:0016627;GO:0031090;GO:0043227;GO:0043229;GO:0043233;GO:0044238;GO:0044281;GO:0048038;GO:0051540;GO:0070887;GO:0072521;GO:1901135;GO:1990204	GO:0000104;GO:0006082;GO:0006139;GO:0006163;GO:0006796;GO:0015980;GO:0016635;GO:0019637;GO:0019693;GO:0019866;GO:0022900;GO:0031966;GO:0043231;GO:0051536;GO:0055086;GO:0070013;GO:0071466	1.3.5.1	ko:K00235	ko00020,ko00190,ko01100,ko01110,ko01120,ko01130,ko01200,ko04714,ko04932,ko05010,ko05012,ko05016,map00020,map00190,map01100,map01110,map01120,map01130,map01200,map04714,map04932,map05010,map05012,map05016	M00009,M00011,M00148	R02164	RC00045	ko00000,ko00001,ko00002,ko01000	-	-	-	Fer2_3,Fer4_17
PPRIM.AZ9-3.1.T0530214	ATGCAAAAGGTATTGAGATTCAACTTTGGAGTATTGTCAAGACCAAAATTGCACATTTTTGATAAGGGTGGTAAACATACTCCATCTGGAATCAGAGCTACAATTCATGGAGGTACGAGTTTTTCAGGCATTTATATGGGTGGTATGCTTGGAAATATAGGATCAGAATTAATATTTCCTCACAATCACTAATATAATTATGAAGATCATGTAAGAGAATTAAAGACAACATCAGGACCTGGTTAAAATTGGTTATTACATGATATGAATTATGATAATAAAGAGATGATAGAATGGACAATGAAAAATTCAAATGTTGTTGTTAATTTACTTGGTCCAAGAAAACATTTAAAGAATAGAAAGGATTTTGAATGGATTAATATAACAGTACCAAAAAGA…	1081	PPRIM.AZ9-3.1.P0530214	MQKVLRFNFGVLSRPKLHIFDKGGKHTPSGIRATIHGGTSFSGIYMGGMLGNIGSELIFPHNHQYNYEDHVRELKTTSGPGQNWLLHDMNYDNKEMIEWTMKNSNVVVNLLGPRKHLKNRKDFEWINITVPKRIAEACAKNPGVIRLIHFSACGANPHAESLDLQTKYIGEQEVLNAFPNATIFRPSVMVGDNDDFAYHWQVQKRYFHNFNIVPDNCQAKRQPIFVQDVAQAMLNALKMPETIGQTYELGGPHVYTLLECYEMFHNIVQRPPKLAHIDKQLLLKIAQYIPNWKYFNIDYILKHGDDMVVQSGSKTIDDLCVRPLSLTQALQNIFWDIQARYGGSSELYER*	351	NADH dehydrogenase ubiquinone 1 alpha subcomplex subunit 9	CC	5888.CAK79835	6.96e-267	729	COG0702@1|root,KOG2865@2759|Eukaryota,3ZAWI@5878|Ciliophora	2759|Eukaryota	C	NADH dehydrogenase ubiquinone 1 alpha subcomplex subunit 9	-	GO:0003674,GO:0003824,GO:0003954,GO:0005575,GO:0005622,GO:0005623,GO:0005737,GO:0005739,GO:0005740,GO:0005743,GO:0005746,GO:0005747,GO:0006732,GO:0006733,GO:0006743,GO:0006744,GO:0006950,GO:0006970,GO:0008150,GO:0008152,GO:0009058,GO:0009108,GO:0009628,GO:0009651,GO:0009987,GO:0016020,GO:0016491,GO:0016651,GO:0019866,GO:0030964,GO:0031090,GO:0031966,GO:0031967,GO:0031975,GO:0032991,GO:0042180,GO:…	GO:0005740;GO:0006970;GO:0009058;GO:0016651;GO:0030964;GO:0031090;GO:0042180;GO:0043227;GO:0043229;GO:0044281;GO:1902495;GO:1990204	GO:0019866;GO:0031966;GO:0042181;GO:0043231;GO:0044283;GO:1901661	4.1.1.105,4.1.1.28	ko:K01593,ko:K03953	ko00190,ko00350,ko00360,ko00380,ko00901,ko00950,ko00965,ko01100,ko01110,ko04714,ko04723,ko04726,ko04728,ko04932,ko05010,ko05012,ko05016,ko05030,ko05031,ko05034,map00190,map00350,map00360,map00380,map00901,map00950,map00965,map01100,map01110,map04714,map04723,map04726,map04728,map04932,map05010,map05012,map05016,map05030,map05031,map05034	M00037,M00042,M00146	R00685,R00699,R00736,R02080,R02701,R04909	RC00299	ko00000,ko00001,ko00002,ko01000,ko04147	3.D.1.6	-	-	Epimerase,NAD_binding_10,NmrA,RmlD_sub_bind
PPRIM.AZ9-3.1.T0560077	TATTGATGAATAGAATCCAACATCTTAGTACTTAAGTAAATAATTGTACTCCTGTACCAGCAAAAAGTGATAATGATGTAGTCATTTGTGGAGCTGTTAGAACTCCTTTGACTAAAGCTAAAAAAGGTTTACTTAGAGATACTCCTCCAGAAGTATTACTAAGTACTGCATTCACAGGATTGTTATAGAGAACAAAGGTTGATCCAAAGTTGATCTAAGACATTGTAGTTGGTAATGTCAATCAACCTGGAAGTGGAGCTATAGTATCTAAGATGGCTGCTTTCTTAGCAGGGTTTCCTGATACTACTTGTTTAACAGCTATAAATAGATTCTGTTCTTCAGGAATAGAAGCTTGTGCTGTAATTGCTGCTAAAATTAGAACTGGAATGTTGGATATTG…	1288	PPRIM.AZ9-3.1.P0560077	MNRIQHLSTQVNNCTPVPAKSDNDVVICGAVRTPLTKAKKGLLRDTPPEVLLSTAFTGLLQRTKVDPKLIQDIVVGNVNQPGSGAIVSKMAAFLAGFPDTTCLTAINRFCSSGIEACAVIAAKIRTGMLDIGIGAGVEQMTMYDMQSQMNAELLSDAIFDHPCARDCLLGMGQTSENVAAQFGITRLQQDKFAYESQQKAYKAQSEGLYKDEIVPVKITIKDGDKTKEILVTEDDGIRKETTLEGLGKLKPAFGKDGSTTAGNSSQVTDGAAAVLLARRSVAKKLGLPILGRFLDYTVAGVPPGIMGIGPAAAIPQLLQRNSLKPNDICIYEINEAFASQSVYCVEKIGIDPTRVNPKGGAIALGHPLGCTGARQVATLLPEMKRKKAKYGVISMCIAT…	413	Thiolase, N-terminal domain	CC	5888.CAK91271	5.62e-293	800	COG0183@1|root,KOG1389@2759|Eukaryota,3ZAS1@5878|Ciliophora	2759|Eukaryota	I	Thiolase, N-terminal domain	ACAA1	GO:0000038,GO:0001676,GO:0001775,GO:0002252,GO:0002263,GO:0002274,GO:0002275,GO:0002283,GO:0002366,GO:0002376,GO:0002443,GO:0002444,GO:0002446,GO:0003674,GO:0003676,GO:0003723,GO:0003729,GO:0003824,GO:0003985,GO:0003988,GO:0003997,GO:0005488,GO:0005575,GO:0005576,GO:0005622,GO:0005623,GO:0005737,GO:0005739,GO:0005740,GO:0005758,GO:0005777,GO:0005782,GO:0005829,GO:0006082,GO:0006605,GO:0006625,GO:…	GO:0002263;GO:0002274;GO:0002366;GO:0002443;GO:0003676;GO:0005740;GO:0006810;GO:0006887;GO:0009056;GO:0009410;GO:0009725;GO:0014070;GO:0016043;GO:0016627;GO:0016746;GO:0016782;GO:0032940;GO:0033993;GO:0043227;GO:0043229;GO:0043233;GO:0043299;GO:0044238;GO:0044281;GO:0045184;GO:0046907;GO:0051649;GO:0070727;GO:0070887;GO:0120254;GO:1901615	GO:0002275;GO:0002444;GO:0003723;GO:0006082;GO:0006605;GO:0006629;GO:0006996;GO:0008104;GO:0008410;GO:0015031;GO:0016042;GO:0016634;GO:0016747;GO:0031982;GO:0031983;GO:0036230;GO:0043231;GO:0044248;GO:0044282;GO:0045055;GO:0046903;GO:0070013;GO:0071466;GO:0071705;GO:0072594	2.3.1.16	ko:K02985,ko:K07513	ko00071,ko00280,ko00592,ko01040,ko01100,ko01110,ko01130,ko01212,ko03010,ko03320,ko04146,map00071,map00280,map00592,map01040,map01100,map01110,map01130,map01212,map03010,map03320,map04146	M00087,M00113,M00177	R00927,R01177,R03778,R03858,R03991,R04546,R04742,R04747,R07891,R07895,R07899,R07937,R07953	RC00004,RC00326,RC00405,RC01702,RC02728	br01610,ko00000,ko00001,ko00002,ko01000,ko03011	-	-	-	Thiolase_C,Thiolase_N
PPRIM.AZ9-3.1.T0560155	CAAAAATGAAATCTAAAGTTGATTCTCAATAAGAAGAATCTAATACAGAAAATGATTTTTCAGAGATGTCTGATACTCAAGTAAGAAGAAGAGGTCCTTCTCCAAAAAAGATCGTTTCTAAGAATAAATTACCTAATTTAGAAAGAAATGTCCCTATAATTATTAAGAATAACAACTTTGTAGTAAGAACTATATGGACAATTGTTATGATTTTGGGGTTTATGGGTGTTTTATGGGCAGGCCACATTTATATTATTGGATTGGTCTTGCTAGTTAATATTGGAATATTTAAGGAAATTTTAGGATTAAAAAGAAATTATGAGAAAGAGTTAAATGTTAAATATTCTTCTTTAATAAATTGGTACTTCTTTGGAATTGCCACTTTTTTTTGTTATGGAA…	1280	PPRIM.AZ9-3.1.P0560155	MKSKVDSQQEESNTENDFSEMSDTQVRRRGPSPKKIVSKNKLPNLERNVPIIIKNNNFVVRTIWTIVMILGFMGVLWAGHIYIIGLVLLVNIGIFKEILGLKRNYEKELNVKYSSLINWYFFGIATFFCYGKLFQSKLSEYAFKMNMLSFILNYHNIITFMLWVAGFLIFTLSLKKGYYRYQFRMFGWTHITLILVVAQSSVMIMNIFEGIVWFILPCSLVITNDIFAYIFGVSFGKTPLIELSPKKTWEGFIGGCFSTLIASFCFAYVLQGSQYLTCPQHQLPFSPFASLTCEIPSVFISTQRQLPFSIFGLDSIYFSDFQIHAMVFSLFTSLVSPFGGFFASGFKRGIKIKDFGDTIPGHGGITDRMDCQILTGMFSYLYLHQIVLPKAVTLGTVLG…	425	Cytidylyltransferase family	CC	5888.CAK91343	3.23e-289	791	COG0575@1|root,KOG1440@2759|Eukaryota,3ZAR9@5878|Ciliophora	2759|Eukaryota	I	Cytidylyltransferase family	CDS1	GO:0000003,GO:0003006,GO:0003674,GO:0003824,GO:0004142,GO:0004605,GO:0005575,GO:0005622,GO:0005623,GO:0005737,GO:0005739,GO:0005740,GO:0005743,GO:0005783,GO:0005789,GO:0006139,GO:0006220,GO:0006221,GO:0006575,GO:0006629,GO:0006644,GO:0006650,GO:0006655,GO:0006656,GO:0006657,GO:0006658,GO:0006661,GO:0006725,GO:0006753,GO:0006793,GO:0006796,GO:0006807,GO:0007154,GO:0007165,GO:0007186,GO:0007275,GO:…	GO:0005740;GO:0006575;GO:0006793;GO:0007186;GO:0007276;GO:0007281;GO:0007283;GO:0007349;GO:0007602;GO:0009058;GO:0009266;GO:0009314;GO:0009581;GO:0009582;GO:0010876;GO:0016772;GO:0019915;GO:0023052;GO:0030154;GO:0031090;GO:0032879;GO:0042175;GO:0043227;GO:0043229;GO:0044238;GO:0044281;GO:0048468;GO:0048515;GO:0048518;GO:0048519;GO:0050794;GO:0071214;GO:0072527;GO:0098827;GO:0104004	GO:0006139;GO:0006220;GO:0006629;GO:0006796;GO:0007286;GO:0007603;GO:0008610;GO:0009416;GO:0009583;GO:0016779;GO:0016780;GO:0019222;GO:0019637;GO:0019866;GO:0031966;GO:0031982;GO:0034654;GO:0043231;GO:0048232;GO:0048522;GO:0048523;GO:0055086;GO:0071478;GO:0072528;GO:0090407	2.7.11.22,2.7.7.41	ko:K00981,ko:K08818	ko00564,ko01100,ko01110,ko04070,map00564,map01100,map01110,map04070	M00093	R01799	RC00002	ko00000,ko00001,ko00002,ko01000,ko01001,ko03041	-	-	-	CTP_transf_1
PPRIM.AZ9-3.1.T0560174	ATATCAAATGCAACTCTTTAAAGTTTGTAAAAGGTTCTGCTCAATCTTATAGAATGTGCCTAAAGACCTTGTAGATTTGAAACATGTTAATTTTTTGAAGGTTAAAACAGCTTACCTTGAATAACTAAAAGACTAATATATACTGAGTTTAGAATTTACAAAAAGTCCTAATGAAACAGACGATGCTATGAATATTACTAATAATGTTGAACTGTAGATCGACCCAGATTTAACAGTAAAAGAATTTGTTGAGAATTGTTAAGAATATTTAAAAGATAATGTTACATTATATTCAATTGACAAAGTTCCATTAGCAGGTGTAAATACAATGGAATAAGTAATAAAAGAACCTTTTTATTTATTGACAAATAATCAACATTTATTTTTTGTTAAATAATT…	1066	PPRIM.AZ9-3.1.P0560174	MQLFKVCKRFCSILQNVPKDLVDLKHVNFLKVKTAYLEQLKDQYILSLEFTKSPNETDDAMNITNNVELQIDPDLTVKEFVENCQEYLKDNVTLYSIDKVPLAGVNTMEQVIKEPFYLLTNNQHLFFVKQLSGYDKDDYSYIKSYFTRKHVPMLEKNILIQYLVRMDYVLQQNFKTTFFKNYSSSQQKIEYNDLVKVILDSYTNMRNTQSDHETDMYTQYFELKKTKEQLEEKKKEIMDSAVKFAKIQMFGGFLVLCGHFCFMGAGIYVYYNWDVMEPIGYFLNTGGMIYLSYQYFKLNDEWSHSKFSDYLINKNFVRLSRSNNFDIEKLNQINKQIQEIQDRIKTNIITNL*	353	Mitochondrial calcium uniporter	CC	5888.CAK91363	3.77e-247	679	KOG2966@1|root,KOG2966@2759|Eukaryota,3ZEPB@5878|Ciliophora	2759|Eukaryota	U	Mitochondrial calcium uniporter	CCDC109B	GO:0002009,GO:0002791,GO:0002793,GO:0003008,GO:0003674,GO:0005215,GO:0005216,GO:0005246,GO:0005261,GO:0005262,GO:0005488,GO:0005515,GO:0005575,GO:0005622,GO:0005623,GO:0005737,GO:0005739,GO:0005740,GO:0005743,GO:0006810,GO:0006811,GO:0006812,GO:0006816,GO:0006839,GO:0006851,GO:0006873,GO:0006874,GO:0006875,GO:0006996,GO:0007010,GO:0007015,GO:0007154,GO:0007165,GO:0007275,GO:0007369,GO:0007610,GO:…	GO:0003013;GO:0005740;GO:0006810;GO:0007267;GO:0007611;GO:0009058;GO:0009611;GO:0009790;GO:0009888;GO:0010817;GO:0015075;GO:0015318;GO:0016043;GO:0016247;GO:0022803;GO:0022804;GO:0023051;GO:0023052;GO:0030036;GO:0031090;GO:0032879;GO:0032940;GO:0033500;GO:0034220;GO:0035556;GO:0043227;GO:0043229;GO:0044085;GO:0045184;GO:0048518;GO:0048583;GO:0048598;GO:0048729;GO:0050794;GO:0050801;GO:0050877;GO:…	GO:0002009;GO:0003015;GO:0005216;GO:0006811;GO:0006839;GO:0006851;GO:0006873;GO:0006996;GO:0007369;GO:0007613;GO:0008015;GO:0008104;GO:0008324;GO:0009306;GO:0009792;GO:0009914;GO:0010646;GO:0015031;GO:0015267;GO:0015291;GO:0016248;GO:0019222;GO:0019866;GO:0022607;GO:0022890;GO:0023056;GO:0023061;GO:0031966;GO:0034702;GO:0035592;GO:0042060;GO:0043231;GO:0043933;GO:0044057;GO:0046883;GO:0046903;GO:…	2.5.1.39	ko:K06125,ko:K14831,ko:K20858	ko00130,ko01100,ko01110,ko04020,ko04218,ko04621,map00130,map01100,map01110,map04020,map04218,map04621	M00128	R05000,R05616,R07273	RC00209,RC02895	ko00000,ko00001,ko00002,ko01000,ko01006,ko02000,ko03009	1.A.77.1	-	-	MCU
PPRIM.AZ9-3.1.T0590177	ATGTTGACTAAATTGCTTTTAAAGGCAAGACAAGCCAGTTTTTGTGTTTATATCAAAAATTCTGTCAATTATCATGTTGCTAATAGCTAAGATCCTAATAATAAATTTGCTACTCCTTAGTTTAATTCAAGCATTCTTGATTTTGATAAGGATCAAGAAAATAATGTATAAATGCATTACTACTAAGGTAAATTTATGCCTGATGAATTGGATTGGACTGATGTTTGGGAAACTGCATATTAAAATTTTACATAACCAGAATATTTATATCACTTTTGGTTTTGCGGTGTATTGTATTGTTTTGAGCCTGAATGGACAATTAATTATCCATATGAAAAAGGTCCACTTTCACCACTTTTTAGAGGAGAACATGCATTAAGAAGATATCCTACAGGTGAA…	748	PPRIM.AZ9-3.1.P0590177	MLTKLLLKARQASFCVYIKNSVNYHVANSQDPNNKFATPQFNSSILDFDKDQENNVQMHYYQGKFMPDELDWTDVWETAYQNFTQPEYLYHFWFCGVLYCFEPEWTINYPYEKGPLSPLFRGEHALRRYPTGEERCIACKLCQSACPARAITIETEPRPDNSRRTVRYDIDMTKCIYCGFCQEACPVDAIVEGPNYEYTTYQHEDLFYDKFKLLENGDKWEPQIARNIEYLITRKY*	237	4Fe-4S dicluster domain	CC	5888.CAK89138	9.39e-167	466	COG1143@1|root,KOG3256@2759|Eukaryota,3ZBK5@5878|Ciliophora	2759|Eukaryota	C	4Fe-4S dicluster domain	-	GO:0003674,GO:0005488,GO:0005575,GO:0005622,GO:0005623,GO:0005737,GO:0005739,GO:0005740,GO:0005743,GO:0005746,GO:0005747,GO:0016020,GO:0019866,GO:0030964,GO:0031090,GO:0031966,GO:0031967,GO:0031975,GO:0032991,GO:0043167,GO:0043169,GO:0043226,GO:0043227,GO:0043229,GO:0043231,GO:0044422,GO:0044424,GO:0044425,GO:0044429,GO:0044444,GO:0044446,GO:0044455,GO:0044464,GO:0045271,GO:0046872,GO:0070469,GO:…	GO:0005740;GO:0030964;GO:0031090;GO:0043167;GO:0043227;GO:0043229;GO:1902495;GO:1990204	GO:0019866;GO:0031966;GO:0043169;GO:0043231	1.6.5.3,1.6.99.3	ko:K03941,ko:K09534	ko00190,ko01100,ko04714,ko04723,ko04932,ko05010,ko05012,ko05016,map00190,map01100,map04714,map04723,map04932,map05010,map05012,map05016	M00143	R11945	RC00061	ko00000,ko00001,ko00002,ko01000,ko03110	3.D.1.6	-	-	Fer4
PPRIM.AZ9-3.1.T0590199	ATGTCCGTCAAAGTGGCAGTCAGAGTGAGGCCCTATAATGCTCGTGAACTTGAGCTAAATTGTTAATTATGTGTGGCTATGAATGGCCCAACCACCATATTATTAGATATCGAGGATCCTAAGAAAAATAGAGATTTTGCTTTTGATTATTCTTTCTGGTCTCATGATTCCTTTGAGAATGATGAAAATGGGTACAGCAGAGCTATTCCAGGAACTAAGTATGCAGACTAACAAATGGTGTTTGATACTGTTGGTTAAGAAATTTTAAATAATGCTTGGTAAGGTTATCATTGTTGTCTATTCGCATATGGTTAAACAGGAGCTGGTAAATCCTATTCGATGGTTGGTTATGGAGCAAATAAAGGTATCGTACCTATTTCATGCGAAGAAATCTTTAAA…	3416	PPRIM.AZ9-3.1.P0590199	MSVKVAVRVRPYNARELELNCQLCVAMNGPTTILLDIEDPKKNRDFAFDYSFWSHDSFENDENGYSRAIPGTKYADQQMVFDTVGQEILNNAWQGYHCCLFAYGQTGAGKSYSMVGYGANKGIVPISCEEIFKRIKKNSDSHLTYEVQVSMLEIYNEKVQDLLVPVPKRPTGGLKVREHKVYGVYVEGLTKYPVDSYEAIEAKMDEGSKHRTVAATQMNASSSRAHTIIQIEFKEIKNVDGRKSEKLSVINLVDLAGSEKVGKTGAQGDRLKEAGNINKSLSVLGQVIAALADKAMGKGKNAVVPYRDSQLTRILQNALGGNSKTLMICAVSPATDNYEETLSTLRYADQAKKIKNCAVVNESDVDKKLREQQEEIHSLKQQLMMLQQQLKGGVINPEM…	1132	Belongs to the TRAFAC class myosin-kinesin ATPase superfamily. Kinesin family	CC	5888.CAK89114	0	1858	COG5059@1|root,KOG0245@2759|Eukaryota,3ZBER@5878|Ciliophora	2759|Eukaryota	Z	Belongs to the TRAFAC class myosin-kinesin ATPase superfamily. Kinesin family	KIF28P	GO:0003674,GO:0003774,GO:0003777,GO:0003824,GO:0005488,GO:0005515,GO:0005543,GO:0005546,GO:0005575,GO:0005622,GO:0005623,GO:0005737,GO:0005739,GO:0005740,GO:0005856,GO:0005871,GO:0005875,GO:0005929,GO:0006810,GO:0006928,GO:0006996,GO:0007005,GO:0007017,GO:0007018,GO:0008150,GO:0008289,GO:0008574,GO:0009987,GO:0010970,GO:0015630,GO:0016020,GO:0016043,GO:0016462,GO:0016787,GO:0016817,GO:0016818,GO:…	GO:0005543;GO:0005740;GO:0006810;GO:0007018;GO:0016043;GO:0016817;GO:0031090;GO:0042802;GO:0043167;GO:0043227;GO:0043228;GO:0043229;GO:0046907;GO:0046983;GO:0051648;GO:0051649;GO:0051656;GO:0120025	GO:0005929;GO:0006996;GO:0010970;GO:0016818;GO:0030705;GO:0035091;GO:0043005;GO:0043168;GO:0043231;GO:0043232;GO:0051650;GO:0072384;GO:0099111	-	ko:K10392	-	-	-	-	ko00000,ko04812	-	-	-	FHA,KIF1B,Kinesin
PPRIM.AZ9-3.1.T0600208	ATGTAATCATTAATTGGTTCTATTGATTCTTCAACAACTGGCACTAGATTTACTATTTGTAATTTGAAAGGTGAATAACTTAGTTATCATTATATAACTCATAAATAAATCACTCTACATTAAGGATGGTTAGAACATGATCCAATAGAGATATTAAATAATACTAATGAATGCATTAAGTAAGCATATAAAAAGATAAATGGACTACATAAATTAGTAACAATTGGAGTAACAAATTAAAGAGAAACAGTTGTTGTATGGAATAAATAAACTGGATACCCATATATGAATGCAATAGTATGGAGTGATACAAGAACACATGATATTTGTTAAGAATATTTAAATAAATATCCAAAGAACTATTTTTAATAAAAAACTGGATTGCCAATTAATACATAT…	1479	PPRIM.AZ9-3.1.P0600208	MQSLIGSIDSSTTGTRFTICNLKGEQLSYHYITHKQITLHQGWLEHDPIEILNNTNECIKQAYKKINGLHKLVTIGVTNQRETVVVWNKQTGYPYMNAIVWSDTRTHDICQEYLNKYPKNYFQQKTGLPINTYFSSYKLQWMIQNNQSIKDDLNTGNVLFGTIDCWIVWNLTREKNHLTDVTNASRTNLMNLHTLQWDEELLKQFNIPKNCLPQIQASTSNFGTLKIDEYEGVPINCVLGDQQAAAIGHALFHEGDCKNTQGSGLFIMANIGQEIKISEYGLLTTVLYQKENEKPIYAFEGAVESGGQLFNWAKDKLQWFDNWEQLSQSTVNTEDNGGVYIVPAFSGLFTPFWNFDATGTIIGLSYYTTKDHLRRAILESVCYRTKDVIKAMELSGIKI…	493	Belongs to the FGGY kinase family	CC	5888.CAK88889	0	948	COG0554@1|root,KOG2517@2759|Eukaryota,3ZB8Y@5878|Ciliophora	2759|Eukaryota	G	Belongs to the FGGY kinase family	GK	GO:0002237,GO:0003674,GO:0003824,GO:0004370,GO:0005488,GO:0005515,GO:0005575,GO:0005622,GO:0005623,GO:0005634,GO:0005737,GO:0005739,GO:0005740,GO:0005741,GO:0005829,GO:0005975,GO:0006066,GO:0006071,GO:0006072,GO:0006629,GO:0006638,GO:0006639,GO:0006641,GO:0006793,GO:0006796,GO:0006950,GO:0006952,GO:0006974,GO:0008150,GO:0008152,GO:0008270,GO:0008610,GO:0009056,GO:0009058,GO:0009266,GO:0009409,GO:…	GO:0005740;GO:0006793;GO:0006952;GO:0009056;GO:0009058;GO:0009266;GO:0009617;GO:0009636;GO:0016772;GO:0019867;GO:0031090;GO:0033500;GO:0033554;GO:0042180;GO:0043167;GO:0043207;GO:0043227;GO:0043229;GO:0044238;GO:0044281;GO:0050794;GO:0098542;GO:1901135;GO:1901615;GO:1901700	GO:0005975;GO:0006066;GO:0006082;GO:0006629;GO:0006796;GO:0008610;GO:0016052;GO:0016301;GO:0016773;GO:0019222;GO:0019637;GO:0031966;GO:0031968;GO:0043169;GO:0043231;GO:0044282;GO:0052646;GO:0090407;GO:0097305;GO:0098588;GO:1901137;GO:1901616	2.7.1.30	ko:K00864	ko00561,ko01100,ko03320,ko04626,map00561,map01100,map03320,map04626	-	R00847	RC00002,RC00017	ko00000,ko00001,ko01000,ko04147	-	-	-	FGGY_C,FGGY_N
PPRIM.AZ9-3.1.T0780150	ATGAAATTCAAAGATTTATTAAAATATAACAAAAGAGAAATTATTAAAGGTGGATTTGTATTAGCACTTTCTGGTGGGTTTGGACTTTGGACTTTAGGTAAATTTATTGATTATATCAAACACAAAAAAATGGAAAGGATTTGTAAAAGAAAAAGACAAGTAACAATTGAGGCAATAAATAATTATAAATTAATACATCAACCATGTTAATTGAGTCAAGATCTTTAAAAATAAATACTTAACAGTAATGTGGCTTAAATTAAGTAATTGTTATATGAAGAAAAAACTACTGTCGAATAAATTGTTTTAGTTTTTATTGAAAGAATTCTTAAAGTAGCTTGTTCAGATAATCTTAATATAATAACAGAAATCAATTTTATTGAAGCATTGGAATAAGCA…	1839	PPRIM.AZ9-3.1.P0780150	MKFKDLLKYNKREIIKGGFVLALSGGFGLWTLGKFIDYIKHKKMERICKRKRQVTIEAINNYKLIHQPCQLSQDLQKQILNSNVAQIKQLLYEEKTTVEQIVLVFIERILKVACSDNLNIITEINFIEALEQAKIQDQEIKADKNIINKYPLFGIPISVKETFIQKNFDSTYGLGVNCFKPAQEDGIQVAQIRQARGIIIARTNVPQVAMTFESVNHIYGRTKNPWNPNRAVGGSSGGEGALAAARGSVLGIGSDIGGSIRIPAAFCGVYGFKPYSGRIPEYGESKISLAIEGGMQLKVSRGPIARCVDDLIVLTKVLFDKEIYSKIPQQIKDPYFDPQQLGEFPKKQKLKIGYFNIFNGLVTPKCMSRAVNEVCEALKHQGHEIVEFIVDAQIQSIIA…	613	amidase family	CC	5888.CAK85678	0	1066	COG0154@1|root,KOG1212@2759|Eukaryota,3ZDSK@5878|Ciliophora	2759|Eukaryota	IJT	amidase family	FAAH	GO:0000139,GO:0001676,GO:0003008,GO:0003013,GO:0003018,GO:0003674,GO:0003824,GO:0004040,GO:0005488,GO:0005515,GO:0005543,GO:0005575,GO:0005622,GO:0005623,GO:0005737,GO:0005739,GO:0005740,GO:0005743,GO:0005783,GO:0005789,GO:0005794,GO:0006082,GO:0006629,GO:0006631,GO:0006690,GO:0007275,GO:0007399,GO:0008015,GO:0008150,GO:0008152,GO:0008289,GO:0009056,GO:0009062,GO:0009894,GO:0009987,GO:0010720,GO:…	GO:0003013;GO:0005740;GO:0009056;GO:0009611;GO:0016043;GO:0016788;GO:0016810;GO:0030154;GO:0031090;GO:0031099;GO:0033554;GO:0042175;GO:0042802;GO:0043167;GO:0043227;GO:0043229;GO:0043603;GO:0044238;GO:0044281;GO:0046983;GO:0048468;GO:0048518;GO:0048583;GO:0048731;GO:0050793;GO:0050794;GO:0051239;GO:0090066;GO:0098827;GO:0120254	GO:0003018;GO:0006082;GO:0006629;GO:0007399;GO:0008015;GO:0016042;GO:0016811;GO:0019222;GO:0019866;GO:0022008;GO:0030030;GO:0030182;GO:0031102;GO:0031966;GO:0032101;GO:0035150;GO:0043231;GO:0043605;GO:0044248;GO:0044282;GO:0045595;GO:0048522;GO:0048584;GO:0048666;GO:0048678;GO:0051094;GO:0051128;GO:0051240;GO:0052689;GO:0070570;GO:0080134;GO:0080135;GO:0098588;GO:2000026	3.5.1.4,3.5.1.99	ko:K01426,ko:K08332,ko:K15528,ko:K19176	ko00330,ko00360,ko00380,ko00627,ko00643,ko01120,ko04723,map00330,map00360,map00380,map00627,map00643,map01120,map04723	-	R02540,R03096,R03180,R03909,R05551,R05590	RC00010,RC00100,RC00950,RC01025	ko00000,ko00001,ko01000,ko03029,ko04131	-	-	iMM904.YDR242W,iND750.YDR242W	Amidase
PPRIM.AZ9-3.1.T0860150	ATTATGAGAAAGATATCTTATGGTTTCACATAATTGATGAAATTGCATTTACATGACTATCATGTCAATCTCAAAGCAAAAATGGTTCCATTTGCTGGATATGAAATGCCTGTTCAATATCCATAGGGTGTTTTGAAAGAGCATTTATATTGTAGAGAATCATGTGGATTATTTGATGTATCACACATGGGATAAGTTAAAGTATTTGGAGAAGATAGAATGAAATTTGTAGAAACTCTAACAACAGGAGAATTCTAAACAAAGAAATCAGGACAGAGTGTTTTATGTTTAATATTAAATGAGAAGGCAGGTATTATAGATGACACAATAGTTGCTAAAAGAGATGATCATATTCATATTGTTGTTAATGCTGGCAATAAGTTTATAGATATGAAACAA…	1161	PPRIM.AZ9-3.1.P0860150	MRKISYGFTQLMKLHLHDYHVNLKAKMVPFAGYEMPVQYPQGVLKEHLYCRESCGLFDVSHMGQVKVFGEDRMKFVETLTTGEFQTKKSGQSVLCLILNEKAGIIDDTIVAKRDDHIHIVVNAGNKFIDMKQMDKIIKDYNYKVQYEYLKDKPLIAVQGPNAHKVLNEIFGTEYNLDKIPFMFMVNIQKNGIDYQINRCGYTGEDGYEISVENSKAQELCDKLLATKMTQFCGLGARDSLRLEAGLCLHGHEMDDTISPYEAKLMWTVRKPNKETGKYNESAAFIGRDALPQRQKDAKFKRMGFITQSGIARPPCDIEFQGQKIGSVTSGTYSPNLKKGLGFAFINNEYAKDGTQLQADIRGSKVNITLSPTPFVPQRYYKPEKK*	386	aminomethyltransferase activity	CC	5888.CAK90013	2.92e-286	781	COG0404@1|root,KOG2770@2759|Eukaryota	2759|Eukaryota	E	aminomethyltransferase activity	AMT	GO:0001505,GO:0003674,GO:0003824,GO:0004047,GO:0005488,GO:0005504,GO:0005575,GO:0005576,GO:0005622,GO:0005623,GO:0005634,GO:0005654,GO:0005737,GO:0005739,GO:0005740,GO:0005743,GO:0005759,GO:0005829,GO:0005840,GO:0005960,GO:0006082,GO:0006520,GO:0006544,GO:0006546,GO:0006730,GO:0006807,GO:0008150,GO:0008152,GO:0008168,GO:0008289,GO:0008483,GO:0009056,GO:0009063,GO:0009069,GO:0009071,GO:0009507,GO:…	GO:0005504;GO:0005740;GO:0006805;GO:0009056;GO:0009410;GO:0009526;GO:0010038;GO:0016741;GO:0016769;GO:0031090;GO:0043167;GO:0043177;GO:0043227;GO:0043228;GO:0043229;GO:0043233;GO:0044238;GO:0044281;GO:0070887;GO:1901363;GO:1990204	GO:0006082;GO:0006520;GO:0009063;GO:0016742;GO:0019866;GO:0031406;GO:0031966;GO:0043168;GO:0043231;GO:0043232;GO:0044248;GO:0044282;GO:0070013;GO:0071466	2.1.2.10,4.2.1.51,4.2.1.91	ko:K00605,ko:K05359	ko00260,ko00400,ko00630,ko00670,ko01100,ko01110,ko01130,ko01200,ko01230,map00260,map00400,map00630,map00670,map01100,map01110,map01130,map01200,map01230	M00024,M00532	R00691,R01221,R01373,R02300,R04125	RC00022,RC00069,RC00183,RC00360,RC02834	ko00000,ko00001,ko00002,ko01000	-	-	-	GCV_T,GCV_T_C
PPRIM.AZ9-3.1.T1220115	TAAATAAAATGCTTGGATCATACAAGAGATATTGGGAGCCATCTCTTACAGAAGTAGTTGGTCTTTCAGTGCCAGTAGGTGCAATTGCTACATTCCTCACTTAACCATTGGAATTTGTTAAAACTAGAATCTAAGTTAGAACAGAAGGAATTGGTTTGAGATAATTGAGAAATGAATTGGGAGTGAATCCATGGAGAATATTCAGAGAGATTCATGAAACTGGAGGAGGTTTGAGTCATTTTTATTATGGATTTGACGCAGCATTATACAGTAGATTAGGCTATCTCTTTATTAGAAACTTTTTATATAAAGCAATATACGATTAAGTTAAACCAGTCAAACCATTCAATGATTTGACACTCAGAGAAAAGGCTGTTCTTTCTGGATCTGTAGGAGCAT…	998	PPRIM.AZ9-3.1.P1220115	MLGSYKRYWEPSLTEVVGLSVPVGAIATFLTQPLEFVKTRIQVRTEGIGLRQLRNELGVNPWRIFREIHETGGGLSHFYYGFDAALYSRLGYLFIRNFLYKAIYDQVKPVKPFNDLTLREKAVLSGSVGAFAAFVTSPFELAQVRMIADGGLPQSIRRNYKSAFDAINRIQVEEGGSSALFRGAFAHVVKLAALNISLTGPYDYMKEKIWLVFGDFGFNHFLALTWASFWATVFTLPLDNVQTRVLKAFPDPSKNRLNYQNYLDVFKQIYFYERIHGFYAGAIPYYGKMFLTAWLTCTLVNGVMDSQKRAAGLEEWQI*	319	Belongs to the mitochondrial carrier (TC 2.A.29) family	CC	5888.CAK84730	6.48e-162	458	KOG0759@1|root,KOG0759@2759|Eukaryota,3ZC3J@5878|Ciliophora	2759|Eukaryota	C	Belongs to the mitochondrial carrier (TC 2.A.29) family	-	GO:0003674,GO:0005215,GO:0005310,GO:0005342,GO:0005575,GO:0005622,GO:0005623,GO:0005737,GO:0005739,GO:0005740,GO:0005743,GO:0006810,GO:0006811,GO:0006820,GO:0006835,GO:0006839,GO:0008150,GO:0008509,GO:0008514,GO:0015075,GO:0015140,GO:0015291,GO:0015297,GO:0015301,GO:0015318,GO:0015367,GO:0015556,GO:0015711,GO:0015740,GO:0015742,GO:0015743,GO:0015849,GO:0016020,GO:0016021,GO:0019866,GO:0022804,GO:…	GO:0005342;GO:0005740;GO:0006810;GO:0008514;GO:0015075;GO:0022804;GO:0031090;GO:0034220;GO:0043227;GO:0043229;GO:1903825	GO:0006811;GO:0015291;GO:0015711;GO:0015849;GO:0019866;GO:0031966;GO:0043231;GO:0046943;GO:1905039	3.1.13.4	ko:K10838,ko:K12571,ko:K13577,ko:K15104	ko03018,ko03420,ko04964,map03018,map03420,map04964	-	-	-	ko00000,ko00001,ko01000,ko02000,ko03019,ko03400	2.A.29.2.1,2.A.29.2.2,2.A.29.2.3,2.A.29.2.7,2.A.29.2.9	-	-	Mito_carr
PPRIM.AZ9-3.1.T1630087	ATGCTTTAGAGATTGTCTACAGTGTTAAGAAAACCAATATTCTGGCATGGTACACATCATCACGATAGCAATGATGCTACAAAAAGATTATTTGACACTGTCTCTAGTACAGTTAAAGGCATCTAATAAATAAACTATGTTGTGGAGCACAATCCAAAACTAACAGCAGAAGAGAAGTCAAAAATGAAGCAATTCCTTATTTATAGATATGATCCAGCTGATGAGAATGATTTCCCTAAGTATGTGAGCTATTATGTTGACTTAAAGAAGATACCTCCTATGTACTTGGATGCATTGTTATACATTAAAGACAATTATGATTCTTCATTATCTTTACGTAGATCCTGTAGAGAAGGTATTTGTGGATCTTGCTCTATGAATTGTAATGGTCTTCATAAA…	920	PPRIM.AZ9-3.1.P1630087	MLQRLSTVLRKPIFWHGTHHHDSNDATKRLFDTVSSTVKGIQQINYVVEHNPKLTAEEKSKMKQFLIYRYDPADENDFPKYVSYYVDLKKIPPMYLDALLYIKDNYDSSLSLRRSCREGICGSCSMNCNGLHKLACIHAIDTDLTQPAYITPLGHMFVVKDLVVDMTNFYTQYKTIDPYLKRKTPKEGNKEYIQSVEDRKLLDGLYECVLCACCSTSCPSYWWHPDRYLGPAVLMQAYRWIVDSRDEYTDERLEKLAEDVKVEDCQNIGMCSFTCPKGLDPQRSMNHLMKLIEEYKERKIASATL*	306	4Fe-4S dicluster domain	CC	5888.CAK84119	1.9e-230	633	COG0479@1|root,KOG3049@2759|Eukaryota,3ZB99@5878|Ciliophora	2759|Eukaryota	C	4Fe-4S dicluster domain	SDHB	GO:0000104,GO:0003674,GO:0003824,GO:0005488,GO:0005575,GO:0005622,GO:0005623,GO:0005634,GO:0005654,GO:0005737,GO:0005739,GO:0005740,GO:0005743,GO:0005746,GO:0005749,GO:0005886,GO:0006082,GO:0006091,GO:0006099,GO:0006101,GO:0006105,GO:0006119,GO:0006121,GO:0006139,GO:0006163,GO:0006725,GO:0006753,GO:0006793,GO:0006796,GO:0006807,GO:0008150,GO:0008152,GO:0008177,GO:0009055,GO:0009060,GO:0009117,GO:…	GO:0005740;GO:0006091;GO:0006793;GO:0009410;GO:0016627;GO:0031090;GO:0043227;GO:0043229;GO:0043233;GO:0044238;GO:0044281;GO:0048038;GO:0051540;GO:0070887;GO:0072521;GO:1901135;GO:1990204	GO:0000104;GO:0006082;GO:0006139;GO:0006163;GO:0006796;GO:0015980;GO:0016635;GO:0019637;GO:0019693;GO:0019866;GO:0022900;GO:0031966;GO:0043231;GO:0051536;GO:0055086;GO:0070013;GO:0071466	1.3.5.1	ko:K00235	ko00020,ko00190,ko01100,ko01110,ko01120,ko01130,ko01200,ko04714,ko04932,ko05010,ko05012,ko05016,map00020,map00190,map01100,map01110,map01120,map01130,map01200,map04714,map04932,map05010,map05012,map05016	M00009,M00011,M00148	R02164	RC00045	ko00000,ko00001,ko00002,ko01000	-	-	-	Fer2_3,Fer4_17
PPRIM.AZ9-3.1.T0720237	ATGAGAAGATTTATTTAATCTAATCATAGGTTAATTGAGTTGATATTATTGTCCATACTAATCCCTTAATGTAATTCAAGCAACAATTTGAGAAGACATATATAATGGCATCAGATTGAGCATGAACCTACATCATTTTCTCAAGTAGAGAATACAATATGTTACATTTTTGGATTCATAAGTATGATTTTGGCTCTTTCTATTTTGTGTCACAATGAAAGAAAAAACGCAATTACAGAATATAGATTAGAAGAAGCAAAGAAATTATGTACTTCAGTCAACTCACTAGAAGTAAATCCTAATACTAATAATTAATTAATTCACATAAATGGTTTGAGTTAAACCTCTGATTTAATTGTTGATGCTGCTTTTGGTTTGACTTTAAAAGATTGTGTTAAG…	1344	PPRIM.AZ9-3.1.P0720237	MRRFIQSNHRLIELILLSILIPQCNSSNNLRRHIQWHQIEHEPTSFSQVENTICYIFGFISMILALSILCHNERKNAITEYRLEEAKKLCTSVNSLEVNPNTNNQLIHINGLSQTSDLIVDAAFGLTLKDCVKLVRTVEMYIWVVTYTENEDGTTSASFSQEWSTDFSENCGSCKNDKTKLIVEQETQINKNVHIGAYLMSKSLALQTNANQSIVMTNNNAQVAANFYGYSRGFENFEPNGKYLYFEQNKGTLTINDLRVSFNYSKTGPTTVVSQQNNDSFTSFVVHDKFDETVARDINFDQMQFSFVNCCCCCCKFFRAIDHPLTEIDWIFDSILTQNQAFQKKINYDTCVALIKRILAYLIMGFSFSLLFYPNSWVVSLSHLVGYFLDSLTGYVYIL…	448	Transmembrane protein 43	CC	5888.CAK74292	1.09e-162	473	28KAC@1|root,2QSR2@2759|Eukaryota,3ZBSH@5878|Ciliophora	2759|Eukaryota	S	Transmembrane protein 43	TMEM43	GO:0003674,GO:0005488,GO:0005515,GO:0005575,GO:0005622,GO:0005623,GO:0005634,GO:0005635,GO:0005637,GO:0005639,GO:0005737,GO:0005783,GO:0005788,GO:0005794,GO:0006996,GO:0006997,GO:0006998,GO:0008150,GO:0009987,GO:0010256,GO:0012505,GO:0016020,GO:0016021,GO:0016043,GO:0019866,GO:0031090,GO:0031224,GO:0031229,GO:0031300,GO:0031301,GO:0031965,GO:0031967,GO:0031974,GO:0031975,GO:0043226,GO:0043227,GO:…	GO:0005635;GO:0016043;GO:0031090;GO:0043227;GO:0043229;GO:0043233	GO:0006996;GO:0010256;GO:0019866;GO:0031965;GO:0043231;GO:0061024;GO:0070013	-	-	-	-	-	-	-	-	-	-	TMEM43
PPRIM.AZ9-3.1.T0040234	AAAGAAATGATGCTAAGAAATCTTTGGAGATCTCCTGTCTATTCTTTTTCATATTATGCTAACTTGGATCTTAGTTGTCCTTATCCATCTTTCCAAGCTAGAGACCTTACAACTACTCATACTATGCATTATATTACTAAACCTCCTTGTGATCCTAAAATCATGACTTTTGGAGCTTTTCATACAGATCATTTATTGGAGATAGATTGGTCTGAAAAAATGGGATGGAGCCGACCCCAAATTGTTCCATTCAAAAGTTTTAGTATTCATCCTTTTTCAGCTTGTTTACATTATGCAATTGAGTGTTTTGAAGGTGCAAAAGCTTATAGAGGACCTAATAATTCAATTAGAACATTTAGATTGAATTGTAATATGTATAGAATGAAACAATCTGCTAAG…	1182	PPRIM.AZ9-3.1.P0040234	MMLRNLWRSPVYSFSYYANLDLSCPYPSFQARDLTTTHTMHYITKPPCDPKIMTFGAFHTDHLLEIDWSEKMGWSRPQIVPFKSFSIHPFSACLHYAIECFEGAKAYRGPNNSIRTFRLNCNMYRMKQSAKRLSLPDFDGTELERCIEQLLKVDRDWIPDRPGFSCYIRPTLMATEEALGVRASSRAKLFVALCPVGPYFPSGLKPVRVFCNTSTIRSAPGGVGGFKVAGNYAPTVLPLKEVQKIGFHQNLWMLPDGLVQEMGVCNLFFFWKNKQGEKELVTPILDGTILPGILRDSILTLTRSMGKFKVTEKKLYIQEVVEAIEEGRMIEMFGSGTAVSIQPIEAIGYNDKIYEVQYDPKLNAGELSHELFDILTKIQTGGEEHKWVRQI*	392	Amino-transferase class IV	MF	5888.CAK85176	6.02e-291	793	COG0115@1|root,KOG0975@2759|Eukaryota,3ZAIW@5878|Ciliophora	2759|Eukaryota	E	Amino-transferase class IV	BCAT1	GO:0000082,GO:0000278,GO:0002119,GO:0002164,GO:0003674,GO:0003824,GO:0004084,GO:0005488,GO:0005515,GO:0005575,GO:0005622,GO:0005623,GO:0005634,GO:0005737,GO:0005739,GO:0005759,GO:0005829,GO:0006082,GO:0006520,GO:0006549,GO:0006550,GO:0006551,GO:0006573,GO:0006807,GO:0006810,GO:0007049,GO:0007275,GO:0007589,GO:0007595,GO:0008144,GO:0008150,GO:0008152,GO:0008283,GO:0008483,GO:0008652,GO:0009056,GO:…	GO:0000278;GO:0002164;GO:0006810;GO:0009056;GO:0009058;GO:0009790;GO:0016769;GO:0019842;GO:0043167;GO:0043227;GO:0043229;GO:0043233;GO:0044238;GO:0044281;GO:0044770;GO:0048513;GO:0050878;GO:0070279;GO:1901363;GO:1901652;GO:1903047	GO:0006082;GO:0006520;GO:0007589;GO:0008483;GO:0008652;GO:0009063;GO:0034097;GO:0043168;GO:0043231;GO:0044248;GO:0044282;GO:0044283;GO:0044772;GO:0044843;GO:0046903;GO:0048732;GO:0070013	1.1.1.363,1.1.1.49,2.6.1.42	ko:K00036,ko:K00826	ko00030,ko00270,ko00280,ko00290,ko00480,ko00770,ko01100,ko01110,ko01120,ko01130,ko01200,ko01210,ko01230,ko05230,map00030,map00270,map00280,map00290,map00480,map00770,map01100,map01110,map01120,map01130,map01200,map01210,map01230,map05230	M00004,M00006,M00008,M00019,M00036,M00119,M00570	R00835,R01090,R01214,R02199,R02736,R10907,R10991	RC00001,RC00006,RC00036,RC00066	ko00000,ko00001,ko00002,ko01000,ko01007,ko04147	-	-	-	Aminotran_4
PPRIM.AZ9-3.1.T0200283	TAAAATGATATCAGGAAATTAAGTGATTGCATAATCTTTTGCTTAAAATCATCTAAAATATGTTTTTGGCATTGTTGGAGTCCCTGTTATTGAATTAGGTTATGCTTTTTAAGCTAATGGAATGGAATACTATGGTTTCAGAAATGAATAAGGAGCATCTTATGCATGTGGAGCAATAGGATATCTTACTCGTTTACCTGCCATCTGTTTAGTAGTTAGTGGACCTGGTTTAGTTCATGCATTAGCAGGAGCTGCAAATGCTCAAGTCAATGGATGGCCAATGGTTATAGTAGCAGGAAGTTCAGAAAATGGTTAATAATCATATGGAGCATTTTAAGAATGTGATTAATGGAATATTGTTAAGCCTTACATTAAATTTGGAGCTAAAATAACCAATTT…	1697	PPRIM.AZ9-3.1.P0200283	MISGNQVIAQSFAQNHLKYVFGIVGVPVIELGYAFQANGMEYYGFRNEQGASYACGAIGYLTRLPAICLVVSGPGLVHALAGAANAQVNGWPMVIVAGSSENGQQSYGAFQECDQWNIVKPYIKFGAKITNLRQAPILIEKAIRQSCVGRPGVTYIEVSGDLLRSNIPENELIKVPSFTLEQIPRCLADPKNILQAVQQLKNAKRPLIIVGKGASISFAEDQVIKFIESTKLPFLPTPMGKGVVPDSNNLNVSAARSTALGEADVILLVGARLNWILHFGLPPRFDDNCQFIQIDNYPEEFNNNRKTTTLFGDVSLVVDQLQKSFGNWQFNNKQWIDKLFEKRNKNTLINQQLMNDKELPLEYYSAFGIIKQYLPKDCVYVGEGANTMDVGRTIIEHDI…	553	Thiamine pyrophosphate enzyme, central domain	MF	5888.CAK74224	0	1077	COG0028@1|root,KOG1185@2759|Eukaryota,3ZDEY@5878|Ciliophora	2759|Eukaryota	EH	Thiamine pyrophosphate enzyme, central domain	HACL1	GO:0001561,GO:0003674,GO:0003824,GO:0005102,GO:0005488,GO:0005515,GO:0005575,GO:0005622,GO:0005623,GO:0005737,GO:0005777,GO:0005782,GO:0005829,GO:0006082,GO:0006605,GO:0006625,GO:0006629,GO:0006631,GO:0006810,GO:0006886,GO:0006996,GO:0007031,GO:0008104,GO:0008150,GO:0008152,GO:0009056,GO:0009062,GO:0009987,GO:0015031,GO:0015833,GO:0016042,GO:0016043,GO:0016054,GO:0016829,GO:0016830,GO:0019395,GO:…	GO:0006810;GO:0009056;GO:0016043;GO:0019842;GO:0043167;GO:0043227;GO:0043229;GO:0043233;GO:0044085;GO:0044238;GO:0044281;GO:0045184;GO:0046907;GO:0050997;GO:0051649;GO:0070727;GO:1901363	GO:0006082;GO:0006605;GO:0006629;GO:0006996;GO:0008104;GO:0015031;GO:0016042;GO:0022607;GO:0043168;GO:0043169;GO:0043231;GO:0043933;GO:0044248;GO:0044282;GO:0070013;GO:0071705;GO:0072594	-	ko:K12261	ko04146,map04146	-	-	-	ko00000,ko00001,ko01000	-	-	-	TPP_enzyme_C,TPP_enzyme_M,TPP_enzyme_N
PPRIM.AZ9-3.1.T0380127	AATAAAATGGATTAAAAAGCTACATATAGGACTAGTGTTCGTAGATCAACAGTATAAGTTGGTGGAAGCCCTTCAAATATGTATAGACCTGAGTATTAGGTTGAACAATTTGGTTTATAAGCCAGTCCAAGGGATACTTCCAAAATATGGGAGTTAATGGATTCGTACTAAGGAAGTGACAAATTAGCATTGTAACAATCTATTGTTCATCATGTTGAGTACACATTGGCCAGAACACGCTTTGATTTCTCTAAATTTCATAGTTACTAAGCCTTGTCTCATTCAGTAAGAGATAGATTGATTGAAGCATTTAATGATACAAATTTACATTTTCATTAGATGGATGCCAAACGTATATACTATTTGAGTTTGGAATTTTTAATTGGAAGATGCTTATAA…	2704	PPRIM.AZ9-3.1.P0380127	MDQKATYRTSVRRSTVQVGGSPSNMYRPEYQVEQFGLQASPRDTSKIWELMDSYQGSDKLALQQSIVHHVEYTLARTRFDFSKFHSYQALSHSVRDRLIEAFNDTNLHFHQMDAKRIYYLSLEFLIGRCLQNALVNLDLEEDYREALLDLGYKLEELYDEEVDPALGNGGLGRLAACFLDSLATLNYPSFGYGIRYTYGIFKQLIKDGYQVESPDFWLNHGNPWEIERLDVQYQIRFYGFVKKVWDHGVERSVWEGGETIMARAYDTPIPGYNTQNTIALRLWKSHPASEFDFSSFNTGDYFKALEQRQKAEYITSVLYPNDSTEAGKELRLKQQYLLVSASMQDIVRRFKRRKVLDWNAFPSKVAVQLNDTHPALAIVELLRILIDIEQLDNMSAWQI…	897	Phosphorylase is an important allosteric enzyme in carbohydrate metabolism. Enzymes from different sources differ in their regulatory mechanisms and in their natural substrates. However, all known phosphorylases share catalytic and structural properties	MF	5888.CAK82507	0	1677	COG0058@1|root,KOG2099@2759|Eukaryota,3ZAK5@5878|Ciliophora	2759|Eukaryota	H	Phosphorylase is an important allosteric enzyme in carbohydrate metabolism. Enzymes from different sources differ in their regulatory mechanisms and in their natural substrates. However, all known phosphorylases share catalytic and structural properties	GPH1	GO:0000272,GO:0003674,GO:0003824,GO:0004645,GO:0005488,GO:0005575,GO:0005622,GO:0005623,GO:0005737,GO:0005975,GO:0005976,GO:0005977,GO:0005980,GO:0006073,GO:0006091,GO:0006112,GO:0008144,GO:0008150,GO:0008152,GO:0008184,GO:0009056,GO:0009057,GO:0009251,GO:0009987,GO:0015980,GO:0016052,GO:0016740,GO:0016757,GO:0016758,GO:0019842,GO:0030170,GO:0036094,GO:0043167,GO:0043168,GO:0043170,GO:0044042,GO:…	GO:0006091;GO:0009056;GO:0016757;GO:0019842;GO:0043167;GO:0043170;GO:0044238;GO:0070279;GO:1901363	GO:0005975;GO:0005976;GO:0009057;GO:0015980;GO:0016052;GO:0016758;GO:0043168	2.4.1.1	ko:K00688	ko00500,ko01100,ko01110,ko02026,ko04217,ko04910,ko04922,ko04931,map00500,map01100,map01110,map02026,map04217,map04910,map04922,map04931	-	R02111	-	ko00000,ko00001,ko01000	-	GT35	-	Phosphorylase
PPRIM.AZ9-3.1.T0510119	AAAATGGATTAAAAAGCTACATATAGGACTAGTGTTCGTAGATCAACAGTTTAAGTTGGTGGAAGCCCTTCAAATATGTATAGACCTGAATATTAGGTTGAACAATTTGGATTATAAGCCAGTCCAAGGGATACTTCCAAAATATGGGAGTTAATGGATTCGTACTAAGGGAGTGACAAGTTAGCATTGTAACAATCTATTGTTCATCATGTTGAGTACACATTGGCCAGAACACGCTTTGATTTCTCTAAATTTCATAGTTACTAAGCCTTGTCTCATTCAGTAAGAGATAGATTGATTGAAGCATTTAATGATACAAATTTACATTTTCATTAGATGGATGCCAAACGTATCTACTATTTGAGTTTGGAATTTTTAATTGGAAGATGCTTATAAAAT…	2704	PPRIM.AZ9-3.1.P0510119	MDQKATYRTSVRRSTVQVGGSPSNMYRPEYQVEQFGLQASPRDTSKIWELMDSYQGSDKLALQQSIVHHVEYTLARTRFDFSKFHSYQALSHSVRDRLIEAFNDTNLHFHQMDAKRIYYLSLEFLIGRCLQNALVNLDLEDDYREALLDLGYKLEELYDEEVDPALGNGGLGRLAACFLDSLATLNYPSFGYGIRYTYGIFKQLIKDGYQVESPDFWLNHGNPWEIERLDVQYQIRFYGFVKKVWDHGVERSVWEGGETIMARAYDTPIPGYNTQNTIALRLWKSHPASEFDFSSFNTGDYFKALEQRQKAEYITSVLYPNDSTEAGKELRLKQQYLLVSASMQDIVRRFKRRKVLDWNAFPSKVAVQLNDTHPALAIVELLRILIDIEQLDNMSAWQI…	897	Phosphorylase is an important allosteric enzyme in carbohydrate metabolism. Enzymes from different sources differ in their regulatory mechanisms and in their natural substrates. However, all known phosphorylases share catalytic and structural properties	MF	5888.CAK82507	0	1677	COG0058@1|root,KOG2099@2759|Eukaryota,3ZAK5@5878|Ciliophora	2759|Eukaryota	H	Phosphorylase is an important allosteric enzyme in carbohydrate metabolism. Enzymes from different sources differ in their regulatory mechanisms and in their natural substrates. However, all known phosphorylases share catalytic and structural properties	GPH1	GO:0000272,GO:0003674,GO:0003824,GO:0004645,GO:0005488,GO:0005575,GO:0005622,GO:0005623,GO:0005737,GO:0005975,GO:0005976,GO:0005977,GO:0005980,GO:0006073,GO:0006091,GO:0006112,GO:0008144,GO:0008150,GO:0008152,GO:0008184,GO:0009056,GO:0009057,GO:0009251,GO:0009987,GO:0015980,GO:0016052,GO:0016740,GO:0016757,GO:0016758,GO:0019842,GO:0030170,GO:0036094,GO:0043167,GO:0043168,GO:0043170,GO:0044042,GO:…	GO:0006091;GO:0009056;GO:0016757;GO:0019842;GO:0043167;GO:0043170;GO:0044238;GO:0070279;GO:1901363	GO:0005975;GO:0005976;GO:0009057;GO:0015980;GO:0016052;GO:0016758;GO:0043168	2.4.1.1	ko:K00688	ko00500,ko01100,ko01110,ko02026,ko04217,ko04910,ko04922,ko04931,map00500,map01100,map01110,map02026,map04217,map04910,map04922,map04931	-	R02111	-	ko00000,ko00001,ko01000	-	GT35	-	Phosphorylase
PPRIM.AZ9-3.1.T0520258	TTATTTTACGGTCCATGAGTGTGTCAAAAGTTCAAAAGTTATTCTTCCGATTTTCCTATTACAAAAATCTAGACCTAAGTAGTCCATATCCGTCCTTCTAAGCTAGAGATATGACTACTACACACACCATGCATTATATCACTAAACCACCTTGCGATCCAAAAATAATGACTTTCGGAGCATTTCACACTGATCATATGTTAGAAGTTGATTGGACTGAAAAAATGGGATGGTCACGTCCATAGATTATTCCTTTTAAAAGTTTCTCCATCCATCCATTTGCTGCTTGCTTACATTATGCCATTGAATGTTTTGAAGGAGCTAAAGCATACAAAGGACCAAACAAAACTATCAGAACATTTAGATTGGATTGTAATATGTACAGGATGAAACAATCAG…	1225	PPRIM.AZ9-3.1.P0520258	MSVSKVQKLFFRFSYYKNLDLSSPYPSFQARDMTTTHTMHYITKPPCDPKIMTFGAFHTDHMLEVDWTEKMGWSRPQIIPFKSFSIHPFAACLHYAIECFEGAKAYKGPNKTIRTFRLDCNMYRMKQSAKRLSLPDFDGAELQKCIEGLLKVDQDWIPDRPGFSCYIRPTIIATEEALGVRASSRAKLFVVLCPVGPYFPSGLKPVRVFCNTTTIRSAPGGVGGYKVAGNYAPTVMPLKEVQQIGFHQNLWMLPDGLVQEMGVCNLFFFWTNKQGERELVTPQLDGTILPGIVRDSLLELTREMNQFKVIEKKLYIQEVIEAISEGRMIEMFGSGTAVSIQPIEAIGYNDKIYEVKYDPKLNAGELSHKLFDMITEIQTGGKPHKWINVV*	391	Amino-transferase class IV	MF	5888.CAK84771	7.34e-293	799	COG0115@1|root,KOG0975@2759|Eukaryota,3ZAIW@5878|Ciliophora	2759|Eukaryota	E	Amino-transferase class IV	BCAT1	GO:0000082,GO:0000278,GO:0002119,GO:0002164,GO:0003674,GO:0003824,GO:0004084,GO:0005488,GO:0005515,GO:0005575,GO:0005622,GO:0005623,GO:0005634,GO:0005737,GO:0005739,GO:0005759,GO:0005829,GO:0006082,GO:0006520,GO:0006549,GO:0006550,GO:0006551,GO:0006573,GO:0006807,GO:0006810,GO:0007049,GO:0007275,GO:0007589,GO:0007595,GO:0008144,GO:0008150,GO:0008152,GO:0008283,GO:0008483,GO:0008652,GO:0009056,GO:…	GO:0000278;GO:0002164;GO:0006810;GO:0009056;GO:0009058;GO:0009790;GO:0016769;GO:0019842;GO:0043167;GO:0043227;GO:0043229;GO:0043233;GO:0044238;GO:0044281;GO:0044770;GO:0048513;GO:0050878;GO:0070279;GO:1901363;GO:1901652;GO:1903047	GO:0006082;GO:0006520;GO:0007589;GO:0008483;GO:0008652;GO:0009063;GO:0034097;GO:0043168;GO:0043231;GO:0044248;GO:0044282;GO:0044283;GO:0044772;GO:0044843;GO:0046903;GO:0048732;GO:0070013	1.1.1.363,1.1.1.49,2.6.1.42	ko:K00036,ko:K00826	ko00030,ko00270,ko00280,ko00290,ko00480,ko00770,ko01100,ko01110,ko01120,ko01130,ko01200,ko01210,ko01230,ko05230,map00030,map00270,map00280,map00290,map00480,map00770,map01100,map01110,map01120,map01130,map01200,map01210,map01230,map05230	M00004,M00006,M00008,M00019,M00036,M00119,M00570	R00835,R01090,R01214,R02199,R02736,R10907,R10991	RC00001,RC00006,RC00036,RC00066	ko00000,ko00001,ko00002,ko01000,ko01007,ko04147	-	-	-	Aminotran_4
PPRIM.AZ9-3.1.T0970137	ATGAGAAAAATTATCTATAGATTTTCAAGAGCTACATATCTTGATTTCTAAGCTACAACTCCAACTGATTACAGAGTTTTAGATGCTATGTTACCATATTTAACTAATTAATATGGTAATCCTCATAGTAAAACACATTCATTTGGATGGGAAACTGAAAAAGCTGTGGAAAAAGCAAGATCTTAAATTGCTAATTTAATCAATGCATAACCTTAAAGCATCATTTTTACTTCTGGGGCTACTGAAAGTAATAATGCTGCATTAAAGGGTTTATATGGATTTTATGGAAAATAGAAGAATCATATAATTACAACACAAACTGAACACAAATGTGTTTTAGACACTTGTAGATATCTAGAGGATAAAGGAGTAGAAGTTACATATTTACCAGTTGATTCT…	1270	PPRIM.AZ9-3.1.P0970137	MRKIIYRFSRATYLDFQATTPTDYRVLDAMLPYLTNQYGNPHSKTHSFGWETEKAVEKARSQIANLINAQPQSIIFTSGATESNNAALKGLYGFYGKQKNHIITTQTEHKCVLDTCRYLEDKGVEVTYLPVDSNGLISLQQLQESIKSNTLCVSVMLVNNEIGVIQNLKEISRICHQRGVYVHSDMAQAIAKIPVDIQDLDIDLGSISAHKLYGPKGIGALYVRRKPRVRLQQIIHGGGQERGLRSGTLAPHLCVGFGKAAEIAQTELPYDIQHVEKLYNKLLIGIKQKIPQIQINGSLEQRYKGNLNVSFAFVEGESLIMAIKQVAVSSGSACTSSSLEPSYVLRALGVQEDMAHTSLRIGIGRFTTEKEIDFLIDQLSEAVRKLREMSPLWEMHQEG…	412	Beta-eliminating lyase	MF	5888.CAK61124	4.77e-289	790	COG1104@1|root,KOG1549@2759|Eukaryota,3ZANI@5878|Ciliophora	2759|Eukaryota	E	Beta-eliminating lyase	-	GO:0001522,GO:0003674,GO:0003824,GO:0005488,GO:0005575,GO:0005622,GO:0005623,GO:0005737,GO:0005829,GO:0006139,GO:0006396,GO:0006399,GO:0006400,GO:0006725,GO:0006790,GO:0006807,GO:0008033,GO:0008144,GO:0008150,GO:0008152,GO:0009000,GO:0009058,GO:0009451,GO:0009987,GO:0010467,GO:0016043,GO:0016070,GO:0016226,GO:0016740,GO:0016782,GO:0016783,GO:0016829,GO:0016846,GO:0018130,GO:0018131,GO:0019842,GO:…	GO:0009058;GO:0016043;GO:0016782;GO:0016846;GO:0019842;GO:0043167;GO:0043170;GO:0044085;GO:0044238;GO:0046484;GO:0070279;GO:1901363	GO:0006139;GO:0006396;GO:0009059;GO:0016783;GO:0022607;GO:0034654;GO:0043168;GO:0043412;GO:0090304	2.8.1.7	ko:K04487	ko00730,ko01100,ko04122,map00730,map01100,map04122	-	R07460,R11528,R11529	RC01789,RC02313	ko00000,ko00001,ko01000,ko02048,ko03016,ko03029	-	-	-	Aminotran_5
PPRIM.AZ9-3.1.T0010289	ATTATTTAATGTCAGGACCTGTGTTTAAGGCAGCAGCTAAATGGACTGGAAGAAAGATCAACGTTAAGAATACAGTAGTTGAATTAGATGGAGATGAATAAGCAAGAATCATTTGGAAGATGATCAGAGAGAGATTGGTTTTACCATATTTGAATGTTAATTTAGAATATTATGATTTAAGTATGGAACATAGAGACAAGACTGATGATAAGGTTACTTTCGATTCAGGATATGCTATCTTAAAACACAAGGTTGGTGTTAAATGTGCTACAATTACAGCTGATGAAGCAAGAGTTGAAGAATTCAAACTTAAAAAGATGTGGCCATCACCAAATGGATCAATTAGAGCTATTTTAGATGGTACAGTATTCAGAGAACCAATTATTTGTAAAAATATTC…	1318	PPRIM.AZ9-3.1.P0010289	MSGPVFKAAAKWTGRKINVKNTVVELDGDEQARIIWKMIRERLVLPYLNVNLEYYDLSMEHRDKTDDKVTFDSGYAILKHKVGVKCATITADEARVEEFKLKKMWPSPNGSIRAILDGTVFREPIICKNIPRLVPGWTQPIVIGRHSYGDQYKCQDVKLPGPGKLELIYTPTQGEQVKRTIFEFKGKGGVGLGMYNTYESIVNFAHQSFQYALMRKYPLMLGTKNTILKQYDGYFKDIFQEIFETKYKKDFDANKLWYEHRLIDDLVAQMMKSSGGFVLALKNYDGDVQSDIVAQGYGSLGMMTSELVANDGVYESEAAHGTITRHYREHQKGKETSTNSVASIYAWTRGLRHRGRLDNNQELVKFAETLESSIIQTIESGLFTKDLALIVHGPKADRS…	424	Isocitrate/isopropylmalate dehydrogenase	MF	5888.CAK60469	1,28e-315	858	COG0538@1|root,KOG1526@2759|Eukaryota,3ZDPK@5878|Ciliophora	2759|Eukaryota	C	Isocitrate/isopropylmalate dehydrogenase	IDH1	GO:0000003,GO:0000166,GO:0000287,GO:0001775,GO:0002252,GO:0002263,GO:0002274,GO:0002275,GO:0002283,GO:0002366,GO:0002376,GO:0002443,GO:0002444,GO:0002446,GO:0003006,GO:0003674,GO:0003824,GO:0004448,GO:0004450,GO:0005102,GO:0005488,GO:0005515,GO:0005575,GO:0005576,GO:0005622,GO:0005623,GO:0005737,GO:0005739,GO:0005759,GO:0005777,GO:0005782,GO:0005829,GO:0006082,GO:0006091,GO:0006099,GO:0006101,GO:…	GO:0002263;GO:0002274;GO:0002366;GO:0002443;GO:0006091;GO:0006575;GO:0006790;GO:0006793;GO:0006810;GO:0006887;GO:0006979;GO:0007548;GO:0009056;GO:0009058;GO:0009410;GO:0009725;GO:0014070;GO:0016043;GO:0016614;GO:0032940;GO:0033554;GO:0033993;GO:0042802;GO:0043167;GO:0043227;GO:0043228;GO:0043229;GO:0043233;GO:0043299;GO:0043603;GO:0044238;GO:0044281;GO:0045137;GO:0045184;GO:0046907;GO:0046983;GO:…	GO:0000166;GO:0002275;GO:0002444;GO:0006066;GO:0006082;GO:0006139;GO:0006163;GO:0006520;GO:0006605;GO:0006629;GO:0006796;GO:0006996;GO:0008104;GO:0008406;GO:0008610;GO:0008652;GO:0015031;GO:0015980;GO:0016042;GO:0016616;GO:0019222;GO:0019362;GO:0019637;GO:0031982;GO:0031983;GO:0036230;GO:0043169;GO:0043231;GO:0043232;GO:0044248;GO:0044282;GO:0044283;GO:0045055;GO:0046434;GO:0046545;GO:0046660;GO:…	1.1.1.42	ko:K00031	ko00020,ko00480,ko00720,ko01100,ko01110,ko01120,ko01130,ko01200,ko01210,ko01230,ko04146,map00020,map00480,map00720,map01100,map01110,map01120,map01130,map01200,map01210,map01230,map04146	M00009,M00010,M00173,M00740	R00267,R00268,R01899	RC00001,RC00084,RC00114,RC00626,RC02801	br01601,ko00000,ko00001,ko00002,ko01000	-	-	iMM904.YLR174W,iND750.YLR174W	Iso_dh
PPRIM.AZ9-3.1.T0670108	ATAAACTTAAGACTCAACCTAATAAATATGATATCATTTGATATTGCTGTAATAGGAGGAGGTGTAGTAGGAGGAATGTTAACAAGATCATTATCAGCAAGATATCCAAATCATAAAATAGGACTCTTTGAAAAAGAATCAGGTTTAGGATTACATACATCAACAAGAAATAGTGCTGTTTTACATGCTGGATTTTACTATGCATCTAATACTGTTAAAGCATCATTATGTAAAGAAGGAAATAAGACTTTAACTTAATATTGTTTAGATCATAAAGTAAATATCAGAAAGACAGGAAAATTCTTAGTAGCAAGAAATTCTGCTGAGAATGAGAGATTAGCTTAAATTAAAAAACAAGGTGATATTAATGGTGTAGAATTAGAACTTATGGAAGTTGAT…	1296	PPRIM.AZ9-3.1.P0670108	MISFDIAVIGGGVVGGMLTRSLSARYPNHKIGLFEKESGLGLHTSTRNSAVLHAGFYYASNTVKASLCKEGNKTLTQYCLDHKVNIRKTGKFLVARNSAENERLAQIKKQGDINGVELELMEVDRALKIEKYLKVNDKNFQFLYSPTTSVADNKGLMKSIHEDLNQCKNVQVFTNHKYTDLIENKDQQTTFNVLKMSNQKQLVQAKYFVNAGGLYADVIAKQFNFCKKYVIWPFKGSYLINNRPIPEANAIIYPVPPLAGNYFLGIHTTITTDGHLKIGPSIFPALWREQYNWKDNFVFSEFSEILSLNVKNVISKDMKFYAQSLLNELKKINKTYMIKEAKKLTTQLDQIPENQLHEYFDRGKPGIRSQLFDTEKRKMEQDFIFEHDKNSFHLLNVAS…	423	FAD dependent oxidoreductase	MF	5888.CAK61005	1.93e-305	832	COG0579@1|root,KOG2665@2759|Eukaryota,3ZBGS@5878|Ciliophora	2759|Eukaryota	S	FAD dependent oxidoreductase	-	GO:0000166,GO:0003674,GO:0003824,GO:0003973,GO:0005488,GO:0008150,GO:0008152,GO:0016491,GO:0016614,GO:0016899,GO:0036094,GO:0043167,GO:0043168,GO:0047545,GO:0048037,GO:0050660,GO:0050662,GO:0055114,GO:0071949,GO:0097159,GO:1901265,GO:1901363	GO:0016614;GO:0043167;GO:1901265;GO:1901363	GO:0000166;GO:0016899;GO:0043168	3.6.4.12	ko:K10742,ko:K14327,ko:K20298	ko03013,ko03015,ko03030,map03013,map03015,map03030	M00430	-	-	ko00000,ko00001,ko00002,ko01000,ko03019,ko03032,ko04131	-	-	-	DAO
PPRIM.AZ9-3.1.T0700077	AAATCAATTATGCAAAAATATCTCCTAAACACCTTTTCAAAATAATTAAATATAGCTTCATAAGCTTATTTTAGTCATTCTGGACATGCATCTAAAAAACCTCCTGTTAGAGTTGCAATTACAGGAGCAGCTGGATAAATTGGTTACTCATTAATATTTAGAATTGCAAGTGGAGAGATGTTAGGACCAAATCAACCAGTTATTTTACATTTAATTGATTTACCATTTGCTATGGCTGCTTTGAATGGAGTGGTAATGGAAATTTAAGATTGTGCTTTTCCACTTGTCAAAGGAATTGTAGCTACAGATAACTAAGCAATTGGATTCAAAAATGTTGATTATGCTCTTCTTGTTGGTGCAAAACCTAGAGGTCCAGGAATGGAAAGAGGAGATTTATTA…	1069	PPRIM.AZ9-3.1.P0700077	MQKYLLNTFSKQLNIASQAYFSHSGHASKKPPVRVAITGAAGQIGYSLIFRIASGEMLGPNQPVILHLIDLPFAMAALNGVVMEIQDCAFPLVKGIVATDNQAIGFKNVDYALLVGAKPRGPGMERGDLLKDNGKIFTETGKYINEHASRDIKVVVVGNPCNTNCLILANQIKDIPKENFTAMTRLDHNRAQHQLADKLGVHTTDIRRIAIFGNHSPTMVPYIDQMTAKNHKASVDQQWVSQTFIPTVQQRGAEIIKARKLSSAASAGNAAMNHITTWVNGTAEGDFTSMAIPSDGSYGVPKGLIFSFPVAVKNGKYSIVQGLPISHFYQGLLDKTIKELVDERNAVDHLLK*	353	lactate/malate dehydrogenase, NAD binding domain	MF	5888.CAK57507	4.22e-244	671	COG0039@1|root,KOG1496@2759|Eukaryota,3ZB62@5878|Ciliophora	2759|Eukaryota	C	lactate/malate dehydrogenase, NAD binding domain	cMDH	GO:0003674,GO:0003824,GO:0005575,GO:0005576,GO:0005622,GO:0005623,GO:0005634,GO:0005737,GO:0005773,GO:0005774,GO:0005829,GO:0005886,GO:0005911,GO:0006082,GO:0006091,GO:0006099,GO:0006101,GO:0006107,GO:0006108,GO:0006139,GO:0006725,GO:0006732,GO:0006733,GO:0006734,GO:0006753,GO:0006793,GO:0006796,GO:0006807,GO:0006950,GO:0006970,GO:0008150,GO:0008152,GO:0009060,GO:0009117,GO:0009506,GO:0009507,GO:…	GO:0006091;GO:0006793;GO:0006970;GO:0009410;GO:0009725;GO:0010038;GO:0016614;GO:0031090;GO:0043227;GO:0043229;GO:0044238;GO:0044281;GO:0070161;GO:0070887;GO:0072521;GO:0072524	GO:0005911;GO:0006082;GO:0006139;GO:0006163;GO:0006796;GO:0015980;GO:0016615;GO:0016616;GO:0019362;GO:0019637;GO:0043231;GO:0055086;GO:0071466;GO:0098588	1.1.1.37	ko:K00024,ko:K00025,ko:K00026	ko00020,ko00270,ko00620,ko00630,ko00680,ko00710,ko00720,ko01100,ko01110,ko01120,ko01130,ko01200,ko04964,map00020,map00270,map00620,map00630,map00680,map00710,map00720,map01100,map01110,map01120,map01130,map01200,map04964	M00009,M00011,M00012,M00168,M00171,M00173,M00346,M00374,M00620,M00740	R00342,R07136	RC00031	ko00000,ko00001,ko00002,ko01000	-	-	-	Ldh_1_C,Ldh_1_N
PPRIM.AZ9-3.1.T0880042	CAAATTACATTAAATAATTATGAGTGCATTAAGATTTGATGGAAAGGTAGTGGTTATCACTGGAGCAGGTAATGGTTTGGGAAAAGAATATGCTCTTTTTTATGGAAAAAAGGGAGCAAAAGTAGTTGTCAATGATTTAGGTGGTTCTATGAAAGGAACAGGAGCTTCTTCTTCAGCAGCTGATAAAGTTGTTGAGGAAATAAAGGCTGCTGGAGGAATTGCAGTTGCAAATTATGACAGTGTAGAGTTTGGTGAGAGAATAATTGAAACTGCAATTAAAACATTTGGAAAAATTGATATTTTAATTAATAATGCAGGGATTCTCAGAGATGTTTCATTTGAAAAAATGAAAGATGAAGATTGGGATTTAATTTATAAAGTTCATCTTAAAGGAACATA…	1369	PPRIM.AZ9-3.1.P0880042	MSALRFDGKVVVITGAGNGLGKEYALFYGKKGAKVVVNDLGGSMKGTGASSSAADKVVEEIKAAGGIAVANYDSVEFGERIIETAIKTFGKIDILINNAGILRDVSFEKMKDEDWDLIYKVHLKGTYACTKAAWPYMREQKYGRIINTSSASGVYGVFGQTNYSSAKLATHGLTLALSREGLKRNIFVNSICPVAASRLTETVMSKEVLSSLKPDYIVPLVAWLSHEDCKETGSIFELGAGYISKLRWQRNQGYFFDTPFTPEDVKEKWDEVSGFGTNVYHPQTSSEIFEIFFNKEEFMKQQKEGKAKSTSPSQNTQPTNVTLKAEKIFNLMRAFLDRGEGKDLIPKIQGVFNFEIILQKGGPVIKSWVIDLKNGQGSIKEGKEQGDATFNMIDDDFER…	450	SCP-2 sterol transfer family	MF	5888.CAK87904	0	870	COG2030@1|root,2QPX4@2759|Eukaryota,3ZB7J@5878|Ciliophora	2759|Eukaryota	Q	SCP-2 sterol transfer family	HSD17B4	GO:0000003,GO:0000038,GO:0002064,GO:0002119,GO:0002164,GO:0003006,GO:0003674,GO:0003824,GO:0003857,GO:0004303,GO:0005102,GO:0005488,GO:0005515,GO:0005575,GO:0005622,GO:0005623,GO:0005737,GO:0005777,GO:0005782,GO:0006066,GO:0006082,GO:0006139,GO:0006163,GO:0006629,GO:0006631,GO:0006635,GO:0006637,GO:0006725,GO:0006732,GO:0006753,GO:0006790,GO:0006793,GO:0006796,GO:0006807,GO:0007154,GO:0007165,GO:…	GO:0002164;GO:0006790;GO:0006793;GO:0007548;GO:0009056;GO:0009058;GO:0009725;GO:0009888;GO:0010817;GO:0010876;GO:0014070;GO:0016229;GO:0016614;GO:0016835;GO:0019748;GO:0019915;GO:0023052;GO:0030154;GO:0032879;GO:0033993;GO:0035556;GO:0040008;GO:0042445;GO:0042802;GO:0043227;GO:0043229;GO:0043233;GO:0043603;GO:0044238;GO:0044281;GO:0045137;GO:0046983;GO:0048468;GO:0048513;GO:0048518;GO:0048519;GO:…	GO:0002064;GO:0002119;GO:0006066;GO:0006082;GO:0006139;GO:0006163;GO:0006629;GO:0006637;GO:0006796;GO:0008406;GO:0010883;GO:0016042;GO:0016125;GO:0016616;GO:0016836;GO:0019637;GO:0019693;GO:0030855;GO:0033764;GO:0035383;GO:0042446;GO:0042810;GO:0043231;GO:0044248;GO:0044282;GO:0044550;GO:0045927;GO:0046546;GO:0046661;GO:0048638;GO:0051094;GO:0051240;GO:0055086;GO:0060429;GO:0061458;GO:0070013;GO:…	1.1.1.35,4.2.1.107,4.2.1.119	ko:K12405,ko:K14729	ko00120,ko01100,ko04146,map00120,map01100,map04146	M00104	R04809,R04810,R04812,R04813,R09698	RC00089,RC00770,RC01217	ko00000,ko00001,ko00002,ko01000	-	-	-	MaoC_dehydrat_N,MaoC_dehydratas,SCP2,adh_short
PPRIM.AZ9-3.1.T1250085	AAATAATGCGTAAGTTTATTTCAGCATTTGGATTTAGTAACACAATTGGATTCATAGGTTTAGGCAATATGGGAATTGGAATGGCTCATAATCTAGCTAAAACTCGAGTTGTATATGCATATGATGCCAGTCCTTCATGGTAATCCAAAATTGAATCTACTAATATTAAACCTGTGTCTTAAATAGCAGATGTTGCTGCAAATGCAGATACTATTATTACTATGTTACCAAATGATAAGATAGTCAAAAGTGTAGCTTAAGAAATCTTCAAAAAATAAAACAAAACATTGATTGATTCATCTACTATCTCACCTTATGCTTCTTATGATTTGGCTAAAATGGCATAAGATACTAAAAACATATATACAGATGCTCCAGTCTCAGGTGGTGTTGGTGGTG…	932	PPRIM.AZ9-3.1.P1250085	MRKFISAFGFSNTIGFIGLGNMGIGMAHNLAKTRVVYAYDASPSWQSKIESTNIKPVSQIADVAANADTIITMLPNDKIVKSVAQEIFKKQNKTLIDSSTISPYASYDLAKMAQDTKNIYTDAPVSGGVGGAKLGTLTFMVGAEKELYDKISPILKEMGKNIFHCGKIGGGQIAKMCNNMALAIQMISVAEALALGKNMGMDPAMLSSIMSVSSSRCWSVDTYNPAPGVMPNVPSSKDYDGGFMVELMLKDLGIAIEASKKSGTDTQLGQHAQQIYNKLNEHFGKKDFAIVYKELTKSK*	300	NAD-binding of NADP-dependent 3-hydroxyisobutyrate dehydrogenase	MF	5888.CAK66412	6.19e-208	575	COG2084@1|root,KOG0409@2759|Eukaryota,3ZBQH@5878|Ciliophora	2759|Eukaryota	I	NAD-binding of NADP-dependent 3-hydroxyisobutyrate dehydrogenase	HIBADH	GO:0003674,GO:0003824,GO:0005575,GO:0005622,GO:0005623,GO:0005737,GO:0005739,GO:0005759,GO:0006082,GO:0006520,GO:0006573,GO:0006574,GO:0006807,GO:0008150,GO:0008152,GO:0008442,GO:0009056,GO:0009063,GO:0009081,GO:0009083,GO:0009987,GO:0016054,GO:0016491,GO:0016614,GO:0016616,GO:0019752,GO:0031974,GO:0043226,GO:0043227,GO:0043229,GO:0043231,GO:0043233,GO:0043436,GO:0044237,GO:0044238,GO:0044248,GO:…	GO:0009056;GO:0016614;GO:0043227;GO:0043229;GO:0043233;GO:0044238;GO:0044281	GO:0006082;GO:0006520;GO:0009063;GO:0016616;GO:0043231;GO:0044248;GO:0044282;GO:0070013	1.1.1.31	ko:K00020	ko00280,ko01100,map00280,map01100	-	R05066	RC00099	ko00000,ko00001,ko01000	-	-	-	NAD_binding_11,NAD_binding_2
PPRIM.AZ9-3.1.T1540056	TAAATAAATAATGCGTAAGTTTATTTCTGCATTTGGATTTAGTAACACAATTGGATTCATTGGTTTGGGCAATATGGGAATTGGTATGGCTCATAATTTAGCTAAAACTCGAGTTGTATATGCATATGATGCTAGTCCTGCATGGTAATCCAAGATTGAATCTTCTAATATTAAACCTGTGTCTTAAGTAGCAGATGTTGCTGCAAATGCAGATACTATTATTACTATGTTACCAAATGATAAGATAGTCAAAAGTGTAGCTTAAGAAATCTTCAAAAAATAAAACAAAACATTGATTGATTCATCCACAATCTCACCTTATGCTGCTTATGATTTGGCTAAAATGGCTAAAGATACTAAAAACATATATACAGATGCTCCAGTCTCAGGTGGTGTTGG…	925	PPRIM.AZ9-3.1.P1540056	MRKFISAFGFSNTIGFIGLGNMGIGMAHNLAKTRVVYAYDASPAWQSKIESSNIKPVSQVADVAANADTIITMLPNDKIVKSVAQEIFKKQNKTLIDSSTISPYAAYDLAKMAKDTKNIYTDAPVSGGVGGAKLGTLTFMVGAEQELYDKVSPILKEMGKNIFHCGKIGGGQIAKMCNNMALAIQMISVAEALALGKNMGMDPAMLSSIMSVSSSRCWSVDTYNPAPGVMPNVPSSKDYDGGFMVELMLKDLGIAIEASKKSGTDTQLGQHAQQIYNKLNEHYGKKDFAIVYKELTKSK*	300	NAD-binding of NADP-dependent 3-hydroxyisobutyrate dehydrogenase	MF	5888.CAK66412	7.22e-207	573	COG2084@1|root,KOG0409@2759|Eukaryota,3ZBQH@5878|Ciliophora	2759|Eukaryota	I	NAD-binding of NADP-dependent 3-hydroxyisobutyrate dehydrogenase	HIBADH	GO:0003674,GO:0003824,GO:0005575,GO:0005622,GO:0005623,GO:0005737,GO:0005739,GO:0005759,GO:0006082,GO:0006520,GO:0006573,GO:0006574,GO:0006807,GO:0008150,GO:0008152,GO:0008442,GO:0009056,GO:0009063,GO:0009081,GO:0009083,GO:0009987,GO:0016054,GO:0016491,GO:0016614,GO:0016616,GO:0019752,GO:0031974,GO:0043226,GO:0043227,GO:0043229,GO:0043231,GO:0043233,GO:0043436,GO:0044237,GO:0044238,GO:0044248,GO:…	GO:0009056;GO:0016614;GO:0043227;GO:0043229;GO:0043233;GO:0044238;GO:0044281	GO:0006082;GO:0006520;GO:0009063;GO:0016616;GO:0043231;GO:0044248;GO:0044282;GO:0070013	1.1.1.31	ko:K00020	ko00280,ko01100,map00280,map01100	-	R05066	RC00099	ko00000,ko00001,ko01000	-	-	-	NAD_binding_11,NAD_binding_2
