# Supplementary material for: Facultative mutualism between Paramecium and the intracellular Rickettsiales bacterium Megaera mediated by a horizontally acquired biotin operon
Source: ISME Commun. 2026 Mar 27;6(1):ycag079. doi: 10.1093/ismeco/ycag079 (PMC13134042; doi:10.1093/ismeco/ycag079)
Supplement: Supplementary_material_ycag079 [file supplementary_material_ycag079.zip › Table S8_HGT candidates.xlsx]

## Sheet: tempio
gene	Annotation	AI	HGTindex	AHS	best hit	Best hit on Megaera	eggNOG preferred name	eggNOG category	eggNOG description
OIKBHIEH_00004	Putative nuclease YhcG	460.517	769	2519.16	MBN8522918.1:1:99.204:0.0:769	::::	-	S	Protein of unknown function (DUF1016)
OIKBHIEH_00054	IS481 family transposase ISWpi2	460.517	686	23989.1	WP_375331279.1:1:88.333:0.0:686	::::	-	L	Winged helix-turn helix
OIKBHIEH_00239	hypothetical protein	460.517	646	725.228	MCP5375349.1:1:99.371:0.0:646	::::	PLA2G6	I	It is involved in the biological process described with lipid metabolic process
OIKBHIEH_00290	hypothetical protein	460.517	951	1119.85	MCP5375331.1:1:97.561:0.0:951	::::	-	C	Na+/H+ antiporter family
OIKBHIEH_00305	hypothetical protein	460.517	1075	7576.46	OGH24240.1:1:62.710:0.0:1075	::::	-	L	type I restriction-modification system, methyltransferase subunit
OIKBHIEH_00316	Tyrosine recombinase XerC	460.517	763	5803.42	MCP5377991.1:1:96.606:0.0:763	::::	-	L	Belongs to the 'phage' integrase family
OIKBHIEH_00354	Prophage integrase IntS	460.517	718	6158.13	NDA89677.1:1:88.974:0.0:718	::::	-	L	DNA integration
OIKBHIEH_00628	IS21 family transposase ISCARN3	460.517	542	5146.94	MCB9096299.1:1:99.623:0.0:542	::::	-	L	IstB-like ATP binding protein
OIKBHIEH_00821	hypothetical protein	460.517	562	2804.93	WP_260889343.1:1:62.996:0.0:562	::::	-	V	type I restriction modification DNA specificity domain
OIKBHIEH_00823	hypothetical protein	460.517	691	159815	WP_201788400.1:1:66.535:0.0:691	::::	-	V	Type I restriction enzyme R protein N terminus (HSDR_N)
OIKBHIEH_00978	L-allo-threonine aldolase	460.517	712	6906.33	MCP5374896.1:1:99.135:0.0:712	::::	-	E	Beta-eliminating lyase
OIKBHIEH_00992	IS21 family transposase ISCARN3	460.517	543	5241.24	MCB9096299.1:1:100.000:0.0:543	::::	-	L	IstB-like ATP binding protein
OIKBHIEH_01028	IS481 family transposase ISWpi2	460.517	642	25217.1	WP_375331279.1:1:88.131:0.0:642	::::	-	L	Winged helix-turn helix
OIKBHIEH_01032	IS4 family transposase ISWpi18	460.517	672	929.285	UCM94102.1:1:97.898:0.0:672	::::	-	L	transposase activity
OIKBHIEH_01034	IS481 family transposase ISWpi2	460.517	686	23989.1	WP_375331279.1:1:88.333:0.0:686	::::	-	L	Winged helix-turn helix
OIKBHIEH_01039	Tyrocidine synthase 3	460.517	3632	91498.9	WP_375331669.1:1:54.681:0.0:3632	::::	-	Q	COG1020 Non-ribosomal peptide synthetase modules and related proteins
OIKBHIEH_01041	Inosamine-phosphate amidinotransferase 1	460.517	634	3246.77	MBX9787180.1:1:79.019:0.0:634	::::	gatM	E	amidinotransferase
OIKBHIEH_01050	IS481 family transposase ISWpi2	460.517	686	23989.1	WP_375331279.1:1:88.333:0.0:686	::::	-	L	Winged helix-turn helix
OIKBHIEH_01066	IS481 family transposase ISWpi2	460.517	686	23989.1	WP_375331279.1:1:88.333:0.0:686	::::	-	L	Winged helix-turn helix
OIKBHIEH_01085	IS4 family transposase ISPye60	460.517	533	5532.44	NDA90302.1:1:91.901:0.0:533	::::	-	L	transposase activity
OIKBHIEH_01094	hypothetical protein	460.517	949	1544.78	UCM94099.1:1:98.908:0.0:949	::::	-	L	Reverse transcriptase
OIKBHIEH_01100	IS481 family transposase ISWpi2	460.517	686	23989.1	WP_375331279.1:1:88.333:0.0:686	::::	-	L	Winged helix-turn helix
OIKBHIEH_01113	GTP 3',8-cyclase	460.517	591	1877.49	MFK7974034.1:1:89.902:0.0:591	::::	-	I	radical SAM domain protein
OIKBHIEH_01117	UDP-N-acetyl-D-mannosamine dehydrogenase	460.517	607	3656.24	MFK7974030.1:1:75.258:0.0:607	::::	-	M	Belongs to the UDP-glucose GDP-mannose dehydrogenase family
OIKBHIEH_01133	ISNCY family transposase ISBj12	460.517	1040	1477.4	NBY34950.1:1:95.985:0.0:1040	::::	-	L	transposition
OIKBHIEH_01137	IS21 family transposase ISPpu7	460.517	939	3784.51	MEY3311172.1:1:96.795:0.0:939	::::	-	L	PFAM Integrase, catalytic core
OIKBHIEH_01141	IS21 family transposase ISCARN3	460.517	534	5358.97	MCB9096299.1:1:98.120:0.0:534	::::	-	L	IstB-like ATP binding protein
OIKBHIEH_01148	IS982 family transposase ISXne5	460.517	564	2172.84	MEJ2281924.1:1:94.464:0.0:564	::::	-	L	IS2 (IS982-family)
OIKBHIEH_01173	hypothetical protein	460.517	593	149868	WP_339166677.1:1:58.012:0.0:593	::::	-	L	Eco57I restriction-modification methylase
OIKBHIEH_01206	Putative nuclease YhcG	460.517	541	1941.49	MBN8522918.1:1:98.148:0.0:541	::::	-	S	Protein of unknown function (DUF1016)
OIKBHIEH_01278	Adenosylmethionine-8-amino-7-oxononanoate aminotransferase	460.517	774	10859.7	WP_291396743.1:1:84.382:0.0:774	::::	bioA	H	Belongs to the class-III pyridoxal-phosphate-dependent aminotransferase family
OIKBHIEH_01282	8-amino-7-oxononanoate synthase 2	460.517	656	6088.25	WP_269023283.1:1:80.990:0.0:656	::::	bioF	E	PFAM Aminotransferase class I and II
OIKBHIEH_01283	Biotin synthase	460.517	568	32259.8	WP_291396754.1:1:90.064:0.0:568	::::	bioB	H	Catalyzes the conversion of dethiobiotin (DTB) to biotin by the insertion of a sulfur atom into dethiobiotin via a radical- based mechanism
OIKBHIEH_01684	Anaerobic sulfatase-maturating enzyme	460.517	539	1455.5	NBO23609.1:1:100.000:0.0:539	::::	-	C	radical SAM domain protein
OIKBHIEH_01736	Tyrosine recombinase XerC	460.517	603	3618.16	NDA89933.1:1:92.332:0.0:603	::::	-	L	Phage integrase, N-terminal SAM-like domain
OIKBHIEH_01737	DNA primase	460.517	1045	2777.89	MBM3467527.1:1:75.000:0.0:1045	::::	-	L	DnaB-like helicase C terminal domain
OIKBHIEH_01740	ATP-dependent RNA helicase SrmB	460.517	1153	3172.89	MEY3333506.1:1:97.183:0.0:1153	::::	-	L	Type III restriction enzyme res subunit
OIKBHIEH_01781	hypothetical protein	460.517	1600	43962.9	WP_050009345.1:1:88.584:0.0:1600	::::	-	L	Pfam:Methyltransf_26
OIKBHIEH_00010	hypothetical protein	442.644	810.9	2317.89	NDA89775.1:1:96.970:0.0:881	WPX99894.1:30:24.011:1.73e-08:70.1	not assigned	not assigned	not assigned
OIKBHIEH_01114	D-inositol-3-phosphate glycosyltransferase	433.512	784.7	1443.12	MFK7974033.1:1:74.275:0.0:859	BBB57384.1:175:92.105:1.87e-12:74.3	rfbU	M	transferase activity, transferring glycosyl groups
OIKBHIEH_01136	IS21 family transposase ISCsa9	410.136	501	2593.99	UCM94192.1:1:98.785:7.59e-179:501	::::	-	L	PFAM IstB domain protein ATP-binding protein
OIKBHIEH_00241	hypothetical protein	403.718	502	1116.49	MCP5375351.1:1:87.115:0.0:629	WPX99760.1:94:31.667:2.15e-25:127	-	not assigned	-
OIKBHIEH_01170	hypothetical protein	398.684	495	38624	WP_274218125.1:1:75.321:7.14e-174:495	::::	-	S	Protein conserved in bacteria
OIKBHIEH_00011	hypothetical protein	395.666	485	1764.23	MBN8522908.1:1:98.739:1.46e-172:485	::::	not assigned	not assigned	not assigned
OIKBHIEH_01643	hypothetical protein	395.243	495	995.163	MBN8827964.1:1:65.470:2.23e-172:495	::::	ydfB	J	-acetyltransferase
OIKBHIEH_00337	hypothetical protein	390.602	546	1150.31	NDA89536.1:1:52.163:0.0:690	WPX99986.1:11:26.874:4.33e-31:144	not assigned	not assigned	not assigned
OIKBHIEH_00315	hypothetical protein	388.291	488	488	MGL5717196.1:1:69.634:2.33e-169:488	::::	not assigned	not assigned	not assigned
OIKBHIEH_00627	hypothetical protein	376.066	467	3987.31	NDA89857.1:1:99.552:4.75e-164:467	::::	-	L	Integrase core domain
OIKBHIEH_01072	IS4 family transposase ISWosp2	369.123	468	6527.78	MDN3030408.1:1:68.000:4.92e-161:468	::::	-	L	Transposase DDE domain
OIKBHIEH_01174	Type-2 restriction enzyme AplI	367.388	460	94927.1	WP_339166675.1:1:72.168:2.79e-160:460	::::	-	L	PFAM BsuBIPstI restriction endonuclease domain protein
OIKBHIEH_00676	IS982 family transposase IS1592	361.081	449	2217.68	MEJ2281924.1:1:93.506:1.53e-157:449	::::	-	L	IS2 (IS982-family)
OIKBHIEH_00704	IS982 family transposase IS1592	361.081	449	2217.68	MEJ2281924.1:1:93.506:1.53e-157:449	::::	-	L	IS2 (IS982-family)
OIKBHIEH_01289	IS982 family transposase IS1592	361.081	449	2217.68	MEJ2281924.1:1:93.506:1.53e-157:449	::::	-	L	IS2 (IS982-family)
OIKBHIEH_00581	IS982 family transposase IS1592	359.325	447	2199.84	MEJ2281924.1:1:93.074:8.85e-157:447	::::	-	L	IS2 (IS982-family)
OIKBHIEH_00636	IS982 family transposase IS1592	359.325	447	2199.84	MEJ2281924.1:1:93.074:8.85e-157:447	::::	-	L	IS2 (IS982-family)
OIKBHIEH_00193	IS1595 family transposase ISPepr2	356.543	445	4648.55	NDA89852.1:1:92.946:1.43e-155:445	::::	-	L	Transposase and inactivated derivatives
OIKBHIEH_00618	IS1595 family transposase ISPepr2	356.543	445	4648.55	NDA89852.1:1:92.946:1.43e-155:445	::::	-	L	Transposase and inactivated derivatives
OIKBHIEH_01297	IS1595 family transposase ISPepr2	356.543	445	4648.55	NDA89852.1:1:92.946:1.43e-155:445	::::	-	L	Transposase and inactivated derivatives
OIKBHIEH_01582	IS1595 family transposase ISPepr2	356.543	445	4648.55	NDA89852.1:1:92.946:1.43e-155:445	::::	-	L	Transposase and inactivated derivatives
OIKBHIEH_01045	hypothetical protein	356.063	451	2140.96	MEM0142824.1:1:96.916:2.31e-155:451	::::	-	L	PFAM Integrase catalytic
OIKBHIEH_01386	IS1 family transposase ISNisp5	351.838	439	35573.9	MFI0478986.1:1:74.815:1.58e-153:439	::::	-	L	PFAM IS1 transposase
OIKBHIEH_01391	IS1 family transposase ISNisp5	351.838	439	35573.9	MFI0478986.1:1:74.815:1.58e-153:439	::::	-	L	PFAM IS1 transposase
OIKBHIEH_00799	IS1 family transposase ISNisp5	350.361	438	35501.1	MFI0478986.1:1:75.000:6.92e-153:438	::::	-	L	PFAM IS1 transposase
OIKBHIEH_00993	hypothetical protein	349.093	437	4231.6	NDA89857.1:1:93.363:2.46e-152:437	::::	-	L	Integrase core domain
OIKBHIEH_01112	hypothetical protein	346.537	431	900.392	MFK7974035.1:1:82.917:3.17e-151:431	::::	-	not assigned	-
OIKBHIEH_00238	hypothetical protein	345.953	882	3104.35	MEM0143739.1:1:99.035:0.0:1061	WP_282487083.1:126:82.653:1.76e-50:179	-	not assigned	-
OIKBHIEH_01084	IS1595 family transposase ISPepr2	345.597	433	5649.25	NDA89852.1:1:90.041:8.11e-151:433	::::	-	L	Transposase and inactivated derivatives
OIKBHIEH_00811	hypothetical protein	345.292	429	429	MGL5716251.1:1:99.528:1.10e-150:429	::::	not assigned	not assigned	not assigned
OIKBHIEH_00816	hypothetical protein	345.292	429	429	MGL5716251.1:1:99.528:1.10e-150:429	::::	not assigned	not assigned	not assigned
OIKBHIEH_01358	hypothetical protein	345.292	429	429	MGL5716251.1:1:99.528:1.10e-150:429	::::	not assigned	not assigned	not assigned
OIKBHIEH_01089	IS4 family transposase ISLpn5	345.023	434	934.825	MCP5363547.1:1:91.416:1.44e-150:434	::::	-	L	Transposase DNA-binding
OIKBHIEH_01435	hypothetical protein	342.838	432	442.635	MBM3466315.1:1:91.503:1.28e-149:432	::::	not assigned	not assigned	not assigned
OIKBHIEH_00803	Modification methylase DpnIIA	340.916	429	4073.62	MDR0580568.1:1:75.094:8.75e-149:429	::::	-	H	Site-specific DNA-methyltransferase (Adenine-specific)
OIKBHIEH_01132	IS4 family transposase ISLpn5	340.802	442	1257.05	WP_012152866.1:1:53.528:9.81e-149:442	::::	-	L	Transposase IS4 family
OIKBHIEH_00163	IS1595 family transposase ISPepr2	340.567	429	3380.05	MBL9028968.1:1:66.667:1.24e-148:429	::::	-	L	Transposase and inactivated derivatives
OIKBHIEH_01711	IS200/IS605 family transposase ISPa18	333.744	428	25695.6	MBK6616847.1:1:56.593:1.14e-145:428	::::	-	L	Helix-turn-helix domain
OIKBHIEH_00269	hypothetical protein	333.201	372	-1.44373	MCP5375398.1:1:93.603:0.0:572	WP_282486899.1:9:45.868:5.10e-56:200	-	not assigned	-
OIKBHIEH_00063	IS1595 family transposase ISPepr2	328.977	415	6504.93	NDA89852.1:1:86.831:1.34e-143:415	::::	-	L	Transposase and inactivated derivatives
OIKBHIEH_01209	hypothetical protein	320.374	343	493.048	MCB1160390.1:1:88.589:0.0:557	WPX98889.1:6:48.415:1.37e-61:214	not assigned	not assigned	not assigned
OIKBHIEH_00105	hypothetical protein	317.919	439	480.003	WP_163351771.1:1:33.844:8.50e-139:439	::::	-	Q	methyltransferase
OIKBHIEH_01280	Malonyl-[acyl-carrier protein] O-methyltransferase	316.902	400	1177.95	WP_269023285.1:1:74.900:2.35e-138:400	::::	bioD	H	Catalyzes a mechanistically unusual reaction, the ATP- dependent insertion of CO2 between the N7 and N8 nitrogen atoms of 7,8-diaminopelargonic acid (DAPA) to form an ureido ring
OIKBHIEH_00274	hypothetical protein	305.561	399	11408	WP_102950833.1:1:70.632:1.98e-133:399	::::	-	S	AAA domain, putative AbiEii toxin, Type IV TA system
OIKBHIEH_00040	Nucleoid occlusion protein	299.742	296	206.725	MBN8523700.1:1:100.000:0.0:524	WPX99215.1:13:46.429:1.50e-70:228	-	K	ParB-like nuclease domain
OIKBHIEH_01087	IS110 family transposase ISHne3	297.249	431	1237.64	MEY4331715.1:1:100.000:0.0:662	BBB56328.1:20:63.415:1.24e-71:231	-	L	COG3547 Transposase and inactivated derivatives
OIKBHIEH_01111	2-phosphosulfolactate phosphatase	288.788	366	741.654	MFK7974036.1:1:79.724:3.81e-126:366	::::	-	H	2-phosphosulpholactate phosphatase
OIKBHIEH_01773	Tyrosine recombinase XerC	285.501	359	3777.85	MEY4332300.1:1:98.286:1.02e-124:359	::::	-	L	Phage integrase family
OIKBHIEH_01542	hypothetical protein	285.274	374	36422.5	WP_027228579.1:1:59.177:1.28e-124:374	::::	ralF	S	Sec7 domain
OIKBHIEH_01147	hypothetical protein	283.478	358	852.363	NBU53492.1:1:98.295:7.71e-124:358	::::	-	L	COG3547 Transposase and inactivated derivatives
OIKBHIEH_01685	hypothetical protein	282.896	385	387.31	RTK92138.1:1:41.166:1.38e-123:385	::::	spoIVB	not assigned	-
OIKBHIEH_01033	hypothetical protein	275.522	358	2196.7	NDB85032.1:1:92.021:2.20e-120:358	::::	-	L	Reverse transcriptase (RNA-dependent DNA polymerase)
OIKBHIEH_00240	hypothetical protein	274.184	346	376.72	MCP5375350.1:1:99.422:8.38e-120:346	::::	-	not assigned	-
OIKBHIEH_01281	hypothetical protein	274.112	350	994.201	NBX85181.1:1:75.701:9.01e-120:350	::::	-	S	thiolester hydrolase activity
OIKBHIEH_01279	ATP-dependent dethiobiotin synthetase BioD 1	270.708	345	3145.55	WP_291396745.1:1:82.353:2.71e-118:345	::::	bioD	H	Catalyzes a mechanistically unusual reaction, the ATP- dependent insertion of CO2 between the N7 and N8 nitrogen atoms of 7,8-diaminopelargonic acid (DAPA) to form an ureido ring
OIKBHIEH_01731	hypothetical protein	268.209	352	364.749	MBM3467532.1:1:57.098:3.30e-117:352	::::	-	not assigned	-
OIKBHIEH_00267	hypothetical protein	267.433	342	343.13	TXH53689.1:1:92.391:7.17e-117:342	::::	-	M	Opacity protein and related surface antigens
OIKBHIEH_01732	hypothetical protein	264.232	343	605.899	NDE18822.1:1:65.091:1.76e-115:343	::::	not assigned	not assigned	not assigned
OIKBHIEH_01719	hypothetical protein	261.874	337	340.448	NDA90499.1:1:79.574:1.86e-114:337	::::	-	not assigned	-
OIKBHIEH_00042	hypothetical protein	260.304	292	2750.21	MCP5374822.1:1:96.170:4.06e-161:456	BBB57373.1:12:86.022:4.54e-48:164	not assigned	not assigned	not assigned
OIKBHIEH_01149	hypothetical protein	252.097	323	777.469	NBU53492.1:1:98.089:3.28e-110:323	::::	-	L	COG3547 Transposase and inactivated derivatives
OIKBHIEH_01014	hypothetical protein	251.259	281	2662.56	MCE2731547.1:1:92.766:2.57e-155:441	BBB57373.1:12:82.796:3.39e-46:160	not assigned	not assigned	not assigned
OIKBHIEH_01739	hypothetical protein	250.943	279	344.296	MEY3333505.1:1:98.446:1.56e-138:395	MCC8461075.1:9:64.444:1.50e-29:116	-	not assigned	-
OIKBHIEH_00262	hypothetical protein	244.897	313	326.801	TXH53694.1:1:97.531:4.39e-107:313	::::	-	K	Winged helix DNA-binding domain
OIKBHIEH_00266	hypothetical protein	244.218	312	522.582	TXH53690.1:1:97.403:8.66e-107:312	::::	-	S	Domain of unknown function (DUF2383)
OIKBHIEH_01385	hypothetical protein	243.337	326	23882.5	TMJ00905.1:1:48.476:2.09e-106:326	::::	-	S	P63C domain
OIKBHIEH_01392	hypothetical protein	243.337	326	23882.5	TMJ00905.1:1:48.476:2.09e-106:326	::::	-	S	P63C domain
OIKBHIEH_01071	hypothetical protein	243.009	322	10931.7	NBV78134.1:1:79.474:2.90e-106:322	::::	-	L	reverse transcriptase
OIKBHIEH_00888	IS630 family transposase ISHde1	242.949	311	3206.04	MEZ5915911.1:1:95.425:3.08e-106:311	::::	-	L	DDE superfamily endonuclease
OIKBHIEH_01760	hypothetical protein	242.359	250	662.84	MCP5378728.1:1:87.879:0.0:540	WPX99898.1:7:81.098:1.80e-95:290	-	L	YqaJ-like viral recombinase domain
OIKBHIEH_00243	D-alanyl-D-alanine dipeptidase	239.514	313	7452.95	WP_322776409.1:1:63.393:9.56e-105:313	::::	ddpX	M	Catalyzes hydrolysis of the D-alanyl-D-alanine dipeptide
OIKBHIEH_00988	hypothetical protein	235.429	302	606.201	MBN8523528.1:1:96.795:5.68e-103:302	::::	not assigned	not assigned	not assigned
OIKBHIEH_01285	hypothetical protein	218.974	283	1403.75	NDB85410.1:1:96.552:7.96e-96:283	::::	-	S	ribonuclease activity
OIKBHIEH_00263	hypothetical protein	214.179	278	278.033	TXH53693.1:1:97.260:9.62e-94:278	::::	not assigned	not assigned	not assigned
OIKBHIEH_00970	hypothetical protein	208.976	271	1150.56	MBN8523544.1:1:100.000:1.75e-91:271	::::	-	S	Ankyrin repeat
OIKBHIEH_00236	IS6 family transposase ISCaa16	208.893	276	14117.5	WP_341790969.1:1:79.012:1.90e-91:276	::::	-	L	DDE domain
OIKBHIEH_00104	hypothetical protein	207.543	296	5288.16	HRQ76377.1:1:36.326:7.33e-91:296	::::	-	M	Glycosyl transferases group 1
OIKBHIEH_01130	3-hydroxy-5-methyl-1-naphthoate 3-O-methyltransferase	206.963	285	35716.2	RJX18338.1:1:41.956:1.31e-90:285	::::	-	J	Dimerisation domain
OIKBHIEH_00279	Ribonuclease VapC22	205.231	268	2352.36	MBN8523202.1:1:94.203:7.40e-90:268	::::	-	S	PIN domain
OIKBHIEH_01712	hypothetical protein	192.156	267	21695.1	VFJ86347.1:1:44.667:3.53e-84:267	::::	-	S	Bacteriophage abortive infection AbiH
OIKBHIEH_01354	hypothetical protein	190.3	208	323.325	MCP5377618.1:1:65.134:0.0:566	WPX99157.1:6:70.370:4.43e-118:358	not assigned	not assigned	not assigned
OIKBHIEH_00247	Protein-L-isoaspartate O-methyltransferase	190.04	257	36417.4	MDR0329449.1:1:61.386:2.93e-83:257	::::	pcm	O	Ribosomal RNA adenine dimethylase
OIKBHIEH_00109	hypothetical protein	189.021	296	568.46	UCD74894.1:1:24.535:8.11e-83:296	::::	-	S	PFAM Bacterial transferase hexapeptide (three repeats)
OIKBHIEH_00009	hypothetical protein	187.488	1162	3532.68	MCP5375308.1:1:99.474:0.0:1549	WPX99893.1:26:33.592:2.66e-119:387	-	K	Transcriptional regulator
OIKBHIEH_01081	IS982 family transposase ISWpi16	186.867	158	2374.3	MBM3467526.1:1:87.857:0.0:511	WPX98205.1:51:76.170:1.43e-119:353	-	L	IS2 (IS982-family)
OIKBHIEH_00712	hypothetical protein	185.3	249	5232.69	NBY34947.1:1:94.355:3.35e-81:249	::::	-	L	Integrase core domain
OIKBHIEH_00831	hypothetical protein	185.3	249	5232.69	NBY34947.1:1:94.355:3.35e-81:249	::::	-	L	Integrase core domain
OIKBHIEH_01789	hypothetical protein	184.958	196	-231.636	MCP5378719.1:1:92.096:0.0:554	WPX98892.1:38:59.386:2.12e-120:358	-	S	nucleotidyltransferase
OIKBHIEH_00242	Putative 3-methyladenine DNA glycosylase	184.663	248	3476.31	MDF3047094.1:1:66.867:6.34e-81:248	::::	-	L	Belongs to the DNA glycosylase MPG family
OIKBHIEH_01338	hypothetical protein	183.763	200	86.1292	MBU6183835.1:1:69.231:9.68e-105:314	BBB56223.1:3:33.846:6.21e-25:114	not assigned	not assigned	not assigned
OIKBHIEH_00875	hypothetical protein	182.9	203	489.699	MCP5362443.1:1:95.977:9.05e-107:318	WP_282485850.1:173:39.521:2.45e-27:115	-	GM	Transport permease protein
OIKBHIEH_00822	hypothetical protein	175.517	235	55480.7	AGQ39388.1:1:81.752:5.94e-77:235	::::	-	V	Type I restriction-modification system methyltransferase subunit
OIKBHIEH_00673	IS110 family transposase ISWpi12	170.945	239	10523.3	WP_375331608.1:1:60.622:5.75e-75:239	::::	-	L	COG3547 Transposase and inactivated derivatives
OIKBHIEH_00887	hypothetical protein	170.563	228	848.645	MEZ5915912.1:1:95.726:8.42e-75:228	::::	-	L	to AA sequence GI 30249526
OIKBHIEH_00304	hypothetical protein	170.176	191	555.396	UCM94530.1:1:94.416:2.89e-131:378	WPX98777.1:5:83.636:2.33e-57:187	-	S	T5orf172
OIKBHIEH_00056	hypothetical protein	168.529	233	7547.39	WP_131784091.1:1:57.754:6.44e-74:233	::::	-	V	HNH nucleases
OIKBHIEH_01102	hypothetical protein	168.529	233	7547.39	WP_131784091.1:1:57.754:6.44e-74:233	::::	-	V	HNH nucleases
OIKBHIEH_00977	L-allo-threonine aldolase	168.052	349	5601.11	MBN8523537.1:1:99.433:0.0:730	MCC8461503.1:129:54.094:9.64e-128:381	-	E	Beta-eliminating lyase
OIKBHIEH_00975	hypothetical protein	168.032	272	2661.86	NBY35131.1:1:99.379:0.0:651	BBB57259.1:8:55.901:9.45e-128:379	-	Q	Phytanoyl-CoA dioxygenase (PhyH)
OIKBHIEH_00265	hypothetical protein	166.404	226	230.733	TXH53691.1:1:85.714:5.39e-73:226	::::	not assigned	not assigned	not assigned
OIKBHIEH_01036	hypothetical protein	165.408	229	272.148	MCP5363532.1:1:95.726:1.46e-72:229	::::	-	L	transposase activity
OIKBHIEH_00008	hypothetical protein	162.246	178	954.238	MCP5375307.1:1:99.281:4.62e-94:278	WPX99892.1:30:35.766:1.34e-23:100	-	K	Helix-turn-helix XRE-family like proteins
OIKBHIEH_00289	hypothetical protein	161.177	174	175.942	MCP5375330.1:1:95.977:7.30e-117:339	WPX98575.1:6:57.746:7.27e-47:165	not assigned	not assigned	not assigned
OIKBHIEH_00268	Peptidoglycan-associated lipoprotein	160.905	177	217.292	MCP5375399.1:1:97.436:2.78e-108:316	WPX99192.1:5:49.286:2.11e-38:139	pal	M	Belongs to the ompA family
OIKBHIEH_00277	hypothetical protein	160.473	243	1644.07	MBT3580728.1:1:35.451:2.03e-70:243	::::	-	L	DNA synthesis involved in DNA repair
OIKBHIEH_00107	Vitamin B12 import ATP-binding protein BtuD	159.755	226	24438.5	MDD3230431.1:1:49.145:4.16e-70:226	::::	-	GM	ABC-type polysaccharide polyol phosphate transport system ATPase component
OIKBHIEH_00802	hypothetical protein	156.445	216	578.175	MCE2686941.1:1:67.742:1.14e-68:216	::::	-	L	D12 class N6 adenine-specific DNA methyltransferase
OIKBHIEH_00877	hypothetical protein	154.074	231	253.325	MCP5362440.1:1:89.916:1.22e-67:231	::::	-	E	D-glucuronyl C5-epimerase C-terminus
OIKBHIEH_00007	hypothetical protein	152.333	207	528.712	MBN8522914.1:1:99.010:6.96e-67:207	::::	not assigned	not assigned	not assigned
OIKBHIEH_00282	hypothetical protein	151.634	206	392.681	MBP9778781.1:1:96.078:1.40e-66:206	::::	not assigned	not assigned	not assigned
OIKBHIEH_00878	hypothetical protein	148.427	219	353.176	MCP5374529.1:1:78.169:3.46e-65:219	::::	-	CO	amine dehydrogenase activity
OIKBHIEH_00264	hypothetical protein	146.391	200	205.517	TXH53692.1:1:97.959:2.65e-64:200	::::	not assigned	not assigned	not assigned
OIKBHIEH_00976	Putative multidrug export ATP-binding/permease protein	146.141	744	5525.63	HJK85732.1:1:97.631:0.0:1167	WP_282486926.1:352:42.734:2.94e-137:423	-	V	COG1132 ABC-type multidrug transport system, ATPase and permease components
OIKBHIEH_01787	DNA primase	145.599	685	740.01	MCE2731525.1:1:64.083:0.0:1127	WPX99809.1:5:35.763:1.71e-137:442	-	L	DNA primase activity
OIKBHIEH_01680	IS630 family transposase ISOt3	144.644	201	19252.2	MFM7982930.1:1:87.850:1.52e-63:201	::::	-	L	DDE superfamily endonuclease
OIKBHIEH_01687	IS630 family transposase ISOt3	144.644	201	19252.2	MFM7982930.1:1:87.850:1.52e-63:201	::::	-	L	DDE superfamily endonuclease
OIKBHIEH_01099	hypothetical protein	143.736	219	359.918	NDA90052.1:1:40.823:3.77e-63:219	::::	not assigned	not assigned	not assigned
OIKBHIEH_01070	hypothetical protein	142.26	208	5611.34	NBV78134.1:1:81.356:1.65e-62:208	::::	-	L	Reverse transcriptase (RNA-dependent DNA polymerase)
OIKBHIEH_01723	Endoribonuclease MazF9	140.059	194	2204.93	MBM3467762.1:1:89.524:1.49e-61:194	::::	-	L	Toxic component of a toxin-antitoxin (TA) module
OIKBHIEH_01214	hypothetical protein	138.821	192	1930.97	MCB1160864.1:1:92.929:5.14e-61:192	::::	-	L	endonuclease containing a URI domain
OIKBHIEH_01728	Phospholipase D	138.739	151	297.577	HOV88918.1:1:93.082:7.14e-105:308	MCP5377573.1:39:54.348:1.28e-44:157	pld	I	COG1502 Phosphatidylserine phosphatidylglycerophosphate cardiolipi n synthases and related enzymes
OIKBHIEH_01784	hypothetical protein	138.259	150	83.4168	NBU53147.1:1:97.015:7.79e-90:267	WPX99804.1:3:65.556:8.64e-30:117	-	not assigned	-
OIKBHIEH_01143	hypothetical protein	136.839	194	2729.21	NDB53799.1:1:97.849:3.73e-60:194	::::	-	L	Integrase core domain
OIKBHIEH_01200	hypothetical protein	136.838	278	-81.2843	MBN8522925.1:1:95.690:0.0:693	WP_282486885.1:5:60.556:2.68e-141:415	not assigned	not assigned	not assigned
OIKBHIEH_01772	hypothetical protein	134.94	191	296.769	MFU7503129.1:1:84.211:2.49e-59:191	::::	-	L	Integrase catalytic
OIKBHIEH_01082	hypothetical protein	134.174	190	624.682	NDA90301.1:1:92.784:5.36e-59:190	::::	-	L	Transposase DNA-binding
OIKBHIEH_00614	IS982 family transposase ISPlu6	132.252	142	1516.61	UCM94049.1:1:91.975:2.89e-107:314	WP_282485647.1:33:53.704:7.89e-50:172	-	L	Transposase
OIKBHIEH_00829	IS982 family transposase ISPlu6	132.252	142	1516.61	UCM94049.1:1:91.975:2.89e-107:314	WP_282485647.1:33:53.704:7.89e-50:172	-	L	Transposase
OIKBHIEH_01275	IS982 family transposase ISPlu6	132.252	142	1516.61	UCM94049.1:1:91.975:2.89e-107:314	WP_282485647.1:33:53.704:7.89e-50:172	-	L	Transposase
OIKBHIEH_00798	IS110 family transposase ISWpi12	130.753	193	9801.48	WP_375331608.1:1:59.494:1.64e-57:193	::::	-	L	COG3547 Transposase and inactivated derivatives
OIKBHIEH_00313	hypothetical protein	127.982	180	834.045	MCP5377994.1:1:89.691:2.62e-56:180	::::	-	S	Phage plasmid primase P4 family
OIKBHIEH_00983	hypothetical protein	126.499	139.7	104.746	NDA90353.1:1:100.000:5.98e-68:209	BBB57850.1:4:83.784:5.18e-13:69.3	not assigned	not assigned	not assigned
OIKBHIEH_01086	hypothetical protein	126.178	184	455.061	OJW52176.1:1:51.955:1.59e-55:184	::::	-	I	carboxylic ester hydrolase activity
OIKBHIEH_00291	hypothetical protein	122.494	182	234.856	MCP5375332.1:1:92.473:6.33e-54:182	::::	ltaE	E	Beta-eliminating lyase
OIKBHIEH_00713	hypothetical protein	121.295	175	701.921	NBY34948.1:1:95.652:2.10e-53:175	::::	-	L	Integrase core domain
OIKBHIEH_00832	hypothetical protein	121.295	175	701.921	NBY34948.1:1:95.652:2.10e-53:175	::::	-	L	Integrase core domain
OIKBHIEH_00096	hypothetical protein	120.986	171	1726.75	MCP5377945.1:1:96.512:2.86e-53:171	::::	-	S	Domain of unknown function (DUF4160)
OIKBHIEH_00855	hypothetical protein	118.923	134	560.635	MBM3466607.1:1:90.000:6.37e-112:328	WPX98777.1:5:86.726:2.83e-60:194	-	S	Meiotically up-regulated gene 113
OIKBHIEH_00308	hypothetical protein	118.28	131	-1249.7	MGL5717201.1:1:88.739:1.46e-145:416	WPX99840.1:6:65.403:3.41e-94:285	-	KT	COG0317 Guanosine polyphosphate pyrophosphohydrolases synthetases
OIKBHIEH_00880	hypothetical protein	115.043	178	439.722	MBU6183990.1:1:93.333:1.09e-50:178	::::	-	CO	amine dehydrogenase activity
OIKBHIEH_00284	hypothetical protein	114.989	126	173.434	MCP5375328.1:1:99.219:5.82e-84:252	NBY35382.1:23:51.587:5.06e-34:126	-	S	PIN domain
OIKBHIEH_00244	hypothetical protein	114.981	169	462.231	MDF3048052.1:1:57.353:1.16e-50:169	::::	-	N	Protein required for attachment to host cells
OIKBHIEH_01783	hypothetical protein	114.24	124	297.715	NBU53148.1:1:96.269:1.45e-91:272	WPX99750.1:5:71.875:5.96e-42:148	-	not assigned	-
OIKBHIEH_01284	hypothetical protein	113.241	162	529.375	MBU6184684.1:1:96.296:6.61e-50:162	::::	-	D	Antitoxin component of a toxin-antitoxin (TA) module
OIKBHIEH_00097	hypothetical protein	112.787	162	351.401	MBM3467355.1:1:98.750:1.04e-49:162	::::	-	S	Protein of unknown function (DUF2442)
OIKBHIEH_01802	hypothetical protein	110.159	123	1998.84	NDB12270.1:1:100.000:1.26e-78:238	WP_282487275.1:57:96.552:8.75e-31:115	-	L	PemK-like, MazF-like toxin of type II toxin-antitoxin system
OIKBHIEH_01801	hypothetical protein	110.079	159	698.123	MEY3434910.1:1:100.000:1.56e-48:159	::::	-	not assigned	-
OIKBHIEH_01727	hypothetical protein	107.27	167	214.919	MDP9360532.1:1:37.288:2.59e-47:167	::::	not assigned	not assigned	not assigned
OIKBHIEH_00847	hypothetical protein	105.481	155	162.635	MCP5378107.1:1:98.649:1.55e-46:155	::::	-	L	Integrase core domain
OIKBHIEH_00674	hypothetical protein	104.538	155	1073.28	MCP5378107.1:1:98.649:3.98e-46:155	::::	-	L	Integrase core domain
OIKBHIEH_00804	hypothetical protein	104.538	155	1073.28	MCP5378107.1:1:98.649:3.98e-46:155	::::	-	L	Integrase core domain
OIKBHIEH_01482	hypothetical protein	102.829	127	1276.31	MCE2730634.1:1:95.593:0.0:573	WPX99434.1:5:98.214:4.55e-156:446	-	V	Aminoglycoside/hydroxyurea antibiotic resistance kinase
OIKBHIEH_01098	hypothetical protein	102.233	162	2481.11	OGT45693.1:1:75.758:3.99e-45:162	::::	-	L	Transposase Tn5 dimerisation domain
OIKBHIEH_01741	hypothetical protein	102.094	111.9	70.4795	MEY3333507.1:1:100.000:9.72e-54:172	BBB57857.1:9:35.714:2.12e-09:60.1	not assigned	not assigned	not assigned
OIKBHIEH_01037	IS982 family transposase ISPsa1	101.799	114	2083.42	MBM3467526.1:1:85.065:1.04e-91:279	WPX98205.1:154:71.560:1.69e-47:165	-	L	IS2 (IS982-family)
OIKBHIEH_00307	Sialic acid transporter NanT	101.771	413	1904.18	MGL5717200.1:1:97.260:0.0:874	WP_282485678.1:77:53.302:1.58e-156:461	-	EGP	COG0477 Permeases of the major facilitator superfamily
OIKBHIEH_00987	hypothetical protein	99.0805	147	297.09	MBN8523529.1:1:93.333:9.33e-44:147	::::	-	L	Winged helix-turn helix
OIKBHIEH_00989	hypothetical protein	98.8123	148	275.917	MCP5375324.1:1:98.592:1.22e-43:148	::::	RNASEL	T	Ribonuclease 2-5A
OIKBHIEH_01198	hypothetical protein	98.5711	255	78.0629	MBN8522927.1:1:95.556:0.0:713	WP_282485703.1:2:63.636:6.44e-158:458	not assigned	not assigned	not assigned
OIKBHIEH_01012	Nucleoid occlusion protein	98.4522	109.6	44.9475	MCP5363528.1:1:96.970:1.49e-63:199	BBB57371.1:12:100.000:8.52e-21:89.4	-	K	ParB-like nuclease domain
OIKBHIEH_00196	hypothetical protein	98.1602	61	691.705	MBM3466882.1:1:95.420:0.0:511	WP_282486450.1:3:86.614:4.27e-158:450	-	not assigned	-
OIKBHIEH_01142	hypothetical protein	97.0205	148	3001.06	NBP36733.1:1:90.667:7.32e-43:148	::::	-	L	COG4584 Transposase and inactivated derivatives
OIKBHIEH_00314	hypothetical protein	96.6316	143	425.506	MCP5377993.1:1:94.286:1.08e-42:143	::::	-	S	Helix-turn-helix domain
OIKBHIEH_01639	hypothetical protein	96.4558	106	452.998	MCP5375173.1:1:94.035:8.73e-170:482	WP_282486165.1:5:71.579:6.78e-128:376	not assigned	not assigned	not assigned
OIKBHIEH_00338	hypothetical protein	96.2226	105	296.683	HJK85007.1:1:47.826:2.91e-99:307	WPX99985.1:3:60.759:1.79e-57:202	not assigned	not assigned	not assigned
OIKBHIEH_00278	hypothetical protein	95.6508	143	1313.55	NDA91293.1:1:90.909:2.88e-42:143	::::	-	D	Antitoxin component of a toxin-antitoxin (TA) module
OIKBHIEH_00661	hypothetical protein	95.3263	63	1738.9	MCP5362344.1:1:98.062:0.0:516	WPX98874.1:6:96.930:2.51e-159:453	not assigned	not assigned	not assigned
OIKBHIEH_00283	hypothetical protein	94.8704	103.4	146.699	MCP5375327.1:1:100.000:3.79e-49:160	WP_282487199.1:192:36.471:6.03e-08:56.6	-	K	SpoVT / AbrB like domain
OIKBHIEH_01761	hypothetical protein	93.8681	55	251.074	MCP5378729.1:1:84.507:0.0:512	WPX99896.1:2:82.463:5.84e-160:457	recT	L	RecT family
OIKBHIEH_00057	hypothetical protein	90.395	164	164.97	MGB4107661.1:1:30.132:5.52e-40:164	::::	not assigned	not assigned	not assigned
OIKBHIEH_01103	hypothetical protein	90.395	164	164.97	MGB4107661.1:1:30.132:5.52e-40:164	::::	not assigned	not assigned	not assigned
OIKBHIEH_01140	hypothetical protein	89.9493	139	854.473	MEY3311886.1:1:78.652:8.62e-40:139	::::	-	L	Integrase core domain
OIKBHIEH_01722	hypothetical protein	89.0033	135	1621.32	MBM3467763.1:1:88.000:2.22e-39:135	::::	-	not assigned	-
OIKBHIEH_01788	hypothetical protein	88.2218	138	3138.2	MEZ5492856.1:1:53.333:4.85e-39:138	::::	-	not assigned	-
OIKBHIEH_01709	Endoribonuclease MazF	86.8101	135	30026.8	MDP3877556.1:1:57.143:1.99e-38:135	::::	-	L	Toxic component of a toxin-antitoxin (TA) module
OIKBHIEH_00333	hypothetical protein	86.4903	152	409.134	MBN8512266.1:1:31.065:2.74e-38:152	::::	not assigned	not assigned	not assigned
OIKBHIEH_00286	hypothetical protein	86.403	137	137	MCP5375329.1:1:95.775:2.99e-38:137	::::	not assigned	not assigned	not assigned
OIKBHIEH_01705	hypothetical protein	86.2025	95	118.473	HNQ68366.1:1:82.645:1.14e-66:208	WPX99796.1:8:52.800:3.12e-29:113	not assigned	not assigned	not assigned
OIKBHIEH_01775	hypothetical protein	85.9684	95.1	262.504	MCP5378628.1:1:66.434:5.31e-51:171	WPX99793.1:8:34.568:1.15e-13:75.9	not assigned	not assigned	not assigned
OIKBHIEH_01389	hypothetical protein	85.267	97	5.58161	HNU60790.1:1:34.942:2.84e-105:343	WPX99717.1:2:32.253:3.05e-68:246	not assigned	not assigned	not assigned
OIKBHIEH_00270	hypothetical protein	82.5825	96	116.468	MCP5375398.1:1:96.330:2.36e-66:221	WPX99186.1:5:55.660:1.73e-30:125	not assigned	not assigned	not assigned
OIKBHIEH_00779	hypothetical protein	82.4086	71	1642.97	MCP5378043.1:1:96.364:0.0:541	BBB56753.1:6:81.944:6.16e-165:470	-	S	Protein of unknown function (DUF2608)
OIKBHIEH_00237	IS6 family transposase ISCaa16	82.1276	129	3182.53	MBN8523682.1:1:86.957:2.15e-36:129	::::	-	L	DDE domain
OIKBHIEH_00252	hypothetical protein	80.2978	125	516.678	MEM0144049.1:1:100.000:1.34e-35:125	::::	-	H	Protein of unknown function (DUF2905)
OIKBHIEH_01796	hypothetical protein	78.8302	189	1239.42	MEY3414878.1:1:98.799:0.0:667	WPY00018.1:9:69.231:1.72e-166:478	-	L	Initiator Replication protein
OIKBHIEH_01608	hypothetical protein	77.8891	134	1235.99	MCP5378354.1:1:47.468:1.49e-34:134	::::	not assigned	not assigned	not assigned
OIKBHIEH_00281	hypothetical protein	77.094	123	1178.1	XVN40858.1:1:72.500:3.30e-34:123	::::	-	D	Antitoxin component of a toxin-antitoxin (TA) module
OIKBHIEH_01080	2-aminoadipate transaminase	76.6834	41	4040.96	MBN8523515.1:1:65.633:0.0:526	WP_282486923.1:2:61.856:2.01e-167:485	-	EK	PFAM Aminotransferase class I and II
OIKBHIEH_01574	Peroxide stress resistance protein YaaA	76.5506	84	3125.53	MCP5362759.1:1:98.024:1.75e-180:506	WP_282486271.1:8:82.609:3.08e-147:422	yaaA	S	Belongs to the UPF0246 family
OIKBHIEH_01798	hypothetical protein	76.4617	124	124.175	MBM3467217.1:1:63.158:6.21e-34:124	::::	not assigned	not assigned	not assigned
OIKBHIEH_00006	hypothetical protein	75.2365	83	170.493	MCP5375305.1:1:100.000:6.09e-67:207	WP_223939319.1:7:73.256:2.88e-34:124	not assigned	not assigned	not assigned
OIKBHIEH_00226	hypothetical protein	75.129	84.5	1288.13	MBN8522811.1:1:97.561:1.98e-52:170	MBP9778401.1:303:97.561:8.41e-20:85.5	-	E	Glyoxalase/Bleomycin resistance protein/Dioxygenase superfamily
OIKBHIEH_00879	hypothetical protein	74.0952	130	145.868	MBU6183990.1:1:78.571:6.62e-33:130	::::	not assigned	not assigned	not assigned
OIKBHIEH_00968	hypothetical protein	73.2545	80	201.772	MCP5374908.1:1:98.734:6.23e-48:157	WPX99061.1:8:51.282:4.06e-16:77.0	not assigned	not assigned	not assigned
OIKBHIEH_00886	hypothetical protein	73.0252	122	122	NBU53416.1:1:96.667:1.93e-32:122	::::	not assigned	not assigned	not assigned
OIKBHIEH_00876	hypothetical protein	72.8031	130	184.13	MCP5362440.1:1:88.571:2.41e-32:130	::::	-	E	D-glucuronyl C5-epimerase C-terminus
OIKBHIEH_01774	hypothetical protein	72.5906	85	183.165	MCC2646545.1:1:36.193:2.00e-50:185	WPX99792.1:18:35.985:6.71e-19:100	not assigned	not assigned	not assigned
OIKBHIEH_00271	hypothetical protein	72.2939	128	128	MCP5375398.1:1:90.141:4.01e-32:128	::::	not assigned	not assigned	not assigned
OIKBHIEH_00967	hypothetical protein	71.9582	116	141.175	MCP5374909.1:1:96.491:5.61e-32:116	::::	not assigned	not assigned	not assigned
OIKBHIEH_00258	Putative cation transport regulator ChaB	71.9214	117	4985.82	MDP5020557.1:1:73.684:5.82e-32:117	::::	chaB	S	ChaB
OIKBHIEH_01793	hypothetical protein	69.3832	75.3	-21.1891	NDE19465.1:1:94.872:2.07e-43:145	WPX99061.1:9:46.154:2.81e-13:69.7	not assigned	not assigned	not assigned
OIKBHIEH_00046	hypothetical protein	68.793	84	280.329	NBY35240.1:1:100.000:2.10e-104:312	WP_282485547.1:5:100.000:1.58e-74:228	-	L	Integrase core domain protein
OIKBHIEH_00287	hypothetical protein	68.5829	117	117	MCP5375329.1:1:96.491:1.64e-30:117	::::	not assigned	not assigned	not assigned
OIKBHIEH_01353	hypothetical protein	66.9752	77	394.714	MBN8523251.1:1:85.119:2.21e-89:278	BBB56208.1:7:69.461:2.70e-60:201	not assigned	not assigned	not assigned
OIKBHIEH_00280	hypothetical protein	66.6616	112	2793.12	MEY4463710.1:1:66.304:1.12e-29:112	::::	-	DJ	nuclease activity
OIKBHIEH_01097	hypothetical protein	65.8667	121	1057.97	OGT45693.1:1:56.566:2.48e-29:121	::::	-	L	Transposase DNA-binding
OIKBHIEH_00512	hypothetical protein	65.4545	30	178.009	NBY34894.1:1:79.179:0.0:525	MCC8460718.1:6:68.550:2.67e-172:495	not assigned	not assigned	not assigned
OIKBHIEH_00451	hypothetical protein	65.3427	75	249.188	HJK86077.1:1:91.339:2.58e-73:242	WP_282486594.1:11:66.667:6.16e-45:167	not assigned	not assigned	not assigned
OIKBHIEH_01743	hypothetical protein	64.3592	279	3459.18	MCP5378001.1:1:88.706:0.0:780	WP_282485678.1:26:55.556:8.93e-173:501	-	P	Sugar (and other) transporter
OIKBHIEH_01073	hypothetical protein	64.3591	115	2795.71	MDN3031055.1:1:63.736:1.12e-28:115	::::	-	L	Transposase DNA-binding
OIKBHIEH_01115	GDP-mannose-dependent monoacylated alpha-(1-6)-phosphatidylinositol monomannoside mannosyltransferase	63.0242	58	797.352	MFK7974032.1:1:72.527:0.0:551	BBB57385.1:2:95.618:2.35e-173:493	-	M	transferase activity, transferring glycosyl groups
OIKBHIEH_01746	hypothetical protein	62.6924	106	106	MGL5716123.1:1:73.846:5.93e-28:106	::::	not assigned	not assigned	not assigned
OIKBHIEH_00311	hypothetical protein	62.5134	31	968.532	MGL5717205.1:1:88.316:0.0:523	WPX99142.1:3:82.474:1.41e-173:492	-	not assigned	-
OIKBHIEH_00881	hypothetical protein	62.1115	115	324.962	MCP5362438.1:1:92.063:1.06e-27:115	::::	not assigned	not assigned	not assigned
OIKBHIEH_00261	hypothetical protein	61.6706	1576	1646.86	TXH53695.1:1:97.127:0.0:2127	BBB57273.1:89:33.956:6.07e-174:551	-	S	helix_turn_helix, Lux Regulon
OIKBHIEH_00501	hypothetical protein	61.5056	64	38.0279	MCP5363602.1:1:94.194:1.84e-101:301	WPX98575.1:4:82.394:9.47e-75:237	not assigned	not assigned	not assigned
OIKBHIEH_01286	hypothetical protein	59.0833	104	304.26	MBU6184676.1:1:88.136:2.19e-26:104	::::	not assigned	not assigned	not assigned
OIKBHIEH_01697	hypothetical protein	58.9699	64	89.3415	MBM3467108.1:1:97.619:6.77e-54:172	WP_282486134.1:4:76.190:2.76e-28:108	not assigned	not assigned	not assigned
OIKBHIEH_01771	hypothetical protein	58.7166	111	7261.18	MBA3535680.1:1:59.756:3.16e-26:111	::::	-	L	Integrase catalytic
OIKBHIEH_01092	hypothetical protein	58.6886	111	2382.16	OGT45693.1:1:69.565:3.25e-26:111	::::	-	L	Transposase IS4 family
OIKBHIEH_00106	hypothetical protein	57.9242	114	2365.56	MES1264029.1:1:31.679:6.98e-26:114	::::	-	GM	Transport permease protein
OIKBHIEH_01794	hypothetical protein	57.2734	68	41.2752	NDE19466.1:1:84.466:1.33e-56:185	WP_282487301.1:5:76.812:9.94e-32:117	dnaA	L	it binds specifically double-stranded DNA at a 9 bp consensus (dnaA box) 5'-TTATC CA A CA A-3'. DnaA binds to ATP and to acidic phospholipids
OIKBHIEH_00108	hypothetical protein	57.0223	121	979.881	GJL94689.1:1:33.668:1.72e-25:121	::::	not assigned	not assigned	not assigned
OIKBHIEH_01733	hypothetical protein	56.9768	99	483.004	MBM3467530.1:1:87.500:1.80e-25:99.0	::::	-	S	Helix-turn-helix domain
OIKBHIEH_01129	hypothetical protein	56.6091	109	24859.8	MDC4590957.1:1:29.897:2.60e-25:109	::::	-	E	threonine efflux protein
OIKBHIEH_01489	hypothetical protein	54.1412	476	1664.67	UCM94481.1:1:79.073:0.0:994	MCC8460934.1:7:66.919:3.26e-177:518	not assigned	not assigned	not assigned
OIKBHIEH_00254	hypothetical protein	53.9619	100	123.71	MCP5363417.1:1:95.833:3.67e-24:100	::::	not assigned	not assigned	not assigned
OIKBHIEH_01144	hypothetical protein	53.2118	100	902.869	NBU69804.1:1:94.231:7.77e-24:100	::::	not assigned	not assigned	not assigned
OIKBHIEH_00981	hypothetical protein	51.4621	57	26.1307	NDA90352.1:1:99.259:7.42e-90:268	BBB57346.1:4:92.174:1.66e-67:211	-	S	PFAM Acetyltransferase (GNAT) family
OIKBHIEH_00651	hypothetical protein	49.9353	30	841.887	MCE2731652.1:1:95.273:0.0:534	MCC8461323.1:5:91.336:4.86e-179:504	-	S	Protein of unknown function (DUF2608)
OIKBHIEH_01357	hypothetical protein	49.8382	79	65.3418	MBN8523454.1:1:77.670:0.0:598	WP_282486086.1:4:67.961:4.41e-179:519	not assigned	not assigned	not assigned
OIKBHIEH_00969	hypothetical protein	49.3775	54	134.805	MBU6184596.1:1:99.083:1.01e-70:217	WP_282487185.1:4:71.296:2.81e-49:163	not assigned	not assigned	not assigned
OIKBHIEH_00044	Nucleoid occlusion protein	48.9586	5	2229.79	MCE2731545.1:1:98.819:0.0:509	WP_282485954.1:3:98.031:1.83e-179:504	-	K	ParB-like nuclease domain
OIKBHIEH_00146	hypothetical protein	48.7925	22	551.95	MBU6184405.1:1:94.182:0.0:528	WP_282486510.1:3:89.209:1.55e-179:506	-	S	Protein of unknown function (DUF2608)
OIKBHIEH_00819	Glycine betaine/proline/ectoine/pipecolic acid transporter OusA	48.4031	5	3246.86	MBM3466487.1:1:99.617:0.0:516	WPX98952.1:5:98.851:1.05e-179:511	proP6	EGP	Major facilitator
OIKBHIEH_00273	hypothetical protein	48.2866	89.7	89.7	MCP5375397.1:1:100.000:1.07e-21:89.7	::::	not assigned	not assigned	not assigned
OIKBHIEH_00165	hypothetical protein	47.9966	94	607.712	MGA8170658.1:1:41.129:1.43e-21:94.0	::::	not assigned	not assigned	not assigned
OIKBHIEH_01744	hypothetical protein	47.6224	52	594.471	MCP5378000.1:1:73.973:3.16e-114:336	BBB56135.1:2:63.927:1.52e-93:284	-	KT	COG0317 Guanosine polyphosphate pyrophosphohydrolases synthetases
OIKBHIEH_00259	Osmotically-inducible protein Y	47.6093	52	192.795	WP_322776474.1:1:63.128:6.34e-68:215	MCC8461146.1:5:53.977:3.01e-47:163	-	S	bacterial OsmY and nodulation domain
OIKBHIEH_01770	hypothetical protein	47.483	107	1250.63	MDQ3564817.1:1:31.579:2.39e-21:107	::::	-	S	AdoMet dependent proline di-methyltransferase
OIKBHIEH_01139	hypothetical protein	46.9898	55	7047.8	MCP5363533.1:1:97.945:7.71e-101:303	BBB57416.1:21:97.479:1.97e-80:248	-	L	Integrase core domain
OIKBHIEH_01762	hypothetical protein	46.9533	51.5	215.695	MEY3414779.1:1:95.000:1.92e-32:117	MBP7859899.1:10:70.000:4.73e-12:65.5	not assigned	not assigned	not assigned
OIKBHIEH_01646	hypothetical protein	46.3369	1	1227.25	MBN8523368.1:1:100.000:0.0:508	MBM3467060.1:2:99.608:1.33e-180:507	pssA	I	Belongs to the CDP-alcohol phosphatidyltransferase class-I family
OIKBHIEH_01123	Linear gramicidin dehydrogenase LgrE	46.3063	6	1944.33	UCM94162.1:1:98.814:0.0:512	WP_282485576.1:2:97.233:1.29e-180:506	-	Q	Thioesterase domain
OIKBHIEH_01795	hypothetical protein	45.76	49.9	223.385	MEY3414879.1:1:100.000:9.05e-34:120	MBP7859899.1:10:67.308:6.76e-14:70.1	not assigned	not assigned	not assigned
OIKBHIEH_01079	4-hydroxyphenylpyruvate dioxygenase	45.4402	50	5036.38	MBN8523514.1:1:67.898:7.76e-173:496	WP_282486924.1:2:62.849:4.21e-153:446	-	E	4-hydroxyphenylpyruvate dioxygenase activity
OIKBHIEH_00613	IS982 family transposase ISCca1	45.3417	44	3404.95	NDA91008.1:1:87.387:4.19e-63:198	WP_282485647.1:55:65.766:2.06e-43:154	-	L	PFAM Transposase DDE domain
OIKBHIEH_00828	IS982 family transposase ISCca1	45.3417	44	3404.95	NDA91008.1:1:87.387:4.19e-63:198	WP_282485647.1:55:65.766:2.06e-43:154	-	L	PFAM Transposase DDE domain
OIKBHIEH_01276	IS982 family transposase ISCca1	45.3417	44	3404.95	NDA91008.1:1:87.387:4.19e-63:198	WP_282485647.1:55:65.766:2.06e-43:154	-	L	PFAM Transposase DDE domain
